# Supplementary material for: Reputation in the Iterated Prisoner’s Dilemma: A Simple, Analytically Solvable Agents’ Model
Source: Entropy (Basel). 2025 Jun 15;27(6):639. doi: 10.3390/e27060639 (PMC12192003; doi:10.3390/e27060639)
Supplement: Supplementary file 1 [file entropy-27-00639-s001.zip]

Archive with 6 entries (6 files):
- pd_case1.nb
- pd_case2.nb
- pd_case3.nb
- pd_case3_exp.nb
- pd_case4.nb
- pd_case5.nb
