# Supplementary material for: Reputation in the Iterated Prisoner’s Dilemma: A Simple, Analytically Solvable Agents’ Model
Source: Entropy (Basel). 2025 Jun 15;27(6):639. doi: 10.3390/e27060639 (PMC12192003; doi:10.3390/e27060639)
Supplement: Supplementary file 1 [file entropy-27-00639-s001.zip › pd_case1.nb]

(* Content-type: application/vnd.wolfram.mathematica *)

(*** Wolfram Notebook File ***)
(* http://www.wolfram.com/nb *)

(* CreatedBy='Mathematica 10.0' *)

(*CacheID: 234*)
(* Internal cache information:
NotebookFileLineBreakTest
NotebookFileLineBreakTest
NotebookDataPosition[       158,          7]
NotebookDataLength[    143412,       3030]
NotebookOptionsPosition[    138373,       2948]
NotebookOutlinePosition[    138716,       2963]
CellTagsIndexPosition[    138673,       2960]
WindowFrame->Normal*)

(* Beginning of Notebook Content *)
Notebook[{

Cell[CellGroupData[{
Cell[BoxData[
 RowBox[{
  RowBox[{"(*", 
   RowBox[{
    RowBox[{" ", 
     RowBox[{
      RowBox[{"q", " ", "-", " ", "reputation", " ", "-", " ", 
       RowBox[{"probability", " ", "of", " ", "ccoperation"}]}], ";", " ", 
      RowBox[{
       RowBox[{"(", 
        RowBox[{"1", "-", "q"}], ")"}], " ", "-", " ", 
       RowBox[{"probability", " ", "of", " ", "defect"}]}]}], ")"}], ",", " ", 
    RowBox[{"N", " ", "-", " ", 
     RowBox[{"number", " ", "of", " ", "agents"}]}], ",", " ", 
    RowBox[{
    "reputation", " ", "is", " ", "a", " ", "random", " ", "variable", " ", 
     "of", " ", "probability", " ", "distribution", " ", "function", " ", "p", 
     RowBox[{"(", "x", ")"}]}]}], " ", "*)"}], "\[IndentingNewLine]", 
  "\[IndentingNewLine]", "\[IndentingNewLine]", 
  RowBox[{
   RowBox[{
    RowBox[{"p", "[", "x_", "]"}], ":=", 
    RowBox[{"Piecewise", "[", 
     RowBox[{"{", 
      RowBox[{
       RowBox[{"{", 
        RowBox[{"1", ",", " ", 
         RowBox[{"0", "\[LessEqual]", " ", "x", "\[LessEqual]", " ", "1"}]}], 
        "}"}], ",", 
       RowBox[{"{", 
        RowBox[{"0", ",", " ", "True"}], "}"}]}], "}"}], "]"}]}], 
   "\[IndentingNewLine]", 
   RowBox[{"Integrate", "[", 
    RowBox[{
     RowBox[{"p", "[", "x", "]"}], ",", 
     RowBox[{"{", 
      RowBox[{"x", ",", "0", ",", "1"}], "}"}]}], "]"}], 
   "\[IndentingNewLine]", 
   RowBox[{"(*", " ", 
    RowBox[{"cumulative", " ", "distribution", " ", "function"}], " ", "*)"}],
    "\[IndentingNewLine]", 
   RowBox[{
    RowBox[{
     RowBox[{"d", "[", "x_", "]"}], "=", 
     RowBox[{"Integrate", "[", 
      RowBox[{
       RowBox[{"p", "[", "t", "]"}], ",", 
       RowBox[{"{", 
        RowBox[{"t", ",", "0", ",", "x"}], "}"}], ",", 
       RowBox[{"Assumptions", "->", 
        RowBox[{
         RowBox[{"x", "\[Element]", "Reals"}], "&&", 
         RowBox[{"x", ">=", "0"}]}]}]}], "]"}]}], ";"}], 
   "\[IndentingNewLine]", 
   RowBox[{"Plot", "[", 
    RowBox[{
     RowBox[{"{", 
      RowBox[{
       RowBox[{"p", "[", "x", "]"}], ",", 
       RowBox[{"d", "[", "x", "]"}]}], "}"}], ",", 
     RowBox[{"{", 
      RowBox[{"x", ",", 
       RowBox[{"-", "0.5"}], ",", " ", "1.5"}], "}"}]}], "]"}]}]}]], "Input",
 CellChangeTimes->CompressedData["
1:eJwdyE0og3EAx/G1wk3JtjTzsjlwcELUJD0ZE1lI8jov8/7eerBsZOMgsWTm
LTRyYpOJLYtGFnmJi7cWhVDI5ECK8P89h2+f+grLm7Mr2SwWK4wEZUE2URf3
hVLt14XDBV+6Fp5HjDdDUdPoWDfRO5Y3BTN6flahuDvaDt/PFFItMXdWlgqj
ru5l8MDIz4d3rLJiGHs4zmgrzmyALo2OhiIfWT/UiOMHoXqZOwIXj6yMl7qc
OZistM/DfbPVyvyEgBUoXSo9hSGG6zMYQQu2O3kvlDLw8wR+eholg0ROlSQF
mq7Td47bXilRB3cXOrQJxpL2V8q+QzNmxvDkCqIlQ8poil7LqiYOi9vyoNnE
74QbiaouWGNgD8GKGiOjXuCZhzPlv4wSf906vDE8umC/VHgC0yZbGJWqJzcs
lGddwUjX9A2cOFffQgHf/Qzlfl4euPVt/IBFf9QX7KPrxXpiQHhcIiwV2pOg
Y0+dAjmeY/4msVf7EwIbcwcWoObizwL1lhUHDHW6XXCGO1DgJI4EvxXCZPND
6zbxrsqshv+5ERlf
  "],
 CellLabel->"In[1]:=",ExpressionUUID->"4d9535e8-2929-4228-bbb3-e5ca752602e9"],

Cell[BoxData["1"], "Output",
 CellChangeTimes->{
  3.635670625051888*^9, 3.635670657215683*^9, 3.6357023365729856`*^9, 
   3.954603534729981*^9, 3.954603570975284*^9, 3.954900128520083*^9, 
   3.954900169823295*^9, 3.954907891164613*^9, 3.954916040794746*^9, 
   3.9549163404464407`*^9, 3.954916418806929*^9, {3.95491648543598*^9, 
   3.954916502503557*^9}, 3.954916648711274*^9, 3.954916904125061*^9, 
   3.9549169907445393`*^9, 3.95491713273746*^9, 3.954917233269136*^9, 
   3.954917315014841*^9, 3.954995765098748*^9, {3.955091688515235*^9, 
   3.9550917125461473`*^9}, {3.955092834280219*^9, 3.9550928484786787`*^9}, 
   3.9550929566356297`*^9, 3.955093031523848*^9, 3.9550962881607943`*^9, 
   3.955100638600307*^9, 3.955101795251893*^9, 3.955102486827489*^9, 
   3.95518443469534*^9, 3.957230393474139*^9, 3.9575994359426517`*^9},
 CellLabel->"Out[2]=",ExpressionUUID->"4ff80d15-70ea-4367-a70d-d527aaa0edd1"],

Cell[BoxData[
 GraphicsBox[{{{{}, {}, 
     TagBox[
      {RGBColor[0.368417, 0.506779, 0.709798], AbsoluteThickness[1.6], 
       Opacity[1.], LineBox[CompressedData["
1:eJxFzFsog3EABfChuaS0kkwiNLZQQgoZhSWaLESJtgwT5St5kMY3uStPLDGN
F5e5TSSskBhbW1ImIkYikttMFmkonf+p0+n3ckLLqfxKVwaDEfXbvy1tibY4
ndZNxn8ubFmst3diiUwqvH0grhQN75iPievCPJeHtMStu9fKeDHxhI+qWLZx
Ab+ovc725efwtMbf0rZ9CvMVVl5d4gn5P+72DtYdwXq29HKJeQi/h3+waPoA
HkxulEk6TTAdqTfkcnfhgMWOq3HOFuwMFK33167AYneHsLxvGp5Vft8f8ok/
OW5dgicNPJDhs8XLIzYoOAnPrCk47ksUJB8Yh5kvmkelagzOp7W9HkLitKCa
PJtjFG4oUWyv6tTwuWV2RpA6Ai8YmXKxYBCeq6KSIiZ7YTtbPWHN7YFTTGbf
IXsXbI6JfPJO74BPXo2C6zUari7ihhR5NMMOXfunobAJZrenaeefG+Cpu5Ge
UH49TA3b93h+FDwfXRNrz6mAVQ/Z5iVTGXzavJlAuxTAScyYycubTPgH1zTC
tw==
        "]], LineBox[CompressedData["
1:eJxTTMoPSmViYGBQBWIQbcmqv/zBUxd7BjD4YK9hmaUSrB4B54d27de4dzcN
zn9t9GqVsmUZnB8WsEthTWMDnP9m6vNlXNyT4fw1zEW29lfnwvnGDjHH/v1e
Aed77P//bV3bRjifO/R+aFnBHjhfp2TOvsmTD8P5CsuuzmqcdALOP8G8dtLi
v2fh/PspHZm6bRfh/C2xneKLna8g3H91hXnwl2twvmcT35+zZTfh/EYX53NJ
+nfg/AdW+1wO7bwH5wfeWC22bvYDOF9e7oFgx9eHcD5DnXm8u8VjOP9cRtlm
4WlP4Hy/yUccat8+hfMfXjdVOKP7HM5PXN7HptH5As7/MoHLPvPsSzjfctfU
De7cr+H8rDwOTeOUN3D+ept5n5mXvUWE78uYO0Uh7xD2TZU++pDpPZy/aRNz
X1AIgt9y/nXY4aUI/pu78burzyH4oW8uy5t8R/DtTa61H/uF4AMAW8vDKQ==

        "]], LineBox[CompressedData["
1:eJxFx2kogwEAxvHXnDkmi5QSMrK59mUailASM4yiZJbji7Oh3GkyEZqcOcvZ
QuYs6f0gV3xQGPFBm7MoYpi5h9L7PPXv6eeWUSjMphEEwfnt78+u7Ml+2kMo
8b+NNzPWlik8FSRQJlrAbZWdXI0lnP7lHv5iC0eG5G5JGbBPzZzAxgF+I8JS
mU5wu4moRMiEXzMduXuesGhtVxfHgtm1EaWxfvCqwasiigc/vj/VhPDheG1j
E7sEpqsXh2nrMFEtTQqUaCl/KETKc8Yj5fxeZQtjFV7ybrCwK3iibB1d5FNL
f6Z85LurKifhycFQ5qVIRzlFGWDn/A1XyoakJxMvlBXXzn10vp5y3YBMrBbA
YuGdx3QC7EiSM7HJcL08dbM5A84K6NFalsOudfZR5uPwJ6/K5kgBH99d7I9P
wvLk+bTIWfibLSyWkfDJnnzQWAUv1eszVYdwR3A6a+QYjhnzWwhXw8tlO9vS
G7jLlytPuIUl5/1JbvewFz9Ps/IMmxgdjLbq4dPF4BzxO0zmjPhzvuBuFyud
wQD/AL4gyIs=
        "]]},
      Annotation[#, "Charting`Private`Tag$1457#1"]& ], 
     TagBox[
      {RGBColor[0.880722, 0.611041, 0.142051], AbsoluteThickness[1.6], 
       Opacity[1.], LineBox[CompressedData["
1:eJxTTMoPSmViYGCQBmIQHVOnc+X///v7GaDg3id3gc9fEfyE9GSfZ68R/NSA
WUfOXEfw85Q4ts5cj+A3Hns81TgewV/GNzs8fd89OP/DPM7b52ruwvmrVopf
aT58C863bbivkWdxA2H+9Q5uuV1X4fyjEskPNrNehvO/qn4XqK+/AOdPt6pI
T2g7DefXax094at+DM6X3NT6cKnKQTj/v3TA3snZ2+H8eLYfPkm9q+D8tWn5
lmrLu+D8LxLzlt337YTzbU6fEZ75pR3OP6Ov9Y7bqRXOv/HxpOvjnfVw/jqd
LMMvXilw/uzXnmc2n46F82/V7jetZwyG8y1Z9Zc/eOoC5wMAAmt9TQ==
        "]], 
       LineBox[CompressedData["
1:eJxFxW0wEwAYAOCdSbJLlzr74Y71daY4dyyscnPsInXlay53apckm5JzblxR
lvLZqdtwR0w+QmMjOrVxk9Ry1dTOjMRswrBNF4oTqX70vj+ee/bEXYu4ZEUg
EEL/+jd9i2ejfprJ+D+Vzt0f6XoWZhX2UHXjCbBPr3XaauAVmLRez96mSYFN
XvPifXQeHB0mp7Tws2F7UVHH4igfVppij9NpObBP3maScuYuTFYwn+tPFsHm
UmODHUkItxBT/RlDVbDA1+zJ4ongjKSEvUnkariWI8l57/4IvqquSVxJroGt
awq9zizVwd4Bscrfv5rgkJ7Nn9LcpzCJNcHipXTD7mmVCqGwD6Y0DFXwBf1w
P1EiqNtQwRPx+RyPXDX87FwBuS5IA5uGmnwjl7Xwidv26yreZ5jPDBqI8xyD
9UcUzFcyHRw+0uwofaiHXZz1O/N/GGDCTV92sN9XeCCR17GrbAo+LXwdkGWZ
hg3DhykfPIzwhcZiG2rBLLz8wI7BUc3BdHlpWzDJBHOTbd28481w6zHRErHB
Au/2muKmN+MZrgcn59vwQIfOT+ouXGtUSarV+Lpg4/LRDTxkLnYsNWoBluhq
I2dicAfN7LsYNv5FkSYL4OLJJffK7LPxEkZ3mLgZN5Q6vTFYfYOlZLF6dSue
We6n27Edd6xirfiT8dD6+24Vh/D2dmJxRBR+iyao4MTgpzopjdnn8RmZ/0tp
Iu7Um75ol4Xf+WiK7nuMh4dfvzgqxp0HbVO+t+IvtAcKXOS4eZzddWMAl7EX
3goG8VxDpubJCE6ZLrcMT+KWBOraghGXz3ba2FhwlnnQhbaCM2jaPOUa/gd6
Q2nq
        "]], LineBox[CompressedData["
1:eJxTTMoPSmViYGAQBmIQ/fCpyJ45TB/sGcDgg/2k6qmm97kQ/Pi/yk7f+BH8
nwyO0SpSCP5klriSIBUEP+BjZ7dWCYLPd2/rIqYjCD5DbWOIZeFHOP/3irj1
j4Q+wfm5s9b3Ch1C8Hdod3AI5n2G83m8inSa+L7A+dd1L1yu3IPgr55nr/Ik
7iucH7HeTFD2H4Jf3bqw8c6qb3D+iheys/l8vsP5Ci0iHuzLEPzp8txf//9H
8AG5dGJj
        "]]},
      Annotation[#, 
       "Charting`Private`Tag$1457#2"]& ], {}}, {{}, {}, {}, {}, {}}, {{}, {}, \
{}, {}, {}}}, {}},
  AspectRatio->NCache[GoldenRatio^(-1), 0.6180339887498948],
  Axes->{True, True},
  AxesLabel->{None, None},
  AxesOrigin->{0, 0},
  DisplayFunction->Identity,
  Frame->{{False, False}, {False, False}},
  FrameLabel->{{None, None}, {None, None}},
  FrameTicks->{{Automatic, 
     Charting`ScaledFrameTicks[{Identity, Identity}]}, {Automatic, 
     Charting`ScaledFrameTicks[{Identity, Identity}]}},
  GridLines->{None, None},
  GridLinesStyle->Directive[
    GrayLevel[0.5, 0.4]],
  ImagePadding->All,
  Method->{
   "DefaultBoundaryStyle" -> Automatic, 
    "DefaultGraphicsInteraction" -> {
     "Version" -> 1.2, "TrackMousePosition" -> {True, False}, 
      "Effects" -> {
       "Highlight" -> {"ratio" -> 2}, "HighlightPoint" -> {"ratio" -> 2}, 
        "Droplines" -> {
         "freeformCursorMode" -> True, 
          "placement" -> {"x" -> "All", "y" -> "None"}}}}, "DefaultMeshStyle" -> 
    AbsolutePointSize[6], "ScalingFunctions" -> None, 
    "CoordinatesToolOptions" -> {"DisplayFunction" -> ({
        (Identity[#]& )[
         Part[#, 1]], 
        (Identity[#]& )[
         Part[#, 2]]}& ), "CopiedValueFunction" -> ({
        (Identity[#]& )[
         Part[#, 1]], 
        (Identity[#]& )[
         Part[#, 2]]}& )}},
  PlotRange->{{-0.5, 1.5}, {0., 1.}},
  PlotRangeClipping->True,
  PlotRangePadding->{{
     Scaled[0.02], 
     Scaled[0.02]}, {
     Scaled[0.05], 
     Scaled[0.05]}},
  Ticks->{Automatic, Automatic}]], "Output",
 CellChangeTimes->{
  3.635670625051888*^9, 3.635670657215683*^9, 3.6357023365729856`*^9, 
   3.954603534729981*^9, 3.954603570975284*^9, 3.954900128520083*^9, 
   3.954900169823295*^9, 3.954907891164613*^9, 3.954916040794746*^9, 
   3.9549163404464407`*^9, 3.954916418806929*^9, {3.95491648543598*^9, 
   3.954916502503557*^9}, 3.954916648711274*^9, 3.954916904125061*^9, 
   3.9549169907445393`*^9, 3.95491713273746*^9, 3.954917233269136*^9, 
   3.954917315014841*^9, 3.954995765098748*^9, {3.955091688515235*^9, 
   3.9550917125461473`*^9}, {3.955092834280219*^9, 3.9550928484786787`*^9}, 
   3.9550929566356297`*^9, 3.955093031523848*^9, 3.9550962881607943`*^9, 
   3.955100638600307*^9, 3.955101795251893*^9, 3.955102486827489*^9, 
   3.95518443469534*^9, 3.957230393474139*^9, 3.9575994364475603`*^9},
 CellLabel->"Out[4]=",ExpressionUUID->"303c579f-4b94-4c8a-ab9b-a33ba9215a46"]
}, Open  ]],

Cell[CellGroupData[{

Cell[BoxData[
 RowBox[{
  RowBox[{"(*", " ", 
   RowBox[{
   "expected", " ", "result", " ", "of", " ", "the", " ", "game", " ", "for", 
    " ", "an", " ", "agent", " ", "of", " ", "reputation", " ", "q1", " ", 
    "with", " ", "the", " ", "one", " ", "with", " ", "reputation", " ", 
    "q2"}], " ", "*)"}], "\[IndentingNewLine]", 
  RowBox[{
   RowBox[{
    RowBox[{"Result", "[", 
     RowBox[{"q1_", ",", "q2_", ",", "T_", ",", "R_", ",", "P_", ",", "S_"}], 
     "]"}], "=", 
    RowBox[{
     RowBox[{"q1", "*", 
      RowBox[{"(", 
       RowBox[{
        RowBox[{"q2", "*", "R"}], "+", 
        RowBox[{
         RowBox[{"(", 
          RowBox[{"1", "-", "q2"}], ")"}], "*", "S"}]}], ")"}]}], " ", "+", 
     " ", 
     RowBox[{
      RowBox[{"(", 
       RowBox[{"1", "-", "q1"}], ")"}], "*", 
      RowBox[{"(", 
       RowBox[{
        RowBox[{"q2", "*", "T"}], "+", 
        RowBox[{
         RowBox[{"(", 
          RowBox[{"1", "-", "q2"}], ")"}], "*", "P"}]}], ")"}]}]}]}], 
   "\[IndentingNewLine]", "\[IndentingNewLine]", 
   RowBox[{"(*", "\[IndentingNewLine]", " ", 
    RowBox[{
     RowBox[{
      RowBox[{
      "expected", " ", "number", " ", "of", " ", "games", " ", "in", " ", 
       "one", " ", "cycle", " ", 
       RowBox[{"(", 
        RowBox[{"N", " ", "games"}], ")"}], " ", "of", " ", "the", " ", 
       "agent", " ", "of", " ", "reputation", " ", "q", " ", 
       "\[IndentingNewLine]", 
       RowBox[{"1", "/", "N"}]}], " ", "-", " ", 
      RowBox[{
      "probability", " ", "that", " ", "the", " ", "agent", " ", "will", " ", 
       "be", " ", "chosen", " ", "as", " ", "a", " ", "first", " ", "one"}]}],
      ",", "\[IndentingNewLine]", "  ", 
     RowBox[{
      RowBox[{"n", "/", 
       RowBox[{"(", 
        RowBox[{"N", "-", "1"}], ")"}]}], " ", "-", " ", 
      RowBox[{
      "probability", " ", "that", " ", "the", " ", "agent", " ", "will", " ", 
       "be", " ", "chosen", " ", "as", " ", "a", " ", "second", " ", 
       "one"}]}], ",", "\[IndentingNewLine]", "  ", 
     RowBox[{
      SuperscriptBox[
       RowBox[{"d", "[", "q", "]"}], 
       RowBox[{"n", "-", "1"}]], "  ", "-", " ", 
      RowBox[{
      "probability", " ", "that", " ", "agents", " ", "reputation", " ", "q", 
       " ", "will", " ", "by", " ", "higher", " ", "than", " ", "reputationf",
        " ", "others", " ", "n"}], "-", 
      RowBox[{"1", " ", "agents"}]}]}], " ", "\[IndentingNewLine]", "*)"}], 
   "\[IndentingNewLine]", 
   RowBox[{
    RowBox[{
     RowBox[{"ng1", "[", 
      RowBox[{"q_", ",", "n_"}], "]"}], "=", 
     RowBox[{"Limit", "[", 
      RowBox[{
       RowBox[{"N", "*", 
        RowBox[{"(", 
         RowBox[{"(", 
          RowBox[{"1", "/", "N"}], ")"}], ")"}]}], ",", 
       RowBox[{"N", "\[Rule]", " ", "\[Infinity]"}]}], "]"}]}], ";"}], 
   "\[IndentingNewLine]", 
   RowBox[{
    RowBox[{"ng2", "[", 
     RowBox[{"q_", ",", "n_"}], "]"}], ":=", " ", 
    RowBox[{"Limit", "[", 
     RowBox[{
      RowBox[{"N", "*", 
       RowBox[{"(", 
        RowBox[{
         RowBox[{"(", 
          RowBox[{"N", "-", "1"}], ")"}], "/", "N"}], ")"}], "*", 
       RowBox[{"(", 
        RowBox[{
         RowBox[{"(", 
          RowBox[{"n", "/", 
           RowBox[{"(", 
            RowBox[{"N", "-", "1"}], ")"}]}], ")"}], "*", 
         SuperscriptBox[
          RowBox[{"(", 
           RowBox[{"d", "[", "q", "]"}], ")"}], 
          RowBox[{"n", "-", "1"}]]}], ")"}]}], ",", 
      RowBox[{"N", "\[Rule]", " ", "\[Infinity]"}], ",", " ", 
      RowBox[{"Assumptions", "->", 
       RowBox[{
        RowBox[{"q", "\[Element]", "PositiveReals"}], "&&", " ", 
        RowBox[{"q", "<=", "1"}], "&&", " ", 
        RowBox[{"n", "\[Element]", "PositiveIntegers"}]}]}]}], "]"}]}], 
   "\[IndentingNewLine]", "\[IndentingNewLine]", 
   RowBox[{"(*", " ", 
    RowBox[{
     RowBox[{
     "if", " ", "the", " ", "agent", " ", "will", " ", "be", " ", "the", " ", 
      "first"}], ",", " ", 
     RowBox[{
     "his", " ", "opponent", " ", "will", " ", "have", " ", "reputation", " ",
       "given", " ", "by", " ", "the", " ", "following", " ", 
      "distribution"}]}], " ", "*)"}], "\[IndentingNewLine]", 
   RowBox[{
    RowBox[{
     SubscriptBox["p", "agent"], "[", 
     RowBox[{"q_", ",", "n_"}], "]"}], ":=", 
    RowBox[{"Refine", "[", 
     RowBox[{
      RowBox[{"n", "*", 
       RowBox[{"p", "[", "q", "]"}], "*", 
       SuperscriptBox[
        RowBox[{"(", 
         RowBox[{"d", "[", "q", "]"}], ")"}], 
        RowBox[{"n", "-", "1"}]]}], ",", 
      RowBox[{"Assumptions", "->", 
       RowBox[{
        RowBox[{"q", "\[Element]", "PositiveReals"}], "&&", " ", 
        RowBox[{"q", "<=", "1"}], "&&", " ", 
        RowBox[{"n", "\[Element]", "PositiveIntegers"}]}]}]}], "]"}]}], 
   "\[IndentingNewLine]", "\[IndentingNewLine]", 
   RowBox[{"(*", " ", 
    RowBox[{
    "and", " ", "expected", " ", "income", " ", "from", " ", "this", " ", 
     "game", " ", "is"}], " ", "*)"}], "\n", 
   RowBox[{
    RowBox[{"I1", "[", 
     RowBox[{
     "q_", ",", "n_", ",", " ", "T_", ",", "R_", ",", "P_", ",", "S_"}], 
     "]"}], "=", 
    RowBox[{"Integrate", "[", 
     RowBox[{
      RowBox[{
       RowBox[{
        SubscriptBox["p", "agent"], "[", 
        RowBox[{"q2", ",", "n"}], "]"}], "*", 
       RowBox[{"Result", "[", 
        RowBox[{"q", ",", "q2", ",", "T", ",", "R", ",", "P", ",", "S"}], 
        "]"}]}], ",", 
      RowBox[{"{", 
       RowBox[{"q2", ",", "0", ",", "1"}], "}"}], ",", 
      RowBox[{"Assumptions", "->", 
       RowBox[{
        RowBox[{
         RowBox[{"{", 
          RowBox[{"q", ",", "q2"}], "}"}], "\[Element]", "PositiveReals"}], "&&", 
        RowBox[{"q", "<=", "1"}], "&&", 
        RowBox[{"q2", "<=", "1"}], "&&", 
        RowBox[{"n", "\[Element]", "PositiveIntegers"}]}]}]}], "]"}]}], 
   "\[IndentingNewLine]", "\[IndentingNewLine]", 
   RowBox[{"(*", " ", 
    RowBox[{
     RowBox[{
     "if", " ", "the", " ", "agent", " ", "will", " ", "be", " ", "the", " ", 
      "second"}], ",", " ", 
     RowBox[{
     "his", " ", "opponent", " ", "will", " ", "have", " ", "reputation", " ",
       "given", " ", "p", 
      RowBox[{"(", "x", ")"}], " ", "distribution"}]}], "*)"}], 
   "\[IndentingNewLine]", 
   RowBox[{"(*", " ", 
    RowBox[{
    "expected", " ", "income", " ", "trom", " ", "such", " ", "game", " ", 
     RowBox[{"is", ":"}]}], " ", "*)"}], "\[IndentingNewLine]", 
   RowBox[{
    RowBox[{"I2", "[", 
     RowBox[{
     "q_", ",", "n_", ",", " ", "T_", ",", "R_", ",", "P_", ",", "S_"}], 
     "]"}], "=", 
    RowBox[{"Integrate", "[", 
     RowBox[{
      RowBox[{
       RowBox[{"Result", "[", 
        RowBox[{"q", ",", "q2", ",", "T", ",", "R", ",", "P", ",", "S"}], 
        "]"}], "*", 
       RowBox[{"p", "[", "q2", "]"}]}], ",", 
      RowBox[{"{", 
       RowBox[{"q2", ",", "0", ",", "1"}], "}"}], ",", " ", 
      RowBox[{"Assumptions", "->", 
       RowBox[{
        RowBox[{
         RowBox[{"{", 
          RowBox[{"q", ",", "q2"}], "}"}], "\[Element]", "PositiveReals"}], "&&", 
        RowBox[{"q", "<=", "1"}], "&&", 
        RowBox[{"q2", "<=", "1"}], "&&", 
        RowBox[{"n", "\[Element]", "PositiveIntegers"}]}]}]}], "]"}]}], 
   "\[IndentingNewLine]", "\[IndentingNewLine]", 
   RowBox[{
    RowBox[{"Income", "[", 
     RowBox[{
     "q_", ",", "n_", ",", " ", "T_", ",", "R_", ",", "P_", ",", "S_"}], 
     "]"}], "=", 
    RowBox[{
     RowBox[{
      RowBox[{"ng1", "[", 
       RowBox[{"q", ",", "n"}], "]"}], "*", 
      RowBox[{"I1", "[", 
       RowBox[{"q", ",", "n", ",", " ", "T", ",", "R", ",", "P", ",", "S"}], 
       "]"}]}], " ", "+", " ", 
     RowBox[{
      RowBox[{"ng2", "[", 
       RowBox[{"q", ",", "n"}], "]"}], "*", 
      RowBox[{"I2", "[", 
       RowBox[{"q", ",", "n", ",", " ", "T", ",", "R", ",", "P", ",", "S"}], 
       "]"}]}]}]}], "\n"}]}]], "Input",
 CellChangeTimes->{{3.63436493172945*^9, 3.634365163008604*^9}, {
   3.6343651992238703`*^9, 3.634365263497447*^9}, {3.634365324037294*^9, 
   3.6343653921464443`*^9}, {3.634366764341757*^9, 3.6343668252511*^9}, {
   3.634366877453043*^9, 3.6343669677379436`*^9}, {3.634367017027894*^9, 
   3.6343670507889223`*^9}, {3.634367086375063*^9, 3.6343671675130453`*^9}, {
   3.634367461666647*^9, 3.634367508401217*^9}, {3.6343680735455723`*^9, 
   3.634368609831847*^9}, {3.6343686729355097`*^9, 3.6343690388025293`*^9}, {
   3.634369075240279*^9, 3.634369082868236*^9}, {3.6343691185893917`*^9, 
   3.634369175146398*^9}, {3.634369432919697*^9, 3.634369475767686*^9}, {
   3.6346142183569117`*^9, 3.634614267832539*^9}, {3.634615001315503*^9, 
   3.6346152070642138`*^9}, {3.634615244595112*^9, 3.634615258894017*^9}, {
   3.634615294839818*^9, 3.6346154248830013`*^9}, {3.634616519247772*^9, 
   3.63461656320477*^9}, {3.634638001391238*^9, 3.634638095997326*^9}, {
   3.6346381902418213`*^9, 3.634638190894135*^9}, {3.6346382708963327`*^9, 
   3.6346383081468973`*^9}, {3.635146733447566*^9, 3.635147024732604*^9}, {
   3.6351470882526217`*^9, 3.635147093270447*^9}, {3.6351471454392443`*^9, 
   3.6351471621805573`*^9}, {3.635147210366324*^9, 3.6351472363202667`*^9}, {
   3.635147371506619*^9, 3.635147416012005*^9}, {3.635147561762364*^9, 
   3.635147591012903*^9}, {3.63514765641181*^9, 3.63514766923696*^9}, {
   3.6351521057595987`*^9, 3.63515216790781*^9}, {3.635152322678566*^9, 
   3.635152345179616*^9}, {3.6351534454752693`*^9, 3.635153522811418*^9}, 
   3.635153897304118*^9, {3.6351546212123137`*^9, 3.635154666123664*^9}, {
   3.63515476751289*^9, 3.635154768243865*^9}, {3.6352318046908693`*^9, 
   3.6352318564689283`*^9}, {3.63523191556048*^9, 3.635231985911038*^9}, {
   3.635232057964528*^9, 3.635232058563055*^9}, {3.63523230766182*^9, 
   3.635232308722728*^9}, {3.954907920355295*^9, 3.954907953779965*^9}, {
   3.9549080433648653`*^9, 3.954908045316043*^9}, 3.954916783713901*^9, {
   3.9549172444165897`*^9, 3.954917244686792*^9}, 3.9550917188844852`*^9, {
   3.955100663254527*^9, 3.955100701931789*^9}, {3.955100771141889*^9, 
   3.955100920129114*^9}, 3.955101136656878*^9},
 CellLabel->"In[5]:=",ExpressionUUID->"2d0a14c9-ea94-40a0-82cf-940d0997b819"],

Cell[BoxData[
 RowBox[{
  RowBox[{"q1", " ", 
   RowBox[{"(", 
    RowBox[{
     RowBox[{"q2", " ", "R"}], "+", 
     RowBox[{
      RowBox[{"(", 
       RowBox[{"1", "-", "q2"}], ")"}], " ", "S"}]}], ")"}]}], "+", 
  RowBox[{
   RowBox[{"(", 
    RowBox[{"1", "-", "q1"}], ")"}], " ", 
   RowBox[{"(", 
    RowBox[{
     RowBox[{"P", " ", 
      RowBox[{"(", 
       RowBox[{"1", "-", "q2"}], ")"}]}], "+", 
     RowBox[{"q2", " ", "T"}]}], ")"}]}]}]], "Output",
 CellChangeTimes->{{3.9551009049106827`*^9, 3.955100927630795*^9}, 
   3.955101137328104*^9, 3.955101797324759*^9, 3.955102488507083*^9, 
   3.95518443482682*^9, 3.957230395202098*^9, 3.9575994366476183`*^9},
 CellLabel->"Out[5]=",ExpressionUUID->"11346b96-9718-4395-a6c5-6e188ed01345"],

Cell[BoxData[
 FractionBox[
  RowBox[{"P", "-", 
   RowBox[{"P", " ", "q"}], "+", 
   RowBox[{"q", " ", "S"}], "+", 
   RowBox[{"n", " ", 
    RowBox[{"(", 
     RowBox[{
      RowBox[{"q", " ", "R"}], "+", "T", "-", 
      RowBox[{"q", " ", "T"}]}], ")"}]}]}], 
  RowBox[{"1", "+", "n"}]]], "Output",
 CellChangeTimes->{{3.9551009049106827`*^9, 3.955100927630795*^9}, 
   3.955101137328104*^9, 3.955101797324759*^9, 3.955102488507083*^9, 
   3.95518443482682*^9, 3.957230395202098*^9, 3.9575994396227045`*^9},
 CellLabel->"Out[9]=",ExpressionUUID->"dcd005b7-b42c-4f6c-bb96-113a564940d0"],

Cell[BoxData[
 RowBox[{
  FractionBox["1", "2"], " ", 
  RowBox[{"(", 
   RowBox[{"P", "-", 
    RowBox[{"P", " ", "q"}], "+", 
    RowBox[{"q", " ", "R"}], "+", 
    RowBox[{"q", " ", "S"}], "+", "T", "-", 
    RowBox[{"q", " ", "T"}]}], ")"}]}]], "Output",
 CellChangeTimes->{{3.9551009049106827`*^9, 3.955100927630795*^9}, 
   3.955101137328104*^9, 3.955101797324759*^9, 3.955102488507083*^9, 
   3.95518443482682*^9, 3.957230395202098*^9, 3.957599439672494*^9},
 CellLabel->"Out[10]=",ExpressionUUID->"a9cb0eec-8994-4f83-97d8-282ffa0b68a9"],

Cell[BoxData[
 RowBox[{
  RowBox[{
   FractionBox["1", "2"], " ", "n", " ", 
   SuperscriptBox["q", 
    RowBox[{
     RowBox[{"-", "1"}], "+", "n"}]], " ", 
   RowBox[{"(", 
    RowBox[{"P", "-", 
     RowBox[{"P", " ", "q"}], "+", 
     RowBox[{"q", " ", "R"}], "+", 
     RowBox[{"q", " ", "S"}], "+", "T", "-", 
     RowBox[{"q", " ", "T"}]}], ")"}]}], "+", 
  FractionBox[
   RowBox[{"P", "-", 
    RowBox[{"P", " ", "q"}], "+", 
    RowBox[{"q", " ", "S"}], "+", 
    RowBox[{"n", " ", 
     RowBox[{"(", 
      RowBox[{
       RowBox[{"q", " ", "R"}], "+", "T", "-", 
       RowBox[{"q", " ", "T"}]}], ")"}]}]}], 
   RowBox[{"1", "+", "n"}]]}]], "Output",
 CellChangeTimes->{{3.9551009049106827`*^9, 3.955100927630795*^9}, 
   3.955101137328104*^9, 3.955101797324759*^9, 3.955102488507083*^9, 
   3.95518443482682*^9, 3.957230395202098*^9, 3.957599439678171*^9},
 CellLabel->"Out[11]=",ExpressionUUID->"5eb10dcf-5028-4986-b912-3788ff6f2cfd"]
}, Open  ]],

Cell[CellGroupData[{

Cell[BoxData[
 RowBox[{"Manipulate", "[", 
  RowBox[{
   RowBox[{"Plot", "[", 
    RowBox[{
     RowBox[{"Income", "[", 
      RowBox[{"q", ",", "c", ",", "5", ",", "3", ",", "1", ",", "0"}], "]"}], 
     ",", 
     RowBox[{"{", 
      RowBox[{"q", ",", "0", ",", "1"}], "}"}], ",", 
     RowBox[{"PlotRange", "\[Rule]", 
      RowBox[{"{", 
       RowBox[{
        RowBox[{"{", 
         RowBox[{"0", ",", "1"}], "}"}], ",", 
        RowBox[{"{", 
         RowBox[{"2", ",", "20"}], "}"}]}], "}"}]}]}], "]"}], ",", 
   RowBox[{"{", 
    RowBox[{"c", ",", "1", ",", "10", ",", "1"}], "}"}]}], "]"}]], "Input",
 CellChangeTimes->{{3.634367059207911*^9, 3.634367072873226*^9}, {
   3.634367110989963*^9, 3.634367111709754*^9}, 3.6343673282495413`*^9, {
   3.6343704626453323`*^9, 3.634370463625133*^9}, {3.63437050278792*^9, 
   3.634370503979662*^9}, {3.634370575498995*^9, 3.6343706553894176`*^9}, 
   3.634370688734776*^9, {3.6346164754621153`*^9, 3.6346164764844103`*^9}, 
   3.634638160967345*^9, {3.63514749058022*^9, 3.635147502043129*^9}, {
   3.635702499916009*^9, 3.635702500417128*^9}, {3.954907119458558*^9, 
   3.9549071266094437`*^9}, 3.9549072132038307`*^9, {3.954907762739876*^9, 
   3.9549077655222807`*^9}, {3.954907838867096*^9, 3.9549078402103863`*^9}, {
   3.954915957342518*^9, 3.954915961132718*^9}, {3.9549166653581543`*^9, 
   3.954916665884137*^9}, {3.954917175296466*^9, 3.9549171758368797`*^9}, {
   3.955091765473935*^9, 3.955091770018853*^9}},
 CellLabel->"In[12]:=",ExpressionUUID->"96cce0f9-ac0a-4e3f-b0e6-11a63a61dc63"],

Cell[BoxData[
 TagBox[
  StyleBox[
   DynamicModuleBox[{$CellContext`c$$ = 1, Typeset`show$$ = True, 
    Typeset`bookmarkList$$ = {}, Typeset`bookmarkMode$$ = "Menu", 
    Typeset`animator$$, Typeset`animvar$$ = 1, Typeset`name$$ = 
    "\"untitled\"", Typeset`specs$$ = {{
      Hold[$CellContext`c$$], 1, 10, 1}}, Typeset`size$$ = {
    360., {113., 118.}}, Typeset`update$$ = 0, Typeset`initDone$$, 
    Typeset`skipInitDone$$ = True, $CellContext`c$3945$$ = 0}, 
    DynamicBox[Manipulate`ManipulateBoxes[
     1, StandardForm, "Variables" :> {$CellContext`c$$ = 1}, 
      "ControllerVariables" :> {
        Hold[$CellContext`c$$, $CellContext`c$3945$$, 0]}, 
      "OtherVariables" :> {
       Typeset`show$$, Typeset`bookmarkList$$, Typeset`bookmarkMode$$, 
        Typeset`animator$$, Typeset`animvar$$, Typeset`name$$, 
        Typeset`specs$$, Typeset`size$$, Typeset`update$$, Typeset`initDone$$,
         Typeset`skipInitDone$$}, "Body" :> Plot[
        $CellContext`Income[$CellContext`q, $CellContext`c$$, 5, 3, 1, 
         0], {$CellContext`q, 0, 1}, PlotRange -> {{0, 1}, {2, 20}}], 
      "Specifications" :> {{$CellContext`c$$, 1, 10, 1}}, "Options" :> {}, 
      "DefaultOptions" :> {}],
     ImageSizeCache->{411., {160., 166.}},
     SingleEvaluation->True],
    Deinitialization:>None,
    DynamicModuleValues:>{},
    SynchronousInitialization->True,
    UndoTrackedVariables:>{Typeset`show$$, Typeset`bookmarkMode$$},
    UnsavedVariables:>{Typeset`initDone$$},
    UntrackedVariables:>{Typeset`size$$}], "Manipulate",
   Deployed->True,
   StripOnInput->False],
  Manipulate`InterpretManipulate[1]]], "Output",
 CellChangeTimes->{
  3.635232012289852*^9, 3.635670142413287*^9, 3.635670722147729*^9, 
   3.6357023782352457`*^9, 3.6357025012734823`*^9, 3.95460360624928*^9, 
   3.954907127263557*^9, 3.954907707482782*^9, 3.954907765913745*^9, 
   3.954907841004901*^9, 3.954908054274188*^9, 3.954916064647841*^9, 
   3.9549163567619143`*^9, 3.954916441930395*^9, 3.954916494603159*^9, 
   3.954916666611617*^9, 3.9549169437501993`*^9, {3.954917154136566*^9, 
   3.954917177865488*^9}, 3.9549172776078033`*^9, 3.954917339769453*^9, 
   3.954995979202621*^9, 3.955091772646949*^9, 3.955096333119899*^9, 
   3.955100934415038*^9, 3.955101141756633*^9, 3.9551018036167192`*^9, 
   3.9551024905528183`*^9, 3.955184437041801*^9, 3.9575994413424616`*^9},
 CellLabel->"Out[12]=",ExpressionUUID->"089d6122-0514-4a96-997b-96b9335e778f"]
}, Open  ]],

Cell[CellGroupData[{

Cell[BoxData[
 RowBox[{"Income", "[", 
  RowBox[{"q", ",", "n", ",", "5", ",", "3", ",", "1", ",", "0"}], 
  "]"}]], "Input",
 CellChangeTimes->{{3.954907233777687*^9, 3.9549073610764637`*^9}, {
   3.9549075057640963`*^9, 3.954907505938045*^9}, {3.9549075400037203`*^9, 
   3.9549076626903057`*^9}, {3.954908070236986*^9, 3.9549080796512327`*^9}, {
   3.954908160659953*^9, 3.954908168930544*^9}, 3.9549088826466427`*^9, 
   3.954915900479331*^9, {3.95510095430995*^9, 3.95510095972858*^9}},
 CellLabel->"In[13]:=",ExpressionUUID->"536ead22-dc45-4dd4-b4d5-7cd5f9e52623"],

Cell[BoxData[
 RowBox[{
  FractionBox[
   RowBox[{"1", "+", 
    RowBox[{"n", " ", 
     RowBox[{"(", 
      RowBox[{"5", "-", 
       RowBox[{"2", " ", "q"}]}], ")"}]}], "-", "q"}], 
   RowBox[{"1", "+", "n"}]], "+", 
  RowBox[{
   FractionBox["1", "2"], " ", "n", " ", 
   RowBox[{"(", 
    RowBox[{"6", "-", 
     RowBox[{"3", " ", "q"}]}], ")"}], " ", 
   SuperscriptBox["q", 
    RowBox[{
     RowBox[{"-", "1"}], "+", "n"}]]}]}]], "Output",
 CellChangeTimes->{
  3.954907261905774*^9, {3.954907349186534*^9, 3.954907362196978*^9}, {
   3.954907506853735*^9, 3.954907510485211*^9}, 3.9549075505457573`*^9, 
   3.954907592968213*^9, 3.9549076269967117`*^9, {3.9549080619897346`*^9, 
   3.954908080519073*^9}, 3.9549081705050497`*^9, 3.954915902291985*^9, 
   3.954916085254719*^9, 3.954916374145886*^9, 3.954996268084565*^9, 
   3.955091786388873*^9, 3.955096345662521*^9, 3.955100968062037*^9, 
   3.955101144783855*^9, 3.9551012201827393`*^9, 3.955101813986253*^9, 
   3.955102494185107*^9, 3.955184437088516*^9, 3.9575994414772553`*^9},
 CellLabel->"Out[13]=",ExpressionUUID->"f4fd0e14-10cd-4aec-a397-c6657984ddaa"]
}, Open  ]],

Cell[CellGroupData[{

Cell[BoxData[{
 RowBox[{
  RowBox[{"Income", "[", 
   RowBox[{"q", ",", "1", ",", "5", ",", "3", ",", "1", ",", "0"}], "]"}], 
  " "}], "\[IndentingNewLine]", 
 RowBox[{"FindMaximum", "[", 
  RowBox[{
   RowBox[{"{", 
    RowBox[{
     RowBox[{"Income", "[", 
      RowBox[{"q", ",", "1", ",", "5", ",", "3", ",", "1", ",", "0"}], "]"}], 
     " ", ",", " ", 
     RowBox[{
      RowBox[{"q", ">=", "0"}], "&&", 
      RowBox[{"q", "<=", "1"}]}]}], "}"}], ",", "q"}], 
  "]"}], "\[IndentingNewLine]", 
 RowBox[{"FindMinimum", "[", 
  RowBox[{
   RowBox[{"{", 
    RowBox[{
     RowBox[{"Income", "[", 
      RowBox[{"q", ",", "1", ",", "5", ",", "3", ",", "1", ",", "0"}], "]"}], 
     " ", ",", " ", 
     RowBox[{
      RowBox[{"q", ">=", "0"}], "&&", 
      RowBox[{"q", "<=", "1"}]}]}], "}"}], ",", 
   RowBox[{"{", 
    RowBox[{"q", ",", "0.5"}], "}"}]}], 
  "]"}], "\[IndentingNewLine]"}], "Input",
 CellChangeTimes->{{3.954908703362165*^9, 3.954908713922707*^9}, 
   3.954908890247739*^9, {3.9550963863841753`*^9, 3.955096387294794*^9}, {
   3.9551009771387653`*^9, 3.955101027129243*^9}, {3.955101163596479*^9, 
   3.955101186067774*^9}, 3.955101233344262*^9, {3.955101680464402*^9, 
   3.9551017014705267`*^9}},
 CellLabel->"In[14]:=",ExpressionUUID->"291a6e58-1658-4f6b-93fa-6c999f3c8300"],

Cell[BoxData[
 RowBox[{"6", "-", 
  RowBox[{"3", " ", "q"}]}]], "Output",
 CellChangeTimes->{3.955101753434417*^9, 3.955101816063512*^9, 
  3.955102497075018*^9, 3.95518443710425*^9, 3.9575994415326047`*^9},
 CellLabel->"Out[14]=",ExpressionUUID->"5a33079f-5b01-488e-aa99-d67752e3f149"],

Cell[BoxData[
 RowBox[{"{", 
  RowBox[{"6.`", ",", 
   RowBox[{"{", 
    RowBox[{"q", "\[Rule]", "0.`"}], "}"}]}], "}"}]], "Output",
 CellChangeTimes->{3.955101753434417*^9, 3.955101816063512*^9, 
  3.955102497075018*^9, 3.95518443710425*^9, 3.957599441537798*^9},
 CellLabel->"Out[15]=",ExpressionUUID->"fa986e3a-0cf5-4977-ba5d-877dc78ba4fe"],

Cell[BoxData[
 RowBox[{"{", 
  RowBox[{"3.`", ",", 
   RowBox[{"{", 
    RowBox[{"q", "\[Rule]", "1.`"}], "}"}]}], "}"}]], "Output",
 CellChangeTimes->{3.955101753434417*^9, 3.955101816063512*^9, 
  3.955102497075018*^9, 3.95518443710425*^9, 3.957599441542314*^9},
 CellLabel->"Out[16]=",ExpressionUUID->"4a59657e-d5c4-421f-bc66-03c1b3090829"]
}, Open  ]],

Cell[CellGroupData[{

Cell[BoxData[{
 RowBox[{
  RowBox[{"Income", "[", 
   RowBox[{"q", ",", "2", ",", "5", ",", "3", ",", "1", ",", "0"}], "]"}], 
  " "}], "\[IndentingNewLine]", 
 RowBox[{"FindMaximum", "[", 
  RowBox[{
   RowBox[{"{", 
    RowBox[{
     RowBox[{"Income", "[", 
      RowBox[{"q", ",", "2", ",", "5", ",", "3", ",", "1", ",", "0"}], "]"}], 
     " ", ",", " ", 
     RowBox[{
      RowBox[{"q", ">=", "0"}], "&&", 
      RowBox[{"q", "<=", "1"}]}]}], "}"}], ",", "q"}], 
  "]"}], "\[IndentingNewLine]", 
 RowBox[{"FindMinimum", "[", 
  RowBox[{
   RowBox[{"{", 
    RowBox[{
     RowBox[{"Income", "[", 
      RowBox[{"q", ",", "2", ",", "5", ",", "3", ",", "1", ",", "0"}], "]"}], 
     " ", ",", " ", 
     RowBox[{
      RowBox[{"q", ">=", "0"}], "&&", 
      RowBox[{"q", "<=", "1"}]}]}], "}"}], ",", 
   RowBox[{"{", 
    RowBox[{"q", ",", "0.5"}], "}"}]}], 
  "]"}], "\[IndentingNewLine]"}], "Input",
 CellChangeTimes->{{3.955101722229385*^9, 3.955101726718919*^9}},
 CellLabel->"In[17]:=",ExpressionUUID->"a492efcd-230c-4712-8960-e9e70e9a7800"],

Cell[BoxData[
 RowBox[{
  RowBox[{
   FractionBox["1", "3"], " ", 
   RowBox[{"(", 
    RowBox[{"1", "+", 
     RowBox[{"2", " ", 
      RowBox[{"(", 
       RowBox[{"5", "-", 
        RowBox[{"2", " ", "q"}]}], ")"}]}], "-", "q"}], ")"}]}], "+", 
  RowBox[{
   RowBox[{"(", 
    RowBox[{"6", "-", 
     RowBox[{"3", " ", "q"}]}], ")"}], " ", "q"}]}]], "Output",
 CellChangeTimes->{3.9551017553705473`*^9, 3.955101819252474*^9, 
  3.9551024982634153`*^9, 3.955184437121168*^9, 3.9575994416025176`*^9},
 CellLabel->"Out[17]=",ExpressionUUID->"5f6e0d44-de54-40e3-8f96-28c7954c6aed"],

Cell[BoxData[
 RowBox[{"{", 
  RowBox[{"5.231481481481481`", ",", 
   RowBox[{"{", 
    RowBox[{"q", "\[Rule]", "0.7222222197439913`"}], "}"}]}], "}"}]], "Output",\

 CellChangeTimes->{3.9551017553705473`*^9, 3.955101819252474*^9, 
  3.9551024982634153`*^9, 3.955184437121168*^9, 3.9575994416572895`*^9},
 CellLabel->"Out[18]=",ExpressionUUID->"178fd968-c730-4969-b764-28303d830688"],

Cell[BoxData[
 RowBox[{"{", 
  RowBox[{"3.6666667142421514`", ",", 
   RowBox[{"{", 
    RowBox[{"q", "\[Rule]", "1.0978958144644946`*^-8"}], "}"}]}], 
  "}"}]], "Output",
 CellChangeTimes->{3.9551017553705473`*^9, 3.955101819252474*^9, 
  3.9551024982634153`*^9, 3.955184437121168*^9, 3.957599442272416*^9},
 CellLabel->"Out[19]=",ExpressionUUID->"3d574400-49d8-414a-9b7a-10bc86baec88"]
}, Open  ]],

Cell[CellGroupData[{

Cell[BoxData[{
 RowBox[{
  RowBox[{"Income", "[", 
   RowBox[{"q", ",", "3", ",", "5", ",", "3", ",", "1", ",", "0"}], "]"}], 
  " "}], "\[IndentingNewLine]", 
 RowBox[{"FindMaximum", "[", 
  RowBox[{
   RowBox[{"{", 
    RowBox[{
     RowBox[{"Income", "[", 
      RowBox[{"q", ",", "3", ",", "5", ",", "3", ",", "1", ",", "0"}], "]"}], 
     " ", ",", " ", 
     RowBox[{
      RowBox[{"q", ">=", "0"}], "&&", 
      RowBox[{"q", "<=", "1"}]}]}], "}"}], ",", "q"}], 
  "]"}], "\[IndentingNewLine]", 
 RowBox[{"FindMinimum", "[", 
  RowBox[{
   RowBox[{"{", 
    RowBox[{
     RowBox[{"Income", "[", 
      RowBox[{"q", ",", "3", ",", "5", ",", "3", ",", "1", ",", "0"}], "]"}], 
     " ", ",", " ", 
     RowBox[{
      RowBox[{"q", ">=", "0"}], "&&", 
      RowBox[{"q", "<=", "1"}]}]}], "}"}], ",", 
   RowBox[{"{", 
    RowBox[{"q", ",", "0.5"}], "}"}]}], 
  "]"}], "\[IndentingNewLine]"}], "Input",
 CellChangeTimes->{{3.955101731033839*^9, 3.955101734666994*^9}},
 CellLabel->"In[20]:=",ExpressionUUID->"595db7a3-c302-4c6d-9a96-a15590e17fd7"],

Cell[BoxData[
 RowBox[{
  RowBox[{
   FractionBox["1", "4"], " ", 
   RowBox[{"(", 
    RowBox[{"1", "+", 
     RowBox[{"3", " ", 
      RowBox[{"(", 
       RowBox[{"5", "-", 
        RowBox[{"2", " ", "q"}]}], ")"}]}], "-", "q"}], ")"}]}], "+", 
  RowBox[{
   FractionBox["3", "2"], " ", 
   RowBox[{"(", 
    RowBox[{"6", "-", 
     RowBox[{"3", " ", "q"}]}], ")"}], " ", 
   SuperscriptBox["q", "2"]}]}]], "Output",
 CellChangeTimes->{3.955101756800673*^9, 3.955101820581295*^9, 
  3.955102499217374*^9, 3.95518443713785*^9, 3.957599442287441*^9},
 CellLabel->"Out[20]=",ExpressionUUID->"5dafed01-1498-437d-87ac-eac1d7a6f561"],

Cell[BoxData[
 RowBox[{"{", 
  RowBox[{"6.749999936585411`", ",", 
   RowBox[{"{", 
    RowBox[{"q", "\[Rule]", "0.9999999769401503`"}], "}"}]}], "}"}]], "Output",\

 CellChangeTimes->{3.955101756800673*^9, 3.955101820581295*^9, 
  3.955102499217374*^9, 3.95518443713785*^9, 3.957599442352394*^9},
 CellLabel->"Out[21]=",ExpressionUUID->"093125b7-9f55-4c83-aad5-ba631ba3d8c6"],

Cell[BoxData[
 RowBox[{"{", 
  RowBox[{"3.910263111554136`", ",", 
   RowBox[{"{", 
    RowBox[{"q", "\[Rule]", "0.10558310912493049`"}], "}"}]}], 
  "}"}]], "Output",
 CellChangeTimes->{3.955101756800673*^9, 3.955101820581295*^9, 
  3.955102499217374*^9, 3.95518443713785*^9, 3.957599442357399*^9},
 CellLabel->"Out[22]=",ExpressionUUID->"dabed328-01f0-470c-a352-75eae52c5764"]
}, Open  ]],

Cell[CellGroupData[{

Cell[BoxData[{
 RowBox[{
  RowBox[{"Income", "[", 
   RowBox[{"q", ",", "5", ",", "5", ",", "3", ",", "1", ",", "0"}], "]"}], 
  " "}], "\[IndentingNewLine]", 
 RowBox[{"FindMaximum", "[", 
  RowBox[{
   RowBox[{"{", 
    RowBox[{
     RowBox[{"Income", "[", 
      RowBox[{"q", ",", "5", ",", "5", ",", "3", ",", "1", ",", "0"}], "]"}], 
     " ", ",", " ", 
     RowBox[{
      RowBox[{"q", ">=", "0"}], "&&", 
      RowBox[{"q", "<=", "1"}]}]}], "}"}], ",", "q"}], 
  "]"}], "\[IndentingNewLine]", 
 RowBox[{"FindMinimum", "[", 
  RowBox[{
   RowBox[{"{", 
    RowBox[{
     RowBox[{"Income", "[", 
      RowBox[{"q", ",", "5", ",", "5", ",", "3", ",", "1", ",", "0"}], "]"}], 
     " ", ",", " ", 
     RowBox[{
      RowBox[{"q", ">=", "0"}], "&&", 
      RowBox[{"q", "<=", "1"}]}]}], "}"}], ",", 
   RowBox[{"{", 
    RowBox[{"q", ",", "0.5"}], "}"}]}], 
  "]"}], "\[IndentingNewLine]"}], "Input",
 CellChangeTimes->{{3.955101738408263*^9, 3.95510174269621*^9}},
 CellLabel->"In[23]:=",ExpressionUUID->"c8b31b42-6b52-4b87-94a7-e3be535fcdfd"],

Cell[BoxData[
 RowBox[{
  RowBox[{
   FractionBox["1", "6"], " ", 
   RowBox[{"(", 
    RowBox[{"1", "+", 
     RowBox[{"5", " ", 
      RowBox[{"(", 
       RowBox[{"5", "-", 
        RowBox[{"2", " ", "q"}]}], ")"}]}], "-", "q"}], ")"}]}], "+", 
  RowBox[{
   FractionBox["5", "2"], " ", 
   RowBox[{"(", 
    RowBox[{"6", "-", 
     RowBox[{"3", " ", "q"}]}], ")"}], " ", 
   SuperscriptBox["q", "4"]}]}]], "Output",
 CellChangeTimes->{3.955101758214876*^9, 3.955101821672799*^9, 
  3.955102500069785*^9, 3.955184437170022*^9, 3.9575994424328575`*^9},
 CellLabel->"Out[23]=",ExpressionUUID->"d6d3facc-5cc8-461a-8e62-72e703f08218"],

Cell[BoxData[
 RowBox[{"{", 
  RowBox[{"10.`", ",", 
   RowBox[{"{", 
    RowBox[{"q", "\[Rule]", "1.`"}], "}"}]}], "}"}]], "Output",
 CellChangeTimes->{3.955101758214876*^9, 3.955101821672799*^9, 
  3.955102500069785*^9, 3.955184437170022*^9, 3.9575994424348793`*^9},
 CellLabel->"Out[24]=",ExpressionUUID->"fb83cb8e-aeb0-4b72-977a-cebf2db337be"],

Cell[BoxData[
 RowBox[{"{", 
  RowBox[{"3.8763548227700815`", ",", 
   RowBox[{"{", 
    RowBox[{"q", "\[Rule]", "0.33839927399765424`"}], "}"}]}], 
  "}"}]], "Output",
 CellChangeTimes->{3.955101758214876*^9, 3.955101821672799*^9, 
  3.955102500069785*^9, 3.955184437170022*^9, 3.9575994424429445`*^9},
 CellLabel->"Out[25]=",ExpressionUUID->"aea597ea-9a2f-4fdd-83cc-95857bdcd1c8"]
}, Open  ]],

Cell[CellGroupData[{

Cell[BoxData[{
 RowBox[{
  RowBox[{"Income", "[", 
   RowBox[{"q", ",", "10", ",", "5", ",", "3", ",", "1", ",", "0"}], "]"}], 
  " "}], "\[IndentingNewLine]", 
 RowBox[{"FindMaximum", "[", 
  RowBox[{
   RowBox[{"{", 
    RowBox[{
     RowBox[{"Income", "[", 
      RowBox[{"q", ",", "10", ",", "5", ",", "3", ",", "1", ",", "0"}], "]"}],
      " ", ",", " ", 
     RowBox[{
      RowBox[{"q", ">=", "0"}], "&&", 
      RowBox[{"q", "<=", "1"}]}]}], "}"}], ",", "q"}], 
  "]"}], "\[IndentingNewLine]", 
 RowBox[{"FindMinimum", "[", 
  RowBox[{
   RowBox[{"{", 
    RowBox[{
     RowBox[{"Income", "[", 
      RowBox[{"q", ",", "10", ",", "5", ",", "3", ",", "1", ",", "0"}], "]"}],
      " ", ",", " ", 
     RowBox[{
      RowBox[{"q", ">=", "0"}], "&&", 
      RowBox[{"q", "<=", "1"}]}]}], "}"}], ",", 
   RowBox[{"{", 
    RowBox[{"q", ",", "0.5"}], "}"}]}], 
  "]"}], "\[IndentingNewLine]"}], "Input",
 CellChangeTimes->{{3.9551017460012608`*^9, 3.955101748922117*^9}},
 CellLabel->"In[26]:=",ExpressionUUID->"1f86358e-bc25-42e2-a442-e27bec4dd089"],

Cell[BoxData[
 RowBox[{
  RowBox[{
   FractionBox["1", "11"], " ", 
   RowBox[{"(", 
    RowBox[{"1", "+", 
     RowBox[{"10", " ", 
      RowBox[{"(", 
       RowBox[{"5", "-", 
        RowBox[{"2", " ", "q"}]}], ")"}]}], "-", "q"}], ")"}]}], "+", 
  RowBox[{"5", " ", 
   RowBox[{"(", 
    RowBox[{"6", "-", 
     RowBox[{"3", " ", "q"}]}], ")"}], " ", 
   SuperscriptBox["q", "9"]}]}]], "Output",
 CellChangeTimes->{{3.955101238383959*^9, 3.955101246553196*^9}, {
   3.955101683328697*^9, 3.95510170209155*^9}, {3.955101749658855*^9, 
   3.955101759928273*^9}, 3.955101822994856*^9, 3.955102500889089*^9, 
   3.9551844372045803`*^9, 3.957599442632417*^9},
 CellLabel->"Out[26]=",ExpressionUUID->"6293f7c0-1546-4876-8246-5c8ef435f122"],

Cell[BoxData[
 RowBox[{"{", 
  RowBox[{"17.727272727272727`", ",", 
   RowBox[{"{", 
    RowBox[{"q", "\[Rule]", "1.`"}], "}"}]}], "}"}]], "Output",
 CellChangeTimes->{{3.955101238383959*^9, 3.955101246553196*^9}, {
   3.955101683328697*^9, 3.95510170209155*^9}, {3.955101749658855*^9, 
   3.955101759928273*^9}, 3.955101822994856*^9, 3.955102500889089*^9, 
   3.9551844372045803`*^9, 3.957599442636963*^9},
 CellLabel->"Out[27]=",ExpressionUUID->"95dc165e-e91a-4238-989f-ec469eb33225"],

Cell[BoxData[
 RowBox[{"{", 
  RowBox[{"3.684016061040307`", ",", 
   RowBox[{"{", 
    RowBox[{"q", "\[Rule]", "0.5644278073485687`"}], "}"}]}], "}"}]], "Output",\

 CellChangeTimes->{{3.955101238383959*^9, 3.955101246553196*^9}, {
   3.955101683328697*^9, 3.95510170209155*^9}, {3.955101749658855*^9, 
   3.955101759928273*^9}, 3.955101822994856*^9, 3.955102500889089*^9, 
   3.9551844372045803`*^9, 3.957599442647037*^9},
 CellLabel->"Out[28]=",ExpressionUUID->"04efc10b-f016-47c4-b3f9-9e13a47b8c17"]
}, Open  ]],

Cell[CellGroupData[{

Cell[BoxData[
 RowBox[{
  RowBox[{"Plot", "[", 
   RowBox[{
    RowBox[{"{", 
     RowBox[{
      RowBox[{"Income", "[", 
       RowBox[{"q", ",", "1", ",", "5", ",", "3", ",", "1", ",", "0"}], "]"}],
       ",", 
      RowBox[{"Income", "[", 
       RowBox[{"q", ",", "2", ",", "5", ",", "3", ",", "1", ",", "0"}], "]"}],
       ",", 
      RowBox[{"Income", "[", 
       RowBox[{"q", ",", "3", ",", "5", ",", "3", ",", "1", ",", "0"}], "]"}],
       ",", 
      RowBox[{"Income", "[", 
       RowBox[{"q", ",", "5", ",", "5", ",", "3", ",", "1", ",", "0"}], "]"}],
       ",", 
      RowBox[{"Income", "[", 
       RowBox[{"q", ",", "10", ",", "5", ",", "3", ",", "1", ",", "0"}], 
       "]"}]}], "}"}], ",", 
    RowBox[{"{", 
     RowBox[{"q", ",", "0", ",", "1"}], "}"}], ",", "\[IndentingNewLine]", 
    RowBox[{"PlotRange", "->", 
     RowBox[{"{", 
      RowBox[{
       RowBox[{"{", 
        RowBox[{"0", ",", "1"}], "}"}], ",", 
       RowBox[{"{", 
        RowBox[{"1.5", ",", "13"}], "}"}]}], "}"}]}], ",", 
    "\[IndentingNewLine]", 
    RowBox[{"PlotLegends", "->", 
     RowBox[{"{", 
      RowBox[{"Placed", "[", 
       RowBox[{
        RowBox[{"LineLegend", "[", 
         RowBox[{
          RowBox[{"{", 
           RowBox[{
           "\"\<n=1\>\"", ",", "\"\<n=2\>\"", ",", "\"\<n=3\>\"", ",", 
            "\"\<n=5\>\"", ",", "\"\<n=10\>\""}], "}"}], ",", 
          RowBox[{"LegendMarkerSize", "->", 
           RowBox[{"{", 
            RowBox[{"75", ",", "20"}], "}"}]}]}], "]"}], ",", 
        RowBox[{"{", 
         RowBox[{"0.35", ",", "Top"}], "}"}]}], "]"}], "}"}]}], ",", 
    "\[IndentingNewLine]", 
    RowBox[{"Axes", "->", "False"}], ",", 
    RowBox[{"Frame", "->", 
     RowBox[{"{", 
      RowBox[{
       RowBox[{"{", 
        RowBox[{"True", ",", "False"}], "}"}], ",", 
       RowBox[{"{", 
        RowBox[{"True", ",", "False"}], "}"}]}], "}"}]}], ",", 
    RowBox[{"FrameStyle", "->", 
     RowBox[{"Directive", "[", 
      RowBox[{"Thick", ",", "Black"}], "]"}]}], ",", 
    RowBox[{"FrameLabel", "->", 
     RowBox[{"{", 
      RowBox[{
       RowBox[{"{", 
        RowBox[{
         RowBox[{"Style", "[", 
          RowBox[{"\"\<I(q)\>\"", ",", 
           RowBox[{"FontSize", "->", "32"}], ",", " ", 
           RowBox[{"FontColor", "->", "Black"}]}], "]"}], ",", "None"}], 
        "}"}], ",", 
       RowBox[{"{", 
        RowBox[{
         RowBox[{"Style", "[", 
          RowBox[{"\"\<q\>\"", ",", 
           RowBox[{"FontSize", "->", "32"}], ",", " ", 
           RowBox[{"FontColor", "->", "Black"}]}], "]"}], ",", "None"}], 
        "}"}]}], "}"}]}], ",", "\[IndentingNewLine]", 
    RowBox[{"LabelStyle", "->", 
     RowBox[{"{", 
      RowBox[{"Black", ",", "Large"}], "}"}]}], ",", "\[IndentingNewLine]", 
    RowBox[{"ImageSize", "->", 
     RowBox[{"{", 
      RowBox[{"640", ",", "480"}], "}"}]}]}], "\[IndentingNewLine]", "]"}], 
  "\[IndentingNewLine]"}]], "Input",
 CellChangeTimes->{{3.954910352691943*^9, 3.9549104458419333`*^9}, {
   3.954910480531766*^9, 3.954910558642235*^9}, {3.954910617490213*^9, 
   3.9549107432671833`*^9}, {3.95491087398827*^9, 3.954910908756853*^9}, {
   3.9549109730606537`*^9, 3.954910973906803*^9}, {3.9549110327704363`*^9, 
   3.954911052370946*^9}, {3.954911266661057*^9, 3.954911470177928*^9}, {
   3.9549115756039553`*^9, 3.954911598115828*^9}, {3.954911710118822*^9, 
   3.9549117183072443`*^9}, {3.954911750756173*^9, 3.9549118111969*^9}, {
   3.954911905125503*^9, 3.954911997971793*^9}, {3.954912114436069*^9, 
   3.954912152972478*^9}, {3.9549123638323803`*^9, 3.9549124750291233`*^9}, {
   3.9549125061501303`*^9, 3.954912507188033*^9}, {3.954912557333645*^9, 
   3.95491280370184*^9}, {3.95491289920498*^9, 3.954912959141671*^9}, {
   3.954913026278179*^9, 3.954913085764501*^9}, {3.954913128372932*^9, 
   3.954913257013411*^9}, {3.954913355594551*^9, 3.954913548484623*^9}, {
   3.954913688838922*^9, 3.95491372631108*^9}, 3.954913787462625*^9, {
   3.954913834533794*^9, 3.954913886165103*^9}, {3.954914664012899*^9, 
   3.9549148905716867`*^9}, {3.954914962972871*^9, 3.9549149730047827`*^9}, 
   3.954916111391705*^9, {3.954996473068636*^9, 3.9549964814512577`*^9}, {
   3.9549971918214083`*^9, 3.9549972007786283`*^9}, 3.955102470168338*^9},
 CellLabel->"In[29]:=",ExpressionUUID->"1f046b41-956a-4ca7-a2b1-721180d98515"],

Cell[BoxData[
 TagBox[
  GraphicsBox[{{{{}, {}, 
      TagBox[
       {RGBColor[0.368417, 0.506779, 0.709798], AbsoluteThickness[1.6], 
        Opacity[1.], LineBox[CompressedData["
1:eJwVx3881HccwPEj1Udy7pxzu3Q8LrTQr4fa3WT1fhctiXr4VUKXR9FKP+Rq
+jGrsTuTQmsm5RIh5FEY2syPeiDFCDn5/etc1/n51dYhyW374/V4Pl78Q6Ge
wbo0Gs39v/7XNVjd8nTYZ0uHnfKjVstBPadlp/u5G+FZZXQd/b/fcDdZVsR1
hkIPm5u8eQ7uamz/7Q7XG2LPnbJ3nOPgvqDpihvcINhUPXM0fIaDvet+corj
ngWZn+HrsUkOprH3RMdyJRB4RVDQOcjBSFL0+RVuIqhUMUFF1Rz03Z+eP/ku
E9RChb93FAcNtJEBO8zzYdF7uZfrdg5ae0yoq68Wg73cpEWsz8FzLx0g+X0p
eLnq98a8MEVOMbNPR+cJJNjdHP7nqik+Vjg1NH1VBZX3OiVurqZYFXLHbP9Y
DcxvPpbVrm+KmpWbjR6efA5+zjdqf29ko+6HPIaZdT3kDISGS6+xUaANfOz1
qAGM1aqVOXvY2CDZ+LLWtgniWHkBn1hstLg++iF3ohlm5ZZ8bDXB0en+vrb1
r0CiI1C1J5lg5khZPT2+FXRr5hwO+JggnZdNKZVyiHvAYLHZJnjtWMmRNKvX
IJirGON3snAK85RHL7fDqyELn+XJLDxrX1NsWt0BsQKzyuP+LOx/VHO1hd8F
Aou/SnK4LPwYIk+xudgNk3Yv7D/rNEa7rYvnj5T1wIsMUUGPzBh33ON/U8jp
gxuFueXx/sZ4jndwxWBAP1y0ja/71dwYV4/5GLS7D8Dp50/8mxRMZBlNkprZ
AfCdzYqYSmei3pOUfEvZIIiSrVPFwUw8vrGsU3+XAnwb9u/usWRi3s5DaZVT
Cgi06v7x/BADNaPLGKqkIZC81ZQey2ZgideOBYnOSpDhs0suRxh42UV6t1il
hGa9tc4RNgzk97p2ZEjfwKqu57xn3Ua4SShJ5NqrIOm1rPmEnxEGmDd90GlV
wabcTEnlIB019XGK05FvoS6bvXdURMdkPdFZTys1xEeUrqpSGiKrr+Sebo0a
wm5NL5w/YYgLv4/0dggbhs2KVBp7dCnSckX5CuMRQJ0Lc21hS1F8Oz/OuGoE
VruVs8UTBlhhF0OYp0ZhQ/8thzMnDZDpKl4dRR8DscsDkblmCfasaW69UD4G
t3st0zPFS7AgFayUonGYc2lWymf08UC+gMmbH4fv5kw3hETq4w/S9MieBxMw
0F2b2qUl+FDNS6G7UXD551wDTTTBmDvSwL7dFHTVpQg7JQSDPMetH3lQINCN
P1wRRXB5eXmB+z4KRsTiMuklgrEJ/rXXDlHg5+143DSc4FHBrXdLLlBgz2ms
FwYTXCExcVl8nwK1bPLKRSeC819GGLbnUIBtihLRVoKd40Ov7udRkGrYNrgN
CF7fV3Tg60IKvC+VOhg4EtTaep6RllNQdTBqOMWeYE9LQuqCVgpurzDZWcEn
+Ef09OHWNgqm/BZ9m25BMNHxoE1GBwWev8ykSXkEd2WtLd7WR8Fivd4Zdy7B
P8831kUOUxD+Jiunj0Ewac0XCR5jFLzkJcur6ATDFDJvPkWB7d5YWvZSgqvc
TvQ/fU+BovaUbyghqKcjz7w+TcEWbaDEaxHBgRLHkMBZCpKFXgVCPYLlIRnr
1n+i4O/Q7T1mugRvWhhotFoKducICY1G8F9UcENE
         "]]},
       Annotation[#, "Charting`Private`Tag$5086#1"]& ], 
      TagBox[
       {RGBColor[0.880722, 0.611041, 0.142051], AbsoluteThickness[1.6], 
        Opacity[1.], LineBox[CompressedData["
1:eJwV13k8VHsUAHAkRGi4hETEy5oWqSjnvlSWSNmrSZKEXpultEhEFKmknqIo
nqKQLCmSrdCCyNYimZl7Z8YySqRs78xf8/l+Lnd+53fO73fOaHkfctorJiIi
IicqIiL8tNvLfV/Jc7VUGV6+29VVlhS3Ujv8VdUUknjFM+U8ZMnlacmpharr
IbDvmOer7bLkpncdj2+pusAuRrmRmZcs6e7z63miqg+Mc9avUdgvS34xibG6
qBoMSx97LCo/I0umKzmeu6AaBbfbY407HsiSEVKFi86rJsFxR5k/+qJypMe2
O/lD3zNh692cINUSOVJmOoJprZEPAwn+ATO3y5O6Wwe5NXFFIN7afV18VJ48
1rgakn8+hfw2Yv+4/RxybhGjW1T0Bag4mMeK/TuHLOm1etu0phqSJx1un2fP
IasDbs3b1l8LwWIbevqMGeTIX2vlcw/UAUNtppvgEIMU+/1gzjzd15Al2nvh
UxGDNJv2KnHOewu8ho1/Cn8wyLdRpo2vDJrAK3J2xqSRAql5ue939mAzECsT
ElL9Fci+X1+725a0QMyMLpknaQpkJr/stVxCK+hMSCTmdiiQcvPvCdjsDyD/
q3gGLaNIxvsX+6brtMPYrPq2xeaK5Cj5gO0X3gF2a6O+lfkrksHLaouUazpB
Lrxd4+5VRfJrXm3ce62PUBr6usm5QpEcD/iQon/iEyik29pHcBRJw78lp3zL
PkP9jvLDKZIEaX1Xa1/B3G4wt9K4yNMnyGPzd2l/Y36FwKN2xw9ZE6RRv6tM
h0MPGG3MPyPpTZCK8kNStX964KNdVRWcIkjxFyn5C1O/Qf2WYX9IJMj9pmVd
szb1gjr7wOe99wjyga13esVoLxCr3kkefkqQpkZalvC7FxqiOlfnoSvkej69
GO+FTqetG/vRza0751aJsGBmUNzgvmcE+XPntoQaaRbcqNE6tbOMIC0Dt5yq
12BB7n/tcX8/x7+/aenRspEF0Qd2hw1UEuRIn9oc6joLBmTG73+oI8ikW3Rd
6g0WsPdb8WXrCXK5Y1G4cyoLYpWY0xvRRx47CCrvsODjhqnMUvRA6JnGlIcs
uK0m0X2jgSA5M6n4rdXopIWSLm8Isk2zYNbzARYkv7624l4jQRY7W89IWs+G
PZbuMxo+EGTsptJodWs2/CtLLvqJZlrpS/1nywalb/d0NNsIUmy5jGzJZjYI
kn4+CEZvVmhS7vRgg/KSyP757QTJbXYzUD/ABkvTgyv8OwhSbbPv1sxrbOAF
nad6u3B9GzpajZLZ4P7WyXzWR4KsXGvjVnyTDXL6KftM0L7GBjtepbGBKbi/
+SS6cPagDzebDQH5pZsZnwjS/k1IqFEFG7wn7yubfSbIcJvotCKKDTnNb196
dxNki6cfcwmPDalrutPPonVCNqk+7GPDkIrALRP9+g7jasYQG+q15V04aGL8
1rnEP2wwOGmTuPcrQd7PLTlwWI4DtZbpGrt6MD8KXAsjMw5sYLCPmvUSpLb+
m7F7qzhQc55V4IQOgbzihRYcyAzsrTuIVvsn2GQeyYHr17qjstA+L0UWSttx
wHBB8zqCRZBjx1SluTvRNsmNXLTWF7vOjGgOHGWV6x7lEOSFaot811h8n+TK
qkvoH/eMzknGcSCnRnNpNro6UM50/2UOwIy1CZ/QPlItl5al4PelZ621pHD9
y7dZVz3iwIiz2ZFx9BxVO42gQg48HrnhrEAT5PEp8xGdEg7YmPwjrY+2a1DP
iC3jwJQ/c8QV3efZM+X4igNJk/src9GLL+wr6f7EgeBb1oauXIK8fsjj4uVu
DlSWJ7n4o6ddbH3WfeMAHbTFKQzdrGmokEVx4Hm24ptM9JHiwQMHvnPg2vKG
gu/oop4Q3QkJCkZfDDmf5RGk+ivfidxZFLQwF9UmoaMfuLfumk1B7JW3Ullo
t6OrI2oYFIRVe8vXo3/JTH6+oE7B9XUVDGk+QZqvjEpSXUZBaNnSvmh0u7eq
2S1TCmqq3e9dRQcl5HUsWInP4y6vvYN+yOlU01tDgdpu87EytEaS8R2zjRSY
zz+UJUCLfW/Pdd5OgUgXk3LsI8jb6v84djApeD2aZ7UDbWEj+n37Lgqm2xRP
+qKD0wxNvX0oSO9UCj2FphzOPDt8kILKwT85Weg3Ofp1FyMpiPS0/TmM9muv
8GNEU9CYWPdjAi0u5iJ9LQafx3q8mdmP98O20w6p8RRolT6Wnot+JNnamnOd
gnV6NtUr0fbL/UIW36Dg3T7mFUDzPCeVH6dQUO131twarV2yaPvTdAp682bN
c0Mn+ZzqqcvBeOx/EYHoJZcZkZtyKXh7/U5RKPpdWdbCpnx8nuG5OBwtofje
t72IgtvTcx7FoUOrdAfYFRRUNLj130UTA88S/KpwPzT/Zd5HF6hsWdJfQ4Hl
Sn5WLpp/6ETQcD0FO3PqG56gmRpNv0VbKThxx9fmNVpONbC4rI2CsT4pViO6
SlHpSEgnxqOmurUV/desHVzuFwqO6p699wndOWMq424PBfaiXy59RV+YSt/F
ZOH7qjI3sdCCYaq9iYv1Mxi2lo++O3g+8XwfxsO8FDSAduEZbbYapCAqVy5s
SBgfu2nW5BAFTNb4tmF0aXfgy5JhChIm3aRH0QFdShGHRykgJjQTxtDzP5Su
MfhNgaDbjfMH3dy4Y4w1jvnJGpefREc2TBXemqIge6uc3DTatPbOIXdRGs59
S/gqMkCQdMV6Q4Y4DU9dw6LE0Def0tRrCRrW53VNzEDbF124GzWLBp2+DJuZ
6Kk8Y0/L2TR4zP68TwL9KLtZdUyOBg4jcrsk2jszqK2AQUPd+LUFUmilNOUr
+wkaphrmPhO6/sZTe925NMSfklw0C30iiSn1VZWGw4p79wltdGm6JlmdhvsJ
S04K3X3+briTJg2rBv29hb4ctcFitjYNGssY84W2CueOvtShYdv2vx4I3z96
PO5x+CIa+L7Zs4W+H7z44GoDGlrcb/4tXN/2Q+/1h41oYBj/thWuXzYgmPPQ
hIZM6qWuML5Kn7l3fJfRcDFKpE0Yf+CuZ8wFK2holMh2F+6PzvadKh9X0uB9
4EWucP/aXUQ+XDWnwb7UqmMK9zfWMeOSw1oaEugVHybQFnYbN0mSNPw1fi1T
mJ/B9TyJqnU0KAzvsRHmLx3iq09soMG9Ke3FCFp8RcvqQTsaekx36wnrocQk
ZOSeA+5/BaUqrBd/A5WC3VtoqDL82M1DN2p66rW50jBWKM3qRZ9RE2UneNBw
vdFaW1iPy5Uy02x20BD77oepsF6TpfnK5V40BIYmfmhB28282BKyhwY/nZjd
wnqfnDZJMPGl4XERr6oB7T0SMjNjP8YXOTbxQni+hlSqmAdpSH6R2fEMXccv
O6V8hAbzbxXRxWijHtGf54/SEPl+DTMHPfL6Yu/hCBrUfXf9uIL+LNPmN3GW
Bl5FSafw/FbbqwtiztFw0nJpcjT6cmPO+O04GtgFl+4Kz79BSx3x7hruh/8P
NhM9R1E+xSOZhpdj3kmu6F/OblrsmzQczBtV34yubWMbj6fRIJ0Q89QS7dkl
aq2fQ4OvhuMCDfR6Ndt3RQ9p2MvqTFZCG+647EzmY36aovmz0WOfNbzci2j4
qWarOo73X2KPxfHoChoKz4ZktqFf0SEPvrXQUHlj75Gz6Id6z5ceaKPh+2ut
U6Hoq/7ipWMduH5tUa8DaK++xFr5L5hva/1CN/Sfwfwva2nMj5dmzCK0yShP
/uY4DUaddzlVeL8rr1x6XXeKhriQK5FF6IljoeoFIlx4tDpjLAv9+reEfv1M
LqwzW3I4Du0zuXDdqDwXYkSG4p3QyeKewU46XPivSyKsC/vR1J65K97/xQXW
JGe8Ae1T0zziqM8F4myA6zP0kkirYw6LuWD7aE/yTXT9tN4Jm1VckLqu7LlN
2M/+DIdb2nPhQ8JpbhP2R7fv5+MMgnE9K9x/p2P/Ld9iZZ99lAs6ob1v49Ha
jyZm6x3nQtw8xZOh6MGDhxJ0T3NBP9pnnyM6ut/lyoJYLrxg1YUL+38Rrfmv
cioXVjVezrdHK3YX3xWr5UKAh6FMK5sgE2aHhT15xYXm0yJzS9HSFus9/mng
gnls72gqWiy5Rba9kQvy698t80X/2CoIze7iQt2utSmjOL80v9Rz3CLgQuCi
2MXy6PjclPFbajwo+VXnqfmNIKU+e7c7zefBhtOr+6dwnoqSNiiQXMCDdvqJ
Qzf65L5S3yO6PPi951N8KjpAq+39+iU82CLyfFwZbXNN7n7fBh6sauCnzMD5
bGZYhMvqIzwYSxnilOH8V/S9//eLIB7kOOmeTkb7+HqkbTzKg7JbjKFgdK2j
Cd/5JA/Evs/ZbYyO0v4SfjCaB3Pjc46l4jwpXr/qQcYNHvgl2R4LwnlTTHFI
VK6aBzcHzCrFOwlSJNszv1eBD5urG0OLWrA++zsOpinx4Zn156dn0fFLti5m
qvBB4evPd07ouaVWuW3z+XDGyvrQ0Hucn+r0HtTr8cGedfi6PprJ+ZGVZ4n/
f7rj6NUmgnyqFXP7RAAf2Do/wje8xfvwZv5FhWo++C3eWaj9kiCfTNyMqa7l
g576sSa6FuvV81xEYB0fxBotKh+iYxbuDGl5y4epsJeaZujUh9I7Ezv4QMh/
bN9YQ5AvK/YaKQzwoXZEUteriiBVWPPeMFT6QLvt6N+B+PvjuWGsFONgH3z7
lH6CKCZIhl2gUaRcPxj4V9pkZ+B9Ytzcery8H7z4SfvVE7Af3QYdtucAtBP3
74cdI8id+WaM+VMDcEHR7MaYJ96P0XciPucMQpHtoE3F3wSZy52fImcvgCLX
9EhRHby/b0V7dW8WwK/sR07HFmK+nAZ087YK4PQTp+F+bZwHy8sfObgLwGlq
U1aHFvb7SztexXsLwMBCsTVHE+cnsxvfpY8L4MSRn9Y28/A8RBE2klkCeNQs
mrZLAc/jqlOyHfcF4OlgG9HEIMiuAVZL1gMBuJzVNgX0ZffCnRsLBCAx74KM
xhycXw2cgqLLBZD02ziiSxbjfX/p9oxWATgH1cdYz8L54NyvPa1tAlgTZRhU
JIXzlMUu/YxOAfhtXmCihd703+Kidd0COCf3QuWPBEE+C33XEMETwI+17x9n
i+O8bLzi0tZ+AQyrVGsroY/0prpoCQRgnrt+z5kZBKln/8/Xyp8CSBSddnUT
w3oU/ZB5+ZcAMqvMpKpECbKn2CLA6w/ul7lInCG6PCDDZMmkAC4e2NF9TYQg
/9WUGZmeFkDANhsxEfT/Mg4lIw==
         "]]},
       Annotation[#, "Charting`Private`Tag$5086#2"]& ], 
      TagBox[
       {RGBColor[0.560181, 0.691569, 0.194885], AbsoluteThickness[1.6], 
        Opacity[1.], LineBox[CompressedData["
1:eJwV1nc4lW0cB3AaEvEcm2OUIm9IkqzS786IrLKSTUZGolJEkowQ6UWkJKMk
MiLrHOPYkVlK9kheREcRyXrv/jrX5zrX9Tz3c9/P8/19Rc95GjltYmBg2MzI
wPD3V8dpsos2ZXqsd1B+ZWODQFvUyV7DAvJgo3B+23/rBDr09GFykYAG1GZV
LbavEUi3rafwiYAJqLddupm2QiAzx6XKWAFHKClakTFcItDggTvq0QLewPNN
bq3vO4FSeU6FRQqEgMTLT7GJQwTyb0usP0MJAcFbXR2PBgl0JnRk0x7LUEhm
TJpJGSDQjl+XAqnJYWCyuLvhZR+BfLvjfWd2RsAxzcP05k8EMozrczPYew+e
ekwS8h0ECmIukogQiAfme7Jv82gEktT6N7zQKx566/ZPUqoJ9D7Uc6q/KR4Q
jxrr2yoCiW2WzpG59gBEMyQsvlYQqHHtmUz3+wTIeSDFJ12O7z+fcHhnVBLY
7kNzU68J9HDQT714PQWuv5g4sPcZgY4LmT8bMn0K2wWLvYwyCDRtobiVOfcp
LF0wKwhMJ5DIzHWH3P2poKURIzWYSiBPVwVxhoFUkPhGYn/2hECcjvlZz5XS
wd0j1Mk+kUBnzdPy5348A8ORAM+kuwSi95uwpJOfg3O21MEfkQQKs2F2MlZ/
DsVHTredxC5y8CSXxD8HSta9+LVwArFfVA31V8yEaaseS88wAjXc7rVgCngB
a4X6xf5BBJJ7xcEkxJwN6Jhfl4IvgZplGuzaZLOB7bLiq5c+BLJ77Uu9aZ4N
9pzz1sLY0SXDXqPZ2aAfvai57RqBJmm5/Zn6OdApJC7+9QqBUj6efH0w7hU8
kPi0rdmTQKwbQVZaIvlwmVs+WdYF75ermY30iXxYH+20pp3H+90tbcdxMR+O
FVZMn8Y+9rLHob8yH5pL+Z29nQlU/jKhuFSmAN6Obh2pdyTQrPFMhW57AfQy
dTXftSeQ/PYe1WNjBQDjZPl/sP2qaqpkFwtgnxKHS4MdgbbtS6TxiLyGwNRH
0puwRdeP1w97vIa5NXXxUBsCmWYlvrvCVggGx9mqCiwJlGx9W89ZtBBy3ftL
zLHHOD3azh4uBKdbRT6bsT0D1DpUrQuhtYHf0NyCQBFGs++35RaCgm6/Lbs5
gSpX1foe6xXBzwdWn56cwd9L4X7Le3ZF4KkTpm6MrXOef+CWdxFwW/P5bMfu
6ZoddEougg/LTAd9TQn0I/Ph6IGZIqh5DLM2JgQSN/w+WXf3DXz7JOdlaEQg
cqCWyvm0N5CkHvGHDZuUm3qXpfQNnClxvvDOkEB/mI1lDMfeAJ/IQaaT2J20
0itDSsVA22bNfuo0Pv/vpIYgg2LoKtbo4sSmCLnxijsWg5JOll/PKQI99xUq
d48phr0J1rccsP1kg9Z/fy2GiHe9xmEG+Plt+k4lrxSDauXyCUNsx6hDacBR
AjFXI3cKY5+a/KoedrQEJLN9b5Xq4/NN1YngiiuBE/Kja4t6BBJoz+grySqB
fvcR/mZs9tVVKYuqEjDT0eRPxl42y29PnSqBnRcodRrY7QQ3twwqhZ/GOc2p
ugSqU/Vw6jIthewPslv8sMvcG0u83UvhXh9ptwl2RpOvOTWhFBi+W2xjxfYN
HEzRni2FqKNe3sE6BPLIVZj7tqkM0pn2NDpgn+uPOR7DXwYHlcT/aGDrK6qN
f1Qvg/bjscws2LvpmfscHpUBG4MLNeUkgfiEGfyZCsqgkZcuGIa9Q9e89WVD
GcBVivVF7KVMVs+5uTK4c/1hyHHsmW5HWhxTObiaubhKY49tquJQFCoH6dlF
GX7sVhuvNwFa5eBb0GL5U5tAtVHNW0Wty4GLt612BLuUstus/nI5FGUws3Ri
v5r0zzofXg52vywP0rDTeT8us6SUw54Xz5VeYydqyOjmFZXDVtP6nRnYUZfv
JBs24+s9Tph4gO3TrgwPF8qh2baT8yY2u0zx12ZmCqQXyuz1xn4WLRu1IkSB
xKofK27YKrM5cvsPUuCc7XrcOewuPYleG00KlHkpf7fAdnmVHnjfnALG7XdY
TLDXWUX21npQYNK4fVIfO949qXU+iAKHBn+Ea2NLveO+Ip6A/9fsmVb/+7yS
9wXMsilQ6+rAjrDPRrLSwqso4CPmP38U+/tUmDPlPQVohpsfqWCHntzENjNB
gTNtI4zK2EIvA4qEVyhAv/xbUgm7kHnZ/BRBBQ2RAzx/re3izRC0hwqsOa60
vx5uomcWKlKB8VeU9N/rXZNw1x/XpUJ/T4D53/vtuDMxz2NHBYMDolrwd38n
7B9peVOBu8fylxq28olBdD2cCpPZnI5a2J3Pz/6XnUyFwDDJOD1s563d0QMF
VIjVDL9thL3qeEqevYEKPXUkOXPsuPqWPuilAstgVpodtqTYiaBLs1QYvnC4
ywWbFlwjkcFYAaRTj2mXsM98OdrezVMBJrbVnv7Ys2pl3kySFeBwPWwoFDsk
/ZCg0rEK+O37cce/2ORN+TWuRhXQqPzvn2RsrZrn7G1+FbDkMcZVij20S7R4
/V4FvH14HBqwvW8lW8pmVMCb+dR93dhpEJcV964CaFnzKgvYSk/ZTzUMV4Ah
pcB+K35f29cjfi3OV0CfG6MWH/ZK5S01C6FKoPH90FPFjhVenbwrWwnR78w9
DLH/CfCJqdSoBPnoKV1nbNOjFwd2eVTCQhaHeix2PsXy2n+VlWClE8U7j32C
3CMk8L4Sdl89LM6Gv7+B60Z1OhOVEHxX+ocE9nblk6Q89ipYmEqk2WI7lCpk
e9tWQc1Vd5XP2H94C09nXqmCm1ujZH9j37+2f6nnThUk2Yh+4cd5UHlYTONI
QRVQ+1UDrLD53nAMMTJWw5ftJ27PYFtFrZiM81bDDdmHUTw4f9Idv75rlK6G
8hnVK4AtzVNefvdsNUQsLXc/wFa7ZveAp6AawkkeE3o478INdHb8bqgG5ZT4
jhvYbXvlg/v6q8HNcSUuF/vVt+Cyjs00KHBfzeXAeamQbJYZf4AG7Tu37hnH
Ng9vHQ1VoYGblO0YGefvDe/jwj6aNLDhHPc3wq7Rk4o3t6RBifr40XpsvbX1
IJE7NDj0ffHna5zn9jaZ1llD2HJSHCV4PoToCCYlTdGA7Sajwx/sTIX73ZEL
NFic7o0CY5xP7H66Hiw1YLzM5NKKfa1aX1lOoQa00yOV5vD8idr1i7siugYW
Ftb22JkRqGRMvbXjaC0sC9bJjVgR6JN20I9orVowlj8SompNoMW8Kl49o1oQ
WahMe4yt6K9s//Z8LbS9sEMWeN6WcR1YpMXWQnPMHeZRWzzfNci7CidrYd84
7QW3A4EqMueuxMfXgUQemyqXGz7/HTJJRk/roOxJSGcE9upl9ypSdh1Qd89J
MboTSBUmmKOr66BTcrfKT+yqnv4nodN1EPLFpmDQg0DVzE1N11A9rPmm/td7
CeeN2xNB85l6qFH3Snb2w31pyt3dZrEe5pxJWjPYz1xUqA4MDRB2cWfyZX+c
N849Fhe5sVl2aQbdwHlyjuNR8NEGGIutj8m8SaAO81D+vKgGKGhzmCMF4/Vq
e/Bs3t8I7gfVxB2j8Pk3HXFiVmwECRmz6XXsqhMsxWzHG2GFNfLMo2gCPdV4
YcJv2gg+OsN7PtzD8wiNxu0PaIQhul2M3r+4Xymacp5tawRSQ0SsTQKBfu1V
JXI9mqBxqCxmHffHY2NqTZG+TZAQ1NlbkYb74BPtQJfgJmBOCRz3x32Tl9uE
viepCc7PCx1ZxX1UgdG941F9E3QNpE5tfYHnY//DmHDBt7BOkpdRzcX7G7NA
ODa/hZZDVBcVCoE2LeeQBMVb4D7rxFEX3K8F29Tm4UALVJ57+EmzB/evtN6P
jsot0D3XSBL7TCCnk9se5+m3QGuSpPNYL4HeJp0TV7vWAnt8tsc64z4foyKg
4trUAhdESZ+ixnF+3whzKHV9Bz4aiQan5/H6NuxKjPNawShd5OaZ7STUGiLf
3ijZAZEaQeS7UiS08/635ZffO6G1/nbgM1MS+rY0PPRR9j0E/Su3ZB9EQs+m
qS3s9z7AR2Y5DpdiEmIXfkEfH++GvKNrKeMzJBTlWuycKvYJDklImFuKcaBF
lDPuEtgDiZVuA0aOHMhbrv4Nb91nIDGMpNlncKDhvPq7XaJ9IMa0V1boGwda
cet+vM+vH9pMZZjL5DmR1PFt687UAUhh4+5jvMGJtNJFz7/mG4K7md4ik+84
kY+w7e5Rq2FITgqXoPBzIekZU9Ye/RGw6jx9ftKJC3ERc8z1f0aAqeNnWwCV
C22pfpy/J3kUVp9a/h7ewY3c5am923XHoCovJ9jfmRvlnDyXWrU4Bm78IgMp
1dzo1zcyaSLhC3gf0emI4+JBxcZam+M1xmGFffWThicPCtQOffpmYhzs1cXu
qDbwINFBnc8ZoV9B+2Kmz0sBXqSiGBIvIDcBN27zSh28yousRDqWGT9MAJLi
ddVr4UW/WqLHvIL+AwXL8cdr4nzo4RYbbyOxSfDxmaV/9uNDXEPF6ZvqJ6FE
75itUBsf2hoQZKJ8aQoGFVfyCXF+xPDSJn+Mcxp4zqX8U3aVH11+lB/NWTsN
Yfx6fobv+FGlVDgzx8VvcKK/ekNTWABx6FyWvs0+AzGR/7SlnxdAA/s7P1yv
mIGiynv7qooFUEEKiI3bzMJioEESaVUAWecrcAivz8KDeA4py2NkdCs0LWgg
+zuYbXgZcQWTUe6k8GN2PTq0BOtb/K4mo/AnoXZDBnRQ1ECfGWrIyNFoVjzP
kA5ZRA7X9loyEqqoKNA3o4N0/ZNa/noyioyxbIw6RweXqOl1+bdk5KKQ9IPl
Oh2KBstG7DrJaHcIt/a2TDqIPx9rCB0ho3WlG2w9WXT4KB7UHjpKRr2zX95n
5tChLAFiQ8fI6L5ZkfWJ13RI1+zSCRknow1JoyuhFXTIoancvDlJRgNdMSmb
P+D1eFYOOs2RUVnYksOHj3QIu3c/xv4HGcUfsd2X8ZkOe++brVj9JCPd5zJv
1IboYKB0jcF4gYwovm3NQVN06N4yVXXkNxkl7D8cYzhDB83dBscOL5PRpbFk
E1E6HeoFOXxk/pDRP3oXhmkLdIh56sS9a5WMtjB2P7u/RIcDWV2+/GtkNFJ8
xM3uDx1uRpxOIK2TUYVbxgHZNby+2x0XmDfIKHEn66+NDTr0vT+yuoH9P636
RmU=
         "]]},
       Annotation[#, "Charting`Private`Tag$5086#3"]& ], 
      TagBox[
       {RGBColor[0.922526, 0.385626, 0.209179], AbsoluteThickness[1.6], 
        Opacity[1.], LineBox[CompressedData["
1:eJwd13k8VN8bB/CIiHLHnq0wKiGVRJY8pyRbKqJoUQl9U1SSbCVCkqVFJUv5
os2eshMKyT7LncWaJTuTotK38jt+f83r/Zpz594585zn84yKyzk7N/5FixYJ
8y1atPBq5TZCqx51MLkbTbdzcBBHAqby53vldCG4cWqixl4cbX6SkPxabick
UERvaGNbt7ALUuTswVJ2Z7nQfnF00PVH5V05V7BpqqSW7RNH3RtumMbI+YCr
t+bsyt3iKFV6b0SUXBhYHnr6ZGSHOAoRfr32plw8DGlzPIM2iiNHp3/zvkxn
wPPKvdn3hMWR6HzIEfOVeaBrcjzr3AAFrbadGnl/6w2I/Cdtt6uKgi63GkDC
TCkc77GuiUygINk34j18fFXQluKxX/ISBRX1mza3Gb8DjbtPQ8v2UtA7jxQF
p4la8HKpD7+hRUGza7YROZ4fwNDcjHF8OQXxz2VRFFY3gt6XoZvvOgmkN3+8
aH9uM5RvfvR95TMCNYfpttZrtEHDXmlbs8sEMiSa+O9saYPONDZ5w5dALx6d
0D+M2qArM4/VeIlA13NjU3kObeB1qdnGzgev54x4rwhpg6YTk3KnLuD1mimy
Huw2uKrx5MyLMwTaMRqav2RHOwwwYEn0cQKtuj0+93KqHYxFc2jD1gR6eyL4
ZcG3dvCc91M+gO28WdKp/Gc71ErNjtdaESiZZVjSzE8Dbf7fc+mWBFqhFOXL
k6FB6AOjuVPmBJLIVP+mCzS4xH+gQsiUQIK1bhNVcTTo3Bcq/cKQQBn355Ia
4mlAbjbwXYO981SMNe0RDfaOZBx+akCgUJHCzP50GjSVpRRmbCXQ330CpwVL
aPD4qWbOSz0C/exO+2z1iQbKm6MGmnUINP6jt4fcSAeuWdqWAE0CFZ2Ke2el
RwfFkaMmi7CvsU2eVRnRQbsubSJCg0AyxSmeL3fRofSsrNGDdXg/fA//DjpC
h4BY7ouKtQRKnGHJqUXSoffQHvF1agSymG6x9+6lw4e+x66hSgSSPHFl6/Ag
Hdr/LahRwu5p11I8MkaHyB09raWKBPLJvzVgNkuHhArar28KBHpyztJbTpQB
v0YC087LE+j7ZG1ctR4DYqpuB96SxfsxVt4oFssAxYyj2ZYSBPJ6uJfqcY8B
CjJBSn/ECaS/cyCwLoEBW46k73iF3Zgisj4oHa/X3Z+pgD29zylutIQBvx+u
+/mTIJBJ8ff9tfjH9Wx0JMnlBBJ2jcpeNcqAm2tdcuKx6ZSVgoFTDJB3vmdi
j+3mYVa0aY4BPvpFMeQyAkUrxa94IsaESr8/w59ECcS9vqnb34AJnoJZTHkR
AqVtrNtCmjBB7n6z2+elBDrb7Ri7cScTDottK8zHXqR/DYb3MCExzuG2Jfaa
sdZ/7V2Z8FfbG4UJE+jLA5dfeaeZYLV1RYs9dpnpdzvRc0w4eyddfg22TYqS
wDt/Jnz8WjjXKIT3c99Z9w1x+Hl2dbcrYZv8mX8bFc+E3nM1njNLCCSUeU92
6BET7NWorU3YiYvLG5IzmDDDzOoIwq4pWqopUsaE8FMTmiOCBIo6mXLdrYoJ
75pYk7XY9pRNXdW1TBit4FxKwx457RhzuY0JNo3nucewxZSe8wYHmXAnW/zn
gACB0IHr3QOjTDhPUvsbsL3jjjX1TzHBNLs6IBebxbfi+aefTPB++LIkEFvY
aCa+9w/eL7srziexDX3aQ3v4STAQGn9tjf14KNK5axkJfQPpXiux21e57e4U
J0GJ68sUxuZ32m7YIUOCruu3sW+LCeTeNCfNUSaBuWxOoxlbO9+jhaFLQrHH
s79h2MdHd5XTDUjIz9sy7YN9V5X6kmZCgs+L2Adu2N/jO8PaLEggVub+ssBW
by32brUhob/jd6kR9iGh+OMtdiS4Nq1evwH7rf9u46YjJEj8ktm4AvtLgbpG
4wkSfiafql6OrTohsOKjOwlfjdMFBbDtV/cJNpzB95cVW/QfP4EinCu/1Z8n
wf7cRN5X7JKHj/rqLpEQERUqPY491n6prTaABOc3UpsGsRVF7CrfB5PgaDzM
34NtY6qd9S6MhBO+Jrc42FeDRB7V3CShtsy5kYGdXzgUUR1LgqZ7dHUbdv/U
O5+qeyQkcUW9mrGl1J+4vE0gwT1AhfERe9eJwH2VKSSsKxD/8gHbL/GgSUUa
CbQp5bp67EzGZq3y5yTEpd2zW3DXMop8WTa+n2luwoLFdk0Ilb4iQdam8OHC
9Si4Yba4iISD2yb3Lny+d0nGQFE5/n4PE2uasDOmr9EKq0lo7eebbMVmaRyt
elNHgl/mKTqdf+F8GuS8biSBd4XizcY2TJFOKmgjIfcLau7CPsuajnzFJMEy
cVtfP/ZjotU3n0uCm4z1q1HsdotM17weEtIFco2nsflDI+xyB0jIEc66Poet
W+6CckZI0GqMiOBfqJ8ZE+3sSRIqZsLNlmEnrFdQzPpKwhf9yWoZ7N9PGD9e
/CaB2rFkav1CfXHzPj/nY0Fb1o5Uw4X6kohmPFvCgguBc8RC/dSG7czLoLBg
v9q4+v/rq1I5JV2aBX9j8+gL9af+43dUmjwLPOX5jcKxo08XuqeqsaCz19Xi
BfYYyokU1WDBCtPnURXY5iueZvpuYEH7WudcGjb/h/ip3YYscBK4mfR34f6P
oyklgNe3Z7vJ4PPx9lKYDtWMBYp1GRIbsP3VfHzn9rLgwdILMgvnjfXfmQRX
BxZk2M96XsXWZZwsazvEAoXqnJeJ2F9C9v996sYChppCG4nt3qsTYRfIgsJ/
ojoP4PNfW6TxovIaC3Q5ts7+2Kqxqo3qESw4YizWkIzdbSwhNn+bBTpP622H
FvpJ4vT9rGcs8DPvMg/D/afgwmixTDYLkqKmRXOxCcs+bsgrFiyqqCzlYDf+
aFdyrGDBZ4Muxkbc37Y75D8VoLNg+n2n6AT2Y60XH86xWWAVZLdWCffH34tT
Rzu6WFCyyXTDXuySgrj1r4ZZIOcxI1iErU05V3j0DwtoLaacWNx/FZvW1xWp
s0FUTdzZE/fzgLTVwyrabLD49swjB5vtr7Q0ZjMbZrrg9BT2XfXlNidN2HDn
Y/e2izgPlkZMMAl7Ntywu7onEufFd5Q1+E8wGzrz5g99wnlTkTGedDmMDR/y
wo9rUHB+C2vtj7jJBoXBgm2XsMXas2vS7+H3JdWuLcd5teZY7uOe52wI0rVa
b4Hz7sCVV4727WxA09OnhqTw8/ZNEydJNjTW0JeaSOPzvFPnw4UONjh4fbrx
ANtr2estcYNsiBLLkLOSwf0l6Y1E4082ZFeWJJXjPC0sLW4GFQ5IR11zasB5
G6D08/qeNRwo+7v603qcxyhkq9FRTQ50fw02j8dutih9GbCFAyj4YulJnN+D
7LKIQksOJERa6CxfifvH90qk6c0B2QMaxVEqOI90at/IvOfA4m4pER08P7jr
KqfeaeDgedF+VRW2o17QrWWtHBidkzO3wfOGkaGuCz+XA4xbGW1n8TzCvyOD
mJriQHUPt7VkPYHibMM86uS5kPexmBWG55nM8zuVfby54BW6OJ5njOct71RR
3mUuHHWm5jzZRqAYn9/fT1/hQvARp8F9JgQ67/em5VgkF0pEA3KLAM8L19QC
rR9z4R/73PK4Hbh+4wRYqo1cYCQNiPhZEKg3t/YWTaUDtu+6JqDmgPvHpMCE
ztoO2PPBoWAGu1rLbHe8Vgeo2kkF1x8gUGpm3bKD+h3Q1Jjp6+lIIJdn9TFd
uzugeL59uOEwgYZSGuKGL3eAslTKyiIXAk1GN9/709IBOWPNO87i+bOnadmM
M6MDcm84XT7hTaBWERv7ak4HpOpUkQcvEig3skXq+kAHONheFLfA8+z5sNb7
wnMd8DFjeayeP4FmAtsfSqp1wqGJwBHrEAL958FMWhfQCVGPDoUfuovPm97R
O9rBncBRGr3vco9A2XxDEZvDOmHu1rrXZ+Lx/Jrw48K22E6ol+2UCnmA54E6
eQvbtE6QlK4MKkkk0A3lEzN+jZ1g8/aA4qF0PN+xJnc3yHeBImy96VFIIM3t
Qn/dy7sgw/339bYunDeZWWs51V2QZvZjmUEP7idS+2wt67sg+X34UHovgYyH
EzI0aV0wlPcu+ko/gfbEaFh/GeoCs9qreWgE5wPXJsFfohsU4hYnL5khUOmF
eJ3o092w2ku92nIJBZmnqZx6JdsDS8b1vfqVKUg3QWxNvWIP9MbNVb5WoSDl
2P8GO1R6oGBaMjNclYJ++ZMuAlo9kNvXd1BTjYJybG86H0Q9sPRh4/KraylI
km/a4c8/PRDTIsS/XZuCeo9V77Qs64FHH90FTYzx/xulY6p9R3rB6uGSrYqH
KEhrwkGUbfMJNB7cp29NxtcTX4Rrf30CPeK6QhWPggSqkvKoyX0wxZtbvM9S
HJ3RLecute6H9g91BhnF4ijL0iX17fd+8JmMvsbbJIFmx+UpQw8GQOvlo+Tv
+RKocL/54vidg9D+2uCio6UkCrYIf/JmaBDez14Re/tZEql0W3HSwz+DxOyW
4JxoKWSoHxYvpzMEu+6af/O0lUZHVrbN8TGGwJ45dv2rrAyabYzpPx8yDHT6
iGT5vAxKEHD2sVMbgdr0vRu+DssiyZ7CNP7aEdjp68yO6ViBBK+E2BtcGIVu
wXjf6K9yaNFL57x+iTFoTNblLxVSQN6JeTES78bAsbQm0slMEVVqRgqLe42D
3rBM6e1YJSRu5a0VKjYBUdbWHSK0lahrfTvDv2IC9vzJ6ktZpYzyH4PaoPMk
2Cx1n9WgK6OjeXriSn8ngVV9e6NWpAq6Fv5vSFfmFNDjX1/d7KCKs1kpSWw3
Dy6NBqQfVqCiyJTw4z17eLD0Ryp/70oqcrWbXJ1ry4OIxJheF1UqUqyoyLc5
yAOnwzYSZ9dRUVTc4fpoFx4o7Hd3DNOnon/0Hk2L+POgw6J+T/N+KlINk7IQ
esaDFv2tq0qjqejv1qDl7Bc8MMqU4tt9m4q4kwP0Z1k88JvTPtp7j4puH3x9
dNcrHuj3Pb8ulERF8xp2F8MreJCh7R1x9CUVddHiHi9m8GC1qZelcj0VlUT8
OMkgecD+ZF5T9pGK4o2OrUvn8IDSFPrKoYWKrJ9qv9nRwwPWmvRf0UwqKvNr
+RgyygMP5lYtvgEqerB+S5ztBA/WqTScfDJERRf6k+1VeDy4al8rYTJGReq7
z/ZWz+DnE4hkBU1TkQAfM+P2Dx50p4mPK85S0adCI4/jv3hgcSbat/InFVV4
pG/Y+IcHwWZcP+ffVPRwlejs/DwPaMLc6fl5Kvof6uyEmQ==
         "]]},
       Annotation[#, "Charting`Private`Tag$5086#4"]& ], 
      TagBox[
       {RGBColor[0.528488, 0.470624, 0.701351], AbsoluteThickness[1.6], 
        Opacity[1.], LineBox[CompressedData["
1:eJwd13k4Vd0XB3BJRTp3QkKUQohSEU3WLqlMTZQhGiR5K1SIZEpmkleSZGhQ
IhGZSigqGTJPleGecwfXFVFJIf32+7v/3Ofz3Oc56+xz1/6us5Ud3fefEBUR
EdGeJSLy37fpCUHLq8EDhjKdi/n3ollIzEj+bL+cLnzL/OUigb0uPSnlmdx2
aLzYPuQexUJmH7oKUuWsIEwxZmxzJAtZO02Ux8s5wYTT1HRnGAv1rg43uirn
CV3fP0pJBrPQHZk9YVFyIZDMvLnVw4eFLos/WxEplwDaFsxUoxMsZGN7N290
LANq9IYlszexkOTfy/Y7lfJA8c5hvVZpFlLdNyKoji4EuVpJt/IRJvJu3ABJ
P57DiNzOo25vmUi2kNk3a1Yl9LFSpcg0JiqmjBqaNlfBOlXGLTkvJqo6lapg
++UNbP6W7S1jzkTjalvoT1xrwHRpcV6bKhOJ/n7MUFCtA4bJlLntNAOt/3u0
2DK3AdpC/APudzBQQ4hu4zvNJggeahQtzmOgJXFDv7NGmoHY9efnrTAGGpro
7+vQaYWasgr3PUcZKENYVkeLbYN7+uowvJ6BaIqZX7ncdvDjfagIpDFQzD9F
zndUOsFx4sERlVY6+okec10Cu8D+u2jh58t05Ln2TeHC6m6Itwoa0TCgo/7c
N9Etyp8g2/xGjJGQhqZOtd/W8P0M+Upp+gl3aGjl1nkzzmU9kGlcfd7iCA3t
vKd8Ml+2D57boIlcRRryVjyyjLTvB2nlOcMUn0COe3UO9hzrh0q53rkK2Luv
zIrqcu4Hs2jHdEsegdQG7499ONsPpplhu99xCNReKHj1IqQfRKOqnuWzCaRj
fv5IQk4/tAdM0e9+IpDANzRl53Q/FOvrdPEaCSQ8uNLlrggb3AovNa3CPjoq
JbpkNhtakj5b+3wgkNlynp68OBvGNFQViAYCLYsMT2Ww2DBVyfLbUkugZquG
M39U2VD/85rmi2oCaX05INllwYb+TfJuK54TqNTKvDJqLxt+TVvmeZUSyKh8
m4ehJRsG1/x4+qaEQHaxqz8/sGGDXnX2L6diAkXqSDz2PM6Gyi3DT3OfEYjv
+dKUdZENd9QWB57MJdCdP8uiLDLYkObuEOOZges5yxnOymRD5xjp13OfQCWN
9G+FWWwwYFmaGGM3pk/bLs5jQ/hI+kW5ewT6s7VTY+g5G6xR/L6GdFw/LLI2
ookNVVVjufa3CSRFHxV/M8mGG/fC61ddJ1BreVS4yR82ZGfpGLyMJ1D8GdW5
TX/ZsPkNPdAUm1VnN/uTGAlXM16m/fMvdujbP19pJFiuIrYUXCMQYyr5m8Jy
EkSlkvNdY/DzytI7d1eVBGXWpKoEdpxN81c1dRLqLenBD6IJRC+eM7xGm4RX
0i0/2FEEop07O7BTn4SC7Yt7HSMJtGDAuMfDjITA4TMB18MI1HCDbffbgoQK
62tdW7Bjtl/6GLCXhCqrG2qDoQSSvPe0M/IACY1rR7O2Yc93UGhJP0JCbm7Y
kVkhBKqTLN6j6kiCoeDE5WdXCBT1Ym9jthMJVtlX7jhjSywKqy/6h4T9P/Q+
NQUTSLxt9G29Bwmrbr48kHuZQO8vR2/fd4GEoD8tl1ywI3TUqjt9SNhtmPdw
Ofa82EOvSH8SEr9cp6UGEWiuybsXE+EkHGwe25oSSCCxytt5y1NIuDKrlfHB
n0CfNm/f1Z+G7z//U9x17LwXX9jJd0lwc805cAjbrngLi5WJ6/W/KxjxI1D+
k35PkQISFJQ6+1Sww1ZGEC8LSVivr5Q1folA9lk6D71LSLCoDq6qwRZ/cLlr
5CUJbLP+AXfswynLN/bWkBByqUO52ZdAuvINrUl1+HeRwcjH2BJJnqetPpCw
0i3fLAK78PrblPpWEsh5VaQxdhTTTS+8g4SPvuWlathHry1s3NZNwlqn9hFx
bMnok3+f95Lga1/j33KRQGxxRpIXmwS/xCMfS7CLw0p11nBI8EqLvpWOHSN2
rPYLj4TZ1jmVEdiOwRKOjwQkdFctt/DANhApmDw+RMKlOQeMjmATAXbXl4yQ
8Ot4xn1zbGpKVOvzKAkJxt7um7BLLz5+k/gd96eu7qOV2LETlg77f5JQ07dt
jyL2ca/pceI3CdELFzgz/rv+94zY2in8/Np+D4td/K//LFaEzpAws8ZbMOlD
IO7IeCWaRcHtC6MHv2G/OJNmMz2bAokFbRuHsOOEO8ZK5lKwNfTqDR72CZev
kR4SFAynXnMhsTfyby5bvYAC1U2mRX3YDCdUJqRRsPLMav9ebD4psHzIpEDh
dMHr//zyyL9fjklTUJS6M6QfO753Q6iiLAXzE53eUdgnD1GKH+Uo0JUKihzA
3vwxqjhhMQVaoqymYWyW9bo9e5dQcDzgetI4tqD984DkMgpiWwMGZrDL94cE
1ahQ4HJxT7kEXm98s5bclRUUOCsFKyzEdtndkW+oSYFbWsJsFWzDBn/TSS0K
HorP9V6HLWWqxilaTYFK+kHv7diCmsZL59ZSkNk1b641doWxt7S2HgXH7FNU
TmMnVC95ItCnoHhBUnsQ9j9b3xtnbKRA+CdQNglbeouctwKiYMX81fb12MIX
r+ld2yhgOs09NoD9yuDUo3hjCmQChDNiuL9O65Z9lDDD6+XNXfBfP75q7sgp
taDgbuiDj87YMq6jgSf3UlAg7qMfhV35QFXt7QEKXihmZHVgS29Dvz1sKBA3
/vnqD/Y/fXYNyw5R8NfX1W0F3h9SsnHng45S0DP5/t9AbJdn2carj1PgoZw3
Pxe7fM/bRX0nKLjIrFjSh30yYrJi02kKRDnOKkZ4P5b9dpKc8KKgYUty1VK8
fxmJgX0PfHD/eHrutMc+sTY53+oSBRW7SjxvYdNPN1kXBFEwZfikcVEA7s+e
DRmu0RQ8K5LPWYnzotTHyntxLAUHO8bSPbEJGXfT+jgKHF6U76rELrHIGFVP
pGApO67SFueNZCVtC/cOBaZGP9zu4zw6ekiDcf0+BZUvDPQnsYsmjDhbH1Kg
32/2ej/OtyM6FyPTH1NgHe6oLIHz79ldToddMQXSNnoQjfNS3HDmkcRzCtRv
1hmNYjt8WuRXWoadbC1rjfN1ntTuZQtf4//TZM5aTZzHh0JK3VrqKaBX5zjx
wwn0dGnb1qBGClxrftDtIgg0p3xYenULBZKmuTebsPPGl5XFdFJAGzQ1eoXz
fvbJq/N2kRRUxe/YVIrnw2MTxzsVPykYX3BqnVgczistZUP4TUGJX3JsDHYF
jf25coqCpy3edxbiedTc5iD7WoQDi4TzRlbjefXDwTa2ej4Hau842Hon4H4+
v9fvvRIHFnDWldndIlCNFV3eRJkDIvrha/5i79VvLKldzoGDsQYXHiTjPJo2
+16nzoGqpLdnJ/C8DA/beerDWg7EtegdyE/D9ZINbVp3cOCa3U7dADyfbf3/
jO834cCrjLhd6AHOpyMvr7eZcaDf/LuR2EN8Pyobm9r3cmBVnc3PfzMJJJen
t6PLjgMTJ7UvvMnG9aq1dHvcOLD/XrtJeD6BxofkGfxEDhhfu/r82iu8n1IH
alJucaDu49myzNcEWrenMNAyhQP67rYGVVUEOldg8fXVXQ4whkVzZt4QaNgn
qPF2Dgdeu0aX3sDvL7w5/Jh9VRx4+f2AnWEbgUJKCraLv+VA9W872cB2Ai3/
J3C6ooYDkyu2elR1EOhYw6IzWh84EFvOZuzrJlBvvJnZvG4OPDeUVYntJVDH
knyJ8mEO3FRXLYoUEMizxf+1xygH0lS3eY8P4v10xfSi5ncOvKit/HN8iED7
+BzBzV8c8LznfcxkhEAfcha+Pz+bC+5qHjV6Pwj0doNfmLocFzr2zNG5KUJD
RZY7Zyds50LxmBR1VYGGIsxKQxfv5MKNuq0+Bvj90d5IQ/yBCRfIX07lPCUa
El0nSRTv5sIbc6bDrmU0tJvVtLDbhguFHb+0V2nQkKD5oOZiVy5sDDKZ9Nen
IfndzvsybnBBYNzzaMtBGho27mrTSuLCma2TNttsaOjVll0Hi5K5YHxAOGNi
R0PO2pqH3qVzQWOfn57jYRp6tmDESZDFBaarXWyxMw2Z13v5aFVw4dvh01Oj
3jQUuCs0vZDPhRpdf8/yFBpqPexirzPIBenOOaZy6TSk4mUmlzPEhb/Upa0+
d2mo7i7z+v1RLoypJqXDQxqSnkoNi5/kghen1O5HHg09elLsepbGg2d98dRE
NQ01swSbtNbz4LC1UNdnhIaWadT/yjTggU1/19jmMRrygtyi5Zt4MPqnVGnO
D7zeM56rFRAPjq/3bU3/TUNOb0WWzzflwe9fpoMzYnT0y1tuvsCBBzsUnks5
L6Yj5V7T7vuhPPgpi7KEFnQUVbUp70AED0Z8G/Jd9tHRt0ytsHnRPHh/s0Bj
yIqOqs7TdE/H8eCIT5DXn0N05CTeem3tbR48cN/db32Kjh6ts935+ikPeoyP
Sw+E09GqqJPFfZ95cEDZG0W8o6NEd5urcX08KJBiKt+uo6O/ViZO20gemDeO
cwsa6ah5yUrWQz4PtvSWqI510tG5ohFX1zEeKNWZjT8aoKNCtpfq9Fw+9HR/
jRebw0Ab9UMS5Nbyobm3NtJSg4E6HeXWp+rygWZVeiZsJQN5xOZ2LdXnw4/9
xQ/LtBkoh9ctr76ZD91LAtW01zKQUoL23fU7+JC9tOGK1iYGEh3rfGJpxwe9
7jytNAsGqs/WqLkazIdtN7JUbD0ZyKWzwoUZyod1G5bpfLrAQGKiVvNvhPNB
Sdet1uEiAxnaBlikxPChuPJWzpkABno6r60tO5EPdokaJ7MiGCjByY9dk82H
QZdquJPKQPZKTb9ntfEh0cNmV1wtPq/JnS8q6+DDhYzUivsNDPRaSuacVzcf
1E+7+75oYiA1iUMCQS8fkvRPNYzh8+HX7/zOJgEfPhYOKEZQDBRcO/MsdYYP
+78tTD2Az5OPPFe5bdAcgPODEZGha/H5s+4qdfbyAEQdCx2ozWKiHskOl+kr
AxCjvNw88Ak+r5ov/hoeNgBdlw0WG+QzUVxj9lRa9ADMNArmFZYykWZrjfSH
GwMgJuFr0VHDRIc/ztqpkT0AibKrEyv5TPRuwOsx2ToABy+9DjFawUJJYoc9
96sIgGOUphr3jIVmjsvqtagJwPG1b7tCKQs5VTeP79EQQJj/YcfHL1lIJ9jI
22KVADTcxFQ737LQ+7/qvrsMBHD0fXSUXTcLTUx+DzQ0F8AokSKiPMNCB8ci
ozU9BaC0z1qz2FwKSfUV3RN9IwCZalvl+J9SKHaBv3/JOwGMq/gw709Lofmb
ttucqRVA7K5bls9FpZFoUivR2SiAqlWzesZp0ujbvq8+WR8FoP3p9tG8FdKo
+a36nr1fBXD/cK7NCjtpFPPk9lSq/CB8XXLt+PZqaTTH/7LVhnODsLlLRlos
UwYVjn35XekxCFeRgfTcXBnk5GyTvuPCIJgpSkcQRTLozZ7VQstL2AF/u7Sq
ZVDIst5At9BBWNir5fmkXwaJvTd4fP/WIBwRXxr4XG4hEpUanUWrGoQSz4YN
0vELkUjW4TyKJYQvdmtWJyTIondfutzSZYQw1KceWZ0qi2J09q2yXySECr+r
FpMPZZFsqdGTDkUhJJqvUw94LotW1ag/fq8uBJ8FIZn9fbLInvftYa6hEEwb
9IXEykXouXJ4mu8pIXxlq3UZ1C5C55PzrrKq8PVSbt/6pCiPSqaTw6veCCG7
qMiiU10eTR8Ou3y+RggqZX7Wn9bJo/DlDl6tDUIoMP8cOGUij1Jy5jvEdwlB
Iqgn994FefS24oQWa1gImt6OvIgWebSIo1DPXDQElnUyK7qvKqDylRHiTLch
KLgB8g+UFdH6dtkP8WeHwE9xcGhSWxE99cv8V9pjCCpOzla23aiI7n14J7/I
ZwjSKn1rVlkqogj3OdpLgoeg0cb1CoQqov3PgvdpJw6Bi82SJ5NCRTSw0T/Z
pGII5pdHdky8VEJM0/NawbQvYHdeYVrCcCnq0W5uu/jyC5Ql/pi9wnkZepoG
KtzDw3A0cVOm+zsV5JC3nqk4MwxfGhLW+/uvQLmxXo7H/UZA5P8fTfQ/t8XD
wA==
         "]]},
       Annotation[#, "Charting`Private`Tag$5086#5"]& ]}, {}}, InsetBox[
     TemplateBox[{"\"n=1\"","\"n=2\"","\"n=3\"","\"n=5\"","\"n=10\""},
      "LineLegend",
      DisplayFunction->(FormBox[
        StyleBox[
         StyleBox[
          PaneBox[
           TagBox[
            GridBox[{{
               TagBox[
                GridBox[{{
                   GraphicsBox[{{
                    Directive[
                    EdgeForm[
                    Directive[
                    Opacity[0.3], 
                    GrayLevel[0]]], 
                    PointSize[0.5], 
                    Opacity[1.], 
                    RGBColor[0.368417, 0.506779, 0.709798], 
                    AbsoluteThickness[1.6]], {
                    LineBox[{{0, 20}, {75, 20}}]}}, {
                    Directive[
                    EdgeForm[
                    Directive[
                    Opacity[0.3], 
                    GrayLevel[0]]], 
                    PointSize[0.5], 
                    Opacity[1.], 
                    RGBColor[0.368417, 0.506779, 0.709798], 
                    AbsoluteThickness[1.6]], {}}}, AspectRatio -> Full, 
                    ImageSize -> {75, 20}, PlotRangePadding -> None, 
                    ImagePadding -> Automatic, 
                    BaselinePosition -> (Scaled[0.1] -> Baseline)], #}, {
                   GraphicsBox[{{
                    Directive[
                    EdgeForm[
                    Directive[
                    Opacity[0.3], 
                    GrayLevel[0]]], 
                    PointSize[0.5], 
                    Opacity[1.], 
                    RGBColor[0.880722, 0.611041, 0.142051], 
                    AbsoluteThickness[1.6]], {
                    LineBox[{{0, 20}, {75, 20}}]}}, {
                    Directive[
                    EdgeForm[
                    Directive[
                    Opacity[0.3], 
                    GrayLevel[0]]], 
                    PointSize[0.5], 
                    Opacity[1.], 
                    RGBColor[0.880722, 0.611041, 0.142051], 
                    AbsoluteThickness[1.6]], {}}}, AspectRatio -> Full, 
                    ImageSize -> {75, 20}, PlotRangePadding -> None, 
                    ImagePadding -> Automatic, 
                    BaselinePosition -> (Scaled[0.1] -> Baseline)], #2}, {
                   GraphicsBox[{{
                    Directive[
                    EdgeForm[
                    Directive[
                    Opacity[0.3], 
                    GrayLevel[0]]], 
                    PointSize[0.5], 
                    Opacity[1.], 
                    RGBColor[0.560181, 0.691569, 0.194885], 
                    AbsoluteThickness[1.6]], {
                    LineBox[{{0, 20}, {75, 20}}]}}, {
                    Directive[
                    EdgeForm[
                    Directive[
                    Opacity[0.3], 
                    GrayLevel[0]]], 
                    PointSize[0.5], 
                    Opacity[1.], 
                    RGBColor[0.560181, 0.691569, 0.194885], 
                    AbsoluteThickness[1.6]], {}}}, AspectRatio -> Full, 
                    ImageSize -> {75, 20}, PlotRangePadding -> None, 
                    ImagePadding -> Automatic, 
                    BaselinePosition -> (Scaled[0.1] -> Baseline)], #3}, {
                   GraphicsBox[{{
                    Directive[
                    EdgeForm[
                    Directive[
                    Opacity[0.3], 
                    GrayLevel[0]]], 
                    PointSize[0.5], 
                    Opacity[1.], 
                    RGBColor[0.922526, 0.385626, 0.209179], 
                    AbsoluteThickness[1.6]], {
                    LineBox[{{0, 20}, {75, 20}}]}}, {
                    Directive[
                    EdgeForm[
                    Directive[
                    Opacity[0.3], 
                    GrayLevel[0]]], 
                    PointSize[0.5], 
                    Opacity[1.], 
                    RGBColor[0.922526, 0.385626, 0.209179], 
                    AbsoluteThickness[1.6]], {}}}, AspectRatio -> Full, 
                    ImageSize -> {75, 20}, PlotRangePadding -> None, 
                    ImagePadding -> Automatic, 
                    BaselinePosition -> (Scaled[0.1] -> Baseline)], #4}, {
                   GraphicsBox[{{
                    Directive[
                    EdgeForm[
                    Directive[
                    Opacity[0.3], 
                    GrayLevel[0]]], 
                    PointSize[0.5], 
                    Opacity[1.], 
                    RGBColor[0.528488, 0.470624, 0.701351], 
                    AbsoluteThickness[1.6]], {
                    LineBox[{{0, 20}, {75, 20}}]}}, {
                    Directive[
                    EdgeForm[
                    Directive[
                    Opacity[0.3], 
                    GrayLevel[0]]], 
                    PointSize[0.5], 
                    Opacity[1.], 
                    RGBColor[0.528488, 0.470624, 0.701351], 
                    AbsoluteThickness[1.6]], {}}}, AspectRatio -> Full, 
                    ImageSize -> {75, 20}, PlotRangePadding -> None, 
                    ImagePadding -> Automatic, 
                    BaselinePosition -> (Scaled[0.1] -> Baseline)], #5}}, 
                 GridBoxAlignment -> {
                  "Columns" -> {Center, Left}, "Rows" -> {{Baseline}}}, 
                 AutoDelete -> False, 
                 GridBoxDividers -> {
                  "Columns" -> {{False}}, "Rows" -> {{False}}}, 
                 GridBoxItemSize -> {"Columns" -> {{All}}, "Rows" -> {{All}}},
                  GridBoxSpacings -> {
                  "Columns" -> {{0.5}}, "Rows" -> {{0.8}}}], "Grid"]}}, 
             GridBoxAlignment -> {"Columns" -> {{Left}}, "Rows" -> {{Top}}}, 
             AutoDelete -> False, 
             GridBoxItemSize -> {
              "Columns" -> {{Automatic}}, "Rows" -> {{Automatic}}}, 
             GridBoxSpacings -> {"Columns" -> {{1}}, "Rows" -> {{0}}}], 
            "Grid"], Alignment -> Left, AppearanceElements -> None, 
           ImageMargins -> {{5, 5}, {5, 5}}, ImageSizeAction -> 
           "ResizeToFit"], LineIndent -> 0, StripOnInput -> False], {
          GrayLevel[0], FontSize -> Large, FontFamily -> "Arial"}, Background -> 
         Automatic, StripOnInput -> False], TraditionalForm]& ),
      Editable->True,
      InterpretationFunction:>(RowBox[{"LineLegend", "[", 
         RowBox[{
           RowBox[{"{", 
             RowBox[{
               RowBox[{"Directive", "[", 
                 RowBox[{
                   RowBox[{"Opacity", "[", "1.`", "]"}], ",", 
                   InterpretationBox[
                    ButtonBox[
                    TooltipBox[
                    GraphicsBox[{{
                    GrayLevel[0], 
                    RectangleBox[{0, 0}]}, {
                    GrayLevel[0], 
                    RectangleBox[{1, -1}]}, {
                    RGBColor[0.368417, 0.506779, 0.709798], 
                    RectangleBox[{0, -1}, {2, 1}]}}, DefaultBaseStyle -> 
                    "ColorSwatchGraphics", AspectRatio -> 1, Frame -> True, 
                    FrameStyle -> 
                    RGBColor[
                    0.24561133333333335`, 0.3378526666666667, 
                    0.4731986666666667], FrameTicks -> None, PlotRangePadding -> 
                    None, ImageSize -> 
                    Dynamic[{
                    Automatic, 1.35 CurrentValue["FontCapHeight"]/
                    AbsoluteCurrentValue[Magnification]}]], 
                    StyleBox[
                    RowBox[{"RGBColor", "[", 
                    RowBox[{"0.368417`", ",", "0.506779`", ",", "0.709798`"}],
                     "]"}], NumberMarks -> False]], Appearance -> None, 
                    BaseStyle -> {}, BaselinePosition -> Baseline, 
                    DefaultBaseStyle -> {}, ButtonFunction :> 
                    With[{Typeset`box$ = EvaluationBox[]}, 
                    If[
                    Not[
                    AbsoluteCurrentValue["Deployed"]], 
                    SelectionMove[Typeset`box$, All, Expression]; 
                    FrontEnd`Private`$ColorSelectorInitialAlpha = 1; 
                    FrontEnd`Private`$ColorSelectorInitialColor = 
                    RGBColor[0.368417, 0.506779, 0.709798]; 
                    FrontEnd`Private`$ColorSelectorUseMakeBoxes = True; 
                    MathLink`CallFrontEnd[
                    FrontEnd`AttachCell[Typeset`box$, 
                    FrontEndResource["RGBColorValueSelector"], {
                    0, {Left, Bottom}}, {Left, Top}, 
                    "ClosingActions" -> {
                    "SelectionDeparture", "ParentChanged", 
                    "EvaluatorQuit"}]]]], BaseStyle -> Inherited, Evaluator -> 
                    Automatic, Method -> "Preemptive"], 
                    RGBColor[0.368417, 0.506779, 0.709798], Editable -> False,
                     Selectable -> False], ",", 
                   RowBox[{"AbsoluteThickness", "[", "1.6`", "]"}]}], "]"}], 
               ",", 
               RowBox[{"Directive", "[", 
                 RowBox[{
                   RowBox[{"Opacity", "[", "1.`", "]"}], ",", 
                   InterpretationBox[
                    ButtonBox[
                    TooltipBox[
                    GraphicsBox[{{
                    GrayLevel[0], 
                    RectangleBox[{0, 0}]}, {
                    GrayLevel[0], 
                    RectangleBox[{1, -1}]}, {
                    RGBColor[0.880722, 0.611041, 0.142051], 
                    RectangleBox[{0, -1}, {2, 1}]}}, DefaultBaseStyle -> 
                    "ColorSwatchGraphics", AspectRatio -> 1, Frame -> True, 
                    FrameStyle -> 
                    RGBColor[
                    0.587148, 0.40736066666666665`, 0.09470066666666668], 
                    FrameTicks -> None, PlotRangePadding -> None, ImageSize -> 
                    Dynamic[{
                    Automatic, 1.35 CurrentValue["FontCapHeight"]/
                    AbsoluteCurrentValue[Magnification]}]], 
                    StyleBox[
                    RowBox[{"RGBColor", "[", 
                    RowBox[{"0.880722`", ",", "0.611041`", ",", "0.142051`"}],
                     "]"}], NumberMarks -> False]], Appearance -> None, 
                    BaseStyle -> {}, BaselinePosition -> Baseline, 
                    DefaultBaseStyle -> {}, ButtonFunction :> 
                    With[{Typeset`box$ = EvaluationBox[]}, 
                    If[
                    Not[
                    AbsoluteCurrentValue["Deployed"]], 
                    SelectionMove[Typeset`box$, All, Expression]; 
                    FrontEnd`Private`$ColorSelectorInitialAlpha = 1; 
                    FrontEnd`Private`$ColorSelectorInitialColor = 
                    RGBColor[0.880722, 0.611041, 0.142051]; 
                    FrontEnd`Private`$ColorSelectorUseMakeBoxes = True; 
                    MathLink`CallFrontEnd[
                    FrontEnd`AttachCell[Typeset`box$, 
                    FrontEndResource["RGBColorValueSelector"], {
                    0, {Left, Bottom}}, {Left, Top}, 
                    "ClosingActions" -> {
                    "SelectionDeparture", "ParentChanged", 
                    "EvaluatorQuit"}]]]], BaseStyle -> Inherited, Evaluator -> 
                    Automatic, Method -> "Preemptive"], 
                    RGBColor[0.880722, 0.611041, 0.142051], Editable -> False,
                     Selectable -> False], ",", 
                   RowBox[{"AbsoluteThickness", "[", "1.6`", "]"}]}], "]"}], 
               ",", 
               RowBox[{"Directive", "[", 
                 RowBox[{
                   RowBox[{"Opacity", "[", "1.`", "]"}], ",", 
                   InterpretationBox[
                    ButtonBox[
                    TooltipBox[
                    GraphicsBox[{{
                    GrayLevel[0], 
                    RectangleBox[{0, 0}]}, {
                    GrayLevel[0], 
                    RectangleBox[{1, -1}]}, {
                    RGBColor[0.560181, 0.691569, 0.194885], 
                    RectangleBox[{0, -1}, {2, 1}]}}, DefaultBaseStyle -> 
                    "ColorSwatchGraphics", AspectRatio -> 1, Frame -> True, 
                    FrameStyle -> 
                    RGBColor[
                    0.37345400000000006`, 0.461046, 0.12992333333333334`], 
                    FrameTicks -> None, PlotRangePadding -> None, ImageSize -> 
                    Dynamic[{
                    Automatic, 1.35 CurrentValue["FontCapHeight"]/
                    AbsoluteCurrentValue[Magnification]}]], 
                    StyleBox[
                    RowBox[{"RGBColor", "[", 
                    RowBox[{"0.560181`", ",", "0.691569`", ",", "0.194885`"}],
                     "]"}], NumberMarks -> False]], Appearance -> None, 
                    BaseStyle -> {}, BaselinePosition -> Baseline, 
                    DefaultBaseStyle -> {}, ButtonFunction :> 
                    With[{Typeset`box$ = EvaluationBox[]}, 
                    If[
                    Not[
                    AbsoluteCurrentValue["Deployed"]], 
                    SelectionMove[Typeset`box$, All, Expression]; 
                    FrontEnd`Private`$ColorSelectorInitialAlpha = 1; 
                    FrontEnd`Private`$ColorSelectorInitialColor = 
                    RGBColor[0.560181, 0.691569, 0.194885]; 
                    FrontEnd`Private`$ColorSelectorUseMakeBoxes = True; 
                    MathLink`CallFrontEnd[
                    FrontEnd`AttachCell[Typeset`box$, 
                    FrontEndResource["RGBColorValueSelector"], {
                    0, {Left, Bottom}}, {Left, Top}, 
                    "ClosingActions" -> {
                    "SelectionDeparture", "ParentChanged", 
                    "EvaluatorQuit"}]]]], BaseStyle -> Inherited, Evaluator -> 
                    Automatic, Method -> "Preemptive"], 
                    RGBColor[0.560181, 0.691569, 0.194885], Editable -> False,
                     Selectable -> False], ",", 
                   RowBox[{"AbsoluteThickness", "[", "1.6`", "]"}]}], "]"}], 
               ",", 
               RowBox[{"Directive", "[", 
                 RowBox[{
                   RowBox[{"Opacity", "[", "1.`", "]"}], ",", 
                   InterpretationBox[
                    ButtonBox[
                    TooltipBox[
                    GraphicsBox[{{
                    GrayLevel[0], 
                    RectangleBox[{0, 0}]}, {
                    GrayLevel[0], 
                    RectangleBox[{1, -1}]}, {
                    RGBColor[0.922526, 0.385626, 0.209179], 
                    RectangleBox[{0, -1}, {2, 1}]}}, DefaultBaseStyle -> 
                    "ColorSwatchGraphics", AspectRatio -> 1, Frame -> True, 
                    FrameStyle -> 
                    RGBColor[
                    0.6150173333333333, 0.25708400000000003`, 
                    0.13945266666666667`], FrameTicks -> None, 
                    PlotRangePadding -> None, ImageSize -> 
                    Dynamic[{
                    Automatic, 1.35 CurrentValue["FontCapHeight"]/
                    AbsoluteCurrentValue[Magnification]}]], 
                    StyleBox[
                    RowBox[{"RGBColor", "[", 
                    RowBox[{"0.922526`", ",", "0.385626`", ",", "0.209179`"}],
                     "]"}], NumberMarks -> False]], Appearance -> None, 
                    BaseStyle -> {}, BaselinePosition -> Baseline, 
                    DefaultBaseStyle -> {}, ButtonFunction :> 
                    With[{Typeset`box$ = EvaluationBox[]}, 
                    If[
                    Not[
                    AbsoluteCurrentValue["Deployed"]], 
                    SelectionMove[Typeset`box$, All, Expression]; 
                    FrontEnd`Private`$ColorSelectorInitialAlpha = 1; 
                    FrontEnd`Private`$ColorSelectorInitialColor = 
                    RGBColor[0.922526, 0.385626, 0.209179]; 
                    FrontEnd`Private`$ColorSelectorUseMakeBoxes = True; 
                    MathLink`CallFrontEnd[
                    FrontEnd`AttachCell[Typeset`box$, 
                    FrontEndResource["RGBColorValueSelector"], {
                    0, {Left, Bottom}}, {Left, Top}, 
                    "ClosingActions" -> {
                    "SelectionDeparture", "ParentChanged", 
                    "EvaluatorQuit"}]]]], BaseStyle -> Inherited, Evaluator -> 
                    Automatic, Method -> "Preemptive"], 
                    RGBColor[0.922526, 0.385626, 0.209179], Editable -> False,
                     Selectable -> False], ",", 
                   RowBox[{"AbsoluteThickness", "[", "1.6`", "]"}]}], "]"}], 
               ",", 
               RowBox[{"Directive", "[", 
                 RowBox[{
                   RowBox[{"Opacity", "[", "1.`", "]"}], ",", 
                   InterpretationBox[
                    ButtonBox[
                    TooltipBox[
                    GraphicsBox[{{
                    GrayLevel[0], 
                    RectangleBox[{0, 0}]}, {
                    GrayLevel[0], 
                    RectangleBox[{1, -1}]}, {
                    RGBColor[0.528488, 0.470624, 0.701351], 
                    RectangleBox[{0, -1}, {2, 1}]}}, DefaultBaseStyle -> 
                    "ColorSwatchGraphics", AspectRatio -> 1, Frame -> True, 
                    FrameStyle -> 
                    RGBColor[
                    0.3523253333333333, 0.3137493333333333, 
                    0.46756733333333333`], FrameTicks -> None, 
                    PlotRangePadding -> None, ImageSize -> 
                    Dynamic[{
                    Automatic, 1.35 CurrentValue["FontCapHeight"]/
                    AbsoluteCurrentValue[Magnification]}]], 
                    StyleBox[
                    RowBox[{"RGBColor", "[", 
                    RowBox[{"0.528488`", ",", "0.470624`", ",", "0.701351`"}],
                     "]"}], NumberMarks -> False]], Appearance -> None, 
                    BaseStyle -> {}, BaselinePosition -> Baseline, 
                    DefaultBaseStyle -> {}, ButtonFunction :> 
                    With[{Typeset`box$ = EvaluationBox[]}, 
                    If[
                    Not[
                    AbsoluteCurrentValue["Deployed"]], 
                    SelectionMove[Typeset`box$, All, Expression]; 
                    FrontEnd`Private`$ColorSelectorInitialAlpha = 1; 
                    FrontEnd`Private`$ColorSelectorInitialColor = 
                    RGBColor[0.528488, 0.470624, 0.701351]; 
                    FrontEnd`Private`$ColorSelectorUseMakeBoxes = True; 
                    MathLink`CallFrontEnd[
                    FrontEnd`AttachCell[Typeset`box$, 
                    FrontEndResource["RGBColorValueSelector"], {
                    0, {Left, Bottom}}, {Left, Top}, 
                    "ClosingActions" -> {
                    "SelectionDeparture", "ParentChanged", 
                    "EvaluatorQuit"}]]]], BaseStyle -> Inherited, Evaluator -> 
                    Automatic, Method -> "Preemptive"], 
                    RGBColor[0.528488, 0.470624, 0.701351], Editable -> False,
                     Selectable -> False], ",", 
                   RowBox[{"AbsoluteThickness", "[", "1.6`", "]"}]}], "]"}]}],
              "}"}], ",", 
           RowBox[{"{", 
             RowBox[{#, ",", #2, ",", #3, ",", #4, ",", #5}], "}"}], ",", 
           RowBox[{"LegendMarkers", "\[Rule]", "None"}], ",", 
           RowBox[{"LabelStyle", "\[Rule]", 
             RowBox[{"{", 
               RowBox[{
                 InterpretationBox[
                  ButtonBox[
                   TooltipBox[
                    GraphicsBox[{{
                    GrayLevel[0], 
                    RectangleBox[{0, 0}]}, {
                    GrayLevel[0], 
                    RectangleBox[{1, -1}]}, {
                    GrayLevel[0], 
                    RectangleBox[{0, -1}, {2, 1}]}}, DefaultBaseStyle -> 
                    "ColorSwatchGraphics", AspectRatio -> 1, Frame -> True, 
                    FrameStyle -> GrayLevel[0.], FrameTicks -> None, 
                    PlotRangePadding -> None, ImageSize -> 
                    Dynamic[{
                    Automatic, 1.35 CurrentValue["FontCapHeight"]/
                    AbsoluteCurrentValue[Magnification]}]], 
                    StyleBox[
                    RowBox[{"GrayLevel", "[", "0", "]"}], NumberMarks -> 
                    False]], Appearance -> None, BaseStyle -> {}, 
                   BaselinePosition -> Baseline, DefaultBaseStyle -> {}, 
                   ButtonFunction :> With[{Typeset`box$ = EvaluationBox[]}, 
                    If[
                    Not[
                    AbsoluteCurrentValue["Deployed"]], 
                    SelectionMove[Typeset`box$, All, Expression]; 
                    FrontEnd`Private`$ColorSelectorInitialAlpha = 1; 
                    FrontEnd`Private`$ColorSelectorInitialColor = 
                    GrayLevel[0]; 
                    FrontEnd`Private`$ColorSelectorUseMakeBoxes = True; 
                    MathLink`CallFrontEnd[
                    FrontEnd`AttachCell[Typeset`box$, 
                    FrontEndResource["GrayLevelColorValueSelector"], {
                    0, {Left, Bottom}}, {Left, Top}, 
                    "ClosingActions" -> {
                    "SelectionDeparture", "ParentChanged", 
                    "EvaluatorQuit"}]]]], BaseStyle -> Inherited, Evaluator -> 
                   Automatic, Method -> "Preemptive"], 
                  GrayLevel[0], Editable -> False, Selectable -> False], ",", 
                 "Large"}], "}"}]}], ",", 
           RowBox[{"LegendLayout", "\[Rule]", "\"Column\""}], ",", 
           RowBox[{"LegendMarkerSize", "\[Rule]", 
             RowBox[{"{", 
               RowBox[{"75", ",", "20"}], "}"}]}]}], "]"}]& )], 
     Scaled[{0.35, 0.99}], ImageScaled[{0.5, 1}],
     BaseStyle->{FontSize -> Larger},
     FormatType->StandardForm]},
   AspectRatio->NCache[GoldenRatio^(-1), 0.6180339887498948],
   Axes->{False, False},
   AxesLabel->{None, None},
   AxesOrigin->{0, 1.5},
   DisplayFunction->Identity,
   Frame->{{True, False}, {True, False}},
   FrameLabel->{{
      FormBox[
       StyleBox[
       "\"I(q)\"", FontSize -> 32, FontColor -> GrayLevel[0], StripOnInput -> 
        False], TraditionalForm], None}, {
      FormBox[
       StyleBox[
       "\"q\"", FontSize -> 32, FontColor -> GrayLevel[0], StripOnInput -> 
        False], TraditionalForm], None}},
   FrameStyle->Directive[
     Thickness[Large], 
     GrayLevel[0]],
   FrameTicks->FrontEndValueCache[{{Automatic, 
       Charting`ScaledFrameTicks[{Identity, Identity}]}, {Automatic, 
       Charting`ScaledFrameTicks[{Identity, Identity}]}}, {{Automatic, {{2., 
         FormBox[
          TemplateBox[{0., 0.}, "Spacer2"], TraditionalForm], {0.01, 0.}, {
          AbsoluteThickness[0.1]}}, {4., 
         FormBox[
          TemplateBox[{0., 0.}, "Spacer2"], TraditionalForm], {0.01, 0.}, {
          AbsoluteThickness[0.1]}}, {6., 
         FormBox[
          TemplateBox[{0., 0.}, "Spacer2"], TraditionalForm], {0.01, 0.}, {
          AbsoluteThickness[0.1]}}, {8., 
         FormBox[
          TemplateBox[{0., 0.}, "Spacer2"], TraditionalForm], {0.01, 0.}, {
          AbsoluteThickness[0.1]}}, {10., 
         FormBox[
          TemplateBox[{0., 0.}, "Spacer2"], TraditionalForm], {0.01, 0.}, {
          AbsoluteThickness[0.1]}}, {12., 
         FormBox[
          TemplateBox[{0., 0.}, "Spacer2"], TraditionalForm], {0.01, 0.}, {
          AbsoluteThickness[0.1]}}, {0., 
         FormBox[
          TemplateBox[{0., 0.}, "Spacer2"], TraditionalForm], {0.005, 0.}, {
          AbsoluteThickness[0.1]}}, {0.5, 
         FormBox[
          TemplateBox[{0., 0.}, "Spacer2"], TraditionalForm], {0.005, 0.}, {
          AbsoluteThickness[0.1]}}, {1., 
         FormBox[
          TemplateBox[{0., 0.}, "Spacer2"], TraditionalForm], {0.005, 0.}, {
          AbsoluteThickness[0.1]}}, {1.5, 
         FormBox[
          TemplateBox[{0., 0.}, "Spacer2"], TraditionalForm], {0.005, 0.}, {
          AbsoluteThickness[0.1]}}, {2.5, 
         FormBox[
          TemplateBox[{0., 0.}, "Spacer2"], TraditionalForm], {0.005, 0.}, {
          AbsoluteThickness[0.1]}}, {3., 
         FormBox[
          TemplateBox[{0., 0.}, "Spacer2"], TraditionalForm], {0.005, 0.}, {
          AbsoluteThickness[0.1]}}, {3.5, 
         FormBox[
          TemplateBox[{0., 0.}, "Spacer2"], TraditionalForm], {0.005, 0.}, {
          AbsoluteThickness[0.1]}}, {4.5, 
         FormBox[
          TemplateBox[{0., 0.}, "Spacer2"], TraditionalForm], {0.005, 0.}, {
          AbsoluteThickness[0.1]}}, {5., 
         FormBox[
          TemplateBox[{0., 0.}, "Spacer2"], TraditionalForm], {0.005, 0.}, {
          AbsoluteThickness[0.1]}}, {5.5, 
         FormBox[
          TemplateBox[{0., 0.}, "Spacer2"], TraditionalForm], {0.005, 0.}, {
          AbsoluteThickness[0.1]}}, {6.5, 
         FormBox[
          TemplateBox[{0., 0.}, "Spacer2"], TraditionalForm], {0.005, 0.}, {
          AbsoluteThickness[0.1]}}, {7., 
         FormBox[
          TemplateBox[{0., 0.}, "Spacer2"], TraditionalForm], {0.005, 0.}, {
          AbsoluteThickness[0.1]}}, {7.5, 
         FormBox[
          TemplateBox[{0., 0.}, "Spacer2"], TraditionalForm], {0.005, 0.}, {
          AbsoluteThickness[0.1]}}, {8.5, 
         FormBox[
          TemplateBox[{0., 0.}, "Spacer2"], TraditionalForm], {0.005, 0.}, {
          AbsoluteThickness[0.1]}}, {9., 
         FormBox[
          TemplateBox[{0., 0.}, "Spacer2"], TraditionalForm], {0.005, 0.}, {
          AbsoluteThickness[0.1]}}, {9.5, 
         FormBox[
          TemplateBox[{0., 0.}, "Spacer2"], TraditionalForm], {0.005, 0.}, {
          AbsoluteThickness[0.1]}}, {10.5, 
         FormBox[
          TemplateBox[{0., 0.}, "Spacer2"], TraditionalForm], {0.005, 0.}, {
          AbsoluteThickness[0.1]}}, {11., 
         FormBox[
          TemplateBox[{0., 0.}, "Spacer2"], TraditionalForm], {0.005, 0.}, {
          AbsoluteThickness[0.1]}}, {11.5, 
         FormBox[
          TemplateBox[{0., 0.}, "Spacer2"], TraditionalForm], {0.005, 0.}, {
          AbsoluteThickness[0.1]}}, {12.5, 
         FormBox[
          TemplateBox[{0., 0.}, "Spacer2"], TraditionalForm], {0.005, 0.}, {
          AbsoluteThickness[0.1]}}, {13., 
         FormBox[
          TemplateBox[{0., 0.}, "Spacer2"], TraditionalForm], {0.005, 0.}, {
          AbsoluteThickness[0.1]}}, {13.5, 
         FormBox[
          TemplateBox[{0., 0.}, "Spacer2"], TraditionalForm], {0.005, 0.}, {
          AbsoluteThickness[0.1]}}, {14., 
         FormBox[
          TemplateBox[{0., 0.}, "Spacer2"], TraditionalForm], {0.005, 0.}, {
          AbsoluteThickness[0.1]}}}}, {Automatic, {{0., 
         FormBox[
          TemplateBox[{0., 0.}, "Spacer2"], TraditionalForm], {0.01, 0.}, {
          AbsoluteThickness[0.1]}}, {0.2, 
         FormBox[
          TemplateBox[{0., 0.}, "Spacer2"], TraditionalForm], {0.01, 0.}, {
          AbsoluteThickness[0.1]}}, {0.4, 
         FormBox[
          TemplateBox[{0., 0.}, "Spacer2"], TraditionalForm], {0.01, 0.}, {
          AbsoluteThickness[0.1]}}, {0.6, 
         FormBox[
          TemplateBox[{0., 0.}, "Spacer2"], TraditionalForm], {0.01, 0.}, {
          AbsoluteThickness[0.1]}}, {0.8, 
         FormBox[
          TemplateBox[{0., 0.}, "Spacer2"], TraditionalForm], {0.01, 0.}, {
          AbsoluteThickness[0.1]}}, {1., 
         FormBox[
          TemplateBox[{0., 0.}, "Spacer2"], TraditionalForm], {0.01, 0.}, {
          AbsoluteThickness[0.1]}}, {0.05, 
         FormBox[
          TemplateBox[{0., 0.}, "Spacer2"], TraditionalForm], {0.005, 0.}, {
          AbsoluteThickness[0.1]}}, {0.1, 
         FormBox[
          TemplateBox[{0., 0.}, "Spacer2"], TraditionalForm], {0.005, 0.}, {
          AbsoluteThickness[0.1]}}, {0.15, 
         FormBox[
          TemplateBox[{0., 0.}, "Spacer2"], TraditionalForm], {0.005, 0.}, {
          AbsoluteThickness[0.1]}}, {0.25, 
         FormBox[
          TemplateBox[{0., 0.}, "Spacer2"], TraditionalForm], {0.005, 0.}, {
          AbsoluteThickness[0.1]}}, {0.3, 
         FormBox[
          TemplateBox[{0., 0.}, "Spacer2"], TraditionalForm], {0.005, 0.}, {
          AbsoluteThickness[0.1]}}, {0.35, 
         FormBox[
          TemplateBox[{0., 0.}, "Spacer2"], TraditionalForm], {0.005, 0.}, {
          AbsoluteThickness[0.1]}}, {0.45, 
         FormBox[
          TemplateBox[{0., 0.}, "Spacer2"], TraditionalForm], {0.005, 0.}, {
          AbsoluteThickness[0.1]}}, {0.5, 
         FormBox[
          TemplateBox[{0., 0.}, "Spacer2"], TraditionalForm], {0.005, 0.}, {
          AbsoluteThickness[0.1]}}, {0.55, 
         FormBox[
          TemplateBox[{0., 0.}, "Spacer2"], TraditionalForm], {0.005, 0.}, {
          AbsoluteThickness[0.1]}}, {0.65, 
         FormBox[
          TemplateBox[{0., 0.}, "Spacer2"], TraditionalForm], {0.005, 0.}, {
          AbsoluteThickness[0.1]}}, {0.7, 
         FormBox[
          TemplateBox[{0., 0.}, "Spacer2"], TraditionalForm], {0.005, 0.}, {
          AbsoluteThickness[0.1]}}, {0.75, 
         FormBox[
          TemplateBox[{0., 0.}, "Spacer2"], TraditionalForm], {0.005, 0.}, {
          AbsoluteThickness[0.1]}}, {0.85, 
         FormBox[
          TemplateBox[{0., 0.}, "Spacer2"], TraditionalForm], {0.005, 0.}, {
          AbsoluteThickness[0.1]}}, {0.9, 
         FormBox[
          TemplateBox[{0., 0.}, "Spacer2"], TraditionalForm], {0.005, 0.}, {
          AbsoluteThickness[0.1]}}, {0.95, 
         FormBox[
          TemplateBox[{0., 0.}, "Spacer2"], TraditionalForm], {0.005, 0.}, {
          AbsoluteThickness[0.1]}}}}}],
   GridLines->{None, None},
   GridLinesStyle->Directive[
     GrayLevel[0.5, 0.4]],
   ImagePadding->All,
   ImageSize->{640, 480},
   LabelStyle->{
     GrayLevel[0], Large},
   Method->{
    "DefaultBoundaryStyle" -> Automatic, 
     "DefaultGraphicsInteraction" -> {
      "Version" -> 1.2, "TrackMousePosition" -> {True, False}, 
       "Effects" -> {
        "Highlight" -> {"ratio" -> 2}, "HighlightPoint" -> {"ratio" -> 2}, 
         "Droplines" -> {
          "freeformCursorMode" -> True, 
           "placement" -> {"x" -> "All", "y" -> "None"}}}}, 
     "DefaultMeshStyle" -> AbsolutePointSize[6], "ScalingFunctions" -> None, 
     "CoordinatesToolOptions" -> {"DisplayFunction" -> ({
         (Identity[#]& )[
          Part[#, 1]], 
         (Identity[#]& )[
          Part[#, 2]]}& ), "CopiedValueFunction" -> ({
         (Identity[#]& )[
          Part[#, 1]], 
         (Identity[#]& )[
          Part[#, 2]]}& )}},
   PlotRange->{{0, 1}, {1.5, 13}},
   PlotRangeClipping->True,
   PlotRangePadding->{{0, 0}, {0, 0}},
   Ticks->{Automatic, Automatic}],
  InterpretTemplate[Legended[
    Graphics[{{{{}, {}, 
        Annotation[{
          Directive[
           Opacity[1.], 
           RGBColor[0.368417, 0.506779, 0.709798], 
           AbsoluteThickness[1.6]], 
          Line[CompressedData["
1:eJwVx3881HccwPEj1Udy7pxzu3Q8LrTQr4fa3WT1fhctiXr4VUKXR9FKP+Rq
+jGrsTuTQmsm5RIh5FEY2syPeiDFCDn5/etc1/n51dYhyW374/V4Pl78Q6Ge
wbo0Gs39v/7XNVjd8nTYZ0uHnfKjVstBPadlp/u5G+FZZXQd/b/fcDdZVsR1
hkIPm5u8eQ7uamz/7Q7XG2LPnbJ3nOPgvqDpihvcINhUPXM0fIaDvet+corj
ngWZn+HrsUkOprH3RMdyJRB4RVDQOcjBSFL0+RVuIqhUMUFF1Rz03Z+eP/ku
E9RChb93FAcNtJEBO8zzYdF7uZfrdg5ae0yoq68Wg73cpEWsz8FzLx0g+X0p
eLnq98a8MEVOMbNPR+cJJNjdHP7nqik+Vjg1NH1VBZX3OiVurqZYFXLHbP9Y
DcxvPpbVrm+KmpWbjR6efA5+zjdqf29ko+6HPIaZdT3kDISGS6+xUaANfOz1
qAGM1aqVOXvY2CDZ+LLWtgniWHkBn1hstLg++iF3ohlm5ZZ8bDXB0en+vrb1
r0CiI1C1J5lg5khZPT2+FXRr5hwO+JggnZdNKZVyiHvAYLHZJnjtWMmRNKvX
IJirGON3snAK85RHL7fDqyELn+XJLDxrX1NsWt0BsQKzyuP+LOx/VHO1hd8F
Aou/SnK4LPwYIk+xudgNk3Yv7D/rNEa7rYvnj5T1wIsMUUGPzBh33ON/U8jp
gxuFueXx/sZ4jndwxWBAP1y0ja/71dwYV4/5GLS7D8Dp50/8mxRMZBlNkprZ
AfCdzYqYSmei3pOUfEvZIIiSrVPFwUw8vrGsU3+XAnwb9u/usWRi3s5DaZVT
Cgi06v7x/BADNaPLGKqkIZC81ZQey2ZgideOBYnOSpDhs0suRxh42UV6t1il
hGa9tc4RNgzk97p2ZEjfwKqu57xn3Ua4SShJ5NqrIOm1rPmEnxEGmDd90GlV
wabcTEnlIB019XGK05FvoS6bvXdURMdkPdFZTys1xEeUrqpSGiKrr+Sebo0a
wm5NL5w/YYgLv4/0dggbhs2KVBp7dCnSckX5CuMRQJ0Lc21hS1F8Oz/OuGoE
VruVs8UTBlhhF0OYp0ZhQ/8thzMnDZDpKl4dRR8DscsDkblmCfasaW69UD4G
t3st0zPFS7AgFayUonGYc2lWymf08UC+gMmbH4fv5kw3hETq4w/S9MieBxMw
0F2b2qUl+FDNS6G7UXD551wDTTTBmDvSwL7dFHTVpQg7JQSDPMetH3lQINCN
P1wRRXB5eXmB+z4KRsTiMuklgrEJ/rXXDlHg5+143DSc4FHBrXdLLlBgz2ms
FwYTXCExcVl8nwK1bPLKRSeC819GGLbnUIBtihLRVoKd40Ov7udRkGrYNrgN
CF7fV3Tg60IKvC+VOhg4EtTaep6RllNQdTBqOMWeYE9LQuqCVgpurzDZWcEn
+Ef09OHWNgqm/BZ9m25BMNHxoE1GBwWev8ykSXkEd2WtLd7WR8Fivd4Zdy7B
P8831kUOUxD+Jiunj0Ewac0XCR5jFLzkJcur6ATDFDJvPkWB7d5YWvZSgqvc
TvQ/fU+BovaUbyghqKcjz7w+TcEWbaDEaxHBgRLHkMBZCpKFXgVCPYLlIRnr
1n+i4O/Q7T1mugRvWhhotFoKducICY1G8F9UcENE
           "]]}, 
         "Charting`Private`Tag$5086#1"], 
        Annotation[{
          Directive[
           Opacity[1.], 
           RGBColor[0.880722, 0.611041, 0.142051], 
           AbsoluteThickness[1.6]], 
          Line[CompressedData["
1:eJwV13k8VHsUAHAkRGi4hETEy5oWqSjnvlSWSNmrSZKEXpultEhEFKmknqIo
nqKQLCmSrdCCyNYimZl7Z8YySqRs78xf8/l+Lnd+53fO73fOaHkfctorJiIi
IicqIiL8tNvLfV/Jc7VUGV6+29VVlhS3Ujv8VdUUknjFM+U8ZMnlacmpharr
IbDvmOer7bLkpncdj2+pusAuRrmRmZcs6e7z63miqg+Mc9avUdgvS34xibG6
qBoMSx97LCo/I0umKzmeu6AaBbfbY407HsiSEVKFi86rJsFxR5k/+qJypMe2
O/lD3zNh692cINUSOVJmOoJprZEPAwn+ATO3y5O6Wwe5NXFFIN7afV18VJ48
1rgakn8+hfw2Yv+4/RxybhGjW1T0Bag4mMeK/TuHLOm1etu0phqSJx1un2fP
IasDbs3b1l8LwWIbevqMGeTIX2vlcw/UAUNtppvgEIMU+/1gzjzd15Al2nvh
UxGDNJv2KnHOewu8ho1/Cn8wyLdRpo2vDJrAK3J2xqSRAql5ue939mAzECsT
ElL9Fci+X1+725a0QMyMLpknaQpkJr/stVxCK+hMSCTmdiiQcvPvCdjsDyD/
q3gGLaNIxvsX+6brtMPYrPq2xeaK5Cj5gO0X3gF2a6O+lfkrksHLaouUazpB
Lrxd4+5VRfJrXm3ce62PUBr6usm5QpEcD/iQon/iEyik29pHcBRJw78lp3zL
PkP9jvLDKZIEaX1Xa1/B3G4wt9K4yNMnyGPzd2l/Y36FwKN2xw9ZE6RRv6tM
h0MPGG3MPyPpTZCK8kNStX964KNdVRWcIkjxFyn5C1O/Qf2WYX9IJMj9pmVd
szb1gjr7wOe99wjyga13esVoLxCr3kkefkqQpkZalvC7FxqiOlfnoSvkej69
GO+FTqetG/vRza0751aJsGBmUNzgvmcE+XPntoQaaRbcqNE6tbOMIC0Dt5yq
12BB7n/tcX8/x7+/aenRspEF0Qd2hw1UEuRIn9oc6joLBmTG73+oI8ikW3Rd
6g0WsPdb8WXrCXK5Y1G4cyoLYpWY0xvRRx47CCrvsODjhqnMUvRA6JnGlIcs
uK0m0X2jgSA5M6n4rdXopIWSLm8Isk2zYNbzARYkv7624l4jQRY7W89IWs+G
PZbuMxo+EGTsptJodWs2/CtLLvqJZlrpS/1nywalb/d0NNsIUmy5jGzJZjYI
kn4+CEZvVmhS7vRgg/KSyP757QTJbXYzUD/ABkvTgyv8OwhSbbPv1sxrbOAF
nad6u3B9GzpajZLZ4P7WyXzWR4KsXGvjVnyTDXL6KftM0L7GBjtepbGBKbi/
+SS6cPagDzebDQH5pZsZnwjS/k1IqFEFG7wn7yubfSbIcJvotCKKDTnNb196
dxNki6cfcwmPDalrutPPonVCNqk+7GPDkIrALRP9+g7jasYQG+q15V04aGL8
1rnEP2wwOGmTuPcrQd7PLTlwWI4DtZbpGrt6MD8KXAsjMw5sYLCPmvUSpLb+
m7F7qzhQc55V4IQOgbzihRYcyAzsrTuIVvsn2GQeyYHr17qjstA+L0UWSttx
wHBB8zqCRZBjx1SluTvRNsmNXLTWF7vOjGgOHGWV6x7lEOSFaot811h8n+TK
qkvoH/eMzknGcSCnRnNpNro6UM50/2UOwIy1CZ/QPlItl5al4PelZ621pHD9
y7dZVz3iwIiz2ZFx9BxVO42gQg48HrnhrEAT5PEp8xGdEg7YmPwjrY+2a1DP
iC3jwJQ/c8QV3efZM+X4igNJk/src9GLL+wr6f7EgeBb1oauXIK8fsjj4uVu
DlSWJ7n4o6ddbH3WfeMAHbTFKQzdrGmokEVx4Hm24ptM9JHiwQMHvnPg2vKG
gu/oop4Q3QkJCkZfDDmf5RGk+ivfidxZFLQwF9UmoaMfuLfumk1B7JW3Ullo
t6OrI2oYFIRVe8vXo3/JTH6+oE7B9XUVDGk+QZqvjEpSXUZBaNnSvmh0u7eq
2S1TCmqq3e9dRQcl5HUsWInP4y6vvYN+yOlU01tDgdpu87EytEaS8R2zjRSY
zz+UJUCLfW/Pdd5OgUgXk3LsI8jb6v84djApeD2aZ7UDbWEj+n37Lgqm2xRP
+qKD0wxNvX0oSO9UCj2FphzOPDt8kILKwT85Weg3Ofp1FyMpiPS0/TmM9muv
8GNEU9CYWPdjAi0u5iJ9LQafx3q8mdmP98O20w6p8RRolT6Wnot+JNnamnOd
gnV6NtUr0fbL/UIW36Dg3T7mFUDzPCeVH6dQUO131twarV2yaPvTdAp682bN
c0Mn+ZzqqcvBeOx/EYHoJZcZkZtyKXh7/U5RKPpdWdbCpnx8nuG5OBwtofje
t72IgtvTcx7FoUOrdAfYFRRUNLj130UTA88S/KpwPzT/Zd5HF6hsWdJfQ4Hl
Sn5WLpp/6ETQcD0FO3PqG56gmRpNv0VbKThxx9fmNVpONbC4rI2CsT4pViO6
SlHpSEgnxqOmurUV/desHVzuFwqO6p699wndOWMq424PBfaiXy59RV+YSt/F
ZOH7qjI3sdCCYaq9iYv1Mxi2lo++O3g+8XwfxsO8FDSAduEZbbYapCAqVy5s
SBgfu2nW5BAFTNb4tmF0aXfgy5JhChIm3aRH0QFdShGHRykgJjQTxtDzP5Su
MfhNgaDbjfMH3dy4Y4w1jvnJGpefREc2TBXemqIge6uc3DTatPbOIXdRGs59
S/gqMkCQdMV6Q4Y4DU9dw6LE0Def0tRrCRrW53VNzEDbF124GzWLBp2+DJuZ
6Kk8Y0/L2TR4zP68TwL9KLtZdUyOBg4jcrsk2jszqK2AQUPd+LUFUmilNOUr
+wkaphrmPhO6/sZTe925NMSfklw0C30iiSn1VZWGw4p79wltdGm6JlmdhvsJ
S04K3X3+briTJg2rBv29hb4ctcFitjYNGssY84W2CueOvtShYdv2vx4I3z96
PO5x+CIa+L7Zs4W+H7z44GoDGlrcb/4tXN/2Q+/1h41oYBj/thWuXzYgmPPQ
hIZM6qWuML5Kn7l3fJfRcDFKpE0Yf+CuZ8wFK2holMh2F+6PzvadKh9X0uB9
4EWucP/aXUQ+XDWnwb7UqmMK9zfWMeOSw1oaEugVHybQFnYbN0mSNPw1fi1T
mJ/B9TyJqnU0KAzvsRHmLx3iq09soMG9Ke3FCFp8RcvqQTsaekx36wnrocQk
ZOSeA+5/BaUqrBd/A5WC3VtoqDL82M1DN2p66rW50jBWKM3qRZ9RE2UneNBw
vdFaW1iPy5Uy02x20BD77oepsF6TpfnK5V40BIYmfmhB28282BKyhwY/nZjd
wnqfnDZJMPGl4XERr6oB7T0SMjNjP8YXOTbxQni+hlSqmAdpSH6R2fEMXccv
O6V8hAbzbxXRxWijHtGf54/SEPl+DTMHPfL6Yu/hCBrUfXf9uIL+LNPmN3GW
Bl5FSafw/FbbqwtiztFw0nJpcjT6cmPO+O04GtgFl+4Kz79BSx3x7hruh/8P
NhM9R1E+xSOZhpdj3kmu6F/OblrsmzQczBtV34yubWMbj6fRIJ0Q89QS7dkl
aq2fQ4OvhuMCDfR6Ndt3RQ9p2MvqTFZCG+647EzmY36aovmz0WOfNbzci2j4
qWarOo73X2KPxfHoChoKz4ZktqFf0SEPvrXQUHlj75Gz6Id6z5ceaKPh+2ut
U6Hoq/7ipWMduH5tUa8DaK++xFr5L5hva/1CN/Sfwfwva2nMj5dmzCK0yShP
/uY4DUaddzlVeL8rr1x6XXeKhriQK5FF6IljoeoFIlx4tDpjLAv9+reEfv1M
LqwzW3I4Du0zuXDdqDwXYkSG4p3QyeKewU46XPivSyKsC/vR1J65K97/xQXW
JGe8Ae1T0zziqM8F4myA6zP0kkirYw6LuWD7aE/yTXT9tN4Jm1VckLqu7LlN
2M/+DIdb2nPhQ8JpbhP2R7fv5+MMgnE9K9x/p2P/Ld9iZZ99lAs6ob1v49Ha
jyZm6x3nQtw8xZOh6MGDhxJ0T3NBP9pnnyM6ut/lyoJYLrxg1YUL+38Rrfmv
cioXVjVezrdHK3YX3xWr5UKAh6FMK5sgE2aHhT15xYXm0yJzS9HSFus9/mng
gnls72gqWiy5Rba9kQvy698t80X/2CoIze7iQt2utSmjOL80v9Rz3CLgQuCi
2MXy6PjclPFbajwo+VXnqfmNIKU+e7c7zefBhtOr+6dwnoqSNiiQXMCDdvqJ
Qzf65L5S3yO6PPi951N8KjpAq+39+iU82CLyfFwZbXNN7n7fBh6sauCnzMD5
bGZYhMvqIzwYSxnilOH8V/S9//eLIB7kOOmeTkb7+HqkbTzKg7JbjKFgdK2j
Cd/5JA/Evs/ZbYyO0v4SfjCaB3Pjc46l4jwpXr/qQcYNHvgl2R4LwnlTTHFI
VK6aBzcHzCrFOwlSJNszv1eBD5urG0OLWrA++zsOpinx4Zn156dn0fFLti5m
qvBB4evPd07ouaVWuW3z+XDGyvrQ0Hucn+r0HtTr8cGedfi6PprJ+ZGVZ4n/
f7rj6NUmgnyqFXP7RAAf2Do/wje8xfvwZv5FhWo++C3eWaj9kiCfTNyMqa7l
g576sSa6FuvV81xEYB0fxBotKh+iYxbuDGl5y4epsJeaZujUh9I7Ezv4QMh/
bN9YQ5AvK/YaKQzwoXZEUteriiBVWPPeMFT6QLvt6N+B+PvjuWGsFONgH3z7
lH6CKCZIhl2gUaRcPxj4V9pkZ+B9Ytzcery8H7z4SfvVE7Af3QYdtucAtBP3
74cdI8id+WaM+VMDcEHR7MaYJ96P0XciPucMQpHtoE3F3wSZy52fImcvgCLX
9EhRHby/b0V7dW8WwK/sR07HFmK+nAZ087YK4PQTp+F+bZwHy8sfObgLwGlq
U1aHFvb7SztexXsLwMBCsTVHE+cnsxvfpY8L4MSRn9Y28/A8RBE2klkCeNQs
mrZLAc/jqlOyHfcF4OlgG9HEIMiuAVZL1gMBuJzVNgX0ZffCnRsLBCAx74KM
xhycXw2cgqLLBZD02ziiSxbjfX/p9oxWATgH1cdYz8L54NyvPa1tAlgTZRhU
JIXzlMUu/YxOAfhtXmCihd703+Kidd0COCf3QuWPBEE+C33XEMETwI+17x9n
i+O8bLzi0tZ+AQyrVGsroY/0prpoCQRgnrt+z5kZBKln/8/Xyp8CSBSddnUT
w3oU/ZB5+ZcAMqvMpKpECbKn2CLA6w/ul7lInCG6PCDDZMmkAC4e2NF9TYQg
/9WUGZmeFkDANhsxEfT/Mg4lIw==
           "]]}, "Charting`Private`Tag$5086#2"], 
        
        Annotation[{
          Directive[
           Opacity[1.], 
           RGBColor[0.560181, 0.691569, 0.194885], 
           AbsoluteThickness[1.6]], 
          Line[CompressedData["
1:eJwV1nc4lW0cB3AaEvEcm2OUIm9IkqzS786IrLKSTUZGolJEkowQ6UWkJKMk
MiLrHOPYkVlK9kheREcRyXrv/jrX5zrX9Tz3c9/P8/19Rc95GjltYmBg2MzI
wPD3V8dpsos2ZXqsd1B+ZWODQFvUyV7DAvJgo3B+23/rBDr09GFykYAG1GZV
LbavEUi3rafwiYAJqLddupm2QiAzx6XKWAFHKClakTFcItDggTvq0QLewPNN
bq3vO4FSeU6FRQqEgMTLT7GJQwTyb0usP0MJAcFbXR2PBgl0JnRk0x7LUEhm
TJpJGSDQjl+XAqnJYWCyuLvhZR+BfLvjfWd2RsAxzcP05k8EMozrczPYew+e
ekwS8h0ECmIukogQiAfme7Jv82gEktT6N7zQKx566/ZPUqoJ9D7Uc6q/KR4Q
jxrr2yoCiW2WzpG59gBEMyQsvlYQqHHtmUz3+wTIeSDFJ12O7z+fcHhnVBLY
7kNzU68J9HDQT714PQWuv5g4sPcZgY4LmT8bMn0K2wWLvYwyCDRtobiVOfcp
LF0wKwhMJ5DIzHWH3P2poKURIzWYSiBPVwVxhoFUkPhGYn/2hECcjvlZz5XS
wd0j1Mk+kUBnzdPy5348A8ORAM+kuwSi95uwpJOfg3O21MEfkQQKs2F2MlZ/
DsVHTredxC5y8CSXxD8HSta9+LVwArFfVA31V8yEaaseS88wAjXc7rVgCngB
a4X6xf5BBJJ7xcEkxJwN6Jhfl4IvgZplGuzaZLOB7bLiq5c+BLJ77Uu9aZ4N
9pzz1sLY0SXDXqPZ2aAfvai57RqBJmm5/Zn6OdApJC7+9QqBUj6efH0w7hU8
kPi0rdmTQKwbQVZaIvlwmVs+WdYF75ermY30iXxYH+20pp3H+90tbcdxMR+O
FVZMn8Y+9rLHob8yH5pL+Z29nQlU/jKhuFSmAN6Obh2pdyTQrPFMhW57AfQy
dTXftSeQ/PYe1WNjBQDjZPl/sP2qaqpkFwtgnxKHS4MdgbbtS6TxiLyGwNRH
0puwRdeP1w97vIa5NXXxUBsCmWYlvrvCVggGx9mqCiwJlGx9W89ZtBBy3ftL
zLHHOD3azh4uBKdbRT6bsT0D1DpUrQuhtYHf0NyCQBFGs++35RaCgm6/Lbs5
gSpX1foe6xXBzwdWn56cwd9L4X7Le3ZF4KkTpm6MrXOef+CWdxFwW/P5bMfu
6ZoddEougg/LTAd9TQn0I/Ph6IGZIqh5DLM2JgQSN/w+WXf3DXz7JOdlaEQg
cqCWyvm0N5CkHvGHDZuUm3qXpfQNnClxvvDOkEB/mI1lDMfeAJ/IQaaT2J20
0itDSsVA22bNfuo0Pv/vpIYgg2LoKtbo4sSmCLnxijsWg5JOll/PKQI99xUq
d48phr0J1rccsP1kg9Z/fy2GiHe9xmEG+Plt+k4lrxSDauXyCUNsx6hDacBR
AjFXI3cKY5+a/KoedrQEJLN9b5Xq4/NN1YngiiuBE/Kja4t6BBJoz+grySqB
fvcR/mZs9tVVKYuqEjDT0eRPxl42y29PnSqBnRcodRrY7QQ3twwqhZ/GOc2p
ugSqU/Vw6jIthewPslv8sMvcG0u83UvhXh9ptwl2RpOvOTWhFBi+W2xjxfYN
HEzRni2FqKNe3sE6BPLIVZj7tqkM0pn2NDpgn+uPOR7DXwYHlcT/aGDrK6qN
f1Qvg/bjscws2LvpmfscHpUBG4MLNeUkgfiEGfyZCsqgkZcuGIa9Q9e89WVD
GcBVivVF7KVMVs+5uTK4c/1hyHHsmW5HWhxTObiaubhKY49tquJQFCoH6dlF
GX7sVhuvNwFa5eBb0GL5U5tAtVHNW0Wty4GLt612BLuUstus/nI5FGUws3Ri
v5r0zzofXg52vywP0rDTeT8us6SUw54Xz5VeYydqyOjmFZXDVtP6nRnYUZfv
JBs24+s9Tph4gO3TrgwPF8qh2baT8yY2u0zx12ZmCqQXyuz1xn4WLRu1IkSB
xKofK27YKrM5cvsPUuCc7XrcOewuPYleG00KlHkpf7fAdnmVHnjfnALG7XdY
TLDXWUX21npQYNK4fVIfO949qXU+iAKHBn+Ea2NLveO+Ip6A/9fsmVb/+7yS
9wXMsilQ6+rAjrDPRrLSwqso4CPmP38U+/tUmDPlPQVohpsfqWCHntzENjNB
gTNtI4zK2EIvA4qEVyhAv/xbUgm7kHnZ/BRBBQ2RAzx/re3izRC0hwqsOa60
vx5uomcWKlKB8VeU9N/rXZNw1x/XpUJ/T4D53/vtuDMxz2NHBYMDolrwd38n
7B9peVOBu8fylxq28olBdD2cCpPZnI5a2J3Pz/6XnUyFwDDJOD1s563d0QMF
VIjVDL9thL3qeEqevYEKPXUkOXPsuPqWPuilAstgVpodtqTYiaBLs1QYvnC4
ywWbFlwjkcFYAaRTj2mXsM98OdrezVMBJrbVnv7Ys2pl3kySFeBwPWwoFDsk
/ZCg0rEK+O37cce/2ORN+TWuRhXQqPzvn2RsrZrn7G1+FbDkMcZVij20S7R4
/V4FvH14HBqwvW8lW8pmVMCb+dR93dhpEJcV964CaFnzKgvYSk/ZTzUMV4Ah
pcB+K35f29cjfi3OV0CfG6MWH/ZK5S01C6FKoPH90FPFjhVenbwrWwnR78w9
DLH/CfCJqdSoBPnoKV1nbNOjFwd2eVTCQhaHeix2PsXy2n+VlWClE8U7j32C
3CMk8L4Sdl89LM6Gv7+B60Z1OhOVEHxX+ocE9nblk6Q89ipYmEqk2WI7lCpk
e9tWQc1Vd5XP2H94C09nXqmCm1ujZH9j37+2f6nnThUk2Yh+4cd5UHlYTONI
QRVQ+1UDrLD53nAMMTJWw5ftJ27PYFtFrZiM81bDDdmHUTw4f9Idv75rlK6G
8hnVK4AtzVNefvdsNUQsLXc/wFa7ZveAp6AawkkeE3o478INdHb8bqgG5ZT4
jhvYbXvlg/v6q8HNcSUuF/vVt+Cyjs00KHBfzeXAeamQbJYZf4AG7Tu37hnH
Ng9vHQ1VoYGblO0YGefvDe/jwj6aNLDhHPc3wq7Rk4o3t6RBifr40XpsvbX1
IJE7NDj0ffHna5zn9jaZ1llD2HJSHCV4PoToCCYlTdGA7Sajwx/sTIX73ZEL
NFic7o0CY5xP7H66Hiw1YLzM5NKKfa1aX1lOoQa00yOV5vD8idr1i7siugYW
Ftb22JkRqGRMvbXjaC0sC9bJjVgR6JN20I9orVowlj8SompNoMW8Kl49o1oQ
WahMe4yt6K9s//Z8LbS9sEMWeN6WcR1YpMXWQnPMHeZRWzzfNci7CidrYd84
7QW3A4EqMueuxMfXgUQemyqXGz7/HTJJRk/roOxJSGcE9upl9ypSdh1Qd89J
MboTSBUmmKOr66BTcrfKT+yqnv4nodN1EPLFpmDQg0DVzE1N11A9rPmm/td7
CeeN2xNB85l6qFH3Snb2w31pyt3dZrEe5pxJWjPYz1xUqA4MDRB2cWfyZX+c
N849Fhe5sVl2aQbdwHlyjuNR8NEGGIutj8m8SaAO81D+vKgGKGhzmCMF4/Vq
e/Bs3t8I7gfVxB2j8Pk3HXFiVmwECRmz6XXsqhMsxWzHG2GFNfLMo2gCPdV4
YcJv2gg+OsN7PtzD8wiNxu0PaIQhul2M3r+4Xymacp5tawRSQ0SsTQKBfu1V
JXI9mqBxqCxmHffHY2NqTZG+TZAQ1NlbkYb74BPtQJfgJmBOCRz3x32Tl9uE
viepCc7PCx1ZxX1UgdG941F9E3QNpE5tfYHnY//DmHDBt7BOkpdRzcX7G7NA
ODa/hZZDVBcVCoE2LeeQBMVb4D7rxFEX3K8F29Tm4UALVJ57+EmzB/evtN6P
jsot0D3XSBL7TCCnk9se5+m3QGuSpPNYL4HeJp0TV7vWAnt8tsc64z4foyKg
4trUAhdESZ+ixnF+3whzKHV9Bz4aiQan5/H6NuxKjPNawShd5OaZ7STUGiLf
3ijZAZEaQeS7UiS08/635ZffO6G1/nbgM1MS+rY0PPRR9j0E/Su3ZB9EQs+m
qS3s9z7AR2Y5DpdiEmIXfkEfH++GvKNrKeMzJBTlWuycKvYJDklImFuKcaBF
lDPuEtgDiZVuA0aOHMhbrv4Nb91nIDGMpNlncKDhvPq7XaJ9IMa0V1boGwda
cet+vM+vH9pMZZjL5DmR1PFt687UAUhh4+5jvMGJtNJFz7/mG4K7md4ik+84
kY+w7e5Rq2FITgqXoPBzIekZU9Ye/RGw6jx9ftKJC3ERc8z1f0aAqeNnWwCV
C22pfpy/J3kUVp9a/h7ewY3c5am923XHoCovJ9jfmRvlnDyXWrU4Bm78IgMp
1dzo1zcyaSLhC3gf0emI4+JBxcZam+M1xmGFffWThicPCtQOffpmYhzs1cXu
qDbwINFBnc8ZoV9B+2Kmz0sBXqSiGBIvIDcBN27zSh28yousRDqWGT9MAJLi
ddVr4UW/WqLHvIL+AwXL8cdr4nzo4RYbbyOxSfDxmaV/9uNDXEPF6ZvqJ6FE
75itUBsf2hoQZKJ8aQoGFVfyCXF+xPDSJn+Mcxp4zqX8U3aVH11+lB/NWTsN
Yfx6fobv+FGlVDgzx8VvcKK/ekNTWABx6FyWvs0+AzGR/7SlnxdAA/s7P1yv
mIGiynv7qooFUEEKiI3bzMJioEESaVUAWecrcAivz8KDeA4py2NkdCs0LWgg
+zuYbXgZcQWTUe6k8GN2PTq0BOtb/K4mo/AnoXZDBnRQ1ECfGWrIyNFoVjzP
kA5ZRA7X9loyEqqoKNA3o4N0/ZNa/noyioyxbIw6RweXqOl1+bdk5KKQ9IPl
Oh2KBstG7DrJaHcIt/a2TDqIPx9rCB0ho3WlG2w9WXT4KB7UHjpKRr2zX95n
5tChLAFiQ8fI6L5ZkfWJ13RI1+zSCRknow1JoyuhFXTIoancvDlJRgNdMSmb
P+D1eFYOOs2RUVnYksOHj3QIu3c/xv4HGcUfsd2X8ZkOe++brVj9JCPd5zJv
1IboYKB0jcF4gYwovm3NQVN06N4yVXXkNxkl7D8cYzhDB83dBscOL5PRpbFk
E1E6HeoFOXxk/pDRP3oXhmkLdIh56sS9a5WMtjB2P7u/RIcDWV2+/GtkNFJ8
xM3uDx1uRpxOIK2TUYVbxgHZNby+2x0XmDfIKHEn66+NDTr0vT+yuoH9P636
RmU=
           "]]}, "Charting`Private`Tag$5086#3"], 
        Annotation[{
          Directive[
           Opacity[1.], 
           RGBColor[0.922526, 0.385626, 0.209179], 
           AbsoluteThickness[1.6]], 
          Line[CompressedData["
1:eJwd13k8VN8bB/CIiHLHnq0wKiGVRJY8pyRbKqJoUQl9U1SSbCVCkqVFJUv5
os2eshMKyT7LncWaJTuTotK38jt+f83r/Zpz594585zn84yKyzk7N/5FixYJ
8y1atPBq5TZCqx51MLkbTbdzcBBHAqby53vldCG4cWqixl4cbX6SkPxabick
UERvaGNbt7ALUuTswVJ2Z7nQfnF00PVH5V05V7BpqqSW7RNH3RtumMbI+YCr
t+bsyt3iKFV6b0SUXBhYHnr6ZGSHOAoRfr32plw8DGlzPIM2iiNHp3/zvkxn
wPPKvdn3hMWR6HzIEfOVeaBrcjzr3AAFrbadGnl/6w2I/Cdtt6uKgi63GkDC
TCkc77GuiUygINk34j18fFXQluKxX/ISBRX1mza3Gb8DjbtPQ8v2UtA7jxQF
p4la8HKpD7+hRUGza7YROZ4fwNDcjHF8OQXxz2VRFFY3gt6XoZvvOgmkN3+8
aH9uM5RvfvR95TMCNYfpttZrtEHDXmlbs8sEMiSa+O9saYPONDZ5w5dALx6d
0D+M2qArM4/VeIlA13NjU3kObeB1qdnGzgev54x4rwhpg6YTk3KnLuD1mimy
Huw2uKrx5MyLMwTaMRqav2RHOwwwYEn0cQKtuj0+93KqHYxFc2jD1gR6eyL4
ZcG3dvCc91M+gO28WdKp/Gc71ErNjtdaESiZZVjSzE8Dbf7fc+mWBFqhFOXL
k6FB6AOjuVPmBJLIVP+mCzS4xH+gQsiUQIK1bhNVcTTo3Bcq/cKQQBn355Ia
4mlAbjbwXYO981SMNe0RDfaOZBx+akCgUJHCzP50GjSVpRRmbCXQ330CpwVL
aPD4qWbOSz0C/exO+2z1iQbKm6MGmnUINP6jt4fcSAeuWdqWAE0CFZ2Ke2el
RwfFkaMmi7CvsU2eVRnRQbsubSJCg0AyxSmeL3fRofSsrNGDdXg/fA//DjpC
h4BY7ouKtQRKnGHJqUXSoffQHvF1agSymG6x9+6lw4e+x66hSgSSPHFl6/Ag
Hdr/LahRwu5p11I8MkaHyB09raWKBPLJvzVgNkuHhArar28KBHpyztJbTpQB
v0YC087LE+j7ZG1ctR4DYqpuB96SxfsxVt4oFssAxYyj2ZYSBPJ6uJfqcY8B
CjJBSn/ECaS/cyCwLoEBW46k73iF3Zgisj4oHa/X3Z+pgD29zylutIQBvx+u
+/mTIJBJ8ff9tfjH9Wx0JMnlBBJ2jcpeNcqAm2tdcuKx6ZSVgoFTDJB3vmdi
j+3mYVa0aY4BPvpFMeQyAkUrxa94IsaESr8/w59ECcS9vqnb34AJnoJZTHkR
AqVtrNtCmjBB7n6z2+elBDrb7Ri7cScTDottK8zHXqR/DYb3MCExzuG2Jfaa
sdZ/7V2Z8FfbG4UJE+jLA5dfeaeZYLV1RYs9dpnpdzvRc0w4eyddfg22TYqS
wDt/Jnz8WjjXKIT3c99Z9w1x+Hl2dbcrYZv8mX8bFc+E3nM1njNLCCSUeU92
6BET7NWorU3YiYvLG5IzmDDDzOoIwq4pWqopUsaE8FMTmiOCBIo6mXLdrYoJ
75pYk7XY9pRNXdW1TBit4FxKwx457RhzuY0JNo3nucewxZSe8wYHmXAnW/zn
gACB0IHr3QOjTDhPUvsbsL3jjjX1TzHBNLs6IBebxbfi+aefTPB++LIkEFvY
aCa+9w/eL7srziexDX3aQ3v4STAQGn9tjf14KNK5axkJfQPpXiux21e57e4U
J0GJ68sUxuZ32m7YIUOCruu3sW+LCeTeNCfNUSaBuWxOoxlbO9+jhaFLQrHH
s79h2MdHd5XTDUjIz9sy7YN9V5X6kmZCgs+L2Adu2N/jO8PaLEggVub+ssBW
by32brUhob/jd6kR9iGh+OMtdiS4Nq1evwH7rf9u46YjJEj8ktm4AvtLgbpG
4wkSfiafql6OrTohsOKjOwlfjdMFBbDtV/cJNpzB95cVW/QfP4EinCu/1Z8n
wf7cRN5X7JKHj/rqLpEQERUqPY491n6prTaABOc3UpsGsRVF7CrfB5PgaDzM
34NtY6qd9S6MhBO+Jrc42FeDRB7V3CShtsy5kYGdXzgUUR1LgqZ7dHUbdv/U
O5+qeyQkcUW9mrGl1J+4vE0gwT1AhfERe9eJwH2VKSSsKxD/8gHbL/GgSUUa
CbQp5bp67EzGZq3y5yTEpd2zW3DXMop8WTa+n2luwoLFdk0Ilb4iQdam8OHC
9Si4Yba4iISD2yb3Lny+d0nGQFE5/n4PE2uasDOmr9EKq0lo7eebbMVmaRyt
elNHgl/mKTqdf+F8GuS8biSBd4XizcY2TJFOKmgjIfcLau7CPsuajnzFJMEy
cVtfP/ZjotU3n0uCm4z1q1HsdotM17weEtIFco2nsflDI+xyB0jIEc66Poet
W+6CckZI0GqMiOBfqJ8ZE+3sSRIqZsLNlmEnrFdQzPpKwhf9yWoZ7N9PGD9e
/CaB2rFkav1CfXHzPj/nY0Fb1o5Uw4X6kohmPFvCgguBc8RC/dSG7czLoLBg
v9q4+v/rq1I5JV2aBX9j8+gL9af+43dUmjwLPOX5jcKxo08XuqeqsaCz19Xi
BfYYyokU1WDBCtPnURXY5iueZvpuYEH7WudcGjb/h/ip3YYscBK4mfR34f6P
oyklgNe3Z7vJ4PPx9lKYDtWMBYp1GRIbsP3VfHzn9rLgwdILMgvnjfXfmQRX
BxZk2M96XsXWZZwsazvEAoXqnJeJ2F9C9v996sYChppCG4nt3qsTYRfIgsJ/
ojoP4PNfW6TxovIaC3Q5ts7+2Kqxqo3qESw4YizWkIzdbSwhNn+bBTpP622H
FvpJ4vT9rGcs8DPvMg/D/afgwmixTDYLkqKmRXOxCcs+bsgrFiyqqCzlYDf+
aFdyrGDBZ4Muxkbc37Y75D8VoLNg+n2n6AT2Y60XH86xWWAVZLdWCffH34tT
Rzu6WFCyyXTDXuySgrj1r4ZZIOcxI1iErU05V3j0DwtoLaacWNx/FZvW1xWp
s0FUTdzZE/fzgLTVwyrabLD49swjB5vtr7Q0ZjMbZrrg9BT2XfXlNidN2HDn
Y/e2izgPlkZMMAl7Ntywu7onEufFd5Q1+E8wGzrz5g99wnlTkTGedDmMDR/y
wo9rUHB+C2vtj7jJBoXBgm2XsMXas2vS7+H3JdWuLcd5teZY7uOe52wI0rVa
b4Hz7sCVV4727WxA09OnhqTw8/ZNEydJNjTW0JeaSOPzvFPnw4UONjh4fbrx
ANtr2estcYNsiBLLkLOSwf0l6Y1E4082ZFeWJJXjPC0sLW4GFQ5IR11zasB5
G6D08/qeNRwo+7v603qcxyhkq9FRTQ50fw02j8dutih9GbCFAyj4YulJnN+D
7LKIQksOJERa6CxfifvH90qk6c0B2QMaxVEqOI90at/IvOfA4m4pER08P7jr
KqfeaeDgedF+VRW2o17QrWWtHBidkzO3wfOGkaGuCz+XA4xbGW1n8TzCvyOD
mJriQHUPt7VkPYHibMM86uS5kPexmBWG55nM8zuVfby54BW6OJ5njOct71RR
3mUuHHWm5jzZRqAYn9/fT1/hQvARp8F9JgQ67/em5VgkF0pEA3KLAM8L19QC
rR9z4R/73PK4Hbh+4wRYqo1cYCQNiPhZEKg3t/YWTaUDtu+6JqDmgPvHpMCE
ztoO2PPBoWAGu1rLbHe8Vgeo2kkF1x8gUGpm3bKD+h3Q1Jjp6+lIIJdn9TFd
uzugeL59uOEwgYZSGuKGL3eAslTKyiIXAk1GN9/709IBOWPNO87i+bOnadmM
M6MDcm84XT7hTaBWERv7ak4HpOpUkQcvEig3skXq+kAHONheFLfA8+z5sNb7
wnMd8DFjeayeP4FmAtsfSqp1wqGJwBHrEAL958FMWhfQCVGPDoUfuovPm97R
O9rBncBRGr3vco9A2XxDEZvDOmHu1rrXZ+Lx/Jrw48K22E6ol+2UCnmA54E6
eQvbtE6QlK4MKkkk0A3lEzN+jZ1g8/aA4qF0PN+xJnc3yHeBImy96VFIIM3t
Qn/dy7sgw/339bYunDeZWWs51V2QZvZjmUEP7idS+2wt67sg+X34UHovgYyH
EzI0aV0wlPcu+ko/gfbEaFh/GeoCs9qreWgE5wPXJsFfohsU4hYnL5khUOmF
eJ3o092w2ku92nIJBZmnqZx6JdsDS8b1vfqVKUg3QWxNvWIP9MbNVb5WoSDl
2P8GO1R6oGBaMjNclYJ++ZMuAlo9kNvXd1BTjYJybG86H0Q9sPRh4/KraylI
km/a4c8/PRDTIsS/XZuCeo9V77Qs64FHH90FTYzx/xulY6p9R3rB6uGSrYqH
KEhrwkGUbfMJNB7cp29NxtcTX4Rrf30CPeK6QhWPggSqkvKoyX0wxZtbvM9S
HJ3RLecute6H9g91BhnF4ijL0iX17fd+8JmMvsbbJIFmx+UpQw8GQOvlo+Tv
+RKocL/54vidg9D+2uCio6UkCrYIf/JmaBDez14Re/tZEql0W3HSwz+DxOyW
4JxoKWSoHxYvpzMEu+6af/O0lUZHVrbN8TGGwJ45dv2rrAyabYzpPx8yDHT6
iGT5vAxKEHD2sVMbgdr0vRu+DssiyZ7CNP7aEdjp68yO6ViBBK+E2BtcGIVu
wXjf6K9yaNFL57x+iTFoTNblLxVSQN6JeTES78bAsbQm0slMEVVqRgqLe42D
3rBM6e1YJSRu5a0VKjYBUdbWHSK0lahrfTvDv2IC9vzJ6ktZpYzyH4PaoPMk
2Cx1n9WgK6OjeXriSn8ngVV9e6NWpAq6Fv5vSFfmFNDjX1/d7KCKs1kpSWw3
Dy6NBqQfVqCiyJTw4z17eLD0Ryp/70oqcrWbXJ1ry4OIxJheF1UqUqyoyLc5
yAOnwzYSZ9dRUVTc4fpoFx4o7Hd3DNOnon/0Hk2L+POgw6J+T/N+KlINk7IQ
esaDFv2tq0qjqejv1qDl7Bc8MMqU4tt9m4q4kwP0Z1k88JvTPtp7j4puH3x9
dNcrHuj3Pb8ulERF8xp2F8MreJCh7R1x9CUVddHiHi9m8GC1qZelcj0VlUT8
OMkgecD+ZF5T9pGK4o2OrUvn8IDSFPrKoYWKrJ9qv9nRwwPWmvRf0UwqKvNr
+RgyygMP5lYtvgEqerB+S5ztBA/WqTScfDJERRf6k+1VeDy4al8rYTJGReq7
z/ZWz+DnE4hkBU1TkQAfM+P2Dx50p4mPK85S0adCI4/jv3hgcSbat/InFVV4
pG/Y+IcHwWZcP+ffVPRwlejs/DwPaMLc6fl5Kvof6uyEmQ==
           "]]}, 
         "Charting`Private`Tag$5086#4"], 
        Annotation[{
          Directive[
           Opacity[1.], 
           RGBColor[0.528488, 0.470624, 0.701351], 
           AbsoluteThickness[1.6]], 
          Line[CompressedData["
1:eJwd13k4Vd0XB3BJRTp3QkKUQohSEU3WLqlMTZQhGiR5K1SIZEpmkleSZGhQ
IhGZSigqGTJPleGecwfXFVFJIf32+7v/3Ofz3Oc56+xz1/6us5Ud3fefEBUR
EdGeJSLy37fpCUHLq8EDhjKdi/n3ollIzEj+bL+cLnzL/OUigb0uPSnlmdx2
aLzYPuQexUJmH7oKUuWsIEwxZmxzJAtZO02Ux8s5wYTT1HRnGAv1rg43uirn
CV3fP0pJBrPQHZk9YVFyIZDMvLnVw4eFLos/WxEplwDaFsxUoxMsZGN7N290
LANq9IYlszexkOTfy/Y7lfJA8c5hvVZpFlLdNyKoji4EuVpJt/IRJvJu3ABJ
P57DiNzOo25vmUi2kNk3a1Yl9LFSpcg0JiqmjBqaNlfBOlXGLTkvJqo6lapg
++UNbP6W7S1jzkTjalvoT1xrwHRpcV6bKhOJ/n7MUFCtA4bJlLntNAOt/3u0
2DK3AdpC/APudzBQQ4hu4zvNJggeahQtzmOgJXFDv7NGmoHY9efnrTAGGpro
7+vQaYWasgr3PUcZKENYVkeLbYN7+uowvJ6BaIqZX7ncdvDjfagIpDFQzD9F
zndUOsFx4sERlVY6+okec10Cu8D+u2jh58t05Ln2TeHC6m6Itwoa0TCgo/7c
N9Etyp8g2/xGjJGQhqZOtd/W8P0M+Upp+gl3aGjl1nkzzmU9kGlcfd7iCA3t
vKd8Ml+2D57boIlcRRryVjyyjLTvB2nlOcMUn0COe3UO9hzrh0q53rkK2Luv
zIrqcu4Hs2jHdEsegdQG7499ONsPpplhu99xCNReKHj1IqQfRKOqnuWzCaRj
fv5IQk4/tAdM0e9+IpDANzRl53Q/FOvrdPEaCSQ8uNLlrggb3AovNa3CPjoq
JbpkNhtakj5b+3wgkNlynp68OBvGNFQViAYCLYsMT2Ww2DBVyfLbUkugZquG
M39U2VD/85rmi2oCaX05INllwYb+TfJuK54TqNTKvDJqLxt+TVvmeZUSyKh8
m4ehJRsG1/x4+qaEQHaxqz8/sGGDXnX2L6diAkXqSDz2PM6Gyi3DT3OfEYjv
+dKUdZENd9QWB57MJdCdP8uiLDLYkObuEOOZges5yxnOymRD5xjp13OfQCWN
9G+FWWwwYFmaGGM3pk/bLs5jQ/hI+kW5ewT6s7VTY+g5G6xR/L6GdFw/LLI2
ookNVVVjufa3CSRFHxV/M8mGG/fC61ddJ1BreVS4yR82ZGfpGLyMJ1D8GdW5
TX/ZsPkNPdAUm1VnN/uTGAlXM16m/fMvdujbP19pJFiuIrYUXCMQYyr5m8Jy
EkSlkvNdY/DzytI7d1eVBGXWpKoEdpxN81c1dRLqLenBD6IJRC+eM7xGm4RX
0i0/2FEEop07O7BTn4SC7Yt7HSMJtGDAuMfDjITA4TMB18MI1HCDbffbgoQK
62tdW7Bjtl/6GLCXhCqrG2qDoQSSvPe0M/IACY1rR7O2Yc93UGhJP0JCbm7Y
kVkhBKqTLN6j6kiCoeDE5WdXCBT1Ym9jthMJVtlX7jhjSywKqy/6h4T9P/Q+
NQUTSLxt9G29Bwmrbr48kHuZQO8vR2/fd4GEoD8tl1ywI3TUqjt9SNhtmPdw
Ofa82EOvSH8SEr9cp6UGEWiuybsXE+EkHGwe25oSSCCxytt5y1NIuDKrlfHB
n0CfNm/f1Z+G7z//U9x17LwXX9jJd0lwc805cAjbrngLi5WJ6/W/KxjxI1D+
k35PkQISFJQ6+1Sww1ZGEC8LSVivr5Q1folA9lk6D71LSLCoDq6qwRZ/cLlr
5CUJbLP+AXfswynLN/bWkBByqUO52ZdAuvINrUl1+HeRwcjH2BJJnqetPpCw
0i3fLAK78PrblPpWEsh5VaQxdhTTTS+8g4SPvuWlathHry1s3NZNwlqn9hFx
bMnok3+f95Lga1/j33KRQGxxRpIXmwS/xCMfS7CLw0p11nBI8EqLvpWOHSN2
rPYLj4TZ1jmVEdiOwRKOjwQkdFctt/DANhApmDw+RMKlOQeMjmATAXbXl4yQ
8Ot4xn1zbGpKVOvzKAkJxt7um7BLLz5+k/gd96eu7qOV2LETlg77f5JQ07dt
jyL2ca/pceI3CdELFzgz/rv+94zY2in8/Np+D4td/K//LFaEzpAws8ZbMOlD
IO7IeCWaRcHtC6MHv2G/OJNmMz2bAokFbRuHsOOEO8ZK5lKwNfTqDR72CZev
kR4SFAynXnMhsTfyby5bvYAC1U2mRX3YDCdUJqRRsPLMav9ebD4psHzIpEDh
dMHr//zyyL9fjklTUJS6M6QfO753Q6iiLAXzE53eUdgnD1GKH+Uo0JUKihzA
3vwxqjhhMQVaoqymYWyW9bo9e5dQcDzgetI4tqD984DkMgpiWwMGZrDL94cE
1ahQ4HJxT7kEXm98s5bclRUUOCsFKyzEdtndkW+oSYFbWsJsFWzDBn/TSS0K
HorP9V6HLWWqxilaTYFK+kHv7diCmsZL59ZSkNk1b641doWxt7S2HgXH7FNU
TmMnVC95ItCnoHhBUnsQ9j9b3xtnbKRA+CdQNglbeouctwKiYMX81fb12MIX
r+ld2yhgOs09NoD9yuDUo3hjCmQChDNiuL9O65Z9lDDD6+XNXfBfP75q7sgp
taDgbuiDj87YMq6jgSf3UlAg7qMfhV35QFXt7QEKXihmZHVgS29Dvz1sKBA3
/vnqD/Y/fXYNyw5R8NfX1W0F3h9SsnHng45S0DP5/t9AbJdn2carj1PgoZw3
Pxe7fM/bRX0nKLjIrFjSh30yYrJi02kKRDnOKkZ4P5b9dpKc8KKgYUty1VK8
fxmJgX0PfHD/eHrutMc+sTY53+oSBRW7SjxvYdNPN1kXBFEwZfikcVEA7s+e
DRmu0RQ8K5LPWYnzotTHyntxLAUHO8bSPbEJGXfT+jgKHF6U76rELrHIGFVP
pGApO67SFueNZCVtC/cOBaZGP9zu4zw6ekiDcf0+BZUvDPQnsYsmjDhbH1Kg
32/2ej/OtyM6FyPTH1NgHe6oLIHz79ldToddMQXSNnoQjfNS3HDmkcRzCtRv
1hmNYjt8WuRXWoadbC1rjfN1ntTuZQtf4//TZM5aTZzHh0JK3VrqKaBX5zjx
wwn0dGnb1qBGClxrftDtIgg0p3xYenULBZKmuTebsPPGl5XFdFJAGzQ1eoXz
fvbJq/N2kRRUxe/YVIrnw2MTxzsVPykYX3BqnVgczistZUP4TUGJX3JsDHYF
jf25coqCpy3edxbiedTc5iD7WoQDi4TzRlbjefXDwTa2ej4Hau842Hon4H4+
v9fvvRIHFnDWldndIlCNFV3eRJkDIvrha/5i79VvLKldzoGDsQYXHiTjPJo2
+16nzoGqpLdnJ/C8DA/beerDWg7EtegdyE/D9ZINbVp3cOCa3U7dADyfbf3/
jO834cCrjLhd6AHOpyMvr7eZcaDf/LuR2EN8Pyobm9r3cmBVnc3PfzMJJJen
t6PLjgMTJ7UvvMnG9aq1dHvcOLD/XrtJeD6BxofkGfxEDhhfu/r82iu8n1IH
alJucaDu49myzNcEWrenMNAyhQP67rYGVVUEOldg8fXVXQ4whkVzZt4QaNgn
qPF2Dgdeu0aX3sDvL7w5/Jh9VRx4+f2AnWEbgUJKCraLv+VA9W872cB2Ai3/
J3C6ooYDkyu2elR1EOhYw6IzWh84EFvOZuzrJlBvvJnZvG4OPDeUVYntJVDH
knyJ8mEO3FRXLYoUEMizxf+1xygH0lS3eY8P4v10xfSi5ncOvKit/HN8iED7
+BzBzV8c8LznfcxkhEAfcha+Pz+bC+5qHjV6Pwj0doNfmLocFzr2zNG5KUJD
RZY7Zyds50LxmBR1VYGGIsxKQxfv5MKNuq0+Bvj90d5IQ/yBCRfIX07lPCUa
El0nSRTv5sIbc6bDrmU0tJvVtLDbhguFHb+0V2nQkKD5oOZiVy5sDDKZ9Nen
IfndzvsybnBBYNzzaMtBGho27mrTSuLCma2TNttsaOjVll0Hi5K5YHxAOGNi
R0PO2pqH3qVzQWOfn57jYRp6tmDESZDFBaarXWyxMw2Z13v5aFVw4dvh01Oj
3jQUuCs0vZDPhRpdf8/yFBpqPexirzPIBenOOaZy6TSk4mUmlzPEhb/Upa0+
d2mo7i7z+v1RLoypJqXDQxqSnkoNi5/kghen1O5HHg09elLsepbGg2d98dRE
NQ01swSbtNbz4LC1UNdnhIaWadT/yjTggU1/19jmMRrygtyi5Zt4MPqnVGnO
D7zeM56rFRAPjq/3bU3/TUNOb0WWzzflwe9fpoMzYnT0y1tuvsCBBzsUnks5
L6Yj5V7T7vuhPPgpi7KEFnQUVbUp70AED0Z8G/Jd9tHRt0ytsHnRPHh/s0Bj
yIqOqs7TdE/H8eCIT5DXn0N05CTeem3tbR48cN/db32Kjh6ts935+ikPeoyP
Sw+E09GqqJPFfZ95cEDZG0W8o6NEd5urcX08KJBiKt+uo6O/ViZO20gemDeO
cwsa6ah5yUrWQz4PtvSWqI510tG5ohFX1zEeKNWZjT8aoKNCtpfq9Fw+9HR/
jRebw0Ab9UMS5Nbyobm3NtJSg4E6HeXWp+rygWZVeiZsJQN5xOZ2LdXnw4/9
xQ/LtBkoh9ctr76ZD91LAtW01zKQUoL23fU7+JC9tOGK1iYGEh3rfGJpxwe9
7jytNAsGqs/WqLkazIdtN7JUbD0ZyKWzwoUZyod1G5bpfLrAQGKiVvNvhPNB
Sdet1uEiAxnaBlikxPChuPJWzpkABno6r60tO5EPdokaJ7MiGCjByY9dk82H
QZdquJPKQPZKTb9ntfEh0cNmV1wtPq/JnS8q6+DDhYzUivsNDPRaSuacVzcf
1E+7+75oYiA1iUMCQS8fkvRPNYzh8+HX7/zOJgEfPhYOKEZQDBRcO/MsdYYP
+78tTD2Az5OPPFe5bdAcgPODEZGha/H5s+4qdfbyAEQdCx2ozWKiHskOl+kr
AxCjvNw88Ak+r5ov/hoeNgBdlw0WG+QzUVxj9lRa9ADMNArmFZYykWZrjfSH
GwMgJuFr0VHDRIc/ztqpkT0AibKrEyv5TPRuwOsx2ToABy+9DjFawUJJYoc9
96sIgGOUphr3jIVmjsvqtagJwPG1b7tCKQs5VTeP79EQQJj/YcfHL1lIJ9jI
22KVADTcxFQ737LQ+7/qvrsMBHD0fXSUXTcLTUx+DzQ0F8AokSKiPMNCB8ci
ozU9BaC0z1qz2FwKSfUV3RN9IwCZalvl+J9SKHaBv3/JOwGMq/gw709Lofmb
ttucqRVA7K5bls9FpZFoUivR2SiAqlWzesZp0ujbvq8+WR8FoP3p9tG8FdKo
+a36nr1fBXD/cK7NCjtpFPPk9lSq/CB8XXLt+PZqaTTH/7LVhnODsLlLRlos
UwYVjn35XekxCFeRgfTcXBnk5GyTvuPCIJgpSkcQRTLozZ7VQstL2AF/u7Sq
ZVDIst5At9BBWNir5fmkXwaJvTd4fP/WIBwRXxr4XG4hEpUanUWrGoQSz4YN
0vELkUjW4TyKJYQvdmtWJyTIondfutzSZYQw1KceWZ0qi2J09q2yXySECr+r
FpMPZZFsqdGTDkUhJJqvUw94LotW1ag/fq8uBJ8FIZn9fbLInvftYa6hEEwb
9IXEykXouXJ4mu8pIXxlq3UZ1C5C55PzrrKq8PVSbt/6pCiPSqaTw6veCCG7
qMiiU10eTR8Ou3y+RggqZX7Wn9bJo/DlDl6tDUIoMP8cOGUij1Jy5jvEdwlB
Iqgn994FefS24oQWa1gImt6OvIgWebSIo1DPXDQElnUyK7qvKqDylRHiTLch
KLgB8g+UFdH6dtkP8WeHwE9xcGhSWxE99cv8V9pjCCpOzla23aiI7n14J7/I
ZwjSKn1rVlkqogj3OdpLgoeg0cb1CoQqov3PgvdpJw6Bi82SJ5NCRTSw0T/Z
pGII5pdHdky8VEJM0/NawbQvYHdeYVrCcCnq0W5uu/jyC5Ql/pi9wnkZepoG
KtzDw3A0cVOm+zsV5JC3nqk4MwxfGhLW+/uvQLmxXo7H/UZA5P8fTfQ/t8XD
wA==
           "]]}, "Charting`Private`Tag$5086#5"]}}, {}}, {
     DisplayFunction -> Identity, Ticks -> {Automatic, Automatic}, 
      AxesOrigin -> {0, 1.5`15.954589770191003}, FrameTicks -> {{Automatic, 
         Charting`ScaledFrameTicks[{Identity, Identity}]}, {Automatic, 
         Charting`ScaledFrameTicks[{Identity, Identity}]}}, 
      GridLines -> {None, None}, DisplayFunction -> Identity, 
      PlotRangePadding -> {{0, 0}, {0, 0}}, PlotRangeClipping -> True, 
      ImagePadding -> All, DisplayFunction -> Identity, AspectRatio -> 
      GoldenRatio^(-1), Axes -> {False, False}, AxesLabel -> {None, None}, 
      AxesOrigin -> {0, 1.5}, DisplayFunction :> Identity, 
      Frame -> {{True, False}, {True, False}}, FrameLabel -> {{
         Style["I(q)", FontSize -> 32, FontColor -> GrayLevel[0]], None}, {
         Style["q", FontSize -> 32, FontColor -> GrayLevel[0]], None}}, 
      FrameStyle -> Directive[
        Thickness[Large], 
        GrayLevel[0]], 
      FrameTicks -> {{Automatic, Automatic}, {Automatic, Automatic}}, 
      GridLines -> {None, None}, GridLinesStyle -> Directive[
        GrayLevel[0.5, 0.4]], ImageSize -> {640, 480}, LabelStyle -> {
        GrayLevel[0], Large}, 
      Method -> {
       "DefaultBoundaryStyle" -> Automatic, 
        "DefaultGraphicsInteraction" -> {
         "Version" -> 1.2, "TrackMousePosition" -> {True, False}, 
          "Effects" -> {
           "Highlight" -> {"ratio" -> 2}, "HighlightPoint" -> {"ratio" -> 2}, 
            "Droplines" -> {
             "freeformCursorMode" -> True, 
              "placement" -> {"x" -> "All", "y" -> "None"}}}}, 
        "DefaultMeshStyle" -> AbsolutePointSize[6], "ScalingFunctions" -> 
        None, "CoordinatesToolOptions" -> {"DisplayFunction" -> ({
            (Identity[#]& )[
             Part[#, 1]], 
            (Identity[#]& )[
             Part[#, 2]]}& ), "CopiedValueFunction" -> ({
            (Identity[#]& )[
             Part[#, 1]], 
            (Identity[#]& )[
             Part[#, 2]]}& )}}, PlotRange -> {{0, 1}, {1.5, 13}}, 
      PlotRangeClipping -> True, 
      PlotRangePadding -> {{Automatic, Automatic}, {Automatic, Automatic}}, 
      Ticks -> {Automatic, Automatic}}], {
     Placed[
      LineLegend[{
        Directive[
         Opacity[1.], 
         RGBColor[0.368417, 0.506779, 0.709798], 
         AbsoluteThickness[1.6]], 
        Directive[
         Opacity[1.], 
         RGBColor[0.880722, 0.611041, 0.142051], 
         AbsoluteThickness[1.6]], 
        Directive[
         Opacity[1.], 
         RGBColor[0.560181, 0.691569, 0.194885], 
         AbsoluteThickness[1.6]], 
        Directive[
         Opacity[1.], 
         RGBColor[0.922526, 0.385626, 0.209179], 
         AbsoluteThickness[1.6]], 
        Directive[
         Opacity[1.], 
         RGBColor[0.528488, 0.470624, 0.701351], 
         AbsoluteThickness[1.6]]}, {"n=1", "n=2", "n=3", "n=5", "n=10"}, 
       LegendMarkers -> None, LabelStyle -> {
         GrayLevel[0], Large}, LegendLayout -> "Column", 
       LegendMarkerSize -> {75, 20}], {0.35, Top}, Identity]}]& ],
  AutoDelete->True,
  Editable->True,
  SelectWithContents->False,
  Selectable->True]], "Output",
 CellChangeTimes->{
  3.954910413955409*^9, 3.954910446568943*^9, {3.954910515986267*^9, 
   3.9549105382405977`*^9}, 3.954910674066257*^9, {3.954910740455255*^9, 
   3.9549107439039392`*^9}, {3.95491089143265*^9, 3.954910909479816*^9}, 
   3.9549109743619213`*^9, {3.954911042631407*^9, 3.954911053237239*^9}, {
   3.9549112745266542`*^9, 3.954911307463066*^9}, 3.954911379218804*^9, {
   3.954911446236691*^9, 3.9549114566882477`*^9}, 3.954911598894651*^9, 
   3.954911719034643*^9, {3.95491177183783*^9, 3.954911779838141*^9}, 
   3.954911812639699*^9, 3.954911998798275*^9, 3.954912155659236*^9, 
   3.954912379352705*^9, 3.954912426173829*^9, {3.954912457708178*^9, 
   3.9549124754511414`*^9}, 3.95491250798672*^9, 3.954912561939299*^9, {
   3.954912592495585*^9, 3.954912649833251*^9}, {3.954912680488842*^9, 
   3.954912804406351*^9}, 3.954912917757493*^9, {3.954912955491206*^9, 
   3.954912959694358*^9}, 3.954913042545865*^9, {3.954913075198763*^9, 
   3.954913086315345*^9}, 3.9549131474032907`*^9, {3.954913187383432*^9, 
   3.9549132576224127`*^9}, 3.954913409974565*^9, 3.954913440711109*^9, 
   3.954913483895585*^9, 3.954913514848403*^9, 3.954913549173787*^9, {
   3.954913707622547*^9, 3.954913727650577*^9}, 3.9549137892499523`*^9, {
   3.954913867723855*^9, 3.9549138868415127`*^9}, {3.95491466986524*^9, 
   3.9549147616015787`*^9}, {3.954914824457555*^9, 3.954914891416676*^9}, 
   3.9549149743857193`*^9, 3.95491611221955*^9, 3.954916397534753*^9, 
   3.9549177034741983`*^9, {3.9549964556621323`*^9, 3.9549964818628273`*^9}, 
   3.954997201944313*^9, 3.9551017774610043`*^9, 3.9551018248652973`*^9, 
   3.9551025019849787`*^9, 3.955184437373343*^9, 3.957599442979534*^9},
 CellLabel->"Out[29]=",ExpressionUUID->"f3fd8f27-eab6-4d65-81af-aad8ec28e90b"]
}, Open  ]],

Cell[CellGroupData[{

Cell[BoxData[{
 RowBox[{"E1", "=", 
  RowBox[{"NIntegrate", "[", 
   RowBox[{
    RowBox[{
     RowBox[{"p", "[", "x", "]"}], "*", 
     RowBox[{"Income", "[", 
      RowBox[{"x", ",", "1", ",", "5", ",", "3", ",", "1", ",", "0"}], 
      "]"}]}], ",", 
    RowBox[{"{", 
     RowBox[{"x", ",", "0", ",", "1"}], "}"}]}], 
   "]"}]}], "\[IndentingNewLine]", 
 RowBox[{"E2", "=", 
  RowBox[{"NIntegrate", "[", 
   RowBox[{
    RowBox[{
     RowBox[{"p", "[", "x", "]"}], "*", 
     RowBox[{"Income", "[", 
      RowBox[{"x", ",", "2", ",", "5", ",", "3", ",", "1", ",", "0"}], 
      "]"}]}], ",", 
    RowBox[{"{", 
     RowBox[{"x", ",", "0", ",", "1"}], "}"}]}], 
   "]"}]}], "\[IndentingNewLine]", 
 RowBox[{"E3", "=", 
  RowBox[{"NIntegrate", "[", 
   RowBox[{
    RowBox[{
     RowBox[{"p", "[", "x", "]"}], "*", 
     RowBox[{"Income", "[", 
      RowBox[{"x", ",", "3", ",", "5", ",", "3", ",", "1", ",", "0"}], 
      "]"}]}], ",", 
    RowBox[{"{", 
     RowBox[{"x", ",", "0", ",", "1"}], "}"}]}], 
   "]"}]}], "\[IndentingNewLine]", 
 RowBox[{"E5", "=", 
  RowBox[{"NIntegrate", "[", 
   RowBox[{
    RowBox[{
     RowBox[{"p", "[", "x", "]"}], "*", 
     RowBox[{"Income", "[", 
      RowBox[{"x", ",", "5", ",", "5", ",", "3", ",", "1", ",", "0"}], 
      "]"}]}], ",", 
    RowBox[{"{", 
     RowBox[{"x", ",", "0", ",", "1"}], "}"}]}], 
   "]"}]}], "\[IndentingNewLine]", 
 RowBox[{"E10", "=", 
  RowBox[{"NIntegrate", "[", 
   RowBox[{
    RowBox[{
     RowBox[{"p", "[", "x", "]"}], "*", 
     RowBox[{"Income", "[", 
      RowBox[{"x", ",", "10", ",", "5", ",", "3", ",", "1", ",", "0"}], 
      "]"}]}], ",", 
    RowBox[{"{", 
     RowBox[{"x", ",", "0", ",", "1"}], "}"}]}], "]"}]}]}], "Input",
 CellChangeTimes->{{3.9551844437830753`*^9, 3.955184567169462*^9}, 
   3.95759910869749*^9, {3.957599303214921*^9, 3.9575993180458612`*^9}},
 CellLabel->"In[30]:=",ExpressionUUID->"e31b3349-37ad-4d10-b128-9066d771fa63"],

Cell[BoxData["4.500000000000005`"], "Output",
 CellChangeTimes->{{3.9551845406216803`*^9, 3.955184567995298*^9}, 
   3.957599443063572*^9},
 CellLabel->"Out[30]=",ExpressionUUID->"9e5f1690-809f-4378-8252-c7ed417f1c4d"],

Cell[BoxData["4.833333333333338`"], "Output",
 CellChangeTimes->{{3.9551845406216803`*^9, 3.955184567995298*^9}, 
   3.957599443073647*^9},
 CellLabel->"Out[31]=",ExpressionUUID->"e442cae2-6547-4e5d-bf2a-368773dd22c8"],

Cell[BoxData["5.000000000000006`"], "Output",
 CellChangeTimes->{{3.9551845406216803`*^9, 3.955184567995298*^9}, 
   3.957599443073647*^9},
 CellLabel->"Out[32]=",ExpressionUUID->"d96d1cc4-6a8e-4e0c-baa9-e63d7b919dd4"],

Cell[BoxData["5.166666666666672`"], "Output",
 CellChangeTimes->{{3.9551845406216803`*^9, 3.955184567995298*^9}, 
   3.957599443073647*^9},
 CellLabel->"Out[33]=",ExpressionUUID->"720b6ec7-2377-4630-bac4-7ac4ee36b54a"],

Cell[BoxData["5.3181818181818254`"], "Output",
 CellChangeTimes->{{3.9551845406216803`*^9, 3.955184567995298*^9}, 
   3.957599443084034*^9},
 CellLabel->"Out[34]=",ExpressionUUID->"8d3a1e41-0c59-4cc9-8d0e-f2e9d1a5561f"]
}, Open  ]],

Cell[CellGroupData[{

Cell[BoxData[{
 RowBox[{"Sqrt", "[", 
  RowBox[{
   RowBox[{"NIntegrate", "[", 
    RowBox[{
     RowBox[{
      RowBox[{"p", "[", "x", "]"}], "*", 
      SuperscriptBox[
       RowBox[{"(", 
        RowBox[{"Income", "[", 
         RowBox[{"x", ",", "1", ",", "5", ",", "3", ",", "1", ",", "0"}], 
         "]"}], ")"}], "2"]}], ",", 
     RowBox[{"{", 
      RowBox[{"x", ",", "0", ",", "1"}], "}"}]}], "]"}], "-", 
   SuperscriptBox["E1", "2"]}], "]"}], "\[IndentingNewLine]", 
 RowBox[{"Sqrt", "[", 
  RowBox[{
   RowBox[{"NIntegrate", "[", 
    RowBox[{
     RowBox[{
      RowBox[{"p", "[", "x", "]"}], "*", 
      SuperscriptBox[
       RowBox[{"(", 
        RowBox[{"Income", "[", 
         RowBox[{"x", ",", "2", ",", "5", ",", "3", ",", "1", ",", "0"}], 
         "]"}], ")"}], "2"]}], ",", 
     RowBox[{"{", 
      RowBox[{"x", ",", "0", ",", "1"}], "}"}]}], "]"}], "-", 
   SuperscriptBox["E2", "2"]}], "]"}], "\[IndentingNewLine]", 
 RowBox[{"Sqrt", "[", 
  RowBox[{
   RowBox[{"NIntegrate", "[", 
    RowBox[{
     RowBox[{
      RowBox[{"p", "[", "x", "]"}], "*", 
      SuperscriptBox[
       RowBox[{"(", 
        RowBox[{"Income", "[", 
         RowBox[{"x", ",", "3", ",", "5", ",", "3", ",", "1", ",", "0"}], 
         "]"}], ")"}], "2"]}], ",", 
     RowBox[{"{", 
      RowBox[{"x", ",", "0", ",", "1"}], "}"}]}], "]"}], "-", 
   SuperscriptBox["E3", "2"]}], "]"}], "\[IndentingNewLine]", 
 RowBox[{"Sqrt", "[", 
  RowBox[{
   RowBox[{"NIntegrate", "[", 
    RowBox[{
     RowBox[{
      RowBox[{"p", "[", "x", "]"}], "*", 
      SuperscriptBox[
       RowBox[{"(", 
        RowBox[{"Income", "[", 
         RowBox[{"x", ",", "5", ",", "5", ",", "3", ",", "1", ",", "0"}], 
         "]"}], ")"}], "2"]}], ",", 
     RowBox[{"{", 
      RowBox[{"x", ",", "0", ",", "1"}], "}"}]}], "]"}], "-", 
   SuperscriptBox["E5", "2"]}], "]"}], "\[IndentingNewLine]", 
 RowBox[{"Sqrt", "[", 
  RowBox[{
   RowBox[{"NIntegrate", "[", 
    RowBox[{
     RowBox[{
      RowBox[{"p", "[", "x", "]"}], "*", 
      SuperscriptBox[
       RowBox[{"(", 
        RowBox[{"Income", "[", 
         RowBox[{"x", ",", "10", ",", "5", ",", "3", ",", "1", ",", "0"}], 
         "]"}], ")"}], "2"]}], ",", 
     RowBox[{"{", 
      RowBox[{"x", ",", "0", ",", "1"}], "}"}]}], "]"}], "-", 
   SuperscriptBox["E10", "2"]}], "]"}]}], "Input",
 CellChangeTimes->{{3.957599325884621*^9, 3.9575993425343204`*^9}},
 CellLabel->"In[35]:=",ExpressionUUID->"5e1435b4-f8b8-4c17-8bc3-068ffa89b656"],

Cell[BoxData["0.8660254037844243`"], "Output",
 CellChangeTimes->{3.9575994431522064`*^9},
 CellLabel->"Out[35]=",ExpressionUUID->"ac4783b4-0cb6-41a6-827b-1c535405a33b"],

Cell[BoxData["0.4451383472001947`"], "Output",
 CellChangeTimes->{3.9575994431552753`*^9},
 CellLabel->"Out[36]=",ExpressionUUID->"8a237fd3-cc44-45da-a1ef-0bc913f81e20"],

Cell[BoxData["0.9427038114861125`"], "Output",
 CellChangeTimes->{3.9575994431552753`*^9},
 CellLabel->"Out[37]=",ExpressionUUID->"1b0c6e58-1246-4168-8b7e-82c7322d2d15"],

Cell[BoxData["1.6737583611343163`"], "Output",
 CellChangeTimes->{3.9575994431623774`*^9},
 CellLabel->"Out[38]=",ExpressionUUID->"cb56bc83-23a8-4573-8537-3463cbd2869e"],

Cell[BoxData["2.8622038535276846`"], "Output",
 CellChangeTimes->{3.9575994431655817`*^9},
 CellLabel->"Out[39]=",ExpressionUUID->"b945197f-308f-40ec-85b7-20b219856e95"]
}, Open  ]]
},
WindowSize->{1514, 875},
WindowMargins->{{55, Automatic}, {Automatic, 85}},
FrontEndVersion->"12.0 for Microsoft Windows (64-bit) (April 8, 2019)",
StyleDefinitions->"Default.nb"
]
(* End of Notebook Content *)

(* Internal cache information *)
(*CellTagsOutline
CellTagsIndex->{}
*)
(*CellTagsIndex
CellTagsIndex->{}
*)
(*NotebookFileOutline
Notebook[{
Cell[CellGroupData[{
Cell[580, 22, 2902, 75, 232, "Input",ExpressionUUID->"4d9535e8-2929-4228-bbb3-e5ca752602e9"],
Cell[3485, 99, 914, 13, 32, "Output",ExpressionUUID->"4ff80d15-70ea-4367-a70d-d527aaa0edd1"],
Cell[4402, 114, 6095, 127, 243, "Output",ExpressionUUID->"303c579f-4b94-4c8a-ab9b-a33ba9215a46"]
}, Open  ]],
Cell[CellGroupData[{
Cell[10534, 246, 10131, 245, 568, "Input",ExpressionUUID->"2d0a14c9-ea94-40a0-82cf-940d0997b819"],
Cell[20668, 493, 750, 21, 32, "Output",ExpressionUUID->"11346b96-9718-4395-a6c5-6e188ed01345"],
Cell[21421, 516, 588, 14, 50, "Output",ExpressionUUID->"dcd005b7-b42c-4f6c-bb96-113a564940d0"],
Cell[22012, 532, 544, 12, 49, "Output",ExpressionUUID->"a9cb0eec-8994-4f83-97d8-282ffa0b68a9"],
Cell[22559, 546, 948, 26, 50, "Output",ExpressionUUID->"5eb10dcf-5028-4986-b912-3788ff6f2cfd"]
}, Open  ]],
Cell[CellGroupData[{
Cell[23544, 577, 1550, 31, 45, "Input",ExpressionUUID->"96cce0f9-ac0a-4e3f-b0e6-11a63a61dc63"],
Cell[25097, 610, 2452, 45, 345, "Output",ExpressionUUID->"089d6122-0514-4a96-997b-96b9335e778f"]
}, Open  ]],
Cell[CellGroupData[{
Cell[27586, 660, 570, 9, 28, "Input",ExpressionUUID->"536ead22-dc45-4dd4-b4d5-7cd5f9e52623"],
Cell[28159, 671, 1122, 26, 50, "Output",ExpressionUUID->"f4fd0e14-10cd-4aec-a397-c6657984ddaa"]
}, Open  ]],
Cell[CellGroupData[{
Cell[29318, 702, 1299, 34, 122, "Input",ExpressionUUID->"291a6e58-1658-4f6b-93fa-6c999f3c8300"],
Cell[30620, 738, 286, 5, 32, "Output",ExpressionUUID->"5a33079f-5b01-488e-aa99-d67752e3f149"],
Cell[30909, 745, 343, 7, 32, "Output",ExpressionUUID->"fa986e3a-0cf5-4977-ba5d-877dc78ba4fe"],
Cell[31255, 754, 343, 7, 32, "Output",ExpressionUUID->"4a59657e-d5c4-421f-bc66-03c1b3090829"]
}, Open  ]],
Cell[CellGroupData[{
Cell[31635, 766, 1049, 30, 122, "Input",ExpressionUUID->"a492efcd-230c-4712-8960-e9e70e9a7800"],
Cell[32687, 798, 580, 16, 49, "Output",ExpressionUUID->"5f6e0d44-de54-40e3-8f96-28c7954c6aed"],
Cell[33270, 816, 383, 8, 32, "Output",ExpressionUUID->"178fd968-c730-4969-b764-28303d830688"],
Cell[33656, 826, 387, 8, 36, "Output",ExpressionUUID->"3d574400-49d8-414a-9b7a-10bc86baec88"]
}, Open  ]],
Cell[CellGroupData[{
Cell[34080, 839, 1049, 30, 122, "Input",ExpressionUUID->"595db7a3-c302-4c6d-9a96-a15590e17fd7"],
Cell[35132, 871, 630, 18, 49, "Output",ExpressionUUID->"5dafed01-1498-437d-87ac-eac1d7a6f561"],
Cell[35765, 891, 376, 8, 32, "Output",ExpressionUUID->"093125b7-9f55-4c83-aad5-ba631ba3d8c6"],
Cell[36144, 901, 378, 8, 32, "Output",ExpressionUUID->"dabed328-01f0-470c-a352-75eae52c5764"]
}, Open  ]],
Cell[CellGroupData[{
Cell[36559, 914, 1048, 30, 122, "Input",ExpressionUUID->"c8b31b42-6b52-4b87-94a7-e3be535fcdfd"],
Cell[37610, 946, 633, 18, 49, "Output",ExpressionUUID->"d6d3facc-5cc8-461a-8e62-72e703f08218"],
Cell[38246, 966, 347, 7, 32, "Output",ExpressionUUID->"fb83cb8e-aeb0-4b72-977a-cebf2db337be"],
Cell[38596, 975, 382, 8, 32, "Output",ExpressionUUID->"aea597ea-9a2f-4fdd-83cc-95857bdcd1c8"]
}, Open  ]],
Cell[CellGroupData[{
Cell[39015, 988, 1054, 30, 122, "Input",ExpressionUUID->"1f86358e-bc25-42e2-a442-e27bec4dd089"],
Cell[40072, 1020, 737, 19, 49, "Output",ExpressionUUID->"6293f7c0-1546-4876-8246-5c8ef435f122"],
Cell[40812, 1041, 486, 9, 32, "Output",ExpressionUUID->"95dc165e-e91a-4238-989f-ec469eb33225"],
Cell[41301, 1052, 503, 10, 32, "Output",ExpressionUUID->"04efc10b-f016-47c4-b3f9-9e13a47b8c17"]
}, Open  ]],
Cell[CellGroupData[{
Cell[41841, 1067, 4335, 100, 307, "Input",ExpressionUUID->"1f046b41-956a-4ca7-a2b1-721180d98515"],
Cell[46179, 1169, 85724, 1592, 497, "Output",ExpressionUUID->"f3fd8f27-eab6-4d65-81af-aad8ec28e90b"]
}, Open  ]],
Cell[CellGroupData[{
Cell[131940, 2766, 1934, 57, 193, "Input",ExpressionUUID->"e31b3349-37ad-4d10-b128-9066d771fa63"],
Cell[133877, 2825, 218, 3, 32, "Output",ExpressionUUID->"9e5f1690-809f-4378-8252-c7ed417f1c4d"],
Cell[134098, 2830, 218, 3, 32, "Output",ExpressionUUID->"e442cae2-6547-4e5d-bf2a-368773dd22c8"],
Cell[134319, 2835, 218, 3, 32, "Output",ExpressionUUID->"d96d1cc4-6a8e-4e0c-baa9-e63d7b919dd4"],
Cell[134540, 2840, 218, 3, 32, "Output",ExpressionUUID->"720b6ec7-2377-4630-bac4-7ac4ee36b54a"],
Cell[134761, 2845, 219, 3, 32, "Output",ExpressionUUID->"8d3a1e41-0c59-4cc9-8d0e-f2e9d1a5561f"]
}, Open  ]],
Cell[CellGroupData[{
Cell[135017, 2853, 2480, 72, 212, "Input",ExpressionUUID->"5e1435b4-f8b8-4c17-8bc3-068ffa89b656"],
Cell[137500, 2927, 169, 2, 32, "Output",ExpressionUUID->"ac4783b4-0cb6-41a6-827b-1c535405a33b"],
Cell[137672, 2931, 169, 2, 32, "Output",ExpressionUUID->"8a237fd3-cc44-45da-a1ef-0bc913f81e20"],
Cell[137844, 2935, 169, 2, 32, "Output",ExpressionUUID->"1b0c6e58-1246-4168-8b7e-82c7322d2d15"],
Cell[138016, 2939, 169, 2, 32, "Output",ExpressionUUID->"cb56bc83-23a8-4573-8537-3463cbd2869e"],
Cell[138188, 2943, 169, 2, 32, "Output",ExpressionUUID->"b945197f-308f-40ec-85b7-20b219856e95"]
}, Open  ]]
}
]
*)
