# Supplementary material for: Reputation in the Iterated Prisoner’s Dilemma: A Simple, Analytically Solvable Agents’ Model
Source: Entropy (Basel). 2025 Jun 15;27(6):639. doi: 10.3390/e27060639 (PMC12192003; doi:10.3390/e27060639)
Supplement: Supplementary file 1 [file entropy-27-00639-s001.zip › pd_case2.nb]

(* Content-type: application/vnd.wolfram.mathematica *)

(*** Wolfram Notebook File ***)
(* http://www.wolfram.com/nb *)

(* CreatedBy='Mathematica 10.0' *)

(*CacheID: 234*)
(* Internal cache information:
NotebookFileLineBreakTest
NotebookFileLineBreakTest
NotebookDataPosition[       158,          7]
NotebookDataLength[    150080,       3151]
NotebookOptionsPosition[    145032,       3069]
NotebookOutlinePosition[    145375,       3084]
CellTagsIndexPosition[    145332,       3081]
WindowFrame->Normal*)

(* Beginning of Notebook Content *)
Notebook[{

Cell[CellGroupData[{
Cell[BoxData[
 RowBox[{
  RowBox[{"(*", 
   RowBox[{
    RowBox[{" ", 
     RowBox[{
      RowBox[{"q", " ", "-", " ", "reputation", " ", "-", " ", 
       RowBox[{"probability", " ", "of", " ", "ccoperation"}]}], ";", " ", 
      RowBox[{
       RowBox[{"(", 
        RowBox[{"1", "-", "q"}], ")"}], " ", "-", " ", 
       RowBox[{"probability", " ", "of", " ", "defect"}]}]}], ")"}], ",", " ", 
    RowBox[{"N", " ", "-", " ", 
     RowBox[{"number", " ", "of", " ", "agents"}]}], ",", " ", 
    RowBox[{
    "reputation", " ", "is", " ", "a", " ", "random", " ", "variable", " ", 
     "of", " ", "probability", " ", "distribution", " ", "function", " ", "p", 
     RowBox[{"(", "x", ")"}]}]}], " ", "*)"}], "\[IndentingNewLine]", 
  "\[IndentingNewLine]", "\[IndentingNewLine]", 
  RowBox[{
   RowBox[{
    RowBox[{"p", "[", "x_", "]"}], ":=", 
    RowBox[{"Piecewise", "[", 
     RowBox[{"{", 
      RowBox[{
       RowBox[{"{", 
        RowBox[{
         RowBox[{"2", "x"}], ",", " ", 
         RowBox[{"0", "\[LessEqual]", " ", "x", "\[LessEqual]", " ", "1"}]}], 
        "}"}], ",", 
       RowBox[{"{", 
        RowBox[{"0", ",", " ", "True"}], "}"}]}], "}"}], "]"}]}], 
   "\[IndentingNewLine]", 
   RowBox[{"Integrate", "[", 
    RowBox[{
     RowBox[{"p", "[", "x", "]"}], ",", 
     RowBox[{"{", 
      RowBox[{"x", ",", "0", ",", "1"}], "}"}]}], "]"}], 
   "\[IndentingNewLine]", 
   RowBox[{"(*", " ", 
    RowBox[{"cumulative", " ", "distribution", " ", "function"}], " ", "*)"}],
    "\[IndentingNewLine]", 
   RowBox[{
    RowBox[{
     RowBox[{"d", "[", "x_", "]"}], "=", 
     RowBox[{"Integrate", "[", 
      RowBox[{
       RowBox[{"p", "[", "t", "]"}], ",", 
       RowBox[{"{", 
        RowBox[{"t", ",", "0", ",", "x"}], "}"}], ",", 
       RowBox[{"Assumptions", "->", 
        RowBox[{
         RowBox[{"x", "\[Element]", "Reals"}], "&&", 
         RowBox[{"x", ">=", "0"}]}]}]}], "]"}]}], ";"}], 
   "\[IndentingNewLine]", 
   RowBox[{"Plot", "[", 
    RowBox[{
     RowBox[{"{", 
      RowBox[{
       RowBox[{"p", "[", "x", "]"}], ",", 
       RowBox[{"d", "[", "x", "]"}]}], "}"}], ",", 
     RowBox[{"{", 
      RowBox[{"x", ",", 
       RowBox[{"-", "0.5"}], ",", " ", "1.5"}], "}"}]}], "]"}]}]}]], "Input",
 CellChangeTimes->CompressedData["
1:eJwdy2so63EAxvGl8E6JLc1c9k/xwitETdI/YzqykOQ697lzWn8sG9mOF3JZ
MnMLjbxikwnLIrdFLvHG5bQoxKlDJi9I0XF+z+/F06ee+orLmrIqPXg8XhgZ
lAetMh38J1Z9UBsO53y4GngRMdoEmcbhkU6iV6xgAqb/+lqGks5oO3w9L5fp
iDnT8lQYdXUvh4cmYR6845UWwdijUepqUUY9dGr1HGS85T1QK4nvh5pF/hCc
P7ZRf+uzZ2Cyyj4LDyw2G/0TApagbKHkDIYYr89hBCfabhc8sarA91P47m6Q
9hP9ldIUaL5O2z1peWaZNv4edOgSTMWtz6x9l6NmxAgU5URruoxqjl7JrCIO
SlpyocUsbIfrieoOWG30GIAV1SaqQeSehVNl/6hSP/0avDH+ccIemfgU/hj/
SVWp/7pggSLzCkY6J2/g2IXmFoqErkeo8PV0w61P0xss/GY/YDdXJzEQA8Lj
EmGJ2J4EHfuaFOjvPhFuELt0XyGwIadvDmovv63QYF1ywNBNlxNO8fvyN4lD
wS8FMNny0LxNvFNaNLBblMbsoFf1Uv8DjJEg2g==
  "],
 CellLabel->"In[1]:=",ExpressionUUID->"4d9535e8-2929-4228-bbb3-e5ca752602e9"],

Cell[BoxData["1"], "Output",
 CellChangeTimes->{
  3.635670625051888*^9, 3.635670657215683*^9, 3.6357023365729856`*^9, 
   3.954603534729981*^9, 3.954603570975284*^9, 3.954900128520083*^9, 
   3.954900169823295*^9, 3.954907891164613*^9, 3.954916040794746*^9, 
   3.9549163404464407`*^9, 3.954916418806929*^9, {3.95491648543598*^9, 
   3.954916502503557*^9}, 3.954916648711274*^9, 3.954916904125061*^9, 
   3.9549169907445393`*^9, 3.95491713273746*^9, 3.954917233269136*^9, 
   3.954917315014841*^9, 3.954995765098748*^9, {3.955091688515235*^9, 
   3.9550917125461473`*^9}, {3.955092834280219*^9, 3.9550928484786787`*^9}, 
   3.9550929566356297`*^9, 3.955093031523848*^9, 3.9550962881607943`*^9, 
   3.955100638600307*^9, 3.955101795251893*^9, 3.955101973588024*^9, 
   3.955102015902156*^9, 3.955102567441627*^9, 3.955185612967828*^9, 
   3.9575996353591137`*^9},
 CellLabel->"Out[2]=",ExpressionUUID->"44601ca5-76b4-45dd-b39c-dd1f5a6d5209"],

Cell[BoxData[
 GraphicsBox[{{{{}, {}, 
     TagBox[
      {RGBColor[0.368417, 0.506779, 0.709798], AbsoluteThickness[1.6], 
       Opacity[1.], LineBox[CompressedData["
1:eJxTTMoPSmViYGCQBmIQHVOnc+X///v7GaDg3id3gc9fEfyE9GSfZ68R/NSA
WUfOXEfw85Q4ts5cj+A3Hns81TgewV/GNzs8fd89OP/DPM7b52ruwvmrVopf
aT58C863bbivkWdxA2H+9Q5uuV1X4fyjEskPNrNehvO/qn4XqK+/AOdPt6pI
T2g7DefXax094at+DM6X3NT6cKnKQTj/v3TA3snZ2+H8eLYfPkm9q+D8tWn5
lmrLu+D8LxLzlt337YTzbU6fEZ75pR3OP6Ov9Y7bqRXOv/HxpOvjnfVw/jqd
LMMvXilw/uzXnmc2n46F82/V7jetZwyG8y1Z9Zc/eOoC5wMAAmt9TQ==
        "]], 
       LineBox[CompressedData["
1:eJwtxX9MlGUAB3AmhgQLpzTvD5dcmRNTx4YkXsm+TEktnYlwTjbyphnBUcQc
O51hgRaCNrU7cQMTQxAQvAPFoaDDyCJXQt34IZngnfHTu/d9ElBIee8p5/eP
zz6v7vhs80fT/Pz81v/v2YYXIipdA3F4fiLCDebXExZu5akwHroe3tebwi1Y
3jI9a3LVJzwbwVPlphc7M3kOPJEPqucbLDwPWzY16c/n5vBjCCk5XD96J5d/
i1ZP8hpD1AFuw/KDMr118GteCF1z3GXX+sP8JLyFQxVBwTZehvP+u2LQdYrb
YY32RhgtJdyBPekpr6XrTvNanEmzH/htyfe8Dp86S1MnMkr5BUwvPRT5/lgZ
r8ey2ORW39MqfgXrrsvHjrwLvAXBxntGS+Y1fgtLsr5rttlu8A7oK7qKc603
eQ9u+tutZVob78W9nflpS/Oc3I1LHxToylZ38n54uqqiE8a7+SDe3R8y1Wb5
k48gN251+46Iu9wL11vNcT829nEV8T01cxwnXfwfhM1zzcp/5OYP4fdFtGnt
ir/5GNpTLfWhJ/r5ODbafordpwzwR3DfflN/a+kQn8D2yiMB4QXDfBLjx4KQ
1jbC/4WhqbBubbCHP4U5I3DRsp1ePoXalSVj/hUK1/ByZL95d43CNexZ+Mb9
B3UK17BqdsMfzqsK19A91GY/7VS4himr9vHbmsI1rBtJvrsrUeU+2PvOJAwm
qdyH2Z3DvyaZVO7DX81ZjbFmlfuQcfybEyE5KvfhOK5tqq5RuQ/uwrk/u6cJ
LuHQVTsnZwgukV20om/mS4JLzDllnIjRCS7xXvnRRcWLBZe4eNH/yOZEwSW+
jLIWpyUJLrGhQV+Zs01wicHGmB8cqYJLzG3ZPRq0T3CJr373bLlxVnCJ+Pi9
H96pFlxiXkdg5sNawSWudC8oCGsSXMLba7r6ebvgEo0m9Rdrh+ASee7sznM9
gkvoB4qU2/cFl1BSwp+oQ4JLNA03BAQogkvkm98JfWVUcAmjtyMsakJwCUR1
H2x9IrjEf/DGdak=
        "]], LineBox[CompressedData["
1:eJxFx2kogwEAxvHXnDkmi5QSMrK59mUailASM4yiZJbji7Oh3GkyEZqcOcvZ
QuYs6f0gV3xQGPFBm7MoYpi5h9L7PPXv6eeWUSjMphEEwfnt78+u7Ml+2kMo
8b+NNzPWlik8FSRQJlrAbZWdXI0lnP7lHv5iC0eG5G5JGbBPzZzAxgF+I8JS
mU5wu4moRMiEXzMduXuesGhtVxfHgtm1EaWxfvCqwasiigc/vj/VhPDheG1j
E7sEpqsXh2nrMFEtTQqUaCl/KETKc8Yj5fxeZQtjFV7ybrCwK3iibB1d5FNL
f6Z85LurKifhycFQ5qVIRzlFGWDn/A1XyoakJxMvlBXXzn10vp5y3YBMrBbA
YuGdx3QC7EiSM7HJcL08dbM5A84K6NFalsOudfZR5uPwJ6/K5kgBH99d7I9P
wvLk+bTIWfibLSyWkfDJnnzQWAUv1eszVYdwR3A6a+QYjhnzWwhXw8tlO9vS
G7jLlytPuIUl5/1JbvewFz9Ps/IMmxgdjLbq4dPF4BzxO0zmjPhzvuBuFyud
wQD/AL4gyIs=
        "]]},
      Annotation[#, "Charting`Private`Tag$2711#1"]& ], 
     TagBox[
      {RGBColor[0.880722, 0.611041, 0.142051], AbsoluteThickness[1.6], 
       Opacity[1.], LineBox[CompressedData["
1:eJxTTMoPSmViYGCQBmIQHVOnc+X///v7GaDg3id3gc9fEfyE9GSfZ68R/NSA
WUfOXEfw85Q4ts5cj+A3Hns81TgewV/GNzs8fd89OP/DPM7b52ruwvmrVopf
aT58C863bbivkWdxA2H+9Q5uuV1X4fyjEskPNrNehvO/qn4XqK+/AOdPt6pI
T2g7DefXax094at+DM6X3NT6cKnKQTj/v3TA3snZ2+H8eLYfPkm9q+D8tWn5
lmrLu+D8LxLzlt337YTzbU6fEZ75pR3OP6Ov9Y7bqRXOv/HxpOvjnfVw/jqd
LMMvXilw/uzXnmc2n46F82/V7jetZwyG8y1Z9Zc/eOoC5wMAAmt9TQ==
        "]], 
       LineBox[CompressedData["
1:eJwVkmk81AsDhSeUEinUFClpIVFKyhQOcqnItYd0lRDqWjLJRUIiKtVYIkrZ
G0uMGwZZy5IMLiHrEJEx81dIyfL2fji/8/U85/dss3c3deQjkUgPfuf/TVm+
L4M9ootfAT9t4wwSNOUprjvM5KxQLC0jpHS0WpNq5ttX43MeJaxfzH0SbZoW
ERXy/X1O8Ax/Vi1+mq15qEqA+kPnMuhc96nymTHN1fOpdqvaPcAnVFgkXPBV
0++R/q3YUC/oBJxMWNc+q8k5ME7fTvFGlNnVHby+RU1b1t2WPI4PFnQTdps4
8+O9y77vGk/9ULy2TpzcIQj15f9JNRoH4JdwecvxYmFYGpfIZAcFYnizlrKX
4DqseXqn4Ft3EO43hg7OToijlmOrRzl4EwFiKv4MYTICKHs/3rgXAsZXXVKK
kyQOhS1dqv18CwouZX83zEmD196yKKwVBmqZ4RBtWAbpsskPzeJvg7rWja93
TBbkct0itsEd9G9ukKk4LoeW1RtOyqXdhf4Hvq3Wqbtx23q09+/Fe2i1Jtat
kVaE/5xu0HWrB0i/MOk6zFDGRMxoutDqKHDjxTha9EOoVzeezCmKAj19ruwf
QzWkfiqmmDhEw2eT+iqtBQps90e8f/Q6Bvr7G9dejdDA+/eK33Z4xOGjhIhb
5QsdZHrFHK3fHA//AqdKsVfHECK5GHKpIR5yy7nNWXW6UHduJjNkExBXdWMX
g08f2fxXNPDhCdhPX+eLthiAdnhin4X3UyhILxnFLBnC55KT7CVyEtIerin0
UDVCskvOzUbFZ4jJbfSQsDHG363PnWfdnkMN8qebF01xjtN/PrjiOaQ7Sae+
vDSD6fLNZ0TWJoPsWim318EcapTYU9vzk2EdNH1HrcMCAs8jDvw5lYIFqrKo
MdsKsyV1e7qPpSJ5REuxim6N8XaBnY7RqbAzUdt71scGLStvkP1U0yAj2cte
L22LRA+v+fRr6ajxmCVF3LWDipZt7eKvTOjEa8aWB13ALpv4inDDFzCnLxoY
kRywkdpRLPHkBSbVDlC9Ah2wmGGcpaBJRytrSirgliPeif7xwDIwC9v62PXR
yRdhP6BkkyuQi2Uh9nF18pdxvGLpe25oPmwXloU9P+CFJA0/CUtGPsxfJWaW
0LzwvfT7/oW+fCgYnp6vmvJCajH3soEqA1c2KB5JKKaCxOgZGv3EgJe0uajP
KW8wU4tYMtr/4tDMk609Kf9AIcI9nfarEH2OwpdTfnsctJJTQ5ErQs3Lzi1R
lYHoCnUaZJsWYdMXxvjPpUCE3jy7eR+9CGIK8U2KgUEY8jegNVoVQ31kR6Vc
aDAeu8sFCBQy4alFsbqSGYLVFgMW3h5lsI2wMLfRC4dVqb+kSUIZ/nLrqq+g
hSN9m+TAntoycGtoy+MGwqHFM3celHqNtJqczme+EaCGvfM1rHuNB+uv94sX
/vae+SpJdksFbPiDvG/oRMJatJY6OlIJC35R58Kuhwislug0/1WJ+Xt1aetX
0JB+9QKlem0VnFoT9HNVaJjuIS0mHq1CZPCjojv3aYjMPBpm+rAK5Mie47Mn
olCtnR//Wr0asidjlR82REORmlgeFVWDTZYdEi1TjzBtJeJ9P6MGvmd2BTbv
iEOZRoDSndIaUNkiHSTLOBgInksM/lSDAy4p2j+L4+D6eLuvp8ob9F0dI2sH
xeNFJV31z7Y3GPfrrlSUSsAuEWa2kHgtuo78JUClPoVM+ofHQbR6COh8kz/f
n4xY/leyezPrMXO1fCNzKRki56Pp3a/rsay6wGHvthTMSZmVqHyph0PypnWe
Din48LDl4wgaYBfyX6nlRAoirjduPMltwOamH1Ypy9IwbV4VK3a8ESWeZIa2
Tgbq+XNoKQtNCBd8MkCTygabluvev46F+T31q+9oZ+PHtjzDTbtYuGc/3Zh4
MRvyWgUr7huxILjCeKXIv9kI82f6+iaxcG6XhKeMUQ70Zt7am2g3I+N9M594
WC7svdzjb+i04O3piCjx0DwMONx2UQpthcFFV+at/QX492w4OeVYOxx+HMlQ
pTPB+ZB52Gy6A4tnPYeOXqvEieA1803eH8G6KcezOfYGQbrHWPb7erGK4SCh
0lYP9pFy3WpmP/jHSqKCA5tg0pW1ITeBjTNbX33V02jF1i3sdbdnBkEbSF32
j3w7SAGH7fTVPmEmd97bfUMnWM7eBeKxw9A7uPNbnn83jKLeaF3njkBT/1qv
kkg/BjtVZd4rjYK2MeDnhndsnM+IXCEfPoavypVjgi1DmH4gBJemL1h7zpQk
xRoGpSQmT381B4+yP08J93yGq9vK3SoOE+CQBvWjlL/gpfrTKf50LpLaI6/o
+nAgcWDY9VoWF3zpVYftgjnwkVMYGs/jYvuJc11+dznQEStsaS3l4oXAYFbJ
Mw46Rptyklq5KDSeTDBq4GCetnDx6AIXHep6z5olJ3D8i23vFXMeVBybKYcq
JpDTn2z22ZqHBDf/y3cbJiDWPvbO2o6HmhMxvsNtE+gppzK1XHkwuSq0+/HY
BNyi78auCeTB8zlfs5QYF9EoM6Zn8cA8pQAfRy4GY6TeDvIRcPlumRcjwkMu
md76Q5CA91KKGJXMg3+8Wr+oCAHmel9x8208bHhiMatBJtDjUjW5UZWHk6n3
dz/eQyAmr2xToS0PDAZ/pKk5gYkix52a2TzcOEh77GJNQDf6mMehQh4MC2Uy
Av8i0Hqdbq1cycNnpkZlrjOB2z7iK3e38yBVde2b0HUCnsKmbUrzPIQ0cyxr
0gjI5gZtv2VIwMTE90I3ncDbs5OWjywJbGlb6fH1JYFEyTH5rHMEijt2hm8t
ITBeeiWzk/p7R59dqR+LwELi9HrdJ7857Hh1tDYCfxRmaVzIIBA66N/+ootA
dS+HPySfgMxIPLdziMAZE8HL794S4DrJz/FGf/+RNCQy2UygZKxwxQougdo5
PSNyNwGLibatB2cJLP9Ip7vyCOBgR1jtHAGnPavG780Q+B+h+mps
        "]], 
       LineBox[CompressedData["
1:eJxTTMoPSmViYGAQBmIQ/fCpyJ45TB/sGcDgg/2k6qmm97kQ/Pi/yk7f+BH8
nwyO0SpSCP5klriSIBUEP+BjZ7dWCYLPd2/rIqYjCD5DbWOIZeFHOP/3irj1
j4Q+wfm5s9b3Ch1C8Hdod3AI5n2G83m8inSa+L7A+dd1L1yu3IPgr55nr/Ik
7iucH7HeTFD2H4Jf3bqw8c6qb3D+iheys/l8vsP5Ci0iHuzLEPzp8txf//9H
8AG5dGJj
        "]]},
      Annotation[#, 
       "Charting`Private`Tag$2711#2"]& ], {}}, {{}, {}, {}, {}, {}}, {{}, {}, \
{}, {}, {}}}, {}},
  AspectRatio->NCache[GoldenRatio^(-1), 0.6180339887498948],
  Axes->{True, True},
  AxesLabel->{None, None},
  AxesOrigin->{0, 0},
  DisplayFunction->Identity,
  Frame->{{False, False}, {False, False}},
  FrameLabel->{{None, None}, {None, None}},
  FrameTicks->{{Automatic, 
     Charting`ScaledFrameTicks[{Identity, Identity}]}, {Automatic, 
     Charting`ScaledFrameTicks[{Identity, Identity}]}},
  GridLines->{None, None},
  GridLinesStyle->Directive[
    GrayLevel[0.5, 0.4]],
  ImagePadding->All,
  Method->{
   "DefaultBoundaryStyle" -> Automatic, 
    "DefaultGraphicsInteraction" -> {
     "Version" -> 1.2, "TrackMousePosition" -> {True, False}, 
      "Effects" -> {
       "Highlight" -> {"ratio" -> 2}, "HighlightPoint" -> {"ratio" -> 2}, 
        "Droplines" -> {
         "freeformCursorMode" -> True, 
          "placement" -> {"x" -> "All", "y" -> "None"}}}}, "DefaultMeshStyle" -> 
    AbsolutePointSize[6], "ScalingFunctions" -> None, 
    "CoordinatesToolOptions" -> {"DisplayFunction" -> ({
        (Identity[#]& )[
         Part[#, 1]], 
        (Identity[#]& )[
         Part[#, 2]]}& ), "CopiedValueFunction" -> ({
        (Identity[#]& )[
         Part[#, 1]], 
        (Identity[#]& )[
         Part[#, 2]]}& )}},
  PlotRange->{{-0.5, 1.5}, {0., 1.9987244897959184`}},
  PlotRangeClipping->True,
  PlotRangePadding->{{
     Scaled[0.02], 
     Scaled[0.02]}, {
     Scaled[0.05], 
     Scaled[0.05]}},
  Ticks->{Automatic, Automatic}]], "Output",
 CellChangeTimes->{
  3.635670625051888*^9, 3.635670657215683*^9, 3.6357023365729856`*^9, 
   3.954603534729981*^9, 3.954603570975284*^9, 3.954900128520083*^9, 
   3.954900169823295*^9, 3.954907891164613*^9, 3.954916040794746*^9, 
   3.9549163404464407`*^9, 3.954916418806929*^9, {3.95491648543598*^9, 
   3.954916502503557*^9}, 3.954916648711274*^9, 3.954916904125061*^9, 
   3.9549169907445393`*^9, 3.95491713273746*^9, 3.954917233269136*^9, 
   3.954917315014841*^9, 3.954995765098748*^9, {3.955091688515235*^9, 
   3.9550917125461473`*^9}, {3.955092834280219*^9, 3.9550928484786787`*^9}, 
   3.9550929566356297`*^9, 3.955093031523848*^9, 3.9550962881607943`*^9, 
   3.955100638600307*^9, 3.955101795251893*^9, 3.955101973588024*^9, 
   3.955102015902156*^9, 3.955102567441627*^9, 3.955185612967828*^9, 
   3.9575996362105265`*^9},
 CellLabel->"Out[4]=",ExpressionUUID->"8bdb22f9-2536-4a55-8591-3dfc0174ed40"]
}, Open  ]],

Cell[CellGroupData[{

Cell[BoxData[
 RowBox[{
  RowBox[{"(*", " ", 
   RowBox[{
   "expected", " ", "result", " ", "of", " ", "the", " ", "game", " ", "for", 
    " ", "an", " ", "agent", " ", "of", " ", "reputation", " ", "q1", " ", 
    "with", " ", "the", " ", "one", " ", "with", " ", "reputation", " ", 
    "q2"}], " ", "*)"}], "\[IndentingNewLine]", 
  RowBox[{
   RowBox[{
    RowBox[{"Result", "[", 
     RowBox[{"q1_", ",", "q2_", ",", "T_", ",", "R_", ",", "P_", ",", "S_"}], 
     "]"}], "=", 
    RowBox[{
     RowBox[{"q1", "*", 
      RowBox[{"(", 
       RowBox[{
        RowBox[{"q2", "*", "R"}], "+", 
        RowBox[{
         RowBox[{"(", 
          RowBox[{"1", "-", "q2"}], ")"}], "*", "S"}]}], ")"}]}], " ", "+", 
     " ", 
     RowBox[{
      RowBox[{"(", 
       RowBox[{"1", "-", "q1"}], ")"}], "*", 
      RowBox[{"(", 
       RowBox[{
        RowBox[{"q2", "*", "T"}], "+", 
        RowBox[{
         RowBox[{"(", 
          RowBox[{"1", "-", "q2"}], ")"}], "*", "P"}]}], ")"}]}]}]}], 
   "\[IndentingNewLine]", "\[IndentingNewLine]", 
   RowBox[{"(*", "\[IndentingNewLine]", " ", 
    RowBox[{
     RowBox[{
      RowBox[{
      "expected", " ", "number", " ", "of", " ", "games", " ", "in", " ", 
       "one", " ", "cycle", " ", 
       RowBox[{"(", 
        RowBox[{"N", " ", "games"}], ")"}], " ", "of", " ", "the", " ", 
       "agent", " ", "of", " ", "reputation", " ", "q", " ", 
       "\[IndentingNewLine]", 
       RowBox[{"1", "/", "N"}]}], " ", "-", " ", 
      RowBox[{
      "probability", " ", "that", " ", "the", " ", "agent", " ", "will", " ", 
       "be", " ", "chosen", " ", "as", " ", "a", " ", "first", " ", "one"}]}],
      ",", "\[IndentingNewLine]", "  ", 
     RowBox[{
      RowBox[{"n", "/", 
       RowBox[{"(", 
        RowBox[{"N", "-", "1"}], ")"}]}], " ", "-", " ", 
      RowBox[{
      "probability", " ", "that", " ", "the", " ", "agent", " ", "will", " ", 
       "be", " ", "chosen", " ", "as", " ", "a", " ", "second", " ", 
       "one"}]}], ",", "\[IndentingNewLine]", "  ", 
     RowBox[{
      SuperscriptBox[
       RowBox[{"d", "[", "q", "]"}], 
       RowBox[{"n", "-", "1"}]], "  ", "-", " ", 
      RowBox[{
      "probability", " ", "that", " ", "agents", " ", "reputation", " ", "q", 
       " ", "will", " ", "by", " ", "higher", " ", "than", " ", "reputationf",
        " ", "others", " ", "n"}], "-", 
      RowBox[{"1", " ", "agents"}]}]}], " ", "\[IndentingNewLine]", "*)"}], 
   "\[IndentingNewLine]", 
   RowBox[{
    RowBox[{
     RowBox[{"ng1", "[", 
      RowBox[{"q_", ",", "n_"}], "]"}], "=", 
     RowBox[{"Limit", "[", 
      RowBox[{
       RowBox[{"N", "*", 
        RowBox[{"(", 
         RowBox[{"(", 
          RowBox[{"1", "/", "N"}], ")"}], ")"}]}], ",", 
       RowBox[{"N", "\[Rule]", " ", "\[Infinity]"}]}], "]"}]}], ";"}], 
   "\[IndentingNewLine]", 
   RowBox[{
    RowBox[{"ng2", "[", 
     RowBox[{"q_", ",", "n_"}], "]"}], ":=", " ", 
    RowBox[{"Limit", "[", 
     RowBox[{
      RowBox[{"N", "*", 
       RowBox[{"(", 
        RowBox[{
         RowBox[{"(", 
          RowBox[{"N", "-", "1"}], ")"}], "/", "N"}], ")"}], "*", 
       RowBox[{"(", 
        RowBox[{
         RowBox[{"(", 
          RowBox[{"n", "/", 
           RowBox[{"(", 
            RowBox[{"N", "-", "1"}], ")"}]}], ")"}], "*", 
         SuperscriptBox[
          RowBox[{"(", 
           RowBox[{"d", "[", "q", "]"}], ")"}], 
          RowBox[{"n", "-", "1"}]]}], ")"}]}], ",", 
      RowBox[{"N", "\[Rule]", " ", "\[Infinity]"}], ",", " ", 
      RowBox[{"Assumptions", "->", 
       RowBox[{
        RowBox[{"q", "\[Element]", "PositiveReals"}], "&&", " ", 
        RowBox[{"q", "<=", "1"}], "&&", " ", 
        RowBox[{"n", "\[Element]", "PositiveIntegers"}]}]}]}], "]"}]}], 
   "\[IndentingNewLine]", "\[IndentingNewLine]", 
   RowBox[{"(*", " ", 
    RowBox[{
     RowBox[{
     "if", " ", "the", " ", "agent", " ", "will", " ", "be", " ", "the", " ", 
      "first"}], ",", " ", 
     RowBox[{
     "his", " ", "opponent", " ", "will", " ", "have", " ", "reputation", " ",
       "given", " ", "by", " ", "the", " ", "following", " ", 
      "distribution"}]}], " ", "*)"}], "\[IndentingNewLine]", 
   RowBox[{
    RowBox[{
     SubscriptBox["p", "agent"], "[", 
     RowBox[{"q_", ",", "n_"}], "]"}], ":=", 
    RowBox[{"Refine", "[", 
     RowBox[{
      RowBox[{"n", "*", 
       RowBox[{"p", "[", "q", "]"}], "*", 
       SuperscriptBox[
        RowBox[{"(", 
         RowBox[{"d", "[", "q", "]"}], ")"}], 
        RowBox[{"n", "-", "1"}]]}], ",", 
      RowBox[{"Assumptions", "->", 
       RowBox[{
        RowBox[{"q", "\[Element]", "PositiveReals"}], "&&", " ", 
        RowBox[{"q", "<=", "1"}], "&&", " ", 
        RowBox[{"n", "\[Element]", "PositiveIntegers"}]}]}]}], "]"}]}], "\n", 
   "\[IndentingNewLine]", 
   RowBox[{"(*", " ", 
    RowBox[{
    "and", " ", "expected", " ", "income", " ", "from", " ", "this", " ", 
     "game", " ", "is"}], " ", "*)"}], "\[IndentingNewLine]", 
   RowBox[{
    RowBox[{"I1", "[", 
     RowBox[{
     "q_", ",", "n_", ",", " ", "T_", ",", "R_", ",", "P_", ",", "S_"}], 
     "]"}], "=", 
    RowBox[{"Integrate", "[", 
     RowBox[{
      RowBox[{
       RowBox[{
        SubscriptBox["p", "agent"], "[", 
        RowBox[{"q2", ",", "n"}], "]"}], "*", 
       RowBox[{"Result", "[", 
        RowBox[{"q", ",", "q2", ",", "T", ",", "R", ",", "P", ",", "S"}], 
        "]"}]}], ",", 
      RowBox[{"{", 
       RowBox[{"q2", ",", "0", ",", "1"}], "}"}], ",", 
      RowBox[{"Assumptions", "->", 
       RowBox[{
        RowBox[{
         RowBox[{"{", 
          RowBox[{"q", ",", "q2"}], "}"}], "\[Element]", "PositiveReals"}], "&&", 
        RowBox[{"q", "<=", "1"}], "&&", 
        RowBox[{"q2", "<=", "1"}], "&&", 
        RowBox[{"n", "\[Element]", "PositiveIntegers"}]}]}]}], "]"}]}], 
   "\[IndentingNewLine]", "\[IndentingNewLine]", 
   RowBox[{"(*", " ", 
    RowBox[{
     RowBox[{
     "if", " ", "the", " ", "agent", " ", "will", " ", "be", " ", "the", " ", 
      "second"}], ",", " ", 
     RowBox[{
     "his", " ", "opponent", " ", "will", " ", "have", " ", "reputation", " ",
       "given", " ", "p", 
      RowBox[{"(", "x", ")"}], " ", "distribution"}]}], "*)"}], 
   "\[IndentingNewLine]", 
   RowBox[{"(*", " ", 
    RowBox[{
    "expected", " ", "income", " ", "trom", " ", "such", " ", "game", " ", 
     RowBox[{"is", ":"}]}], " ", "*)"}], "\[IndentingNewLine]", 
   RowBox[{
    RowBox[{"I2", "[", 
     RowBox[{
     "q_", ",", "n_", ",", " ", "T_", ",", "R_", ",", "P_", ",", "S_"}], 
     "]"}], "=", 
    RowBox[{"Integrate", "[", 
     RowBox[{
      RowBox[{
       RowBox[{"Result", "[", 
        RowBox[{"q", ",", "q2", ",", "T", ",", "R", ",", "P", ",", "S"}], 
        "]"}], "*", 
       RowBox[{"p", "[", "q2", "]"}]}], ",", 
      RowBox[{"{", 
       RowBox[{"q2", ",", "0", ",", "1"}], "}"}], ",", " ", 
      RowBox[{"Assumptions", "->", 
       RowBox[{
        RowBox[{
         RowBox[{"{", 
          RowBox[{"q", ",", "q2"}], "}"}], "\[Element]", "PositiveReals"}], "&&", 
        RowBox[{"q", "<=", "1"}], "&&", 
        RowBox[{"q2", "<=", "1"}], "&&", 
        RowBox[{"n", "\[Element]", "PositiveIntegers"}]}]}]}], "]"}]}], 
   "\[IndentingNewLine]", "\[IndentingNewLine]", 
   RowBox[{
    RowBox[{"Income", "[", 
     RowBox[{
     "q_", ",", "n_", ",", " ", "T_", ",", "R_", ",", "P_", ",", "S_"}], 
     "]"}], "=", 
    RowBox[{
     RowBox[{
      RowBox[{"ng1", "[", 
       RowBox[{"q", ",", "n"}], "]"}], "*", 
      RowBox[{"I1", "[", 
       RowBox[{"q", ",", "n", ",", " ", "T", ",", "R", ",", "P", ",", "S"}], 
       "]"}]}], " ", "+", " ", 
     RowBox[{
      RowBox[{"ng2", "[", 
       RowBox[{"q", ",", "n"}], "]"}], "*", 
      RowBox[{"I2", "[", 
       RowBox[{"q", ",", "n", ",", " ", "T", ",", "R", ",", "P", ",", "S"}], 
       "]"}]}]}]}], "\n"}]}]], "Input",
 CellChangeTimes->{{3.63436493172945*^9, 3.634365163008604*^9}, {
   3.6343651992238703`*^9, 3.634365263497447*^9}, {3.634365324037294*^9, 
   3.6343653921464443`*^9}, {3.634366764341757*^9, 3.6343668252511*^9}, {
   3.634366877453043*^9, 3.6343669677379436`*^9}, {3.634367017027894*^9, 
   3.6343670507889223`*^9}, {3.634367086375063*^9, 3.6343671675130453`*^9}, {
   3.634367461666647*^9, 3.634367508401217*^9}, {3.6343680735455723`*^9, 
   3.634368609831847*^9}, {3.6343686729355097`*^9, 3.6343690388025293`*^9}, {
   3.634369075240279*^9, 3.634369082868236*^9}, {3.6343691185893917`*^9, 
   3.634369175146398*^9}, {3.634369432919697*^9, 3.634369475767686*^9}, {
   3.6346142183569117`*^9, 3.634614267832539*^9}, {3.634615001315503*^9, 
   3.6346152070642138`*^9}, {3.634615244595112*^9, 3.634615258894017*^9}, {
   3.634615294839818*^9, 3.6346154248830013`*^9}, {3.634616519247772*^9, 
   3.63461656320477*^9}, {3.634638001391238*^9, 3.634638095997326*^9}, {
   3.6346381902418213`*^9, 3.634638190894135*^9}, {3.6346382708963327`*^9, 
   3.6346383081468973`*^9}, {3.635146733447566*^9, 3.635147024732604*^9}, {
   3.6351470882526217`*^9, 3.635147093270447*^9}, {3.6351471454392443`*^9, 
   3.6351471621805573`*^9}, {3.635147210366324*^9, 3.6351472363202667`*^9}, {
   3.635147371506619*^9, 3.635147416012005*^9}, {3.635147561762364*^9, 
   3.635147591012903*^9}, {3.63514765641181*^9, 3.63514766923696*^9}, {
   3.6351521057595987`*^9, 3.63515216790781*^9}, {3.635152322678566*^9, 
   3.635152345179616*^9}, {3.6351534454752693`*^9, 3.635153522811418*^9}, 
   3.635153897304118*^9, {3.6351546212123137`*^9, 3.635154666123664*^9}, {
   3.63515476751289*^9, 3.635154768243865*^9}, {3.6352318046908693`*^9, 
   3.6352318564689283`*^9}, {3.63523191556048*^9, 3.635231985911038*^9}, {
   3.635232057964528*^9, 3.635232058563055*^9}, {3.63523230766182*^9, 
   3.635232308722728*^9}, {3.954907920355295*^9, 3.954907953779965*^9}, {
   3.9549080433648653`*^9, 3.954908045316043*^9}, 3.954916783713901*^9, {
   3.9549172444165897`*^9, 3.954917244686792*^9}, 3.9550917188844852`*^9, {
   3.955100663254527*^9, 3.955100701931789*^9}, {3.955100771141889*^9, 
   3.955100920129114*^9}, 3.955101136656878*^9},
 CellLabel->"In[5]:=",ExpressionUUID->"2d0a14c9-ea94-40a0-82cf-940d0997b819"],

Cell[BoxData[
 RowBox[{
  RowBox[{"q1", " ", 
   RowBox[{"(", 
    RowBox[{
     RowBox[{"q2", " ", "R"}], "+", 
     RowBox[{
      RowBox[{"(", 
       RowBox[{"1", "-", "q2"}], ")"}], " ", "S"}]}], ")"}]}], "+", 
  RowBox[{
   RowBox[{"(", 
    RowBox[{"1", "-", "q1"}], ")"}], " ", 
   RowBox[{"(", 
    RowBox[{
     RowBox[{"P", " ", 
      RowBox[{"(", 
       RowBox[{"1", "-", "q2"}], ")"}]}], "+", 
     RowBox[{"q2", " ", "T"}]}], ")"}]}]}]], "Output",
 CellChangeTimes->{{3.9551009049106827`*^9, 3.955100927630795*^9}, 
   3.955101137328104*^9, 3.955101797324759*^9, 3.9551019840101852`*^9, 
   3.955102019713264*^9, 3.955102569323481*^9, 3.9551856130470257`*^9, 
   3.957599636482382*^9},
 CellLabel->"Out[5]=",ExpressionUUID->"99bfbbcd-f063-4c22-9bbe-64fce677ced2"],

Cell[BoxData[
 FractionBox[
  RowBox[{"P", "-", 
   RowBox[{"P", " ", "q"}], "+", 
   RowBox[{"q", " ", "S"}], "+", 
   RowBox[{"2", " ", "n", " ", 
    RowBox[{"(", 
     RowBox[{
      RowBox[{"q", " ", "R"}], "+", "T", "-", 
      RowBox[{"q", " ", "T"}]}], ")"}]}]}], 
  RowBox[{"1", "+", 
   RowBox[{"2", " ", "n"}]}]]], "Output",
 CellChangeTimes->{{3.9551009049106827`*^9, 3.955100927630795*^9}, 
   3.955101137328104*^9, 3.955101797324759*^9, 3.9551019840101852`*^9, 
   3.955102019713264*^9, 3.955102569323481*^9, 3.9551856130470257`*^9, 
   3.957599639698963*^9},
 CellLabel->"Out[9]=",ExpressionUUID->"be13eb4a-d5ec-4672-aa3a-91fa593adf9b"],

Cell[BoxData[
 RowBox[{
  FractionBox["1", "3"], " ", 
  RowBox[{"(", 
   RowBox[{"P", "-", 
    RowBox[{"P", " ", "q"}], "+", 
    RowBox[{"2", " ", "q", " ", "R"}], "+", 
    RowBox[{"q", " ", "S"}], "+", 
    RowBox[{"2", " ", "T"}], "-", 
    RowBox[{"2", " ", "q", " ", "T"}]}], ")"}]}]], "Output",
 CellChangeTimes->{{3.9551009049106827`*^9, 3.955100927630795*^9}, 
   3.955101137328104*^9, 3.955101797324759*^9, 3.9551019840101852`*^9, 
   3.955102019713264*^9, 3.955102569323481*^9, 3.9551856130470257`*^9, 
   3.9575996404018908`*^9},
 CellLabel->"Out[10]=",ExpressionUUID->"ee243774-dfbf-4ece-bc87-662619481e29"],

Cell[BoxData[
 RowBox[{
  RowBox[{
   FractionBox["1", "3"], " ", "n", " ", 
   SuperscriptBox["q", 
    RowBox[{"2", " ", 
     RowBox[{"(", 
      RowBox[{
       RowBox[{"-", "1"}], "+", "n"}], ")"}]}]], " ", 
   RowBox[{"(", 
    RowBox[{"P", "-", 
     RowBox[{"P", " ", "q"}], "+", 
     RowBox[{"2", " ", "q", " ", "R"}], "+", 
     RowBox[{"q", " ", "S"}], "+", 
     RowBox[{"2", " ", "T"}], "-", 
     RowBox[{"2", " ", "q", " ", "T"}]}], ")"}]}], "+", 
  FractionBox[
   RowBox[{"P", "-", 
    RowBox[{"P", " ", "q"}], "+", 
    RowBox[{"q", " ", "S"}], "+", 
    RowBox[{"2", " ", "n", " ", 
     RowBox[{"(", 
      RowBox[{
       RowBox[{"q", " ", "R"}], "+", "T", "-", 
       RowBox[{"q", " ", "T"}]}], ")"}]}]}], 
   RowBox[{"1", "+", 
    RowBox[{"2", " ", "n"}]}]]}]], "Output",
 CellChangeTimes->{{3.9551009049106827`*^9, 3.955100927630795*^9}, 
   3.955101137328104*^9, 3.955101797324759*^9, 3.9551019840101852`*^9, 
   3.955102019713264*^9, 3.955102569323481*^9, 3.9551856130470257`*^9, 
   3.9575996404100018`*^9},
 CellLabel->"Out[11]=",ExpressionUUID->"5ec766d6-dafc-4518-85fd-86f8d09e813c"]
}, Open  ]],

Cell[CellGroupData[{

Cell[BoxData[
 RowBox[{"Manipulate", "[", 
  RowBox[{
   RowBox[{"Plot", "[", 
    RowBox[{
     RowBox[{"Income", "[", 
      RowBox[{"q", ",", "c", ",", "5", ",", "3", ",", "1", ",", "0"}], "]"}], 
     ",", 
     RowBox[{"{", 
      RowBox[{"q", ",", "0", ",", "1"}], "}"}], ",", 
     RowBox[{"PlotRange", "\[Rule]", 
      RowBox[{"{", 
       RowBox[{
        RowBox[{"{", 
         RowBox[{"0", ",", "1"}], "}"}], ",", 
        RowBox[{"{", 
         RowBox[{"2", ",", "20"}], "}"}]}], "}"}]}]}], "]"}], ",", 
   RowBox[{"{", 
    RowBox[{"c", ",", "1", ",", "10", ",", "1"}], "}"}]}], "]"}]], "Input",
 CellChangeTimes->{{3.634367059207911*^9, 3.634367072873226*^9}, {
   3.634367110989963*^9, 3.634367111709754*^9}, 3.6343673282495413`*^9, {
   3.6343704626453323`*^9, 3.634370463625133*^9}, {3.63437050278792*^9, 
   3.634370503979662*^9}, {3.634370575498995*^9, 3.6343706553894176`*^9}, 
   3.634370688734776*^9, {3.6346164754621153`*^9, 3.6346164764844103`*^9}, 
   3.634638160967345*^9, {3.63514749058022*^9, 3.635147502043129*^9}, {
   3.635702499916009*^9, 3.635702500417128*^9}, {3.954907119458558*^9, 
   3.9549071266094437`*^9}, 3.9549072132038307`*^9, {3.954907762739876*^9, 
   3.9549077655222807`*^9}, {3.954907838867096*^9, 3.9549078402103863`*^9}, {
   3.954915957342518*^9, 3.954915961132718*^9}, {3.9549166653581543`*^9, 
   3.954916665884137*^9}, {3.954917175296466*^9, 3.9549171758368797`*^9}, {
   3.955091765473935*^9, 3.955091770018853*^9}},
 CellLabel->"In[12]:=",ExpressionUUID->"96cce0f9-ac0a-4e3f-b0e6-11a63a61dc63"],

Cell[BoxData[
 TagBox[
  StyleBox[
   DynamicModuleBox[{$CellContext`c$$ = 1, Typeset`show$$ = True, 
    Typeset`bookmarkList$$ = {}, Typeset`bookmarkMode$$ = "Menu", 
    Typeset`animator$$, Typeset`animvar$$ = 1, Typeset`name$$ = 
    "\"untitled\"", Typeset`specs$$ = {{
      Hold[$CellContext`c$$], 1, 10, 1}}, Typeset`size$$ = {
    360., {113., 118.}}, Typeset`update$$ = 0, Typeset`initDone$$, 
    Typeset`skipInitDone$$ = True, $CellContext`c$6304$$ = 0}, 
    DynamicBox[Manipulate`ManipulateBoxes[
     1, StandardForm, "Variables" :> {$CellContext`c$$ = 1}, 
      "ControllerVariables" :> {
        Hold[$CellContext`c$$, $CellContext`c$6304$$, 0]}, 
      "OtherVariables" :> {
       Typeset`show$$, Typeset`bookmarkList$$, Typeset`bookmarkMode$$, 
        Typeset`animator$$, Typeset`animvar$$, Typeset`name$$, 
        Typeset`specs$$, Typeset`size$$, Typeset`update$$, Typeset`initDone$$,
         Typeset`skipInitDone$$}, "Body" :> Plot[
        $CellContext`Income[$CellContext`q, $CellContext`c$$, 5, 3, 1, 
         0], {$CellContext`q, 0, 1}, PlotRange -> {{0, 1}, {2, 20}}], 
      "Specifications" :> {{$CellContext`c$$, 1, 10, 1}}, "Options" :> {}, 
      "DefaultOptions" :> {}],
     ImageSizeCache->{411., {160., 166.}},
     SingleEvaluation->True],
    Deinitialization:>None,
    DynamicModuleValues:>{},
    SynchronousInitialization->True,
    UndoTrackedVariables:>{Typeset`show$$, Typeset`bookmarkMode$$},
    UnsavedVariables:>{Typeset`initDone$$},
    UntrackedVariables:>{Typeset`size$$}], "Manipulate",
   Deployed->True,
   StripOnInput->False],
  Manipulate`InterpretManipulate[1]]], "Output",
 CellChangeTimes->{
  3.635232012289852*^9, 3.635670142413287*^9, 3.635670722147729*^9, 
   3.6357023782352457`*^9, 3.6357025012734823`*^9, 3.95460360624928*^9, 
   3.954907127263557*^9, 3.954907707482782*^9, 3.954907765913745*^9, 
   3.954907841004901*^9, 3.954908054274188*^9, 3.954916064647841*^9, 
   3.9549163567619143`*^9, 3.954916441930395*^9, 3.954916494603159*^9, 
   3.954916666611617*^9, 3.9549169437501993`*^9, {3.954917154136566*^9, 
   3.954917177865488*^9}, 3.9549172776078033`*^9, 3.954917339769453*^9, 
   3.954995979202621*^9, 3.955091772646949*^9, 3.955096333119899*^9, 
   3.955100934415038*^9, 3.955101141756633*^9, 3.9551018036167192`*^9, 
   3.955101986918819*^9, 3.955102022561935*^9, 3.955102573572692*^9, 
   3.9551856161845827`*^9, 3.957599640574934*^9},
 CellLabel->"Out[12]=",ExpressionUUID->"b7e8804f-f50d-4a21-807b-f3e22870603c"]
}, Open  ]],

Cell[CellGroupData[{

Cell[BoxData[
 RowBox[{"Income", "[", 
  RowBox[{"q", ",", "n", ",", "5", ",", "3", ",", "1", ",", "0"}], 
  "]"}]], "Input",
 CellChangeTimes->{{3.954907233777687*^9, 3.9549073610764637`*^9}, {
   3.9549075057640963`*^9, 3.954907505938045*^9}, {3.9549075400037203`*^9, 
   3.9549076626903057`*^9}, {3.954908070236986*^9, 3.9549080796512327`*^9}, {
   3.954908160659953*^9, 3.954908168930544*^9}, 3.9549088826466427`*^9, 
   3.954915900479331*^9, {3.95510095430995*^9, 3.95510095972858*^9}},
 CellLabel->"In[13]:=",ExpressionUUID->"536ead22-dc45-4dd4-b4d5-7cd5f9e52623"],

Cell[BoxData[
 RowBox[{
  FractionBox[
   RowBox[{"1", "+", 
    RowBox[{"2", " ", "n", " ", 
     RowBox[{"(", 
      RowBox[{"5", "-", 
       RowBox[{"2", " ", "q"}]}], ")"}]}], "-", "q"}], 
   RowBox[{"1", "+", 
    RowBox[{"2", " ", "n"}]}]], "+", 
  RowBox[{
   FractionBox["1", "3"], " ", "n", " ", 
   RowBox[{"(", 
    RowBox[{"11", "-", 
     RowBox[{"5", " ", "q"}]}], ")"}], " ", 
   SuperscriptBox["q", 
    RowBox[{"2", " ", 
     RowBox[{"(", 
      RowBox[{
       RowBox[{"-", "1"}], "+", "n"}], ")"}]}]]}]}]], "Output",
 CellChangeTimes->{
  3.954907261905774*^9, {3.954907349186534*^9, 3.954907362196978*^9}, {
   3.954907506853735*^9, 3.954907510485211*^9}, 3.9549075505457573`*^9, 
   3.954907592968213*^9, 3.9549076269967117`*^9, {3.9549080619897346`*^9, 
   3.954908080519073*^9}, 3.9549081705050497`*^9, 3.954915902291985*^9, 
   3.954916085254719*^9, 3.954916374145886*^9, 3.954996268084565*^9, 
   3.955091786388873*^9, 3.955096345662521*^9, 3.955100968062037*^9, 
   3.955101144783855*^9, 3.9551012201827393`*^9, 3.955101813986253*^9, 
   3.955101989308469*^9, 3.955102024758141*^9, 3.955102575370473*^9, 
   3.9551856162278557`*^9, 3.9575996407037153`*^9},
 CellLabel->"Out[13]=",ExpressionUUID->"e53d3fdd-8d2a-4642-966a-c970a193ed48"]
}, Open  ]],

Cell[CellGroupData[{

Cell[BoxData[{
 RowBox[{
  RowBox[{"Income", "[", 
   RowBox[{"q", ",", "1", ",", "5", ",", "3", ",", "1", ",", "0"}], "]"}], 
  " "}], "\[IndentingNewLine]", 
 RowBox[{"FindMaximum", "[", 
  RowBox[{
   RowBox[{"{", 
    RowBox[{
     RowBox[{"Income", "[", 
      RowBox[{"q", ",", "1", ",", "5", ",", "3", ",", "1", ",", "0"}], "]"}], 
     " ", ",", " ", 
     RowBox[{
      RowBox[{"q", ">=", "0"}], "&&", 
      RowBox[{"q", "<=", "1"}]}]}], "}"}], ",", "q"}], 
  "]"}], "\[IndentingNewLine]", 
 RowBox[{"FindMinimum", "[", 
  RowBox[{
   RowBox[{"{", 
    RowBox[{
     RowBox[{"Income", "[", 
      RowBox[{"q", ",", "1", ",", "5", ",", "3", ",", "1", ",", "0"}], "]"}], 
     " ", ",", " ", 
     RowBox[{
      RowBox[{"q", ">=", "0"}], "&&", 
      RowBox[{"q", "<=", "1"}]}]}], "}"}], ",", 
   RowBox[{"{", 
    RowBox[{"q", ",", "0.5"}], "}"}]}], 
  "]"}], "\[IndentingNewLine]"}], "Input",
 CellChangeTimes->{{3.954908703362165*^9, 3.954908713922707*^9}, 
   3.954908890247739*^9, {3.9550963863841753`*^9, 3.955096387294794*^9}, {
   3.9551009771387653`*^9, 3.955101027129243*^9}, {3.955101163596479*^9, 
   3.955101186067774*^9}, 3.955101233344262*^9, {3.955101680464402*^9, 
   3.9551017014705267`*^9}},
 CellLabel->"In[14]:=",ExpressionUUID->"291a6e58-1658-4f6b-93fa-6c999f3c8300"],

Cell[BoxData[
 RowBox[{
  RowBox[{
   FractionBox["1", "3"], " ", 
   RowBox[{"(", 
    RowBox[{"11", "-", 
     RowBox[{"5", " ", "q"}]}], ")"}]}], "+", 
  RowBox[{
   FractionBox["1", "3"], " ", 
   RowBox[{"(", 
    RowBox[{"1", "+", 
     RowBox[{"2", " ", 
      RowBox[{"(", 
       RowBox[{"5", "-", 
        RowBox[{"2", " ", "q"}]}], ")"}]}], "-", "q"}], ")"}]}]}]], "Output",
 CellChangeTimes->{3.955101753434417*^9, 3.955101816063512*^9, 
  3.9551019909481783`*^9, 3.955102027607666*^9, 3.955102576875074*^9, 
  3.955185616245776*^9, 3.957599640768942*^9},
 CellLabel->"Out[14]=",ExpressionUUID->"a151f19c-d1d1-4d7a-a139-b88034fb5dac"],

Cell[BoxData[
 RowBox[{"{", 
  RowBox[{"7.333333333333333`", ",", 
   RowBox[{"{", 
    RowBox[{"q", "\[Rule]", "0.`"}], "}"}]}], "}"}]], "Output",
 CellChangeTimes->{3.955101753434417*^9, 3.955101816063512*^9, 
  3.9551019909481783`*^9, 3.955102027607666*^9, 3.955102576875074*^9, 
  3.955185616245776*^9, 3.9575996408293166`*^9},
 CellLabel->"Out[15]=",ExpressionUUID->"a3ec0eed-d55e-4080-b191-0ad23345d152"],

Cell[BoxData[
 RowBox[{"{", 
  RowBox[{"4.`", ",", 
   RowBox[{"{", 
    RowBox[{"q", "\[Rule]", "1.`"}], "}"}]}], "}"}]], "Output",
 CellChangeTimes->{3.955101753434417*^9, 3.955101816063512*^9, 
  3.9551019909481783`*^9, 3.955102027607666*^9, 3.955102576875074*^9, 
  3.955185616245776*^9, 3.9575996408338337`*^9},
 CellLabel->"Out[16]=",ExpressionUUID->"4dc87e5c-598d-4699-8461-3f0716ff4a89"]
}, Open  ]],

Cell[CellGroupData[{

Cell[BoxData[{
 RowBox[{
  RowBox[{"Income", "[", 
   RowBox[{"q", ",", "2", ",", "5", ",", "3", ",", "1", ",", "0"}], "]"}], 
  " "}], "\[IndentingNewLine]", 
 RowBox[{"FindMaximum", "[", 
  RowBox[{
   RowBox[{"{", 
    RowBox[{
     RowBox[{"Income", "[", 
      RowBox[{"q", ",", "2", ",", "5", ",", "3", ",", "1", ",", "0"}], "]"}], 
     " ", ",", " ", 
     RowBox[{
      RowBox[{"q", ">=", "0"}], "&&", 
      RowBox[{"q", "<=", "1"}]}]}], "}"}], ",", "q"}], 
  "]"}], "\[IndentingNewLine]", 
 RowBox[{"FindMinimum", "[", 
  RowBox[{
   RowBox[{"{", 
    RowBox[{
     RowBox[{"Income", "[", 
      RowBox[{"q", ",", "2", ",", "5", ",", "3", ",", "1", ",", "0"}], "]"}], 
     " ", ",", " ", 
     RowBox[{
      RowBox[{"q", ">=", "0"}], "&&", 
      RowBox[{"q", "<=", "1"}]}]}], "}"}], ",", 
   RowBox[{"{", 
    RowBox[{"q", ",", "0.5"}], "}"}]}], 
  "]"}], "\[IndentingNewLine]"}], "Input",
 CellChangeTimes->{{3.955101722229385*^9, 3.955101726718919*^9}},
 CellLabel->"In[17]:=",ExpressionUUID->"a492efcd-230c-4712-8960-e9e70e9a7800"],

Cell[BoxData[
 RowBox[{
  RowBox[{
   FractionBox["1", "5"], " ", 
   RowBox[{"(", 
    RowBox[{"1", "+", 
     RowBox[{"4", " ", 
      RowBox[{"(", 
       RowBox[{"5", "-", 
        RowBox[{"2", " ", "q"}]}], ")"}]}], "-", "q"}], ")"}]}], "+", 
  RowBox[{
   FractionBox["2", "3"], " ", 
   RowBox[{"(", 
    RowBox[{"11", "-", 
     RowBox[{"5", " ", "q"}]}], ")"}], " ", 
   SuperscriptBox["q", "2"]}]}]], "Output",
 CellChangeTimes->{3.9551017553705473`*^9, 3.955101819252474*^9, 
  3.955101992082683*^9, 3.955102028887182*^9, 3.9551025780041647`*^9, 
  3.955185616264275*^9, 3.957599640898966*^9},
 CellLabel->"Out[17]=",ExpressionUUID->"9f1b5748-405c-4f38-bf81-1f4b6f8434e0"],

Cell[BoxData[
 RowBox[{"{", 
  RowBox[{"6.39999993775435`", ",", 
   RowBox[{"{", 
    RowBox[{"q", "\[Rule]", "0.9999999782864016`"}], "}"}]}], "}"}]], "Output",\

 CellChangeTimes->{3.9551017553705473`*^9, 3.955101819252474*^9, 
  3.955101992082683*^9, 3.955102028887182*^9, 3.9551025780041647`*^9, 
  3.955185616264275*^9, 3.957599641099145*^9},
 CellLabel->"Out[18]=",ExpressionUUID->"50a6c4f5-1117-45f8-9d6c-9e09bc373fd4"],

Cell[BoxData[
 RowBox[{"{", 
  RowBox[{"4.082448538452782`", ",", 
   RowBox[{"{", 
    RowBox[{"q", "\[Rule]", "0.13518809926863878`"}], "}"}]}], 
  "}"}]], "Output",
 CellChangeTimes->{3.9551017553705473`*^9, 3.955101819252474*^9, 
  3.955101992082683*^9, 3.955102028887182*^9, 3.9551025780041647`*^9, 
  3.955185616264275*^9, 3.957599641169939*^9},
 CellLabel->"Out[19]=",ExpressionUUID->"5064f845-3e3c-4f14-94a4-0601ff493299"]
}, Open  ]],

Cell[CellGroupData[{

Cell[BoxData[{
 RowBox[{
  RowBox[{"Income", "[", 
   RowBox[{"q", ",", "3", ",", "5", ",", "3", ",", "1", ",", "0"}], "]"}], 
  " "}], "\[IndentingNewLine]", 
 RowBox[{"FindMaximum", "[", 
  RowBox[{
   RowBox[{"{", 
    RowBox[{
     RowBox[{"Income", "[", 
      RowBox[{"q", ",", "3", ",", "5", ",", "3", ",", "1", ",", "0"}], "]"}], 
     " ", ",", " ", 
     RowBox[{
      RowBox[{"q", ">=", "0"}], "&&", 
      RowBox[{"q", "<=", "1"}]}]}], "}"}], ",", "q"}], 
  "]"}], "\[IndentingNewLine]", 
 RowBox[{"FindMinimum", "[", 
  RowBox[{
   RowBox[{"{", 
    RowBox[{
     RowBox[{"Income", "[", 
      RowBox[{"q", ",", "3", ",", "5", ",", "3", ",", "1", ",", "0"}], "]"}], 
     " ", ",", " ", 
     RowBox[{
      RowBox[{"q", ">=", "0"}], "&&", 
      RowBox[{"q", "<=", "1"}]}]}], "}"}], ",", 
   RowBox[{"{", 
    RowBox[{"q", ",", "0.5"}], "}"}]}], 
  "]"}], "\[IndentingNewLine]"}], "Input",
 CellChangeTimes->{{3.955101731033839*^9, 3.955101734666994*^9}},
 CellLabel->"In[20]:=",ExpressionUUID->"595db7a3-c302-4c6d-9a96-a15590e17fd7"],

Cell[BoxData[
 RowBox[{
  RowBox[{
   FractionBox["1", "7"], " ", 
   RowBox[{"(", 
    RowBox[{"1", "+", 
     RowBox[{"6", " ", 
      RowBox[{"(", 
       RowBox[{"5", "-", 
        RowBox[{"2", " ", "q"}]}], ")"}]}], "-", "q"}], ")"}]}], "+", 
  RowBox[{
   RowBox[{"(", 
    RowBox[{"11", "-", 
     RowBox[{"5", " ", "q"}]}], ")"}], " ", 
   SuperscriptBox["q", "4"]}]}]], "Output",
 CellChangeTimes->{3.955101756800673*^9, 3.955101820581295*^9, 
  3.955101992946382*^9, 3.955102029787176*^9, 3.955102578819474*^9, 
  3.9551856162969723`*^9, 3.957599641238639*^9},
 CellLabel->"Out[20]=",ExpressionUUID->"c8264781-24ef-4365-b7e3-40931d42af13"],

Cell[BoxData[
 RowBox[{"{", 
  RowBox[{"8.571428571428571`", ",", 
   RowBox[{"{", 
    RowBox[{"q", "\[Rule]", "1.`"}], "}"}]}], "}"}]], "Output",
 CellChangeTimes->{3.955101756800673*^9, 3.955101820581295*^9, 
  3.955101992946382*^9, 3.955102029787176*^9, 3.955102578819474*^9, 
  3.9551856162969723`*^9, 3.9575996412407384`*^9},
 CellLabel->"Out[21]=",ExpressionUUID->"95041a54-f6b2-406f-ac1d-9a93e96ecb19"],

Cell[BoxData[
 RowBox[{"{", 
  RowBox[{"3.9125567573238302`", ",", 
   RowBox[{"{", 
    RowBox[{"q", "\[Rule]", "0.3773372573187024`"}], "}"}]}], "}"}]], "Output",\

 CellChangeTimes->{3.955101756800673*^9, 3.955101820581295*^9, 
  3.955101992946382*^9, 3.955102029787176*^9, 3.955102578819474*^9, 
  3.9551856162969723`*^9, 3.9575996412407384`*^9},
 CellLabel->"Out[22]=",ExpressionUUID->"d011096f-2a8d-400e-ba7f-c6b02223bdd0"]
}, Open  ]],

Cell[CellGroupData[{

Cell[BoxData[{
 RowBox[{
  RowBox[{"Income", "[", 
   RowBox[{"q", ",", "5", ",", "5", ",", "3", ",", "1", ",", "0"}], "]"}], 
  " "}], "\[IndentingNewLine]", 
 RowBox[{"FindMaximum", "[", 
  RowBox[{
   RowBox[{"{", 
    RowBox[{
     RowBox[{"Income", "[", 
      RowBox[{"q", ",", "5", ",", "5", ",", "3", ",", "1", ",", "0"}], "]"}], 
     " ", ",", " ", 
     RowBox[{
      RowBox[{"q", ">=", "0"}], "&&", 
      RowBox[{"q", "<=", "1"}]}]}], "}"}], ",", "q"}], 
  "]"}], "\[IndentingNewLine]", 
 RowBox[{"FindMinimum", "[", 
  RowBox[{
   RowBox[{"{", 
    RowBox[{
     RowBox[{"Income", "[", 
      RowBox[{"q", ",", "5", ",", "5", ",", "3", ",", "1", ",", "0"}], "]"}], 
     " ", ",", " ", 
     RowBox[{
      RowBox[{"q", ">=", "0"}], "&&", 
      RowBox[{"q", "<=", "1"}]}]}], "}"}], ",", 
   RowBox[{"{", 
    RowBox[{"q", ",", "0.5"}], "}"}]}], 
  "]"}], "\[IndentingNewLine]"}], "Input",
 CellChangeTimes->{{3.955101738408263*^9, 3.95510174269621*^9}},
 CellLabel->"In[23]:=",ExpressionUUID->"c8b31b42-6b52-4b87-94a7-e3be535fcdfd"],

Cell[BoxData[
 RowBox[{
  RowBox[{
   FractionBox["1", "11"], " ", 
   RowBox[{"(", 
    RowBox[{"1", "+", 
     RowBox[{"10", " ", 
      RowBox[{"(", 
       RowBox[{"5", "-", 
        RowBox[{"2", " ", "q"}]}], ")"}]}], "-", "q"}], ")"}]}], "+", 
  RowBox[{
   FractionBox["5", "3"], " ", 
   RowBox[{"(", 
    RowBox[{"11", "-", 
     RowBox[{"5", " ", "q"}]}], ")"}], " ", 
   SuperscriptBox["q", "8"]}]}]], "Output",
 CellChangeTimes->{3.955101758214876*^9, 3.955101821672799*^9, 
  3.9551019936767473`*^9, 3.955102030651847*^9, 3.955102579596714*^9, 
  3.955185616329708*^9, 3.957599641311505*^9},
 CellLabel->"Out[23]=",ExpressionUUID->"425c346c-7989-40c9-a9d8-6f483b421dbf"],

Cell[BoxData[
 RowBox[{"{", 
  RowBox[{"12.727272727272727`", ",", 
   RowBox[{"{", 
    RowBox[{"q", "\[Rule]", "1.`"}], "}"}]}], "}"}]], "Output",
 CellChangeTimes->{3.955101758214876*^9, 3.955101821672799*^9, 
  3.9551019936767473`*^9, 3.955102030651847*^9, 3.955102579596714*^9, 
  3.955185616329708*^9, 3.957599641321581*^9},
 CellLabel->"Out[24]=",ExpressionUUID->"74b6d36a-d661-4d4d-9496-ee55b4b17fd9"],

Cell[BoxData[
 RowBox[{"{", 
  RowBox[{"3.6992153860842114`", ",", 
   RowBox[{"{", 
    RowBox[{"q", "\[Rule]", "0.5646524382600767`"}], "}"}]}], "}"}]], "Output",\

 CellChangeTimes->{3.955101758214876*^9, 3.955101821672799*^9, 
  3.9551019936767473`*^9, 3.955102030651847*^9, 3.955102579596714*^9, 
  3.955185616329708*^9, 3.957599641321581*^9},
 CellLabel->"Out[25]=",ExpressionUUID->"27a78faa-6bd3-4089-87de-ef57570ce691"]
}, Open  ]],

Cell[CellGroupData[{

Cell[BoxData[{
 RowBox[{
  RowBox[{"Income", "[", 
   RowBox[{"q", ",", "10", ",", "5", ",", "3", ",", "1", ",", "0"}], "]"}], 
  " "}], "\[IndentingNewLine]", 
 RowBox[{"FindMaximum", "[", 
  RowBox[{
   RowBox[{"{", 
    RowBox[{
     RowBox[{"Income", "[", 
      RowBox[{"q", ",", "10", ",", "5", ",", "3", ",", "1", ",", "0"}], "]"}],
      " ", ",", " ", 
     RowBox[{
      RowBox[{"q", ">=", "0"}], "&&", 
      RowBox[{"q", "<=", "1"}]}]}], "}"}], ",", "q"}], 
  "]"}], "\[IndentingNewLine]", 
 RowBox[{"FindMinimum", "[", 
  RowBox[{
   RowBox[{"{", 
    RowBox[{
     RowBox[{"Income", "[", 
      RowBox[{"q", ",", "10", ",", "5", ",", "3", ",", "1", ",", "0"}], "]"}],
      " ", ",", " ", 
     RowBox[{
      RowBox[{"q", ">=", "0"}], "&&", 
      RowBox[{"q", "<=", "1"}]}]}], "}"}], ",", 
   RowBox[{"{", 
    RowBox[{"q", ",", "0.5"}], "}"}]}], 
  "]"}], "\[IndentingNewLine]"}], "Input",
 CellChangeTimes->{{3.9551017460012608`*^9, 3.955101748922117*^9}},
 CellLabel->"In[26]:=",ExpressionUUID->"1f86358e-bc25-42e2-a442-e27bec4dd089"],

Cell[BoxData[
 RowBox[{
  RowBox[{
   FractionBox["1", "21"], " ", 
   RowBox[{"(", 
    RowBox[{"1", "+", 
     RowBox[{"20", " ", 
      RowBox[{"(", 
       RowBox[{"5", "-", 
        RowBox[{"2", " ", "q"}]}], ")"}]}], "-", "q"}], ")"}]}], "+", 
  RowBox[{
   FractionBox["10", "3"], " ", 
   RowBox[{"(", 
    RowBox[{"11", "-", 
     RowBox[{"5", " ", "q"}]}], ")"}], " ", 
   SuperscriptBox["q", "18"]}]}]], "Output",
 CellChangeTimes->{{3.955101238383959*^9, 3.955101246553196*^9}, {
   3.955101683328697*^9, 3.95510170209155*^9}, {3.955101749658855*^9, 
   3.955101759928273*^9}, 3.955101822994856*^9, 3.955101994676484*^9, 
   3.955102031485276*^9, 3.955102580691688*^9, 3.955185616362582*^9, 
   3.9575996414091487`*^9},
 CellLabel->"Out[26]=",ExpressionUUID->"940ea41d-4f2b-4e55-a90e-ed9331f5eccf"],

Cell[BoxData[
 RowBox[{"{", 
  RowBox[{"22.857142857142858`", ",", 
   RowBox[{"{", 
    RowBox[{"q", "\[Rule]", "1.`"}], "}"}]}], "}"}]], "Output",
 CellChangeTimes->{{3.955101238383959*^9, 3.955101246553196*^9}, {
   3.955101683328697*^9, 3.95510170209155*^9}, {3.955101749658855*^9, 
   3.955101759928273*^9}, 3.955101822994856*^9, 3.955101994676484*^9, 
   3.955102031485276*^9, 3.955102580691688*^9, 3.955185616362582*^9, 
   3.9575996414126916`*^9},
 CellLabel->"Out[27]=",ExpressionUUID->"498158ce-97df-4c28-b59c-e967c507210e"],

Cell[BoxData[
 RowBox[{"{", 
  RowBox[{"3.469122234675902`", ",", 
   RowBox[{"{", 
    RowBox[{"q", "\[Rule]", "0.7281427259947417`"}], "}"}]}], "}"}]], "Output",\

 CellChangeTimes->{{3.955101238383959*^9, 3.955101246553196*^9}, {
   3.955101683328697*^9, 3.95510170209155*^9}, {3.955101749658855*^9, 
   3.955101759928273*^9}, 3.955101822994856*^9, 3.955101994676484*^9, 
   3.955102031485276*^9, 3.955102580691688*^9, 3.955185616362582*^9, 
   3.9575996414126916`*^9},
 CellLabel->"Out[28]=",ExpressionUUID->"bdab123e-5ca7-41dd-888d-ffe432e581f0"]
}, Open  ]],

Cell[CellGroupData[{

Cell[BoxData[
 RowBox[{
  RowBox[{"Plot", "[", 
   RowBox[{
    RowBox[{"{", 
     RowBox[{
      RowBox[{"Income", "[", 
       RowBox[{"q", ",", "1", ",", "5", ",", "3", ",", "1", ",", "0"}], "]"}],
       ",", 
      RowBox[{"Income", "[", 
       RowBox[{"q", ",", "2", ",", "5", ",", "3", ",", "1", ",", "0"}], "]"}],
       ",", 
      RowBox[{"Income", "[", 
       RowBox[{"q", ",", "3", ",", "5", ",", "3", ",", "1", ",", "0"}], "]"}],
       ",", 
      RowBox[{"Income", "[", 
       RowBox[{"q", ",", "5", ",", "5", ",", "3", ",", "1", ",", "0"}], "]"}],
       ",", 
      RowBox[{"Income", "[", 
       RowBox[{"q", ",", "10", ",", "5", ",", "3", ",", "1", ",", "0"}], 
       "]"}]}], "}"}], ",", 
    RowBox[{"{", 
     RowBox[{"q", ",", "0", ",", "1"}], "}"}], ",", "\[IndentingNewLine]", 
    RowBox[{"PlotRange", "->", 
     RowBox[{"{", 
      RowBox[{
       RowBox[{"{", 
        RowBox[{"0", ",", "1"}], "}"}], ",", 
       RowBox[{"{", 
        RowBox[{"1.5", ",", "13"}], "}"}]}], "}"}]}], ",", 
    "\[IndentingNewLine]", 
    RowBox[{"PlotLegends", "->", 
     RowBox[{"{", 
      RowBox[{"Placed", "[", 
       RowBox[{
        RowBox[{"LineLegend", "[", 
         RowBox[{
          RowBox[{"{", 
           RowBox[{
           "\"\<n=1\>\"", ",", "\"\<n=2\>\"", ",", "\"\<n=3\>\"", ",", 
            "\"\<n=5\>\"", ",", "\"\<n=10\>\""}], "}"}], ",", 
          RowBox[{"LegendMarkerSize", "->", 
           RowBox[{"{", 
            RowBox[{"75", ",", "20"}], "}"}]}]}], "]"}], ",", 
        RowBox[{"{", 
         RowBox[{"0.55", ",", "Top"}], "}"}]}], "]"}], "}"}]}], ",", 
    "\[IndentingNewLine]", 
    RowBox[{"Axes", "->", "False"}], ",", 
    RowBox[{"Frame", "->", 
     RowBox[{"{", 
      RowBox[{
       RowBox[{"{", 
        RowBox[{"True", ",", "False"}], "}"}], ",", 
       RowBox[{"{", 
        RowBox[{"True", ",", "False"}], "}"}]}], "}"}]}], ",", 
    RowBox[{"FrameStyle", "->", 
     RowBox[{"Directive", "[", 
      RowBox[{"Thick", ",", "Black"}], "]"}]}], ",", 
    RowBox[{"FrameLabel", "->", 
     RowBox[{"{", 
      RowBox[{
       RowBox[{"{", 
        RowBox[{
         RowBox[{"Style", "[", 
          RowBox[{"\"\<I(q)\>\"", ",", 
           RowBox[{"FontSize", "->", "32"}], ",", " ", 
           RowBox[{"FontColor", "->", "Black"}]}], "]"}], ",", "None"}], 
        "}"}], ",", 
       RowBox[{"{", 
        RowBox[{
         RowBox[{"Style", "[", 
          RowBox[{"\"\<q\>\"", ",", 
           RowBox[{"FontSize", "->", "32"}], ",", " ", 
           RowBox[{"FontColor", "->", "Black"}]}], "]"}], ",", "None"}], 
        "}"}]}], "}"}]}], ",", "\[IndentingNewLine]", 
    RowBox[{"LabelStyle", "->", 
     RowBox[{"{", 
      RowBox[{"Black", ",", "Large"}], "}"}]}], ",", "\[IndentingNewLine]", 
    RowBox[{"ImageSize", "->", 
     RowBox[{"{", 
      RowBox[{"640", ",", "480"}], "}"}]}]}], "\[IndentingNewLine]", "]"}], 
  "\[IndentingNewLine]"}]], "Input",
 CellChangeTimes->{{3.954910352691943*^9, 3.9549104458419333`*^9}, {
   3.954910480531766*^9, 3.954910558642235*^9}, {3.954910617490213*^9, 
   3.9549107432671833`*^9}, {3.95491087398827*^9, 3.954910908756853*^9}, {
   3.9549109730606537`*^9, 3.954910973906803*^9}, {3.9549110327704363`*^9, 
   3.954911052370946*^9}, {3.954911266661057*^9, 3.954911470177928*^9}, {
   3.9549115756039553`*^9, 3.954911598115828*^9}, {3.954911710118822*^9, 
   3.9549117183072443`*^9}, {3.954911750756173*^9, 3.9549118111969*^9}, {
   3.954911905125503*^9, 3.954911997971793*^9}, {3.954912114436069*^9, 
   3.954912152972478*^9}, {3.9549123638323803`*^9, 3.9549124750291233`*^9}, {
   3.9549125061501303`*^9, 3.954912507188033*^9}, {3.954912557333645*^9, 
   3.95491280370184*^9}, {3.95491289920498*^9, 3.954912959141671*^9}, {
   3.954913026278179*^9, 3.954913085764501*^9}, {3.954913128372932*^9, 
   3.954913257013411*^9}, {3.954913355594551*^9, 3.954913548484623*^9}, {
   3.954913688838922*^9, 3.95491372631108*^9}, 3.954913787462625*^9, {
   3.954913834533794*^9, 3.954913886165103*^9}, {3.954914664012899*^9, 
   3.9549148905716867`*^9}, {3.954914962972871*^9, 3.9549149730047827`*^9}, 
   3.954916111391705*^9, {3.954996473068636*^9, 3.9549964814512577`*^9}, {
   3.9549971918214083`*^9, 3.9549972007786283`*^9}, {3.955102537024686*^9, 
   3.955102537716193*^9}, {3.955102609421453*^9, 3.955102614518523*^9}},
 CellLabel->"In[29]:=",ExpressionUUID->"1f046b41-956a-4ca7-a2b1-721180d98515"],

Cell[BoxData[
 TagBox[
  GraphicsBox[{{{{}, {}, 
      TagBox[
       {RGBColor[0.368417, 0.506779, 0.709798], AbsoluteThickness[1.6], 
        Opacity[1.], LineBox[CompressedData["
1:eJwVx3881HccwHG/NprF5+78ujvfdHJFRCOmrL3ffjz81ubwcB67kFKxZpIt
tcxuOZUkFTI/EplNCuXHLJQH92jloevHJdpwfsXl17d6dETrbu2P1+P5ePHi
vhXE62hpaYW8738D45UPO59HfP5jpfTLiAgK9bw5yQr2Jgixux4aEE6hS3lR
aSPbBzgN5YKtYRQG3eu/XsYOh+aOw+H8UAojdy12nGXvgpmBjUJVMIVDTse8
T7FTQWhcFlPgQ+FF0y+ystmZ8MmR75L6XCgUGzSuO8HOh/GItTkRTAqFURX1
L15Wgc7BLtJ41xINNWKR36p6EJXNykYklsgPnVd2n2yC5EIX3k5vSzwo2wxF
r/8EfNfU7vWWi+ZNjGFt7VsQkCA98+oPLraMeffe/6wLPvY2atAkcbErsYwb
NSuFHDo1bsc6LqrWbjW++s1f4FuRsO3cBAd1lmoJl98DNzqLjlqXctBNE9sS
VtcLic8iXomFHOzN3CS7vf4+9A06qVzNOGiVN7NUM/8Aljx9PP1kbJxZVAz3
bXwEUVcmb9ueZGPVdFuPUa4cDmR2F+zxYqMR9Rs9MfEY/J063iwvW2BOQvPu
izZPQKjwKYhutcAFrJ3Ym9EPvHcf/mCVbIGpztIms+4BsF0dWdzgYIGKOunJ
h7y/YbJhVKd83BzfJj4usTv8D8SanNCMlpijvae+enfbIJil33RVCc3Rr5K3
55r5MGSFOTbHE3M8SMVYj4oU4OzkkFTda4YOsxGG/SEjUDTk2+aRbYYs4xcG
0uURaF0qCXX0MkO9WyX1a0pHwYSbwXupNsWvN7U9XRE0BraXS7cwWkyxNiDu
4s2FMXhj2D8lSTJF1QyHTBaOg96BclmPvSk2h/np5vtMQI9fpXrfuAlm+EvK
mybfP89lr6LcBHlDgQOXJM/guGwkvnq7CW75NDOf7TwJauWdKz2mJihadX9J
Wz4JdQaw4dYjFqp6To0li6eAU0gvkGwWFulFpwpslNBp67js7MtC1nBzpY5U
Cda5J87U6LLwg3Rx+Ob9z+HzHVYp6W1M1KqJrh9jTkPBZu8cXhoTU4rrTzG7
pqE6o4K2dmJih/1xA0bSDOwvspxKm2IgIzDF4WejWUhr4VuUVzFwcMMD+aH2
WXD3SjhrLWJgwwWwmYieAzf5Ft/vLRi4vd6NQannYN7NLnfVE4I/SSrEg5fn
IdZAYGWTS/CqkioxCqZhpcJgeimQ4PEySezwNhpE6hQdWQDBXYI5fl0oDVeo
IU6lP0HL9vaGkEga/EXXggJ9CWaf/up2ThwNx55GXS32JLjX7ZeXHx2iQSO/
nOzhTtA608Rfv5qGV3eCF4/wCardj6zs/50GVLYYh9oQfDo3/qi6loY8fZ4t
fw3BvMjG7b7XaHD0VQnvrSaoWS84IGmnYV932Q3KkuDgw9MXdOU0jHfMp99k
EmzNWtwp76PBZUhYeJZBMN8jxu7SAA1H/+2q200IBv3q2OQ1TMNqj/MKIyOC
N9Lu3RU/pyG6FTxjVhAs3OB6OnSWhtr+migXA4L7x0rDeTQNywusFH19grbB
+xSdr2kodlVW1usR1NN+XJW3SMN0uKDtqC7BkWaPxNhlGtxT2+WROgTbEy85
bXxHQ9a5tbP22gTPWxmqNBoanlzP09PSIvgfePwyrA==
         "]]},
       Annotation[#, "Charting`Private`Tag$7516#1"]& ], 
      TagBox[
       {RGBColor[0.880722, 0.611041, 0.142051], AbsoluteThickness[1.6], 
        Opacity[1.], LineBox[CompressedData["
1:eJwV1nc4ll8YB3CaMh+zXitK6xeiRCT3SYpCwwglZFTI3uInmRnxy87IiLJl
r5f3fe2VjJKsEjLSa6ZS+p3+eq7PdT3XOc851/3c91fU1E7LYhMDAwMTIwPD
3+cFi+keyoyu0lyJbntnJ4G2nOG3HyPJwIOkV0gR+9jT+KQSkgrUjfdy53UQ
SL1roDiZpAP9H3W7w9oJpGe+Rn5MMgdeYalErVYCjRwJOhNOcoa5ww+96Q0E
SuW9FBhC8ocef6sDtjUE8mUqOfCQFA07rHsmvHIJ9I/qf8HF9tEgxuiw9j2H
QL0BdjNDLdEw9t+skwu22GbxXEnXGFgWks+xyyZQ8+9nkv29sSCnOM5s+ZxA
rMuxx3eHJUCVjd5/dhkEih/xPFO2kQKSD82vdSQS6LSgwbNR3acQNd8eoYM9
e01uK1P+U1jY4yYx+oRAwl88zPIlUsHqnm3aUgKB7Cxl9zEMp8KIkpuVSDyB
uMwLX2SeSAftL59cIqIJpG+QVriw+Ay4mymkmnAC0Yd0mNP5M6Hv8AboYwca
MVlon8mEZxxN9athBCoxs+Mvj86EUanmDmlsdttTAffkskB81YWnIIRATQ8G
r23zfg78N8OMK4IIdDSPc5sgUw50ZiZGsz4gUJtkk0mXVA5IbAi+K/UlkMlL
95p/DXLAo3vU6QZ2ePmY/cecHJCv/VlSeJ9A05T8oSzNXCAPOunq+xAo5c35
l9JReTDMcJen2otALH98DVWFC+HnqKdCvRu+L0s9I/FzhZDfPbLkhC3WL27C
aVsICwEDGwexlbIHzIbIhcDw4A5ntCuBqrJjyyoki8DGfnG3rQuB5rW/1Kq/
KgKtz2LvpZ0IpPsirsOJrRj4VJDPmi2Bkm480LglWgz918rjyrHHuWy69I8X
g4Bk+CZXbDtv5e5TN4ph/3nZ7lUbAj3Umu/dnl8MKjtun/lxl0DkX8rvEzVK
wN+x9RGHNYH2Xfk63RBaCoP0ShuP2wTi91FVuJ1WCmDSKqKETeSnhjJXlEKG
sMGxzdg/mbQlr4yXQi1bl+ujWwR6TalwGj1RBi/snrlkWxDIU8p34/tkGXzk
BbVFM/w9Ru8vJa2XQbRJ3HwNtnnYsTTgLIcc/tzFQOxL05NnAhXLQdeij1cY
Wyz1wkPuqHIQ4OjqvGxKoFccPDySqAK+Bj2ebTEhUMMpG4se3QqQb3jjEo9d
ad1c7mxdARoR7MaW2Bkt7gY1sRWw2/SIOiu2u89Iitp8BdDz+oKvGhNoDz3r
kNmTSijL6X/06waB3F7JQ/xKFcyP77d7dB3Xk2TZZBtTNThdXGO0wX4WLhW2
LlgNNZvPTapj92gcGDQ6Ww0DvLLJzNiHO3ic9sVWw6qxak/oNQKNtdCziuVq
oKXN9HSyAYFcD1hrTqjXAEPAzYH72KxBU8u8JjWwXnyKbI4tf24EeQTXwD3p
W+4S2FGN7e9hsAaMkVEuTZ9AqtRM9i7PWqj+JLy+rkegURHRso1HtZD+r1LI
BLbz/aTrUhm1cLHsyZ0u7DSIehHVUQuSlA9cqdjr5PvK1wTJ0Nv3UPA89mOh
X9OhUmSI6ncWk8E+6O0WQVYhQ+xWjXu7sXUVbYdFbMiQSYvlXbtKoMLq666f
yWTIkvJfz8Y+xz8gSOolA5ys8IjDHvbQargwRYZ45sBzAdg75M8TBex18Ib6
quMmtlmFbI6zcR0c41/2E8b+yVd8OcupDlJ7Z13YsSNdJdYGgupAa0KifEMX
1+dxMZWTRXVQO2Ij+gF7ZynnKCNjPTgW1aRlYRuGretM8NXDmxryRBx2uvlk
R7N4PezT1vF7iC3OW1UVql8P42ssfTbYjvPpUra29eBiy+1vgl3RFPb8sn89
qJ7xitTGVnY1ieEtqof5QaUaBezgixdYvzfVw+wWn0FJ7K79Mn7vh+rB2WRe
ay923pxfZfdmCrjdE9Vjw5ZN0suKPkIBC0bfjEkdAhkEd34MUKDAuH1nwjC2
l/NpIbezFHhYNjbbh03VOBxtcJ0CTyL/SW7AnjiR2n3hFgUkI9U2arC37eNl
UXSggLzcelUptsbvDV/hIAr81pxDz7FtZ5zIHI8p8GE/B2sa9n9vpr8zJFMg
2CNaOhG7lHpDZuk5BYI8bV/GYL/N77X7VEwBB6PI0EjsHwmquf1kCowYzNeH
YgsG1k41tVLgepr7xSBsJUfpPRV9FPCx3Cfnh33TKOvGi1H8/tSUhw+2/wWB
hIQZCjBdLOLzws6SjewPWaFAXJ8zmwd2256thNcfCuzKO2Dkiv2F3VPdhpkK
e1hrmZyx2de/BhrxUkHt4D42R2zpz2a0SyJU2H38qrU9tk7fu9/oMBXkbivv
tcN2rdeUPypLhQPLwzK22Am5NOe9p6ngy0ZKtcGujZMr4tGgwvvZGfO/HvXL
m9uqRwVqvbLfXzPaix5Yu0mF1xS+9b8WM4w1nb5Lhdg9Bp1/1zunxpIy6EaF
bNLvb3/3s5S5P9j+gAqJ71c9HbDDRFZ5asOpwPhEVt8Ju4DV6nJ+PBVswoof
uWD3fB8NTcmggtOUobA79sqEdktEAV5v+OD2e9h8Pa2bfKuokJKx4/y/2PLk
U0qOjVSYtVv65IttmF3sYdaNz+/6diAAO803aeHsJBUiNt1of4TdaMMpLrdA
hcXFydYo7CmDwNsH16kQPi8rkoAtftR+lJmTBmVDv989w74oPEn6JUADS7lr
CrnYDszXdOf30yDDQX3lJXb5+JnObkUarGpXOVD+1oea72K4Kg3s5LiJVuxv
BXV8Glo0+KmWvPk1ttw9+Zutt2lgEsw5+wFb/6NrYKAjDTR8Pg3PYLurluaq
eOP9ZMvElrEruY98ozymgYHbgZJt+P9453FXwCeZBifbC38Q2N/HstGpFzSw
t9seI4B9Ik8stIpMgyXllTZp7CoVfpHiaRqcYnM4bIr9PkfvrP0yDRIWRXba
Yf8kYqwkN2gQogF6XtgKIxxlOdwNoP49tv9vP6h22XohQ6kBJPYb03qxa7MW
nKKjG6C8t9pY/2+/YpVM0HraACdRZpgV9i9H6zoipwEG7yqyeWOfgimm8PoG
8IlBOzKw6waGkgNmG8Bsr+bcEnY9U0uLK2qEhoNjGum4X36w3TIvo94IFc+n
C6qwGd6c5lrWbQQ1yRGzHmyUVmtoZ90IZhNXmxlxP6fIFy/ejm0E02X5u7ew
aVbJAgZfGqErar804P5fMmNtbfStEUpUg14ZYD+7o1BjxtAEsY0WJc7YAbcG
rtnyNMF6u7N2LraaKecTP8UmiJlsmRPA86fbIGBXQVgTLItnO/+dT5R32ndK
YpvA+7R6wCHsIr09lZWpTRAw2TWshv1Yt16vobQJCsI1TYKxr175EftuuAnI
8nsrmQ3xfanZ8G6WaIbOoUfpgnhedrWctGCSa4apyhRBhF13jrmM7XQz/J5b
HDbDfqryXGeXbjNQtp6UysM2RR+jJLybYXVcRQQZ4Twlp8ul39UMxO4UIRc8
j1f3n+LIt2kBZ5dkNW4875XGlVtC3Fvg+3m742ewA5PVfO74tYB28F0nJ2w+
Hh363oQWaBCrGO/HlmW07n7S2AJLLJLhiTg/uA/FRwQLtMI0e962EziP/IpY
4TBva4UfVBmZ/DsEUlH/2XK6vxV8TCUkP2OHbWO4v3usFbz/pbiJWhJIyJtl
4f1KK7Cx+P+IxVay2vP6ikgbLGSKlgdYEchH5XIkuLUBvxGFyRHnqU0/cgmB
fe1AKR6oCbAnkECX8jIcaYfH+vGsTdgyaYNvzOXbYTHFMG2LA4Eszm9PLNBs
h95zLbH+2K0JpvuUXdshJWZ7UZAjgSIUSAqWLe3A1aAW9cQZ92evQLMKyw7Y
vO7wZskdn/ePSbl2QSdIdfqzWeM8q6FJeXC2shNc7l+7V4Vtlrj7khytE4Qr
+Q8y+eH5Kjf6mf9tJwioyihlYc/YXSeN/+6E8z/rrk/64zz5QdfLXrMLqi07
tO1wXmakXVAO/9IFQ+yBKy9xvu70l3nV/E83WPsWjtLjCLQ7cu5H9tfX8PzR
QlJECYHm1sZG30j1Aq9k8YMjPbheZ2va2R/1gaTYQ8VLq7jfCz2nT0z0Q++j
jGuZgpwozLLsVqrYW7iTZhjwVIUTfUO5E3d8BkBhPeSpuRMncj7aWMrX8A4y
5a8QvOmcaKygMbRH9D1kd/ww6BjgROtW/YmHPIfgxKT0WR8OLnT49PaNWzXD
ILB0SGzpLBdSTRe9/XLnKATl6xzy9eNCbkLGez4ajsGFkaNRkvVcSPyLLsuA
5gdo2RW2OX6dC3FzLDA1/vwAIkOZK3zAjbbUJxbuTfoIQgxabfU+3MhapmZw
h/o4iE3tPObWwo1yz5um1n0bh7yXt5/ocfCg1Tl+Yir2E/D/njkcpM2DyrRV
N0erTIBW/BmekBQe5KMW8LR0agIyZD0vW0zyINGRC+8yAiZh9uK8yb3DvEhB
zj+adHQK1NrVG9ndeZGhcPcPxr4pqHXTV3pTz4tW28PH7X0/wwfjpbev2fhQ
/BYjZy2xaTD0P1GeepUPcY+WpW9qnIbokPKNd8l8aKu3r468wwyY6h0erp3l
QwzZRoXjXLPwSzHObEN6J3J8UhjORZuFm8UV2zz+3YnIh4OZOG3nYL5eWPZp
607EecFR/AH7F3DTibnZxroLDUu87vOo/QLORyZvW+vuQkUpIDZhNA8rBz3U
huN2oRuFspxCG/PAavdpJXxgF7ofkOY7nPMV0hcac0f5SSh/WiiRXYMO2vKM
3W/1SCg4OcBk9CIdpkK6qeP6JGSuNb+v4AodzD6OhX81ICHB2toiTT06GLFG
vNxqSEIhEdebw0zp4G6Rvu+oCQndkU1YZPagQ7yXS6nfHRLa48+jtj2LDgyb
Ill2eJDQxgkvtoEXdGAcLGUhPElocP5Tb1YuHdSOGH/iu0dCkXolN869pMN4
KytJzJuE/vyj5RRQSwfTmnNJir4kNNwTkbK5jw4rq2zfLB6SUGXgmlnfGzoM
d2y/YxVCQtEnjQ9lvKPDsdEXRbahJKSeKVmqPEoHuwPZTa7hJFTt3tXmO0MH
dT2h3/7/kVCsxPGIK1/okCfQuSf4MQk5jCfpiNLpwLVeLBwaRUIHNe6OUVbo
cMJzMT4yhoS2MPY/i1yjQ9IViZ1RsST0oeyklclPOlwssbSOiSOhWquMI1K/
6SBSEx8TF09CcbtZVv/8ocOsf15MQgIJ/Q+DBX1C
         "]]},
       Annotation[#, "Charting`Private`Tag$7516#2"]& ], 
      TagBox[
       {RGBColor[0.560181, 0.691569, 0.194885], AbsoluteThickness[1.6], 
        Opacity[1.], LineBox[CompressedData["
1:eJwV1nk8VF0YB3BbJZU7lrJElqQikqRFPKfyClGyRaGiVygtUpYo3pgsMdJm
p6KNLEULyhIqJWJm7p0x9n2dlCUl3tNf8/l+7ufeuee55zzPT8X1tPW/QgIC
AqKCAgJ/f83/7f9aPmBnlPZa80TzCwkkskv+TJucHtSLGiw3wd6YnpDyXM4Y
/jibf8ovkkB76shnqXK2sMHVU5NeKIEOHJt6Ey93DOQXPB3SeSaBWtZf3RUj
5wvWMzEn6U8lUMbSffQouTCwW9J3bkOmBAoVfb46Uu4miLckNl+9LoEcHO/m
fRvLBMvqiBsynhJo0Vyo0+4VeeBPmj08uUsCrdo/2v8uuhCy7ySuzV0hgfy+
bIWE8dfQ280D7SkakimUaBUULAPzMp4gq5GGXnTu+ly/vRLkYrc/MMyhoUqv
1OWOw1VwoyFj49mrNDShbkg89X4P1Wpfd7i405DQdDZt+apaqJnXYK5nTEP6
c0de2OR+hi0PP04bqtPQ5zC9LzUa9VAZYSoosoiGlOKGph+PNsBFrbK0mHYC
DU21tbJ0GsG0ZWHKs0ICvTjOqDTXb4SL4dohQtghpNGDMoNGMBBW77B+TqBl
L1O9H5s0wucChvxEAYF2Xjg0E+TUCCWnDvtAHoGSxtlyahGNEPwudXToMYFM
x+psfdoaoSJjXkdWOoGkjgZv6etuhJBEq5Z52K0N6xScBhvhYGW8i3sagXzz
o7v+mWgEw0LhsTWpBEo/beYjt6gJvt345FSYRKDJkSpGuX4TpN9+Gtl9i0CZ
gyW14rFNsJfnLZpzjUCn7uxb6XWjCW5nOZcpYW827rpYndAETUKnZ29EE6g2
VUwr6H4TuN3/sfRSFIHGrBwZA6+awPG4T4FDBIGMXk7aVHU1gcaV+q+rwwjE
ubKhJWArE7ZsGDu/PohA93SqN7GMmPA+0Syn8CKBTrY4xOoYM8G2v8RnG7bA
5hDo28uELzv5+bsDCaQ++OWu7TF8nZc47eGP12d10n09gwkVhi7jNb4EEld8
yO/uZsK9Qwq2370JhOyvtHQNMCERVJZcx/ZhHP7UOcqEtetCzHWw2YKyD9t/
MiE+RMnmzEkCpfVGuPAWs2BBR87dSS8Caed71TXpscA+ytFVwYNAlru0syvD
WPAs53VPnSuBLgWJJVZEsmDWqDIuGDu/qJdeHsuC9ec+1mhhS69Jd32bwALN
pMdMxlEC8RbT5ItzWJBNRgUfPILXyx6LKGDi5/3K0xVzIdA1zyL3DDU25OWd
uMd0JNAgehqxSIMNPSUyX+Owd8tmPbmwng1nVutmW2ILvb85arGNDXasateP
DgQKUPO9ML2PDW87f/R+OEAg9zZduvVFNhSFUZf77QhU9ULj0ZsQNtQb1ITn
YavGqtauobPBnXXOwA+7Zbuk+Fwcvp9c+VIU2zZp7Fb2AzbkHzs5tdGWQDvs
8rNEGtnwbuwQlW2N67Xu0fvTJBu6Gut+BWPPCGcMcHlssM+1/2qF/eoZQ6ug
jw1WrHfJP/fjetJOFzn/YUNn7JOnVtjX+tzJD0IkzH3w8V+DPfjWZXqjKAlO
9MvTAthZ3nsNxaRIyM0PViq0IpDCJ63qF2tIyOjNE1qJHXhvVZ+KNglC2+Cq
ADYZoLgwZiMJj1t3VLXuI1D8miWWbkb4+e2vPFKxF9KHmYQtCX+MlrqtxHZ3
7p4MdCTB4HTvs/nYVXo82V4XEtZPH3wzuBef165PTqWeJBwPMBEuwp5E2d0e
l0nQr2s8aI1dmjmU7BdGQsBu3nxD7P9E19nQI0noDHE7sAZbvCGn4v4NElQz
63sFsJkbR/yfJWA3qKuPWuLzfUdLpyKVhChoF+Nhqx/OTWt9SEJcvEv1a+zh
ylG7kRy8/qZbyY+xn6mvXzJTQIK6lLRsErbRaN5FuVISVnrXigRji1h/011T
QYKwwPnzp7Fri3QG9WtI6AndE+OKbR9c4GDbQELt8aPPzbEVOsYINxYJdBep
SsDuNNZ9f5ZLwitPtv8m7EePfC6FtJHQwu0iNbFPLX6+idGN6zv/fJsqtt6Z
H8OpAyRI/vOOIY/9q2ljZs4oCRvGFgxIYpdv9j1U8oMEe8+goUXY9ORCydqf
JPwUP3hnHrbF3PhH6g8Jr024w3MWBJJ02xTaJ0SBo7/+8C9squb8lskFFBSK
P7o1iZ2m8YIvsoSCL34eA9+xj8VOPpCSxNfVCvr42Brf9V1UZSi4FlkSN4L9
zc5v6QYFCq4rVnQPYRe9fvkZVCgQOfS7axA7UPHnlb3qFGiX3Y/9axS6xcBZ
kwLn2h/dfz2/x//7CR0KeubU+v7e/9n09ePATRQQvWdu/X1+fM70kchtFKjP
l/j29/8daNtkE4ACl2Gjqb/vt8I3sP6BMQVDq/Wy/75/N1lMLzKjoNNcY/Fv
7CcGvw2r9lJgNnhQXgDX40y6wUSjDQWL0+ZYf+ujLxyU0+FAwZSANSzGnnEv
dfvmjNebH20vhV1ZOyM/54rrYdm7fDl2hLZh4xIPCtIvJjNWYktPvkGaPhSM
q838p4/NdZyd2upHgemEvPAO7Iw3RnmmQRR0zAXqWmCvCy9TdKdTsPBaT/ox
7O/9c0zfaAro/m6tZ7FfWaBrV+IokD+/sO4ytrF0xa+MJAr2xBeWpGKL+Qs+
y0unwH+jVulT7IbmHZ5vMylo6yn0fovtdL+SbM6loCSF6u7A9tWtKlz2joK5
1+/WbsDnw11POeP6BwrSRl1jTbEd9IOiF3+hYLpSrPoItsE2PVchDgWXypMe
38AW2plJjI7i+s6vPSCMz+/4LoHfHuMUfJMttVXB7vnHqbdrmoJycRF1hP3B
TPoNR4QDN66WmoRgM/aHeVXLc8DpenuEGO4fITbtdkiZA6yYeJ312D5223eU
rOLAYHh/ri22veO4TIEOB3QLHurc+9uPjh6rTjHhgHUy3Wo37ldPzhgr+/pw
wJ/nvbMY978Un4xFfD8OvLcR8BvGjvGdmfQM5oCxMYuuZIO/t39h3eEIDqy8
dWprBPbmELWLe9I4oJTr990N99sqhghbtZYD6zY/Gze2x3ni+pGK1HoO5Fip
CoRjP7pRmiPL4oDqmgtD1djRd3yviLdzILt4zNUc93/r9G6dXxMcUEywa3HG
86Ettyr6qwoXfi+rQHkH8fcZERnWXc2FmcRPs7+xy9f9Y3FzHRfm71RMNDuE
98eT6sUHNnOhyDTPrQ/b9UFNDM+CC+Kx4KDlTKDe1A+MPj8uhLTenek8jOcp
T/SbaTAXrFtlMwzxfHu/3MzqyX9cuPN9u1oi9qPEjzTvGC60Eg/qrfE89LpV
e/37PS7I+OcXN+B5OXLt840/dVyIK7NUmvoX55lPi8ddmriQnJkyetidQF/E
LG3LKS48WS1w/yN2bkSd9JUuLvjKK5WmH8f1DPtyS3SaC9sCz72098T74WLD
HSm1ZvDaqkP7huf7by9m8trAZtC7JrilEecFW33n69qXm2HHTY7WvvMEyhHs
pW8Ma4ZhheLvn7FdEqbOGsY2Q96ywMHaCwSqqJY33X+vGd7FGyQ04PxxVfno
uH9tM0xtm1ghHIzzGHvE4oM8D9iXKK/5dDzf717YWafEg+vLevJTsatOzm1u
VONBsIB63aarBLogLLGSp41tpRHpgfMSR0dvmr+TB4ERV5ZSOE+lRwdmyZzg
wQGvpwVtDAJp7lgw617CAz+nkMh4nN/yn2Svpsp5ELl/cpltMu7H0lb7zWp4
sDo659GyFAJt70vI1PzKA931s5w0nP/2xmjs+dbLgx11ekElGXh/cywTAiRb
4G1mx+yqhwR6ffam7jXPFhhjps9U4Lxq1LzF6c+pFthekZeeWYT7jXFL+Cnf
Fvjoq2IV8QLPFxl1jtXlFmiS38u1foXzzZuXl5feagGLgPfJ4yU4v4k1f04r
bwGTLHGpE+9wfrmncrxAphXUhdHXVU34fRPE1WsUWmFii9EBOSaBlGN/d3NV
WsHa9U/9EhaeJwEsV5F1rWAWlJ00zSbQ0/2RLgdQK/zko2QeF9dbcMzuj0cr
fH6vENzQiff34XJjs+JWeB6ecfTsDwL5KR5W7XBqA+1QEYtGnNddrXTseUfb
4FWSnaXHYhrae0UwinRvA81l/9bOYqsP3B+rO9MGSzu1tmiJ0xCzsL+8OKwN
chy8exg0GtKx8Dl8M6cNSCNm2smlNNQfGJ6ye6YNWJr0vWFKNLRu2G4RadkO
eo2OD3U30dArW4uyKKt2qHsN3VPYu97sPGdk0w5P9LqK3+jT0MHY9c1ZDu2w
wn90054tNBSpszDb160ddGt63b0NaKjXt9RcMqAdjHOaG7/soKGMP6pRlpnt
kHV0d838fTQkRXwTrfrVDqsfvci1PkFDImXJeStTOoBzRqpj6gENndAr4Szc
0wmC81feWfqdhrLNXDPeTnZC2LwT1SMmEmhiSJ7We7sLgq/YpnpmSKAim93C
N427ob+Hnqa7RBJdNg1PL+zthvhf6f5alySRSos5dT+8B9pL7RcK/pRE2zaH
3ZTT7QXR61EN0xFSyGlF/bRgUy+42mh6MhSk0URtTOeZ0D7ICGjrsa2VRgki
Lr7Wav2QxN1c2hSwFEm1Ft0TquoHEfUQ36u6y9C84FDbrWcHoFQ7/oLxQhkk
8Nglr1NyEEbF308cbZNBPkl5MZKVg1CZJWFyhS2L3mhGiEqcGoKUtXaPoyk5
JGHus+4/8WHo1Yp5LE3KI55WQ1NA6TCIHjtpueHXcpSfBmrdLiNAmPzOXi2r
iJzz9CUUZ0cg6lBqXbHhChQSfjeU92QUGCq7yLEoJfS0XzFZ3IIP8meiTSqP
K6OI1PAjrXv5kP+fUHGWlzI6Zj2yKnc/HxZoFudGeisjhdLSfMsDfGgWerfc
5pwyimIcqrnmyochQkl4+JIy8tBPHBML4MMnXaHZTbeVkWqYtOmCB3x4Oe13
UKNaGc1uCVpCPuJD4OnaDsUPyogz0tX4IJsPim9FByQ+KaO4A8+dTQr4UJ2/
3O93gzKa07A+F17KhyO7nOKYPGXE+8pIE27iA71sw9O0cWX0ij7l1sTiw2RW
u1bSlDK6aXB47X2KDzF/KrRu/1JGe7K0C3e28qFm1/AThoAKKvav+xg6wAfp
z7GJEYtV0G2tTYz9w3zwUg2VjCBU0NnOFFsVPh8CPP4Ri5BUQWssTraVj/PB
rkLyQqSsChIRZGbGTfHBbavwYNRyFdReZOB15BcfMk/c5F1boYJKve6v1/nD
h1Vjry0ZKirojtKiibk5PrxyOG4Yr6aC/gera65B
         "]]},
       Annotation[#, "Charting`Private`Tag$7516#3"]& ], 
      TagBox[
       {RGBColor[0.922526, 0.385626, 0.209179], AbsoluteThickness[1.6], 
        Opacity[1.], LineBox[CompressedData["
1:eJwV13c8Ve8fAHCkkM5dRr+rqIjM+NLQ8nkyQ4pSCUnSRAulTckmleRbVEbZ
IaO+IlRS2TsN7jl3uCqukZTV7/HXfb1f53WedZ/POEs8jm87ICEmJrZcXExs
5tfmgLC5sm+HiULHQkFKJAtJmimd6GGvgOH034dlsI0eJCQWss2h4Wzb9+MR
LGRb3/k0ie0IIcpRQ+vDWWiX51j5TbYnjHlOTHaEsNBX/VCzaLYfdI50ycle
YaGHCltDItjBkMi8s9E3gIWCpAuXhbPjgNrCTDI7wEJOu5PzBofSYDRAJJu1
joVk/wa5Wqnkwc3pGytb5FlI3WFA+DqyCNZ3NR8vH2CiMw1rIOHnf9Avb+x1
rJqJ5hcxu8XFK6BR0GxC3meiEsqsrnH9K7ArMtFX8meiV0eTFuz+8QYsH+ip
zt/MRKMaG+i5PjUg0cyL71RnIok/2YwF6h+gNV2g5jHJQKv+updsf1IH0oc+
jBe1M1Bd8IqGt9qN4G5VO7cjj4EWxX7/kznQBKazZqu0hTDQ97Ge7naDFlgm
ZzI7352B0r69+ECLaQV1mZw/UasZiKacLuLx2oDteyT7HJ2Boo4UH3y4tAPW
Wo1FSrXT0S+UzTt8uRMu6fYxFoTQkZ/hmyLF1x/htnCFipwJHfU8eRPZvOQT
DGuj1NPDNDRxtO2e1rnPsDJqXmlUNg3pbJSaPvjiCyRbfNdx8KEhq5Qlhwrm
d8OOr0mEtz4NnVHeq0q69sDOJOOFTpME8rA32PllXw/wfkcP358g0Jar4hGd
B3tAUWuFlWCcQBp9qUP1J3rgy8gKn9N/CNRWJKwsDe4BW/NDzxN/Echg86m9
cTk9oKl6I098iEDCc9cSrSZ7gLLocTAQEOjbTp3DyWIcmFY2bQnlE8h9UE5i
0SwO3LiU3NPDI5CtGn+lkjQHPE02pt7gEkg1PDSJweJAomXo5wkOgZoc67yn
1DkQcXXPxe+fCaT7Y4dspx0HYq0fia9rIdBzx80VEfYcqOrJ8kxoJpBZuamv
yXYOtChdCfzVRCDnGP3Pj5w4IJbiwC9qJFC4gUy2334OnEmxOL22nkACvzIb
1lkOzK7MtDvyjkAPp1Qj7NI4kPRM54lzBZ7vINtEPJ0DWl9NA5teEuhZA324
KJMDe/WvLrHCbngwuXthHgdqed5tq8oJNLWxQ+v7fxwYkQ5iLH6B5w8Jfx/W
yIGp3K1hSs8IJEcflH4zzoGjpeM1RXkEaimPCLWe4oBTUZijHfZNb/U5jX85
4GfzMkvwhECsD86zPkmScEOstGTBjK9VT4loJPwKhb3XcwjEmLg7vECNhG/5
m0OSMvF5Za48maxOgmbduklT7FinJpGGJgkNh7ws+zIIRC+Z3f+PHgmJdzc6
G2PTTp7otVpNwujUx5ucxwSa12vxxdeWhO/6yeTuNALV3eY4/7Ej4VlqTf88
7Cjz812X7Em4wjTuqkwlkGxKfkf4DhIyRO/sdbDn7lnQ/GAvCRdLr3TMTSHQ
B9mSreoeJPh+rB98k0ygiFL7hixPErYPsQYvY8v8L6S2+AgJSW+9Hv5+SCDp
1sHqWl8SPpTEf/n5gEDvgiLNHU6TcFyv37AEO8xA43VHAAn/Scv6BWBLxbhU
khdJGPCL+u/vfQLNsX5bOhZKQjJhd5CNLVlxL08tkQTDrtD+s4kE+rTefFPP
fRIS+px3WmLnlf7g3E0m4etqBVIO27lkA4uVTkKxlZr703sEKsjt8RN7SsKW
QMnFU3cJFKITRpQVYet4F7Zgu2YaPD7zjARm160TmdjSj4I6B8pIGNu10NsZ
2y1Rbe3XGhKUvaWCP/xLoBVKdS0JH0iIm+UelIktk+Dn5VhPwsiRC/nh2EW3
qhNrW0jY4EfPsMOOYB5bGdpOQvqq66f+wXa/rthg+pGE+Nn8U4rYspGH/v73
lYTUOF02L4FAHGlGgj+HhP4R3ao67JKQ5wb/cEmour84tQQ7SnLf+x98fN4P
GJXJ2B5XZDwyhPg8n85hx2Abiz0d3/+dhEOWRN55bOKS861FAyR4nde/ehSb
mpDQ/TxIgrn62Xhn7Odns9/Ej+D7+eFXny12zNj2Pdt+keD2qPiSCfZ+/8lR
4g8Jl1Jf7zCcGX8kLeb9BAndB/VPLEuYuX92y65NkzhfSDcqY/MGRiuQOAX5
tm6+Ctil3vedJmdRcMPY1I2GHfvNcujZHAqsrlTHSmMfOCwK95WhwMVxXFYS
e63gjqr+PAouxI40iWEzPNGLbzQKOhvecKbv4HgnhdsfMynwdLuyfsZle2/8
2CdPgY3FRv6Mb35dc015PgW6G+d/mXn/kAul3MWm4FKNkurM+Ou7IkriFlIw
PHv/85n5WbuMttovouApJfVwZn3Cts+9sqoUVE8u+TSz/vJtwYE1Syk4nvPh
kAr2zSZd9tVleH2zFtpoYh/e0l5gok1BQr3BFSNsk7qLNuO6FBTELmUibDkb
DW6xPgWbouV+282MX9Nw/qQhHv+lkvEe7JcWZ+T1VlLQ/nlXiw923OtFucLV
FNTs7Ku5jH1k4zuLtLUUdOwZYN/Clt/APrMAUaB0prWzHPtbaRW905SCnLhR
i3bsSuOjGTctKHi9g64wgO214kWXjC0F9lPFn9Twfatsas95bkeBsuLQJoSt
4DN4+ZA9BbusK+hu2BWP1DWqd1AwVe+TnYQtb4r++DpRUGJ24UoF9pFu5zpV
FwoUlc+VUNhy82NPBbpTEClKX6OH4+VwYZaF/n4KplNkIx2xy7dW/6/7AD5/
/bcbLmIfCht/uc6LgmCJvNqZ+Hvxx1N2zB/v1y0oIwbHKyP+cvejAArSX75T
q8I+YHi3wPE8BVef75IZxaZ7Ne56GkjBV+eW+ftwvO//sibNJ5KC8DhZD5sk
fJ8DHM8sjKHgjYTr1jBsQuG4TW0sBW6nWPk12M/s0gY14ykIWrulyQbnF9kK
2gbeQwosd/nleOB85O6ixbiVSsHcbI8dOdjFY2bcjY8psCicdX4Me6/B2fAH
2RQsVWZtvInzXWEyt925hAJ3ozNdXTgfSptMZ8j8R8GR3nnh+jh/7vn0vwvP
X1CgNdr0MgRbSm6LqmIVBXck86vW4HzrEvz8WHMtfk4LtXyK83P+4taNgQ34
/wqwspZ/RKDZ5f3y+s0UGJ0nP5/BzhtVfRHVQUGzQUixGc73sw5FS20iKfCS
+O06kE6gbGuPhy9/UVB2TetmbDbOV7pLTOAPBTob9N7PwvXmJY3zuWICn3e5
jU8AdlPrnvlVYlwwPDAsdjCXQD/37I55PZcL3VaDp7bhemZyyv7COxUu6DSd
9jpZSKAaR7qS9RIuSDeMD05g269uePZejQuSB5x/hhbhfDRpO/JBkwvLiocC
0ooJFBpidbTekAsukmF3RLh+Nt01cWqxxO8XhS9sLCPQ7otTo9usuSCw0xQ/
hesvtbfsVqstF5ZsmPZTxPX559K1jW32XBj1LaN54nrOzltp2enMhVm297RY
r/B8r3VXfDnGBfGCorHSGgKNfldiCOK5sNq79YdlG46npN6axH+5sP305aUG
7QQy2lp0eXsiF+oU6l0XdBDo5FM7UWUyF+j9Tu1jnQTqDwhsuJfDhXyd54z3
uF/hzxZEObziQs3uIqkG3N+0LyqQKe/nwj6jgB7vUQL5NV+s8h3kgrXVKu1/
cT8ld9XmrPYIFzI3F6TXjBHIQcAV3vnNheAnezfq4H6sPkfx3alZPHDdtEeZ
+Eug6jUXQjTZPDi2bFS4XoaGirdbzYoz50FUaUm40yIaCrN9fm2hFQ+GhF2+
xYtpyNVMS/qRNQ8unTQ6I69KQxJGskTJFh7cSDZu/LiUhrawGhU/OuHnapd/
nNOmIWHTTu2FPjzwL1ZQ0VhFQ0pbDjqk3ebBz5hN8apbaajforNVN4EHpcHu
p6vtaahyw6adxXd5kEPeu390Gw0d1NN2efuABx5uMfUvdtBQ4bwBT2EmD27v
l2k660pDm2v9A3Rf8kDmvmbFgaM0dHnTtQdFAh4ES15eLh1GQy1uh10N+njg
RLnY9YfT0FJ/W3bOdx4oOWbVt0XS0Idk5q3UQR40HSj6nXWdhuQnkkJujvMg
/Nc2Nb87NJSRW+JzgsaHlHah2vl0GmpiCdfpruJDdP/uNwff05CqVu3vdGM+
vBIvl7tXS0P+8KRYbR0fEt/X/Wqux/v19tNfgPjQvPjYJasWGvKsFlOba8OH
EzKWVQ6faej3GfZc4R4+rDRxCub109CSrzYfU6/xQT8vNoWmQEcRr9bl7Qjj
w/L0ENmm+XQ0nK4bIhXJh563G8vilOjo1SnaCq9YPlgVtE0tW0xHntIt1w3v
8cH7uTWc1qGjDKPdVlX5fJAIU3pSaEpHyyMOlXR/5kNQbTDxypeO4o87Rcd2
86HbYse7wdN09NfR2tOU5IPjogg5tXN01LRIh/VYwIc/d6963gyko5PFAz4+
Q3xYtjnbMDGajoo4/uqTcwSgKHX0llsGHa1dHRzHNhTAC9EcszwOHXV4sFcl
rRCAiSRHSpFHR74xTzoXrxbA8Bwj7cBeOsrhf1TSXC8Ag5Oe190G6EglTi95
laUABrm/5c0n6UhiqCN3u7MAJMeZP3bPY6DaLK2a6CsCCMhYc0BJm4EOd7w8
zLwmgPriow9m6zKQpITj3NuhAtCuf5Y5rMdAJrsv2SVGCSDVcdiw5R8Gypdq
bc2Kx+urZa9KX8NAcZ4XODVZAjhss2s405qBXFUa/4i3CmCdT94o2wt/b7FP
Fb9oF8D6lV2Vx30YqEpO4aT/RwEYFszrrDnOQBoyLkLhVwHYTLt8u+THQKIR
QUejEM/3xqFd+hIDXXk/XZg0LYDrygmS0TcYKMNv+bE12r1wJ7pcb18pA41+
iKZOBPWCbsM5gxg5Jvoi23548mov5FrGe9kr4u/NzQtFoSG9IPZDb1KezUSx
DVkT9yN74UHBYrVHKkyk3VIjX3+7Fwol9uSSWkzk1iVupZXVC/6ZLj11iIne
9vpnky29UPvv+jX+J3BLIOnmt22pELYz/fNdOploev/8lc0aQoj3NGHnfmIi
z9dNo1u1hGC0YoeieDcTGVwxO2O3XAhpHeMt+TwmevdX89wmYyE8qDK8qD/M
RGPjI5dNNgvBnH2nMYtgoZ1D4ZHafkJoc0auqZYsJNddnCLxRgiximrn+ytZ
KGbexYvP3gphsybT1rKaheauM3fyfi8E9YdSN1Pes5BEQgvR0SCEtyf4UQda
WGjYQRSQ2SWETSMBPgo8Fmqq1txqLxJC6KG9t1Wk5VBU7r2JJKU+OLZkfShv
mxyafTHIcc3JPvh50Wy0YEQOFQ39+FPh2wcFFXF293/LIc+DTg8sT/dBmSBQ
OWZKDr3Zqv9t+/k+iJlapxMgJY+CVb9ePnatD4wvkPqnF8gjyXfG2an/9sFe
PfBZYC6PJOQGxWmv+uBSodvO+QnySCzTLY9ifYPVOyPo620V0Km7edGsV9+g
Lu6Ze96c+ahcJ0yaeew7XLBey26VZSOmzSndK7Qf4Hj3oU8NWoC+6DW1ni37
ATaxK4Ly56qg/PuwlOfWD8Pjd/qaQxejPXmrmMrT/dAUNeixaa0qCryWHPQl
awBCbvDlKnYuRblC5Xu0zSIY1Dj7sjZeA4UlXXPv3iIC3YDNUoHJGshzW7/6
EwcRzO9ea742RwMtLCvLt9slgvEGz7TKKg0Ucd3lbZSHCKR1fpkp9Gugw6v+
HZp7VgRKueGGHPNlSDVYfpPUYxGkOAYH0/4sQ9PGF4jODBHslfYyCpHURF39
3JbH2SIIOnlrmSRDE8XuKtxjWSCCDvWJPtYyTfRXe5vvtTIRVPeFLrqwQxN9
ab5+f1arCDYofbx5uVATPQ8Z29/aLoJAXnOda4Umilu3Vyv1I16vcoo/qtVE
to+WF5l2i+CXn6nKAq4mKg2ofx/UJ4K5pxkKKnJaKF5v5XWHHyJYW2pJ11+k
hU5SiY5LRCJQk3KLttTRQpqbvXsqf4rgzouqReFmWkhSvC0tdmxm/05rirZq
IU7xuqPu4yLINT1I8l20UNnRVH2DKTz+/24oqRzWQncWyY7+/SuCfROBva5+
Wuj/U03FDg==
         "]]},
       Annotation[#, "Charting`Private`Tag$7516#4"]& ], 
      TagBox[
       {RGBColor[0.528488, 0.470624, 0.701351], AbsoluteThickness[1.6], 
        Opacity[1.], LineBox[CompressedData["
1:eJwd13k4VdsbB3BkqnOc4zhmMmTIFIoGKe9bXFIphcichJKxqDSIoqhct9GV
MlVSioqSMs+lQoYGmeLsM4sKRfXb93f+Oc/nefaz1tr7Xfv7rq0dELF1l5iI
iMhiURGR//7X72J31HDcbF6Fpbd9XcVEcVvVyAEVSwCxvV3bSFtkZ2Q9UrGD
kssOfU+tmbjhVe/DayqucL76Ny9+JRPdA6cqz6sEgjsjjEJdwcRPZqdsz6ns
h4FSx/W6FkzMUdicnKpyEr7MiLW4GjIxQfrRwhSViyCfGlNfpsBEj+25xV/G
b8DzikdlRjw5pPxJ8HbQKAb16DU7o+rlUG+LkF1/phTCB7TPxmfJ4YHXVpDx
7Slo7/AqwWg5VCpl9IuKVkPa7pG/366Xw8fDtm1vVtVBdHLTHhUtOazbc01t
O78BdD1navQnGfhdfzX9XlgzRFbEd0q8YaDYj7uyanovYL+Hz8CVGwxc9sf/
scv9Nri+8kzBzBEGtp20fN1k9AYqOmg8/W0M1Ezn/SgUtoPmu2lDCRMG8qYG
+rvNO2HW2Eu3TJyBN7jPXtDS3sK0e4mq8gdZpM0vGBsZ6YIfPsppa0tk8ezu
sqAc3R6oV5ipsUmRxUm8OxIS3wvFFtqzAl9Z3L+koVSx/h2cuOspE7FcFgfu
N5zp0P4ATz/7BeVTZXFmT9dVw7iP8CGrrBIa6Wi8Rup30LM+4A+1xPfH0tEh
Tzv4gVI/xPekOnG06Xhgvt+CIe8BoAdTEnI7aWjCd6P0Og2CgrL+vpmTNGTS
v0g3/ByE1w4NVMKchuLVV4t1sobgi8VgedmwDIZaPns/d8MwKId+KohPk8G7
jgE5VZPD0PGY49y6Sga/81RlWZc/Q2GTaTVtgoplLg5zLtqNQIWB5ZPGfCrG
r0vKLmWNwLZqreEpXyp2+oZ4m3NG4E3IiuDvPlTUjdmgUsQbgbzzJ7Z+9abi
i1zGhfwvIxDad9v3iycV5WeuJZ//OQLjUvoBY9uoePve47BI2ii0xBG1opup
2C7HtjZZNgrLa1LPHAUqan9a/y4/aRSMR8Y2zllAxdQ662K306OQtVDjnYw2
FScKTJKlzoyC4poaLRUtKtZF0yxD00chdUDny2INKgZKd/695OooBMi6l+xV
Jeez2O5QWzIK6jGFktJMKpqmBj/u/0iO98lVc0icipcjPM6l949CW3CGuyTp
P66OgWuHRiHdtvq4yRxyfZrGcrdYo7BPRFB0WJSKUWXCsLDxUVhVPpWt95uC
pYMxerOSLLi0We5S4RQFVy4/eVFlCQv+6cn4J55HwZ4AlWXXLFkQ6lT4q5NL
wX1p93u1lrNgkcOSfQtJF42+UzVYxYLPw9MJb9kU1Li4KHeZPQt2raUFrGBR
UGy8556LJwu2dkl3LRui4HX1vZt7vVlwRuVp+dVBClqvEx339GOB6J2oRlHS
+7ONLQMCWSBcTfPr6Kcgy+l4RWQ4C/rdzdqO9VHw5R3D5nOJLKiMHAqQf0fB
kJ6qEEYSC8QeGtee7aWguJjrvEunWLC0fNNuSdI22485ZZ1lQc5tas6vbgqW
SL19e+cyC2I8HrBm3lLwYuCRweY7LDD0+dFv1U5B83RG4oZ7LKhatErY/IaC
r57d0nlTzIK17hV73UlLMjuCekpZ4JtjXxv3moIHa/UEI1Us8LFOo71to6C3
xpsfom/J5xX7d2xbKwVpKtFlz7pZ8LemrHko6VqmQlTMOxY0rB1rpZDWn+vF
Zn9iwavBe0VbWyg49pXV84bNgoMy1elTTRTME6acT+GxYEdfVvFN0q4ck022
QhakmOJLN9Ll/dGNj7+yYN7DeKnnjRRMbP396NpvFoS0fJrJaaCgZUNuhLso
AW+ET0L8SBNVdsYMcQK8o5y+aJLeWJqad3IuAbcXa/kV1FPw9/1FvjZUAibr
DTaFky4pbFeZphGwO/JE8HLSCtmK/4TKE5C2hm7YXkfBln+fbtRTImD/rjXv
s0nHXfSWHlAhYOWT5voo0v0pefFbNQmYt1zDQ510+sm/rKkLCDAJ1J/3vZaC
tvHsyUZdAnTfTki2k7693zTcyogAy4JL42dJe0Z0GH41IWBVSB8RTlpmz/7R
IjMCPKxarFxI1wQq5QYtIeCITT7PinS0X4W31lIC5g9UieqQ1vX0Uf6wnIDT
HfuO00j3uIp0XVhJwDb9BXtnayh4enP+306rCfjlsriVT9p6vf0GKSTAeq1s
1gBpoR1HsnYtAX1uSzldpHPgbF3cXwT4H9EoayO9daXZMct1BJQu3yLeTFp8
aaeVcD0B8nc8P9aTfmwW873AiQBe7hub/7zbSPnBDmcCXt3caNFIWl3v2V41
FwL2iMRWtpJ+relr0O1GQFPb1FA76eOqoiNpHgQ4iSXf/EDaQuFG9jovAugJ
fVSCNIvu4CXmS4CcRrX6JOmMeVzF5/7keop/vJci73e9xLnOmJ0EyKj6O6qT
/vXHLM0siIBYr9cRFqRLfnY6ckIIMPjXYKsT6YDvMRL5oQS8NPb6vpu0/Bfl
Wu9wArDI0zeFdDP32RHFKAK8RHTP3yUdN+q7on0fAR3Bzy/9Vz+TQdFvKbEE
UFIWh0+T7v9wo9j2EFm/Y/9q6fxX/26H0F+HCQgflnvoTPr7i3PDkQkETC8b
SC4l3UfpDpk9QUCwUo4uQbpuo/rYqWQCdBYudFMn91/66zsz188QsPRXQ3wa
6Vj6RIJRGgHJmmcSX5L2cbaSfpxOQNSqWEMKub+NOpvlX10iYKo+MOY8aVkm
/apHBgEHJDfpfCA95bJNeySTrJeUwSld8v1p6B5ZNJNNAHtdU2Itad/3og6G
d8j6+/W3qjdT0E7V8VVpEXl/RZsL4kgbe6W7YDEB9+iZfh9JT/dp+LuXEnBX
9Mm+m+T7fH7Q+lBSFQFmZhkl3i/IvNA+8Ue2loDP+vq8DtJ+AS+SsurJ/fjA
YeH6l+TzG/E4/6iFgJ1Fi8ttyTxpImLuDnUSUHylsdWLzJsig8rFYd0EcE8O
XOOQvrBbvHy6l4BLnaZZcWQ++fPON9A/EeA55GJyi8yzn8LiT6sJAqILmkx1
ybwbNJva2coh4Cx9J/sl6eZIG64rnwDFeV2TsV1kHk60TYaOE+Abp2nQS+al
2SSHnjlDQETazQM1ZN4qLl98We83AT6C79En3lNw9sBB9QcibMiJfD3m+IGC
L35IGrZIsKG5Xz5p6CMFA3/prJ2ks0HB/nWN9QC5P8V992/VZUPJBbEHuWR/
+L1TaWmHPhuMLJOTMgny+vr275sN2WC1myV/hewn5om2B5xM2bBahHLkKtlv
Wv4YxK1bwYY9Q4fkO4Vk/X5+jbfZyAZnff32GbJ/eXvew8pNbLB8vtzM4ge5
f54Gia7awgafLQeLwn9SMO3g+0SrbWwQZOeoTcyS+TtZlWTpz4b97/yTjMWo
uG085YzRfjYoXwsKC5eh4nNn242FsWw4IPGwk0uj4oKSWarBITZU5c+rD5Wl
ojA8Ik3vGBueBBzdcZjsz0l813+0TrPhRB7Hr1OFiqWE5hXFLDYcj2S937WQ
iqoO790vXWeDxk2av6khFY/fOq8sn8uGqatJ7BkjKm7cJZHJuMUG/esPNG+Z
UnFkmJtFLWFDWVql+IplVGT2l+WJNZDjR1+s9LCnYhr16NEnTWy4tU7TIn8d
FedZ23nsbWXDG9f3C7+tp6JYRqdMz2s2XD6TV1FInlcmtowdLHzPhqEjNc8C
t5Png0aDzc5jbLihukVJN5yc/9uYocQEGzSl/2r8GEnFlgVPxCu+saHvw+HC
zH1UrI7/q0LnJxsm7n6xMz1ExftWAXpT4hzw3dw6//5JKp69d3XmmioH9C9k
2Kldo6J0X0DP1vkcGBae0NuYQ8WT84weSGlxoOWWv2QSeT47HFweFKXHgXOJ
tF+0O1Tco93dYWfOAQOba8uSnlBx3SXabd5fHLD5tmxYsouKEkcTXK2iOPDw
YHlrPVMGS8f5P6r3caD9m4Vjk5IMBgZ5ZNvHciDBvdmtQ00GGzabcV0Oc6BE
LXK9qK4MnlzwKT48iQMhH6OYLyxlULxlxd38f8n52kPH5nmQ46264WyUxYGp
x0bJWd7keA/okyXXyfXSj59YvoMcL5OFVfkcsPgzyU3ZI4Mnwi72vLvHgeCd
z0XyjsqgGPOLKK2OA7dfzDUouimDD095FVxs4IAfP0b04x0ZDJht2qjWzIHT
ejxT+RIZrBu9dsWgjQPuK8wbblbIYGL5hkW2PRyQ9ClId2iXQVHfAo+DXA7c
GDGvuvBLBkUKfYuH5biQKFRLqvenYRO/NzxbgQvBl3kXuME0PGu+xdRbmQsu
9qfWaEXQUKnc9l73fC4saQzqfXKUhqbNBndbDLigl+WXknmVht6jE7fu23Bh
V9z87bYfaLjAcG9Q6BouPFz96Y7fMA3Ze0f1DOy40NXVo3uWS8N933pv5Dpy
YaSdmFaYoWHqnMq8i65cKE8R/T2mTsen2qeux+3hgkf/88GunXQ8tkvEd3kY
F9RrVfVFwuhoV3ho/rcILnhucLBdTX4vtJvvzQqL4YL/krhYwWk6smFLpv9x
LkgzYz8bFNNR0Vftsv1lLmxRsj+q94eO0ZnF5+TquPBBUvBVwl0Wn8xmnqpr
4MJt1VFBhbcszvomJ0Q3c6F+8oVvXIAsntLxiels40KHS9OocrgsZhXN8znf
ywVG9VbnniRZbKzaZSIn4ELV0R06O57IovJntZcMZR7wTyXIm+sw0OcvqcZa
VR5oKYgPuhoxMK9goipqPg9SVz93SV7MQJO9rQ87FvAgMu3GcToycM332Mx/
FvFgJl9fttKHgXukOnczbHmwpP2r7+WrDKw0Pi3NCOdBtkHY9k5tOVzWpfTq
fCQPRlbv3aRqJIclRwr+kd/Hg6jQijMRS+Qw71WTqvJBHhinxhqutZXD0xES
izQTeXDFV/53yi453PooccuiyzwwbXavLS2SQ2Ll0UzHKh74J3w7KWrPRP/P
VL+XNTywm/JyVHZm4oczWTpO9Twy/zN6bTyZ2Nb3rMi5hQeb9QpvPwtn4sNj
P6vcO8nrS6SSYjOYeKTuwOddLB5g3KE68TEmMtZHmyTS+DAYrWSoXyiPObV0
ykoGH2zsVQNCH8ujudU9zjiTD5vGV+U11cvjJgP2rR0qfJB+zayo7pfHVElf
7TW6fHi0fdFQtYICitc7Koqs5EN7lV2owmkFnLTWFjm2iw+Gl6Z+zo1XxKRH
Vf1LQ/hwbp1++ta/FVHe2LtSsIcPxueWXinLVkQL1StxPpF8eLrW8tLLGkWM
nKZ+X3WYDyGvui9Yiyshp3SaM5POBxxmBWxKV8K+Re1vDz3ng2aj11P/KmXM
5jGOzqnmg6ioruTXdmUMKHTRP1dLrj97NS/nszJydHsP5jTxwUPyjpzzXBWc
VOuf39zOB/WEEOEfNxVkzOMHy4/yIalzn0XzNxW0Z0nN3pcRQBz1WoG0oxrO
veF4c4WsADKGt7hs91PDth1nNtXJCYB50O/Sixg1dPlEy+1WEkDx+vgUer4a
+ncp2M9qC6A/euv0wj9qeLhOJ91xmQAOHsjtflqpjiXXQXfEVwDKxqnzb7hp
4Ne4r1I7dghAMSI58V2EBi5zL+B92ikAvlPtm8WpGviMTn/UG0LO7/hg0KVa
A5uO9695GS0Ac2tZFS9jTfwYcNTvYbIAShd4rXWW0ELJhc8yj98XgJVz9eLS
r1roOCfi2K8SAUwk14k6zdHGswMLAuIeCUB0/o/9M3LayMhINdxfLoA/0+MP
/12ijepzPcuD6wRgm1V/qT9aG5fwprs39QggvXTR7bwpbfQpXsaY/1sAbjvb
9w3K6eBjz2lau4gQfl05ZvdDXwdpkhXUE3OEcDbwGGFmrYM13qulOdJCuNI2
az+1UwcXzLP7U8oUQtmWKfbEYx1kBW4RbDQUgmXyxIa6AF0MV93besRVCPxt
73XGO/WwqXFRs5m7EObsLBxU5OmhZtRYw/B2ITCbTbl+c/SxvTm6Zp2fEHyP
bM/1ttTHJTGHnsjvEULVe90BiQx9nHqTfLMoXghpM6fc1gYtxONJuQl9d4Rw
a+hObaOmIcockFq/454QXCUEwoaVhpgZEibHKhbCWjwUzHYzxEcbrPLHSoVg
wwoXZp01RBajo0GsWgjmnxU31M4YYtjlCusA0iL//xnh/wDBodv4
         "]]},
       Annotation[#, "Charting`Private`Tag$7516#5"]& ]}, {}}, InsetBox[
     TemplateBox[{"\"n=1\"","\"n=2\"","\"n=3\"","\"n=5\"","\"n=10\""},
      "LineLegend",
      DisplayFunction->(FormBox[
        StyleBox[
         StyleBox[
          PaneBox[
           TagBox[
            GridBox[{{
               TagBox[
                GridBox[{{
                   GraphicsBox[{{
                    Directive[
                    EdgeForm[
                    Directive[
                    Opacity[0.3], 
                    GrayLevel[0]]], 
                    PointSize[0.5], 
                    Opacity[1.], 
                    RGBColor[0.368417, 0.506779, 0.709798], 
                    AbsoluteThickness[1.6]], {
                    LineBox[{{0, 20}, {75, 20}}]}}, {
                    Directive[
                    EdgeForm[
                    Directive[
                    Opacity[0.3], 
                    GrayLevel[0]]], 
                    PointSize[0.5], 
                    Opacity[1.], 
                    RGBColor[0.368417, 0.506779, 0.709798], 
                    AbsoluteThickness[1.6]], {}}}, AspectRatio -> Full, 
                    ImageSize -> {75, 20}, PlotRangePadding -> None, 
                    ImagePadding -> Automatic, 
                    BaselinePosition -> (Scaled[0.1] -> Baseline)], #}, {
                   GraphicsBox[{{
                    Directive[
                    EdgeForm[
                    Directive[
                    Opacity[0.3], 
                    GrayLevel[0]]], 
                    PointSize[0.5], 
                    Opacity[1.], 
                    RGBColor[0.880722, 0.611041, 0.142051], 
                    AbsoluteThickness[1.6]], {
                    LineBox[{{0, 20}, {75, 20}}]}}, {
                    Directive[
                    EdgeForm[
                    Directive[
                    Opacity[0.3], 
                    GrayLevel[0]]], 
                    PointSize[0.5], 
                    Opacity[1.], 
                    RGBColor[0.880722, 0.611041, 0.142051], 
                    AbsoluteThickness[1.6]], {}}}, AspectRatio -> Full, 
                    ImageSize -> {75, 20}, PlotRangePadding -> None, 
                    ImagePadding -> Automatic, 
                    BaselinePosition -> (Scaled[0.1] -> Baseline)], #2}, {
                   GraphicsBox[{{
                    Directive[
                    EdgeForm[
                    Directive[
                    Opacity[0.3], 
                    GrayLevel[0]]], 
                    PointSize[0.5], 
                    Opacity[1.], 
                    RGBColor[0.560181, 0.691569, 0.194885], 
                    AbsoluteThickness[1.6]], {
                    LineBox[{{0, 20}, {75, 20}}]}}, {
                    Directive[
                    EdgeForm[
                    Directive[
                    Opacity[0.3], 
                    GrayLevel[0]]], 
                    PointSize[0.5], 
                    Opacity[1.], 
                    RGBColor[0.560181, 0.691569, 0.194885], 
                    AbsoluteThickness[1.6]], {}}}, AspectRatio -> Full, 
                    ImageSize -> {75, 20}, PlotRangePadding -> None, 
                    ImagePadding -> Automatic, 
                    BaselinePosition -> (Scaled[0.1] -> Baseline)], #3}, {
                   GraphicsBox[{{
                    Directive[
                    EdgeForm[
                    Directive[
                    Opacity[0.3], 
                    GrayLevel[0]]], 
                    PointSize[0.5], 
                    Opacity[1.], 
                    RGBColor[0.922526, 0.385626, 0.209179], 
                    AbsoluteThickness[1.6]], {
                    LineBox[{{0, 20}, {75, 20}}]}}, {
                    Directive[
                    EdgeForm[
                    Directive[
                    Opacity[0.3], 
                    GrayLevel[0]]], 
                    PointSize[0.5], 
                    Opacity[1.], 
                    RGBColor[0.922526, 0.385626, 0.209179], 
                    AbsoluteThickness[1.6]], {}}}, AspectRatio -> Full, 
                    ImageSize -> {75, 20}, PlotRangePadding -> None, 
                    ImagePadding -> Automatic, 
                    BaselinePosition -> (Scaled[0.1] -> Baseline)], #4}, {
                   GraphicsBox[{{
                    Directive[
                    EdgeForm[
                    Directive[
                    Opacity[0.3], 
                    GrayLevel[0]]], 
                    PointSize[0.5], 
                    Opacity[1.], 
                    RGBColor[0.528488, 0.470624, 0.701351], 
                    AbsoluteThickness[1.6]], {
                    LineBox[{{0, 20}, {75, 20}}]}}, {
                    Directive[
                    EdgeForm[
                    Directive[
                    Opacity[0.3], 
                    GrayLevel[0]]], 
                    PointSize[0.5], 
                    Opacity[1.], 
                    RGBColor[0.528488, 0.470624, 0.701351], 
                    AbsoluteThickness[1.6]], {}}}, AspectRatio -> Full, 
                    ImageSize -> {75, 20}, PlotRangePadding -> None, 
                    ImagePadding -> Automatic, 
                    BaselinePosition -> (Scaled[0.1] -> Baseline)], #5}}, 
                 GridBoxAlignment -> {
                  "Columns" -> {Center, Left}, "Rows" -> {{Baseline}}}, 
                 AutoDelete -> False, 
                 GridBoxDividers -> {
                  "Columns" -> {{False}}, "Rows" -> {{False}}}, 
                 GridBoxItemSize -> {"Columns" -> {{All}}, "Rows" -> {{All}}},
                  GridBoxSpacings -> {
                  "Columns" -> {{0.5}}, "Rows" -> {{0.8}}}], "Grid"]}}, 
             GridBoxAlignment -> {"Columns" -> {{Left}}, "Rows" -> {{Top}}}, 
             AutoDelete -> False, 
             GridBoxItemSize -> {
              "Columns" -> {{Automatic}}, "Rows" -> {{Automatic}}}, 
             GridBoxSpacings -> {"Columns" -> {{1}}, "Rows" -> {{0}}}], 
            "Grid"], Alignment -> Left, AppearanceElements -> None, 
           ImageMargins -> {{5, 5}, {5, 5}}, ImageSizeAction -> 
           "ResizeToFit"], LineIndent -> 0, StripOnInput -> False], {
          GrayLevel[0], FontSize -> Large, FontFamily -> "Arial"}, Background -> 
         Automatic, StripOnInput -> False], TraditionalForm]& ),
      Editable->True,
      InterpretationFunction:>(RowBox[{"LineLegend", "[", 
         RowBox[{
           RowBox[{"{", 
             RowBox[{
               RowBox[{"Directive", "[", 
                 RowBox[{
                   RowBox[{"Opacity", "[", "1.`", "]"}], ",", 
                   InterpretationBox[
                    ButtonBox[
                    TooltipBox[
                    GraphicsBox[{{
                    GrayLevel[0], 
                    RectangleBox[{0, 0}]}, {
                    GrayLevel[0], 
                    RectangleBox[{1, -1}]}, {
                    RGBColor[0.368417, 0.506779, 0.709798], 
                    RectangleBox[{0, -1}, {2, 1}]}}, DefaultBaseStyle -> 
                    "ColorSwatchGraphics", AspectRatio -> 1, Frame -> True, 
                    FrameStyle -> 
                    RGBColor[
                    0.24561133333333335`, 0.3378526666666667, 
                    0.4731986666666667], FrameTicks -> None, PlotRangePadding -> 
                    None, ImageSize -> 
                    Dynamic[{
                    Automatic, 1.35 CurrentValue["FontCapHeight"]/
                    AbsoluteCurrentValue[Magnification]}]], 
                    StyleBox[
                    RowBox[{"RGBColor", "[", 
                    RowBox[{"0.368417`", ",", "0.506779`", ",", "0.709798`"}],
                     "]"}], NumberMarks -> False]], Appearance -> None, 
                    BaseStyle -> {}, BaselinePosition -> Baseline, 
                    DefaultBaseStyle -> {}, ButtonFunction :> 
                    With[{Typeset`box$ = EvaluationBox[]}, 
                    If[
                    Not[
                    AbsoluteCurrentValue["Deployed"]], 
                    SelectionMove[Typeset`box$, All, Expression]; 
                    FrontEnd`Private`$ColorSelectorInitialAlpha = 1; 
                    FrontEnd`Private`$ColorSelectorInitialColor = 
                    RGBColor[0.368417, 0.506779, 0.709798]; 
                    FrontEnd`Private`$ColorSelectorUseMakeBoxes = True; 
                    MathLink`CallFrontEnd[
                    FrontEnd`AttachCell[Typeset`box$, 
                    FrontEndResource["RGBColorValueSelector"], {
                    0, {Left, Bottom}}, {Left, Top}, 
                    "ClosingActions" -> {
                    "SelectionDeparture", "ParentChanged", 
                    "EvaluatorQuit"}]]]], BaseStyle -> Inherited, Evaluator -> 
                    Automatic, Method -> "Preemptive"], 
                    RGBColor[0.368417, 0.506779, 0.709798], Editable -> False,
                     Selectable -> False], ",", 
                   RowBox[{"AbsoluteThickness", "[", "1.6`", "]"}]}], "]"}], 
               ",", 
               RowBox[{"Directive", "[", 
                 RowBox[{
                   RowBox[{"Opacity", "[", "1.`", "]"}], ",", 
                   InterpretationBox[
                    ButtonBox[
                    TooltipBox[
                    GraphicsBox[{{
                    GrayLevel[0], 
                    RectangleBox[{0, 0}]}, {
                    GrayLevel[0], 
                    RectangleBox[{1, -1}]}, {
                    RGBColor[0.880722, 0.611041, 0.142051], 
                    RectangleBox[{0, -1}, {2, 1}]}}, DefaultBaseStyle -> 
                    "ColorSwatchGraphics", AspectRatio -> 1, Frame -> True, 
                    FrameStyle -> 
                    RGBColor[
                    0.587148, 0.40736066666666665`, 0.09470066666666668], 
                    FrameTicks -> None, PlotRangePadding -> None, ImageSize -> 
                    Dynamic[{
                    Automatic, 1.35 CurrentValue["FontCapHeight"]/
                    AbsoluteCurrentValue[Magnification]}]], 
                    StyleBox[
                    RowBox[{"RGBColor", "[", 
                    RowBox[{"0.880722`", ",", "0.611041`", ",", "0.142051`"}],
                     "]"}], NumberMarks -> False]], Appearance -> None, 
                    BaseStyle -> {}, BaselinePosition -> Baseline, 
                    DefaultBaseStyle -> {}, ButtonFunction :> 
                    With[{Typeset`box$ = EvaluationBox[]}, 
                    If[
                    Not[
                    AbsoluteCurrentValue["Deployed"]], 
                    SelectionMove[Typeset`box$, All, Expression]; 
                    FrontEnd`Private`$ColorSelectorInitialAlpha = 1; 
                    FrontEnd`Private`$ColorSelectorInitialColor = 
                    RGBColor[0.880722, 0.611041, 0.142051]; 
                    FrontEnd`Private`$ColorSelectorUseMakeBoxes = True; 
                    MathLink`CallFrontEnd[
                    FrontEnd`AttachCell[Typeset`box$, 
                    FrontEndResource["RGBColorValueSelector"], {
                    0, {Left, Bottom}}, {Left, Top}, 
                    "ClosingActions" -> {
                    "SelectionDeparture", "ParentChanged", 
                    "EvaluatorQuit"}]]]], BaseStyle -> Inherited, Evaluator -> 
                    Automatic, Method -> "Preemptive"], 
                    RGBColor[0.880722, 0.611041, 0.142051], Editable -> False,
                     Selectable -> False], ",", 
                   RowBox[{"AbsoluteThickness", "[", "1.6`", "]"}]}], "]"}], 
               ",", 
               RowBox[{"Directive", "[", 
                 RowBox[{
                   RowBox[{"Opacity", "[", "1.`", "]"}], ",", 
                   InterpretationBox[
                    ButtonBox[
                    TooltipBox[
                    GraphicsBox[{{
                    GrayLevel[0], 
                    RectangleBox[{0, 0}]}, {
                    GrayLevel[0], 
                    RectangleBox[{1, -1}]}, {
                    RGBColor[0.560181, 0.691569, 0.194885], 
                    RectangleBox[{0, -1}, {2, 1}]}}, DefaultBaseStyle -> 
                    "ColorSwatchGraphics", AspectRatio -> 1, Frame -> True, 
                    FrameStyle -> 
                    RGBColor[
                    0.37345400000000006`, 0.461046, 0.12992333333333334`], 
                    FrameTicks -> None, PlotRangePadding -> None, ImageSize -> 
                    Dynamic[{
                    Automatic, 1.35 CurrentValue["FontCapHeight"]/
                    AbsoluteCurrentValue[Magnification]}]], 
                    StyleBox[
                    RowBox[{"RGBColor", "[", 
                    RowBox[{"0.560181`", ",", "0.691569`", ",", "0.194885`"}],
                     "]"}], NumberMarks -> False]], Appearance -> None, 
                    BaseStyle -> {}, BaselinePosition -> Baseline, 
                    DefaultBaseStyle -> {}, ButtonFunction :> 
                    With[{Typeset`box$ = EvaluationBox[]}, 
                    If[
                    Not[
                    AbsoluteCurrentValue["Deployed"]], 
                    SelectionMove[Typeset`box$, All, Expression]; 
                    FrontEnd`Private`$ColorSelectorInitialAlpha = 1; 
                    FrontEnd`Private`$ColorSelectorInitialColor = 
                    RGBColor[0.560181, 0.691569, 0.194885]; 
                    FrontEnd`Private`$ColorSelectorUseMakeBoxes = True; 
                    MathLink`CallFrontEnd[
                    FrontEnd`AttachCell[Typeset`box$, 
                    FrontEndResource["RGBColorValueSelector"], {
                    0, {Left, Bottom}}, {Left, Top}, 
                    "ClosingActions" -> {
                    "SelectionDeparture", "ParentChanged", 
                    "EvaluatorQuit"}]]]], BaseStyle -> Inherited, Evaluator -> 
                    Automatic, Method -> "Preemptive"], 
                    RGBColor[0.560181, 0.691569, 0.194885], Editable -> False,
                     Selectable -> False], ",", 
                   RowBox[{"AbsoluteThickness", "[", "1.6`", "]"}]}], "]"}], 
               ",", 
               RowBox[{"Directive", "[", 
                 RowBox[{
                   RowBox[{"Opacity", "[", "1.`", "]"}], ",", 
                   InterpretationBox[
                    ButtonBox[
                    TooltipBox[
                    GraphicsBox[{{
                    GrayLevel[0], 
                    RectangleBox[{0, 0}]}, {
                    GrayLevel[0], 
                    RectangleBox[{1, -1}]}, {
                    RGBColor[0.922526, 0.385626, 0.209179], 
                    RectangleBox[{0, -1}, {2, 1}]}}, DefaultBaseStyle -> 
                    "ColorSwatchGraphics", AspectRatio -> 1, Frame -> True, 
                    FrameStyle -> 
                    RGBColor[
                    0.6150173333333333, 0.25708400000000003`, 
                    0.13945266666666667`], FrameTicks -> None, 
                    PlotRangePadding -> None, ImageSize -> 
                    Dynamic[{
                    Automatic, 1.35 CurrentValue["FontCapHeight"]/
                    AbsoluteCurrentValue[Magnification]}]], 
                    StyleBox[
                    RowBox[{"RGBColor", "[", 
                    RowBox[{"0.922526`", ",", "0.385626`", ",", "0.209179`"}],
                     "]"}], NumberMarks -> False]], Appearance -> None, 
                    BaseStyle -> {}, BaselinePosition -> Baseline, 
                    DefaultBaseStyle -> {}, ButtonFunction :> 
                    With[{Typeset`box$ = EvaluationBox[]}, 
                    If[
                    Not[
                    AbsoluteCurrentValue["Deployed"]], 
                    SelectionMove[Typeset`box$, All, Expression]; 
                    FrontEnd`Private`$ColorSelectorInitialAlpha = 1; 
                    FrontEnd`Private`$ColorSelectorInitialColor = 
                    RGBColor[0.922526, 0.385626, 0.209179]; 
                    FrontEnd`Private`$ColorSelectorUseMakeBoxes = True; 
                    MathLink`CallFrontEnd[
                    FrontEnd`AttachCell[Typeset`box$, 
                    FrontEndResource["RGBColorValueSelector"], {
                    0, {Left, Bottom}}, {Left, Top}, 
                    "ClosingActions" -> {
                    "SelectionDeparture", "ParentChanged", 
                    "EvaluatorQuit"}]]]], BaseStyle -> Inherited, Evaluator -> 
                    Automatic, Method -> "Preemptive"], 
                    RGBColor[0.922526, 0.385626, 0.209179], Editable -> False,
                     Selectable -> False], ",", 
                   RowBox[{"AbsoluteThickness", "[", "1.6`", "]"}]}], "]"}], 
               ",", 
               RowBox[{"Directive", "[", 
                 RowBox[{
                   RowBox[{"Opacity", "[", "1.`", "]"}], ",", 
                   InterpretationBox[
                    ButtonBox[
                    TooltipBox[
                    GraphicsBox[{{
                    GrayLevel[0], 
                    RectangleBox[{0, 0}]}, {
                    GrayLevel[0], 
                    RectangleBox[{1, -1}]}, {
                    RGBColor[0.528488, 0.470624, 0.701351], 
                    RectangleBox[{0, -1}, {2, 1}]}}, DefaultBaseStyle -> 
                    "ColorSwatchGraphics", AspectRatio -> 1, Frame -> True, 
                    FrameStyle -> 
                    RGBColor[
                    0.3523253333333333, 0.3137493333333333, 
                    0.46756733333333333`], FrameTicks -> None, 
                    PlotRangePadding -> None, ImageSize -> 
                    Dynamic[{
                    Automatic, 1.35 CurrentValue["FontCapHeight"]/
                    AbsoluteCurrentValue[Magnification]}]], 
                    StyleBox[
                    RowBox[{"RGBColor", "[", 
                    RowBox[{"0.528488`", ",", "0.470624`", ",", "0.701351`"}],
                     "]"}], NumberMarks -> False]], Appearance -> None, 
                    BaseStyle -> {}, BaselinePosition -> Baseline, 
                    DefaultBaseStyle -> {}, ButtonFunction :> 
                    With[{Typeset`box$ = EvaluationBox[]}, 
                    If[
                    Not[
                    AbsoluteCurrentValue["Deployed"]], 
                    SelectionMove[Typeset`box$, All, Expression]; 
                    FrontEnd`Private`$ColorSelectorInitialAlpha = 1; 
                    FrontEnd`Private`$ColorSelectorInitialColor = 
                    RGBColor[0.528488, 0.470624, 0.701351]; 
                    FrontEnd`Private`$ColorSelectorUseMakeBoxes = True; 
                    MathLink`CallFrontEnd[
                    FrontEnd`AttachCell[Typeset`box$, 
                    FrontEndResource["RGBColorValueSelector"], {
                    0, {Left, Bottom}}, {Left, Top}, 
                    "ClosingActions" -> {
                    "SelectionDeparture", "ParentChanged", 
                    "EvaluatorQuit"}]]]], BaseStyle -> Inherited, Evaluator -> 
                    Automatic, Method -> "Preemptive"], 
                    RGBColor[0.528488, 0.470624, 0.701351], Editable -> False,
                     Selectable -> False], ",", 
                   RowBox[{"AbsoluteThickness", "[", "1.6`", "]"}]}], "]"}]}],
              "}"}], ",", 
           RowBox[{"{", 
             RowBox[{#, ",", #2, ",", #3, ",", #4, ",", #5}], "}"}], ",", 
           RowBox[{"LegendMarkers", "\[Rule]", "None"}], ",", 
           RowBox[{"LabelStyle", "\[Rule]", 
             RowBox[{"{", 
               RowBox[{
                 InterpretationBox[
                  ButtonBox[
                   TooltipBox[
                    GraphicsBox[{{
                    GrayLevel[0], 
                    RectangleBox[{0, 0}]}, {
                    GrayLevel[0], 
                    RectangleBox[{1, -1}]}, {
                    GrayLevel[0], 
                    RectangleBox[{0, -1}, {2, 1}]}}, DefaultBaseStyle -> 
                    "ColorSwatchGraphics", AspectRatio -> 1, Frame -> True, 
                    FrameStyle -> GrayLevel[0.], FrameTicks -> None, 
                    PlotRangePadding -> None, ImageSize -> 
                    Dynamic[{
                    Automatic, 1.35 CurrentValue["FontCapHeight"]/
                    AbsoluteCurrentValue[Magnification]}]], 
                    StyleBox[
                    RowBox[{"GrayLevel", "[", "0", "]"}], NumberMarks -> 
                    False]], Appearance -> None, BaseStyle -> {}, 
                   BaselinePosition -> Baseline, DefaultBaseStyle -> {}, 
                   ButtonFunction :> With[{Typeset`box$ = EvaluationBox[]}, 
                    If[
                    Not[
                    AbsoluteCurrentValue["Deployed"]], 
                    SelectionMove[Typeset`box$, All, Expression]; 
                    FrontEnd`Private`$ColorSelectorInitialAlpha = 1; 
                    FrontEnd`Private`$ColorSelectorInitialColor = 
                    GrayLevel[0]; 
                    FrontEnd`Private`$ColorSelectorUseMakeBoxes = True; 
                    MathLink`CallFrontEnd[
                    FrontEnd`AttachCell[Typeset`box$, 
                    FrontEndResource["GrayLevelColorValueSelector"], {
                    0, {Left, Bottom}}, {Left, Top}, 
                    "ClosingActions" -> {
                    "SelectionDeparture", "ParentChanged", 
                    "EvaluatorQuit"}]]]], BaseStyle -> Inherited, Evaluator -> 
                   Automatic, Method -> "Preemptive"], 
                  GrayLevel[0], Editable -> False, Selectable -> False], ",", 
                 "Large"}], "}"}]}], ",", 
           RowBox[{"LegendLayout", "\[Rule]", "\"Column\""}], ",", 
           RowBox[{"LegendMarkerSize", "\[Rule]", 
             RowBox[{"{", 
               RowBox[{"75", ",", "20"}], "}"}]}]}], "]"}]& )], 
     Scaled[{0.55, 0.99}], ImageScaled[{0.5, 1}],
     BaseStyle->{FontSize -> Larger},
     FormatType->StandardForm]},
   AspectRatio->NCache[GoldenRatio^(-1), 0.6180339887498948],
   Axes->{False, False},
   AxesLabel->{None, None},
   AxesOrigin->{0, 1.5},
   DisplayFunction->Identity,
   Frame->{{True, False}, {True, False}},
   FrameLabel->{{
      FormBox[
       StyleBox[
       "\"I(q)\"", FontSize -> 32, FontColor -> GrayLevel[0], StripOnInput -> 
        False], TraditionalForm], None}, {
      FormBox[
       StyleBox[
       "\"q\"", FontSize -> 32, FontColor -> GrayLevel[0], StripOnInput -> 
        False], TraditionalForm], None}},
   FrameStyle->Directive[
     Thickness[Large], 
     GrayLevel[0]],
   FrameTicks->FrontEndValueCache[{{Automatic, 
       Charting`ScaledFrameTicks[{Identity, Identity}]}, {Automatic, 
       Charting`ScaledFrameTicks[{Identity, Identity}]}}, {{Automatic, {{2., 
         FormBox[
          TemplateBox[{0., 0.}, "Spacer2"], TraditionalForm], {0.01, 0.}, {
          AbsoluteThickness[0.1]}}, {4., 
         FormBox[
          TemplateBox[{0., 0.}, "Spacer2"], TraditionalForm], {0.01, 0.}, {
          AbsoluteThickness[0.1]}}, {6., 
         FormBox[
          TemplateBox[{0., 0.}, "Spacer2"], TraditionalForm], {0.01, 0.}, {
          AbsoluteThickness[0.1]}}, {8., 
         FormBox[
          TemplateBox[{0., 0.}, "Spacer2"], TraditionalForm], {0.01, 0.}, {
          AbsoluteThickness[0.1]}}, {10., 
         FormBox[
          TemplateBox[{0., 0.}, "Spacer2"], TraditionalForm], {0.01, 0.}, {
          AbsoluteThickness[0.1]}}, {12., 
         FormBox[
          TemplateBox[{0., 0.}, "Spacer2"], TraditionalForm], {0.01, 0.}, {
          AbsoluteThickness[0.1]}}, {0., 
         FormBox[
          TemplateBox[{0., 0.}, "Spacer2"], TraditionalForm], {0.005, 0.}, {
          AbsoluteThickness[0.1]}}, {0.5, 
         FormBox[
          TemplateBox[{0., 0.}, "Spacer2"], TraditionalForm], {0.005, 0.}, {
          AbsoluteThickness[0.1]}}, {1., 
         FormBox[
          TemplateBox[{0., 0.}, "Spacer2"], TraditionalForm], {0.005, 0.}, {
          AbsoluteThickness[0.1]}}, {1.5, 
         FormBox[
          TemplateBox[{0., 0.}, "Spacer2"], TraditionalForm], {0.005, 0.}, {
          AbsoluteThickness[0.1]}}, {2.5, 
         FormBox[
          TemplateBox[{0., 0.}, "Spacer2"], TraditionalForm], {0.005, 0.}, {
          AbsoluteThickness[0.1]}}, {3., 
         FormBox[
          TemplateBox[{0., 0.}, "Spacer2"], TraditionalForm], {0.005, 0.}, {
          AbsoluteThickness[0.1]}}, {3.5, 
         FormBox[
          TemplateBox[{0., 0.}, "Spacer2"], TraditionalForm], {0.005, 0.}, {
          AbsoluteThickness[0.1]}}, {4.5, 
         FormBox[
          TemplateBox[{0., 0.}, "Spacer2"], TraditionalForm], {0.005, 0.}, {
          AbsoluteThickness[0.1]}}, {5., 
         FormBox[
          TemplateBox[{0., 0.}, "Spacer2"], TraditionalForm], {0.005, 0.}, {
          AbsoluteThickness[0.1]}}, {5.5, 
         FormBox[
          TemplateBox[{0., 0.}, "Spacer2"], TraditionalForm], {0.005, 0.}, {
          AbsoluteThickness[0.1]}}, {6.5, 
         FormBox[
          TemplateBox[{0., 0.}, "Spacer2"], TraditionalForm], {0.005, 0.}, {
          AbsoluteThickness[0.1]}}, {7., 
         FormBox[
          TemplateBox[{0., 0.}, "Spacer2"], TraditionalForm], {0.005, 0.}, {
          AbsoluteThickness[0.1]}}, {7.5, 
         FormBox[
          TemplateBox[{0., 0.}, "Spacer2"], TraditionalForm], {0.005, 0.}, {
          AbsoluteThickness[0.1]}}, {8.5, 
         FormBox[
          TemplateBox[{0., 0.}, "Spacer2"], TraditionalForm], {0.005, 0.}, {
          AbsoluteThickness[0.1]}}, {9., 
         FormBox[
          TemplateBox[{0., 0.}, "Spacer2"], TraditionalForm], {0.005, 0.}, {
          AbsoluteThickness[0.1]}}, {9.5, 
         FormBox[
          TemplateBox[{0., 0.}, "Spacer2"], TraditionalForm], {0.005, 0.}, {
          AbsoluteThickness[0.1]}}, {10.5, 
         FormBox[
          TemplateBox[{0., 0.}, "Spacer2"], TraditionalForm], {0.005, 0.}, {
          AbsoluteThickness[0.1]}}, {11., 
         FormBox[
          TemplateBox[{0., 0.}, "Spacer2"], TraditionalForm], {0.005, 0.}, {
          AbsoluteThickness[0.1]}}, {11.5, 
         FormBox[
          TemplateBox[{0., 0.}, "Spacer2"], TraditionalForm], {0.005, 0.}, {
          AbsoluteThickness[0.1]}}, {12.5, 
         FormBox[
          TemplateBox[{0., 0.}, "Spacer2"], TraditionalForm], {0.005, 0.}, {
          AbsoluteThickness[0.1]}}, {13., 
         FormBox[
          TemplateBox[{0., 0.}, "Spacer2"], TraditionalForm], {0.005, 0.}, {
          AbsoluteThickness[0.1]}}, {13.5, 
         FormBox[
          TemplateBox[{0., 0.}, "Spacer2"], TraditionalForm], {0.005, 0.}, {
          AbsoluteThickness[0.1]}}, {14., 
         FormBox[
          TemplateBox[{0., 0.}, "Spacer2"], TraditionalForm], {0.005, 0.}, {
          AbsoluteThickness[0.1]}}}}, {Automatic, {{0., 
         FormBox[
          TemplateBox[{0., 0.}, "Spacer2"], TraditionalForm], {0.01, 0.}, {
          AbsoluteThickness[0.1]}}, {0.2, 
         FormBox[
          TemplateBox[{0., 0.}, "Spacer2"], TraditionalForm], {0.01, 0.}, {
          AbsoluteThickness[0.1]}}, {0.4, 
         FormBox[
          TemplateBox[{0., 0.}, "Spacer2"], TraditionalForm], {0.01, 0.}, {
          AbsoluteThickness[0.1]}}, {0.6, 
         FormBox[
          TemplateBox[{0., 0.}, "Spacer2"], TraditionalForm], {0.01, 0.}, {
          AbsoluteThickness[0.1]}}, {0.8, 
         FormBox[
          TemplateBox[{0., 0.}, "Spacer2"], TraditionalForm], {0.01, 0.}, {
          AbsoluteThickness[0.1]}}, {1., 
         FormBox[
          TemplateBox[{0., 0.}, "Spacer2"], TraditionalForm], {0.01, 0.}, {
          AbsoluteThickness[0.1]}}, {0.05, 
         FormBox[
          TemplateBox[{0., 0.}, "Spacer2"], TraditionalForm], {0.005, 0.}, {
          AbsoluteThickness[0.1]}}, {0.1, 
         FormBox[
          TemplateBox[{0., 0.}, "Spacer2"], TraditionalForm], {0.005, 0.}, {
          AbsoluteThickness[0.1]}}, {0.15, 
         FormBox[
          TemplateBox[{0., 0.}, "Spacer2"], TraditionalForm], {0.005, 0.}, {
          AbsoluteThickness[0.1]}}, {0.25, 
         FormBox[
          TemplateBox[{0., 0.}, "Spacer2"], TraditionalForm], {0.005, 0.}, {
          AbsoluteThickness[0.1]}}, {0.3, 
         FormBox[
          TemplateBox[{0., 0.}, "Spacer2"], TraditionalForm], {0.005, 0.}, {
          AbsoluteThickness[0.1]}}, {0.35, 
         FormBox[
          TemplateBox[{0., 0.}, "Spacer2"], TraditionalForm], {0.005, 0.}, {
          AbsoluteThickness[0.1]}}, {0.45, 
         FormBox[
          TemplateBox[{0., 0.}, "Spacer2"], TraditionalForm], {0.005, 0.}, {
          AbsoluteThickness[0.1]}}, {0.5, 
         FormBox[
          TemplateBox[{0., 0.}, "Spacer2"], TraditionalForm], {0.005, 0.}, {
          AbsoluteThickness[0.1]}}, {0.55, 
         FormBox[
          TemplateBox[{0., 0.}, "Spacer2"], TraditionalForm], {0.005, 0.}, {
          AbsoluteThickness[0.1]}}, {0.65, 
         FormBox[
          TemplateBox[{0., 0.}, "Spacer2"], TraditionalForm], {0.005, 0.}, {
          AbsoluteThickness[0.1]}}, {0.7, 
         FormBox[
          TemplateBox[{0., 0.}, "Spacer2"], TraditionalForm], {0.005, 0.}, {
          AbsoluteThickness[0.1]}}, {0.75, 
         FormBox[
          TemplateBox[{0., 0.}, "Spacer2"], TraditionalForm], {0.005, 0.}, {
          AbsoluteThickness[0.1]}}, {0.85, 
         FormBox[
          TemplateBox[{0., 0.}, "Spacer2"], TraditionalForm], {0.005, 0.}, {
          AbsoluteThickness[0.1]}}, {0.9, 
         FormBox[
          TemplateBox[{0., 0.}, "Spacer2"], TraditionalForm], {0.005, 0.}, {
          AbsoluteThickness[0.1]}}, {0.95, 
         FormBox[
          TemplateBox[{0., 0.}, "Spacer2"], TraditionalForm], {0.005, 0.}, {
          AbsoluteThickness[0.1]}}}}}],
   GridLines->{None, None},
   GridLinesStyle->Directive[
     GrayLevel[0.5, 0.4]],
   ImagePadding->All,
   ImageSize->{640, 480},
   LabelStyle->{
     GrayLevel[0], Large},
   Method->{
    "DefaultBoundaryStyle" -> Automatic, 
     "DefaultGraphicsInteraction" -> {
      "Version" -> 1.2, "TrackMousePosition" -> {True, False}, 
       "Effects" -> {
        "Highlight" -> {"ratio" -> 2}, "HighlightPoint" -> {"ratio" -> 2}, 
         "Droplines" -> {
          "freeformCursorMode" -> True, 
           "placement" -> {"x" -> "All", "y" -> "None"}}}}, 
     "DefaultMeshStyle" -> AbsolutePointSize[6], "ScalingFunctions" -> None, 
     "CoordinatesToolOptions" -> {"DisplayFunction" -> ({
         (Identity[#]& )[
          Part[#, 1]], 
         (Identity[#]& )[
          Part[#, 2]]}& ), "CopiedValueFunction" -> ({
         (Identity[#]& )[
          Part[#, 1]], 
         (Identity[#]& )[
          Part[#, 2]]}& )}},
   PlotRange->{{0, 1}, {1.5, 13}},
   PlotRangeClipping->True,
   PlotRangePadding->{{0, 0}, {0, 0}},
   Ticks->{Automatic, Automatic}],
  InterpretTemplate[Legended[
    Graphics[{{{{}, {}, 
        Annotation[{
          Directive[
           Opacity[1.], 
           RGBColor[0.368417, 0.506779, 0.709798], 
           AbsoluteThickness[1.6]], 
          Line[CompressedData["
1:eJwVx3881HccwHG/NprF5+78ujvfdHJFRCOmrL3ffjz81ubwcB67kFKxZpIt
tcxuOZUkFTI/EplNCuXHLJQH92jloevHJdpwfsXl17d6dETrbu2P1+P5ePHi
vhXE62hpaYW8738D45UPO59HfP5jpfTLiAgK9bw5yQr2Jgixux4aEE6hS3lR
aSPbBzgN5YKtYRQG3eu/XsYOh+aOw+H8UAojdy12nGXvgpmBjUJVMIVDTse8
T7FTQWhcFlPgQ+FF0y+ystmZ8MmR75L6XCgUGzSuO8HOh/GItTkRTAqFURX1
L15Wgc7BLtJ41xINNWKR36p6EJXNykYklsgPnVd2n2yC5EIX3k5vSzwo2wxF
r/8EfNfU7vWWi+ZNjGFt7VsQkCA98+oPLraMeffe/6wLPvY2atAkcbErsYwb
NSuFHDo1bsc6LqrWbjW++s1f4FuRsO3cBAd1lmoJl98DNzqLjlqXctBNE9sS
VtcLic8iXomFHOzN3CS7vf4+9A06qVzNOGiVN7NUM/8Aljx9PP1kbJxZVAz3
bXwEUVcmb9ueZGPVdFuPUa4cDmR2F+zxYqMR9Rs9MfEY/J063iwvW2BOQvPu
izZPQKjwKYhutcAFrJ3Ym9EPvHcf/mCVbIGpztIms+4BsF0dWdzgYIGKOunJ
h7y/YbJhVKd83BzfJj4usTv8D8SanNCMlpijvae+enfbIJil33RVCc3Rr5K3
55r5MGSFOTbHE3M8SMVYj4oU4OzkkFTda4YOsxGG/SEjUDTk2+aRbYYs4xcG
0uURaF0qCXX0MkO9WyX1a0pHwYSbwXupNsWvN7U9XRE0BraXS7cwWkyxNiDu
4s2FMXhj2D8lSTJF1QyHTBaOg96BclmPvSk2h/np5vtMQI9fpXrfuAlm+EvK
mybfP89lr6LcBHlDgQOXJM/guGwkvnq7CW75NDOf7TwJauWdKz2mJihadX9J
Wz4JdQaw4dYjFqp6To0li6eAU0gvkGwWFulFpwpslNBp67js7MtC1nBzpY5U
Cda5J87U6LLwg3Rx+Ob9z+HzHVYp6W1M1KqJrh9jTkPBZu8cXhoTU4rrTzG7
pqE6o4K2dmJih/1xA0bSDOwvspxKm2IgIzDF4WejWUhr4VuUVzFwcMMD+aH2
WXD3SjhrLWJgwwWwmYieAzf5Ft/vLRi4vd6NQannYN7NLnfVE4I/SSrEg5fn
IdZAYGWTS/CqkioxCqZhpcJgeimQ4PEySezwNhpE6hQdWQDBXYI5fl0oDVeo
IU6lP0HL9vaGkEga/EXXggJ9CWaf/up2ThwNx55GXS32JLjX7ZeXHx2iQSO/
nOzhTtA608Rfv5qGV3eCF4/wCardj6zs/50GVLYYh9oQfDo3/qi6loY8fZ4t
fw3BvMjG7b7XaHD0VQnvrSaoWS84IGmnYV932Q3KkuDgw9MXdOU0jHfMp99k
EmzNWtwp76PBZUhYeJZBMN8jxu7SAA1H/+2q200IBv3q2OQ1TMNqj/MKIyOC
N9Lu3RU/pyG6FTxjVhAs3OB6OnSWhtr+migXA4L7x0rDeTQNywusFH19grbB
+xSdr2kodlVW1usR1NN+XJW3SMN0uKDtqC7BkWaPxNhlGtxT2+WROgTbEy85
bXxHQ9a5tbP22gTPWxmqNBoanlzP09PSIvgfePwyrA==
           "]]}, 
         "Charting`Private`Tag$7516#1"], 
        Annotation[{
          Directive[
           Opacity[1.], 
           RGBColor[0.880722, 0.611041, 0.142051], 
           AbsoluteThickness[1.6]], 
          Line[CompressedData["
1:eJwV1nc4ll8YB3CaMh+zXitK6xeiRCT3SYpCwwglZFTI3uInmRnxy87IiLJl
r5f3fe2VjJKsEjLSa6ZS+p3+eq7PdT3XOc851/3c91fU1E7LYhMDAwMTIwPD
3+cFi+keyoyu0lyJbntnJ4G2nOG3HyPJwIOkV0gR+9jT+KQSkgrUjfdy53UQ
SL1roDiZpAP9H3W7w9oJpGe+Rn5MMgdeYalErVYCjRwJOhNOcoa5ww+96Q0E
SuW9FBhC8ocef6sDtjUE8mUqOfCQFA07rHsmvHIJ9I/qf8HF9tEgxuiw9j2H
QL0BdjNDLdEw9t+skwu22GbxXEnXGFgWks+xyyZQ8+9nkv29sSCnOM5s+ZxA
rMuxx3eHJUCVjd5/dhkEih/xPFO2kQKSD82vdSQS6LSgwbNR3acQNd8eoYM9
e01uK1P+U1jY4yYx+oRAwl88zPIlUsHqnm3aUgKB7Cxl9zEMp8KIkpuVSDyB
uMwLX2SeSAftL59cIqIJpG+QVriw+Ay4mymkmnAC0Yd0mNP5M6Hv8AboYwca
MVlon8mEZxxN9athBCoxs+Mvj86EUanmDmlsdttTAffkskB81YWnIIRATQ8G
r23zfg78N8OMK4IIdDSPc5sgUw50ZiZGsz4gUJtkk0mXVA5IbAi+K/UlkMlL
95p/DXLAo3vU6QZ2ePmY/cecHJCv/VlSeJ9A05T8oSzNXCAPOunq+xAo5c35
l9JReTDMcJen2otALH98DVWFC+HnqKdCvRu+L0s9I/FzhZDfPbLkhC3WL27C
aVsICwEDGwexlbIHzIbIhcDw4A5ntCuBqrJjyyoki8DGfnG3rQuB5rW/1Kq/
KgKtz2LvpZ0IpPsirsOJrRj4VJDPmi2Bkm480LglWgz918rjyrHHuWy69I8X
g4Bk+CZXbDtv5e5TN4ph/3nZ7lUbAj3Umu/dnl8MKjtun/lxl0DkX8rvEzVK
wN+x9RGHNYH2Xfk63RBaCoP0ShuP2wTi91FVuJ1WCmDSKqKETeSnhjJXlEKG
sMGxzdg/mbQlr4yXQi1bl+ujWwR6TalwGj1RBi/snrlkWxDIU8p34/tkGXzk
BbVFM/w9Ru8vJa2XQbRJ3HwNtnnYsTTgLIcc/tzFQOxL05NnAhXLQdeij1cY
Wyz1wkPuqHIQ4OjqvGxKoFccPDySqAK+Bj2ebTEhUMMpG4se3QqQb3jjEo9d
ad1c7mxdARoR7MaW2Bkt7gY1sRWw2/SIOiu2u89Iitp8BdDz+oKvGhNoDz3r
kNmTSijL6X/06waB3F7JQ/xKFcyP77d7dB3Xk2TZZBtTNThdXGO0wX4WLhW2
LlgNNZvPTapj92gcGDQ6Ww0DvLLJzNiHO3ic9sVWw6qxak/oNQKNtdCziuVq
oKXN9HSyAYFcD1hrTqjXAEPAzYH72KxBU8u8JjWwXnyKbI4tf24EeQTXwD3p
W+4S2FGN7e9hsAaMkVEuTZ9AqtRM9i7PWqj+JLy+rkegURHRso1HtZD+r1LI
BLbz/aTrUhm1cLHsyZ0u7DSIehHVUQuSlA9cqdjr5PvK1wTJ0Nv3UPA89mOh
X9OhUmSI6ncWk8E+6O0WQVYhQ+xWjXu7sXUVbYdFbMiQSYvlXbtKoMLq666f
yWTIkvJfz8Y+xz8gSOolA5ys8IjDHvbQargwRYZ45sBzAdg75M8TBex18Ib6
quMmtlmFbI6zcR0c41/2E8b+yVd8OcupDlJ7Z13YsSNdJdYGgupAa0KifEMX
1+dxMZWTRXVQO2Ij+gF7ZynnKCNjPTgW1aRlYRuGretM8NXDmxryRBx2uvlk
R7N4PezT1vF7iC3OW1UVql8P42ssfTbYjvPpUra29eBiy+1vgl3RFPb8sn89
qJ7xitTGVnY1ieEtqof5QaUaBezgixdYvzfVw+wWn0FJ7K79Mn7vh+rB2WRe
ay923pxfZfdmCrjdE9Vjw5ZN0suKPkIBC0bfjEkdAhkEd34MUKDAuH1nwjC2
l/NpIbezFHhYNjbbh03VOBxtcJ0CTyL/SW7AnjiR2n3hFgUkI9U2arC37eNl
UXSggLzcelUptsbvDV/hIAr81pxDz7FtZ5zIHI8p8GE/B2sa9n9vpr8zJFMg
2CNaOhG7lHpDZuk5BYI8bV/GYL/N77X7VEwBB6PI0EjsHwmquf1kCowYzNeH
YgsG1k41tVLgepr7xSBsJUfpPRV9FPCx3Cfnh33TKOvGi1H8/tSUhw+2/wWB
hIQZCjBdLOLzws6SjewPWaFAXJ8zmwd2256thNcfCuzKO2Dkiv2F3VPdhpkK
e1hrmZyx2de/BhrxUkHt4D42R2zpz2a0SyJU2H38qrU9tk7fu9/oMBXkbivv
tcN2rdeUPypLhQPLwzK22Am5NOe9p6ngy0ZKtcGujZMr4tGgwvvZGfO/HvXL
m9uqRwVqvbLfXzPaix5Yu0mF1xS+9b8WM4w1nb5Lhdg9Bp1/1zunxpIy6EaF
bNLvb3/3s5S5P9j+gAqJ71c9HbDDRFZ5asOpwPhEVt8Ju4DV6nJ+PBVswoof
uWD3fB8NTcmggtOUobA79sqEdktEAV5v+OD2e9h8Pa2bfKuokJKx4/y/2PLk
U0qOjVSYtVv65IttmF3sYdaNz+/6diAAO803aeHsJBUiNt1of4TdaMMpLrdA
hcXFydYo7CmDwNsH16kQPi8rkoAtftR+lJmTBmVDv989w74oPEn6JUADS7lr
CrnYDszXdOf30yDDQX3lJXb5+JnObkUarGpXOVD+1oea72K4Kg3s5LiJVuxv
BXV8Glo0+KmWvPk1ttw9+Zutt2lgEsw5+wFb/6NrYKAjDTR8Pg3PYLurluaq
eOP9ZMvElrEruY98ozymgYHbgZJt+P9453FXwCeZBifbC38Q2N/HstGpFzSw
t9seI4B9Ik8stIpMgyXllTZp7CoVfpHiaRqcYnM4bIr9PkfvrP0yDRIWRXba
Yf8kYqwkN2gQogF6XtgKIxxlOdwNoP49tv9vP6h22XohQ6kBJPYb03qxa7MW
nKKjG6C8t9pY/2+/YpVM0HraACdRZpgV9i9H6zoipwEG7yqyeWOfgimm8PoG
8IlBOzKw6waGkgNmG8Bsr+bcEnY9U0uLK2qEhoNjGum4X36w3TIvo94IFc+n
C6qwGd6c5lrWbQQ1yRGzHmyUVmtoZ90IZhNXmxlxP6fIFy/ejm0E02X5u7ew
aVbJAgZfGqErar804P5fMmNtbfStEUpUg14ZYD+7o1BjxtAEsY0WJc7YAbcG
rtnyNMF6u7N2LraaKecTP8UmiJlsmRPA86fbIGBXQVgTLItnO/+dT5R32ndK
YpvA+7R6wCHsIr09lZWpTRAw2TWshv1Yt16vobQJCsI1TYKxr175EftuuAnI
8nsrmQ3xfanZ8G6WaIbOoUfpgnhedrWctGCSa4apyhRBhF13jrmM7XQz/J5b
HDbDfqryXGeXbjNQtp6UysM2RR+jJLybYXVcRQQZ4Twlp8ul39UMxO4UIRc8
j1f3n+LIt2kBZ5dkNW4875XGlVtC3Fvg+3m742ewA5PVfO74tYB28F0nJ2w+
Hh363oQWaBCrGO/HlmW07n7S2AJLLJLhiTg/uA/FRwQLtMI0e962EziP/IpY
4TBva4UfVBmZ/DsEUlH/2XK6vxV8TCUkP2OHbWO4v3usFbz/pbiJWhJIyJtl
4f1KK7Cx+P+IxVay2vP6ikgbLGSKlgdYEchH5XIkuLUBvxGFyRHnqU0/cgmB
fe1AKR6oCbAnkECX8jIcaYfH+vGsTdgyaYNvzOXbYTHFMG2LA4Eszm9PLNBs
h95zLbH+2K0JpvuUXdshJWZ7UZAjgSIUSAqWLe3A1aAW9cQZ92evQLMKyw7Y
vO7wZskdn/ePSbl2QSdIdfqzWeM8q6FJeXC2shNc7l+7V4Vtlrj7khytE4Qr
+Q8y+eH5Kjf6mf9tJwioyihlYc/YXSeN/+6E8z/rrk/64zz5QdfLXrMLqi07
tO1wXmakXVAO/9IFQ+yBKy9xvu70l3nV/E83WPsWjtLjCLQ7cu5H9tfX8PzR
QlJECYHm1sZG30j1Aq9k8YMjPbheZ2va2R/1gaTYQ8VLq7jfCz2nT0z0Q++j
jGuZgpwozLLsVqrYW7iTZhjwVIUTfUO5E3d8BkBhPeSpuRMncj7aWMrX8A4y
5a8QvOmcaKygMbRH9D1kd/ww6BjgROtW/YmHPIfgxKT0WR8OLnT49PaNWzXD
ILB0SGzpLBdSTRe9/XLnKATl6xzy9eNCbkLGez4ajsGFkaNRkvVcSPyLLsuA
5gdo2RW2OX6dC3FzLDA1/vwAIkOZK3zAjbbUJxbuTfoIQgxabfU+3MhapmZw
h/o4iE3tPObWwo1yz5um1n0bh7yXt5/ocfCg1Tl+Yir2E/D/njkcpM2DyrRV
N0erTIBW/BmekBQe5KMW8LR0agIyZD0vW0zyINGRC+8yAiZh9uK8yb3DvEhB
zj+adHQK1NrVG9ndeZGhcPcPxr4pqHXTV3pTz4tW28PH7X0/wwfjpbev2fhQ
/BYjZy2xaTD0P1GeepUPcY+WpW9qnIbokPKNd8l8aKu3r468wwyY6h0erp3l
QwzZRoXjXLPwSzHObEN6J3J8UhjORZuFm8UV2zz+3YnIh4OZOG3nYL5eWPZp
607EecFR/AH7F3DTibnZxroLDUu87vOo/QLORyZvW+vuQkUpIDZhNA8rBz3U
huN2oRuFspxCG/PAavdpJXxgF7ofkOY7nPMV0hcac0f5SSh/WiiRXYMO2vKM
3W/1SCg4OcBk9CIdpkK6qeP6JGSuNb+v4AodzD6OhX81ICHB2toiTT06GLFG
vNxqSEIhEdebw0zp4G6Rvu+oCQndkU1YZPagQ7yXS6nfHRLa48+jtj2LDgyb
Ill2eJDQxgkvtoEXdGAcLGUhPElocP5Tb1YuHdSOGH/iu0dCkXolN869pMN4
KytJzJuE/vyj5RRQSwfTmnNJir4kNNwTkbK5jw4rq2zfLB6SUGXgmlnfGzoM
d2y/YxVCQtEnjQ9lvKPDsdEXRbahJKSeKVmqPEoHuwPZTa7hJFTt3tXmO0MH
dT2h3/7/kVCsxPGIK1/okCfQuSf4MQk5jCfpiNLpwLVeLBwaRUIHNe6OUVbo
cMJzMT4yhoS2MPY/i1yjQ9IViZ1RsST0oeyklclPOlwssbSOiSOhWquMI1K/
6SBSEx8TF09CcbtZVv/8ocOsf15MQgIJ/Q+DBX1C
           "]]}, 
         "Charting`Private`Tag$7516#2"], 
        Annotation[{
          Directive[
           Opacity[1.], 
           RGBColor[0.560181, 0.691569, 0.194885], 
           AbsoluteThickness[1.6]], 
          Line[CompressedData["
1:eJwV1nk8VF0YB3BbJZU7lrJElqQikqRFPKfyClGyRaGiVygtUpYo3pgsMdJm
p6KNLEULyhIqJWJm7p0x9n2dlCUl3tNf8/l+7ufeuee55zzPT8X1tPW/QgIC
AqKCAgJ/f83/7f9aPmBnlPZa80TzCwkkskv+TJucHtSLGiw3wd6YnpDyXM4Y
/jibf8ovkkB76shnqXK2sMHVU5NeKIEOHJt6Ey93DOQXPB3SeSaBWtZf3RUj
5wvWMzEn6U8lUMbSffQouTCwW9J3bkOmBAoVfb46Uu4miLckNl+9LoEcHO/m
fRvLBMvqiBsynhJo0Vyo0+4VeeBPmj08uUsCrdo/2v8uuhCy7ySuzV0hgfy+
bIWE8dfQ280D7SkakimUaBUULAPzMp4gq5GGXnTu+ly/vRLkYrc/MMyhoUqv
1OWOw1VwoyFj49mrNDShbkg89X4P1Wpfd7i405DQdDZt+apaqJnXYK5nTEP6
c0de2OR+hi0PP04bqtPQ5zC9LzUa9VAZYSoosoiGlOKGph+PNsBFrbK0mHYC
DU21tbJ0GsG0ZWHKs0ICvTjOqDTXb4SL4dohQtghpNGDMoNGMBBW77B+TqBl
L1O9H5s0wucChvxEAYF2Xjg0E+TUCCWnDvtAHoGSxtlyahGNEPwudXToMYFM
x+psfdoaoSJjXkdWOoGkjgZv6etuhJBEq5Z52K0N6xScBhvhYGW8i3sagXzz
o7v+mWgEw0LhsTWpBEo/beYjt6gJvt345FSYRKDJkSpGuX4TpN9+Gtl9i0CZ
gyW14rFNsJfnLZpzjUCn7uxb6XWjCW5nOZcpYW827rpYndAETUKnZ29EE6g2
VUwr6H4TuN3/sfRSFIHGrBwZA6+awPG4T4FDBIGMXk7aVHU1gcaV+q+rwwjE
ubKhJWArE7ZsGDu/PohA93SqN7GMmPA+0Syn8CKBTrY4xOoYM8G2v8RnG7bA
5hDo28uELzv5+bsDCaQ++OWu7TF8nZc47eGP12d10n09gwkVhi7jNb4EEld8
yO/uZsK9Qwq2370JhOyvtHQNMCERVJZcx/ZhHP7UOcqEtetCzHWw2YKyD9t/
MiE+RMnmzEkCpfVGuPAWs2BBR87dSS8Caed71TXpscA+ytFVwYNAlru0syvD
WPAs53VPnSuBLgWJJVZEsmDWqDIuGDu/qJdeHsuC9ec+1mhhS69Jd32bwALN
pMdMxlEC8RbT5ItzWJBNRgUfPILXyx6LKGDi5/3K0xVzIdA1zyL3DDU25OWd
uMd0JNAgehqxSIMNPSUyX+Owd8tmPbmwng1nVutmW2ILvb85arGNDXasateP
DgQKUPO9ML2PDW87f/R+OEAg9zZduvVFNhSFUZf77QhU9ULj0ZsQNtQb1ITn
YavGqtauobPBnXXOwA+7Zbuk+Fwcvp9c+VIU2zZp7Fb2AzbkHzs5tdGWQDvs
8rNEGtnwbuwQlW2N67Xu0fvTJBu6Gut+BWPPCGcMcHlssM+1/2qF/eoZQ6ug
jw1WrHfJP/fjetJOFzn/YUNn7JOnVtjX+tzJD0IkzH3w8V+DPfjWZXqjKAlO
9MvTAthZ3nsNxaRIyM0PViq0IpDCJ63qF2tIyOjNE1qJHXhvVZ+KNglC2+Cq
ADYZoLgwZiMJj1t3VLXuI1D8miWWbkb4+e2vPFKxF9KHmYQtCX+MlrqtxHZ3
7p4MdCTB4HTvs/nYVXo82V4XEtZPH3wzuBef165PTqWeJBwPMBEuwp5E2d0e
l0nQr2s8aI1dmjmU7BdGQsBu3nxD7P9E19nQI0noDHE7sAZbvCGn4v4NElQz
63sFsJkbR/yfJWA3qKuPWuLzfUdLpyKVhChoF+Nhqx/OTWt9SEJcvEv1a+zh
ylG7kRy8/qZbyY+xn6mvXzJTQIK6lLRsErbRaN5FuVISVnrXigRji1h/011T
QYKwwPnzp7Fri3QG9WtI6AndE+OKbR9c4GDbQELt8aPPzbEVOsYINxYJdBep
SsDuNNZ9f5ZLwitPtv8m7EePfC6FtJHQwu0iNbFPLX6+idGN6zv/fJsqtt6Z
H8OpAyRI/vOOIY/9q2ljZs4oCRvGFgxIYpdv9j1U8oMEe8+goUXY9ORCydqf
JPwUP3hnHrbF3PhH6g8Jr024w3MWBJJ02xTaJ0SBo7/+8C9squb8lskFFBSK
P7o1iZ2m8YIvsoSCL34eA9+xj8VOPpCSxNfVCvr42Brf9V1UZSi4FlkSN4L9
zc5v6QYFCq4rVnQPYRe9fvkZVCgQOfS7axA7UPHnlb3qFGiX3Y/9axS6xcBZ
kwLn2h/dfz2/x//7CR0KeubU+v7e/9n09ePATRQQvWdu/X1+fM70kchtFKjP
l/j29/8daNtkE4ACl2Gjqb/vt8I3sP6BMQVDq/Wy/75/N1lMLzKjoNNcY/Fv
7CcGvw2r9lJgNnhQXgDX40y6wUSjDQWL0+ZYf+ujLxyU0+FAwZSANSzGnnEv
dfvmjNebH20vhV1ZOyM/54rrYdm7fDl2hLZh4xIPCtIvJjNWYktPvkGaPhSM
q838p4/NdZyd2upHgemEvPAO7Iw3RnmmQRR0zAXqWmCvCy9TdKdTsPBaT/ox
7O/9c0zfaAro/m6tZ7FfWaBrV+IokD+/sO4ytrF0xa+MJAr2xBeWpGKL+Qs+
y0unwH+jVulT7IbmHZ5vMylo6yn0fovtdL+SbM6loCSF6u7A9tWtKlz2joK5
1+/WbsDnw11POeP6BwrSRl1jTbEd9IOiF3+hYLpSrPoItsE2PVchDgWXypMe
38AW2plJjI7i+s6vPSCMz+/4LoHfHuMUfJMttVXB7vnHqbdrmoJycRF1hP3B
TPoNR4QDN66WmoRgM/aHeVXLc8DpenuEGO4fITbtdkiZA6yYeJ312D5223eU
rOLAYHh/ri22veO4TIEOB3QLHurc+9uPjh6rTjHhgHUy3Wo37ldPzhgr+/pw
wJ/nvbMY978Un4xFfD8OvLcR8BvGjvGdmfQM5oCxMYuuZIO/t39h3eEIDqy8
dWprBPbmELWLe9I4oJTr990N99sqhghbtZYD6zY/Gze2x3ni+pGK1HoO5Fip
CoRjP7pRmiPL4oDqmgtD1djRd3yviLdzILt4zNUc93/r9G6dXxMcUEywa3HG
86Ettyr6qwoXfi+rQHkH8fcZERnWXc2FmcRPs7+xy9f9Y3FzHRfm71RMNDuE
98eT6sUHNnOhyDTPrQ/b9UFNDM+CC+Kx4KDlTKDe1A+MPj8uhLTenek8jOcp
T/SbaTAXrFtlMwzxfHu/3MzqyX9cuPN9u1oi9qPEjzTvGC60Eg/qrfE89LpV
e/37PS7I+OcXN+B5OXLt840/dVyIK7NUmvoX55lPi8ddmriQnJkyetidQF/E
LG3LKS48WS1w/yN2bkSd9JUuLvjKK5WmH8f1DPtyS3SaC9sCz72098T74WLD
HSm1ZvDaqkP7huf7by9m8trAZtC7JrilEecFW33n69qXm2HHTY7WvvMEyhHs
pW8Ma4ZhheLvn7FdEqbOGsY2Q96ywMHaCwSqqJY33X+vGd7FGyQ04PxxVfno
uH9tM0xtm1ghHIzzGHvE4oM8D9iXKK/5dDzf717YWafEg+vLevJTsatOzm1u
VONBsIB63aarBLogLLGSp41tpRHpgfMSR0dvmr+TB4ERV5ZSOE+lRwdmyZzg
wQGvpwVtDAJp7lgw617CAz+nkMh4nN/yn2Svpsp5ELl/cpltMu7H0lb7zWp4
sDo659GyFAJt70vI1PzKA931s5w0nP/2xmjs+dbLgx11ekElGXh/cywTAiRb
4G1mx+yqhwR6ffam7jXPFhhjps9U4Lxq1LzF6c+pFthekZeeWYT7jXFL+Cnf
Fvjoq2IV8QLPFxl1jtXlFmiS38u1foXzzZuXl5feagGLgPfJ4yU4v4k1f04r
bwGTLHGpE+9wfrmncrxAphXUhdHXVU34fRPE1WsUWmFii9EBOSaBlGN/d3NV
WsHa9U/9EhaeJwEsV5F1rWAWlJ00zSbQ0/2RLgdQK/zko2QeF9dbcMzuj0cr
fH6vENzQiff34XJjs+JWeB6ecfTsDwL5KR5W7XBqA+1QEYtGnNddrXTseUfb
4FWSnaXHYhrae0UwinRvA81l/9bOYqsP3B+rO9MGSzu1tmiJ0xCzsL+8OKwN
chy8exg0GtKx8Dl8M6cNSCNm2smlNNQfGJ6ye6YNWJr0vWFKNLRu2G4RadkO
eo2OD3U30dArW4uyKKt2qHsN3VPYu97sPGdk0w5P9LqK3+jT0MHY9c1ZDu2w
wn90054tNBSpszDb160ddGt63b0NaKjXt9RcMqAdjHOaG7/soKGMP6pRlpnt
kHV0d838fTQkRXwTrfrVDqsfvci1PkFDImXJeStTOoBzRqpj6gENndAr4Szc
0wmC81feWfqdhrLNXDPeTnZC2LwT1SMmEmhiSJ7We7sLgq/YpnpmSKAim93C
N427ob+Hnqa7RBJdNg1PL+zthvhf6f5alySRSos5dT+8B9pL7RcK/pRE2zaH
3ZTT7QXR61EN0xFSyGlF/bRgUy+42mh6MhSk0URtTOeZ0D7ICGjrsa2VRgki
Lr7Wav2QxN1c2hSwFEm1Ft0TquoHEfUQ36u6y9C84FDbrWcHoFQ7/oLxQhkk
8Nglr1NyEEbF308cbZNBPkl5MZKVg1CZJWFyhS2L3mhGiEqcGoKUtXaPoyk5
JGHus+4/8WHo1Yp5LE3KI55WQ1NA6TCIHjtpueHXcpSfBmrdLiNAmPzOXi2r
iJzz9CUUZ0cg6lBqXbHhChQSfjeU92QUGCq7yLEoJfS0XzFZ3IIP8meiTSqP
K6OI1PAjrXv5kP+fUHGWlzI6Zj2yKnc/HxZoFudGeisjhdLSfMsDfGgWerfc
5pwyimIcqrnmyochQkl4+JIy8tBPHBML4MMnXaHZTbeVkWqYtOmCB3x4Oe13
UKNaGc1uCVpCPuJD4OnaDsUPyogz0tX4IJsPim9FByQ+KaO4A8+dTQr4UJ2/
3O93gzKa07A+F17KhyO7nOKYPGXE+8pIE27iA71sw9O0cWX0ij7l1sTiw2RW
u1bSlDK6aXB47X2KDzF/KrRu/1JGe7K0C3e28qFm1/AThoAKKvav+xg6wAfp
z7GJEYtV0G2tTYz9w3zwUg2VjCBU0NnOFFsVPh8CPP4Ri5BUQWssTraVj/PB
rkLyQqSsChIRZGbGTfHBbavwYNRyFdReZOB15BcfMk/c5F1boYJKve6v1/nD
h1Vjry0ZKirojtKiibk5PrxyOG4Yr6aC/gera65B
           "]]}, 
         "Charting`Private`Tag$7516#3"], 
        Annotation[{
          Directive[
           Opacity[1.], 
           RGBColor[0.922526, 0.385626, 0.209179], 
           AbsoluteThickness[1.6]], 
          Line[CompressedData["
1:eJwV13c8Ve8fAHCkkM5dRr+rqIjM+NLQ8nkyQ4pSCUnSRAulTckmleRbVEbZ
IaO+IlRS2TsN7jl3uCqukZTV7/HXfb1f53WedZ/POEs8jm87ICEmJrZcXExs
5tfmgLC5sm+HiULHQkFKJAtJmimd6GGvgOH034dlsI0eJCQWss2h4Wzb9+MR
LGRb3/k0ie0IIcpRQ+vDWWiX51j5TbYnjHlOTHaEsNBX/VCzaLYfdI50ycle
YaGHCltDItjBkMi8s9E3gIWCpAuXhbPjgNrCTDI7wEJOu5PzBofSYDRAJJu1
joVk/wa5Wqnkwc3pGytb5FlI3WFA+DqyCNZ3NR8vH2CiMw1rIOHnf9Avb+x1
rJqJ5hcxu8XFK6BR0GxC3meiEsqsrnH9K7ArMtFX8meiV0eTFuz+8QYsH+ip
zt/MRKMaG+i5PjUg0cyL71RnIok/2YwF6h+gNV2g5jHJQKv+updsf1IH0oc+
jBe1M1Bd8IqGt9qN4G5VO7cjj4EWxX7/kznQBKazZqu0hTDQ97Ge7naDFlgm
ZzI7352B0r69+ECLaQV1mZw/UasZiKacLuLx2oDteyT7HJ2Boo4UH3y4tAPW
Wo1FSrXT0S+UzTt8uRMu6fYxFoTQkZ/hmyLF1x/htnCFipwJHfU8eRPZvOQT
DGuj1NPDNDRxtO2e1rnPsDJqXmlUNg3pbJSaPvjiCyRbfNdx8KEhq5Qlhwrm
d8OOr0mEtz4NnVHeq0q69sDOJOOFTpME8rA32PllXw/wfkcP358g0Jar4hGd
B3tAUWuFlWCcQBp9qUP1J3rgy8gKn9N/CNRWJKwsDe4BW/NDzxN/Echg86m9
cTk9oKl6I098iEDCc9cSrSZ7gLLocTAQEOjbTp3DyWIcmFY2bQnlE8h9UE5i
0SwO3LiU3NPDI5CtGn+lkjQHPE02pt7gEkg1PDSJweJAomXo5wkOgZoc67yn
1DkQcXXPxe+fCaT7Y4dspx0HYq0fia9rIdBzx80VEfYcqOrJ8kxoJpBZuamv
yXYOtChdCfzVRCDnGP3Pj5w4IJbiwC9qJFC4gUy2334OnEmxOL22nkACvzIb
1lkOzK7MtDvyjkAPp1Qj7NI4kPRM54lzBZ7vINtEPJ0DWl9NA5teEuhZA324
KJMDe/WvLrHCbngwuXthHgdqed5tq8oJNLWxQ+v7fxwYkQ5iLH6B5w8Jfx/W
yIGp3K1hSs8IJEcflH4zzoGjpeM1RXkEaimPCLWe4oBTUZijHfZNb/U5jX85
4GfzMkvwhECsD86zPkmScEOstGTBjK9VT4loJPwKhb3XcwjEmLg7vECNhG/5
m0OSMvF5Za48maxOgmbduklT7FinJpGGJgkNh7ws+zIIRC+Z3f+PHgmJdzc6
G2PTTp7otVpNwujUx5ucxwSa12vxxdeWhO/6yeTuNALV3eY4/7Ej4VlqTf88
7Cjz812X7Em4wjTuqkwlkGxKfkf4DhIyRO/sdbDn7lnQ/GAvCRdLr3TMTSHQ
B9mSreoeJPh+rB98k0ygiFL7hixPErYPsQYvY8v8L6S2+AgJSW+9Hv5+SCDp
1sHqWl8SPpTEf/n5gEDvgiLNHU6TcFyv37AEO8xA43VHAAn/Scv6BWBLxbhU
khdJGPCL+u/vfQLNsX5bOhZKQjJhd5CNLVlxL08tkQTDrtD+s4kE+rTefFPP
fRIS+px3WmLnlf7g3E0m4etqBVIO27lkA4uVTkKxlZr703sEKsjt8RN7SsKW
QMnFU3cJFKITRpQVYet4F7Zgu2YaPD7zjARm160TmdjSj4I6B8pIGNu10NsZ
2y1Rbe3XGhKUvaWCP/xLoBVKdS0JH0iIm+UelIktk+Dn5VhPwsiRC/nh2EW3
qhNrW0jY4EfPsMOOYB5bGdpOQvqq66f+wXa/rthg+pGE+Nn8U4rYspGH/v73
lYTUOF02L4FAHGlGgj+HhP4R3ao67JKQ5wb/cEmour84tQQ7SnLf+x98fN4P
GJXJ2B5XZDwyhPg8n85hx2Abiz0d3/+dhEOWRN55bOKS861FAyR4nde/ehSb
mpDQ/TxIgrn62Xhn7Odns9/Ej+D7+eFXny12zNj2Pdt+keD2qPiSCfZ+/8lR
4g8Jl1Jf7zCcGX8kLeb9BAndB/VPLEuYuX92y65NkzhfSDcqY/MGRiuQOAX5
tm6+Ctil3vedJmdRcMPY1I2GHfvNcujZHAqsrlTHSmMfOCwK95WhwMVxXFYS
e63gjqr+PAouxI40iWEzPNGLbzQKOhvecKbv4HgnhdsfMynwdLuyfsZle2/8
2CdPgY3FRv6Mb35dc015PgW6G+d/mXn/kAul3MWm4FKNkurM+Ou7IkriFlIw
PHv/85n5WbuMttovouApJfVwZn3Cts+9sqoUVE8u+TSz/vJtwYE1Syk4nvPh
kAr2zSZd9tVleH2zFtpoYh/e0l5gok1BQr3BFSNsk7qLNuO6FBTELmUibDkb
DW6xPgWbouV+282MX9Nw/qQhHv+lkvEe7JcWZ+T1VlLQ/nlXiw923OtFucLV
FNTs7Ku5jH1k4zuLtLUUdOwZYN/Clt/APrMAUaB0prWzHPtbaRW905SCnLhR
i3bsSuOjGTctKHi9g64wgO214kWXjC0F9lPFn9Twfatsas95bkeBsuLQJoSt
4DN4+ZA9BbusK+hu2BWP1DWqd1AwVe+TnYQtb4r++DpRUGJ24UoF9pFu5zpV
FwoUlc+VUNhy82NPBbpTEClKX6OH4+VwYZaF/n4KplNkIx2xy7dW/6/7AD5/
/bcbLmIfCht/uc6LgmCJvNqZ+Hvxx1N2zB/v1y0oIwbHKyP+cvejAArSX75T
q8I+YHi3wPE8BVef75IZxaZ7Ne56GkjBV+eW+ftwvO//sibNJ5KC8DhZD5sk
fJ8DHM8sjKHgjYTr1jBsQuG4TW0sBW6nWPk12M/s0gY14ykIWrulyQbnF9kK
2gbeQwosd/nleOB85O6ixbiVSsHcbI8dOdjFY2bcjY8psCicdX4Me6/B2fAH
2RQsVWZtvInzXWEyt925hAJ3ozNdXTgfSptMZ8j8R8GR3nnh+jh/7vn0vwvP
X1CgNdr0MgRbSm6LqmIVBXck86vW4HzrEvz8WHMtfk4LtXyK83P+4taNgQ34
/wqwspZ/RKDZ5f3y+s0UGJ0nP5/BzhtVfRHVQUGzQUixGc73sw5FS20iKfCS
+O06kE6gbGuPhy9/UVB2TetmbDbOV7pLTOAPBTob9N7PwvXmJY3zuWICn3e5
jU8AdlPrnvlVYlwwPDAsdjCXQD/37I55PZcL3VaDp7bhemZyyv7COxUu6DSd
9jpZSKAaR7qS9RIuSDeMD05g269uePZejQuSB5x/hhbhfDRpO/JBkwvLiocC
0ooJFBpidbTekAsukmF3RLh+Nt01cWqxxO8XhS9sLCPQ7otTo9usuSCw0xQ/
hesvtbfsVqstF5ZsmPZTxPX559K1jW32XBj1LaN54nrOzltp2enMhVm297RY
r/B8r3VXfDnGBfGCorHSGgKNfldiCOK5sNq79YdlG46npN6axH+5sP305aUG
7QQy2lp0eXsiF+oU6l0XdBDo5FM7UWUyF+j9Tu1jnQTqDwhsuJfDhXyd54z3
uF/hzxZEObziQs3uIqkG3N+0LyqQKe/nwj6jgB7vUQL5NV+s8h3kgrXVKu1/
cT8ld9XmrPYIFzI3F6TXjBHIQcAV3vnNheAnezfq4H6sPkfx3alZPHDdtEeZ
+Eug6jUXQjTZPDi2bFS4XoaGirdbzYoz50FUaUm40yIaCrN9fm2hFQ+GhF2+
xYtpyNVMS/qRNQ8unTQ6I69KQxJGskTJFh7cSDZu/LiUhrawGhU/OuHnapd/
nNOmIWHTTu2FPjzwL1ZQ0VhFQ0pbDjqk3ebBz5hN8apbaajforNVN4EHpcHu
p6vtaahyw6adxXd5kEPeu390Gw0d1NN2efuABx5uMfUvdtBQ4bwBT2EmD27v
l2k660pDm2v9A3Rf8kDmvmbFgaM0dHnTtQdFAh4ES15eLh1GQy1uh10N+njg
RLnY9YfT0FJ/W3bOdx4oOWbVt0XS0Idk5q3UQR40HSj6nXWdhuQnkkJujvMg
/Nc2Nb87NJSRW+JzgsaHlHah2vl0GmpiCdfpruJDdP/uNwff05CqVu3vdGM+
vBIvl7tXS0P+8KRYbR0fEt/X/Wqux/v19tNfgPjQvPjYJasWGvKsFlOba8OH
EzKWVQ6faej3GfZc4R4+rDRxCub109CSrzYfU6/xQT8vNoWmQEcRr9bl7Qjj
w/L0ENmm+XQ0nK4bIhXJh563G8vilOjo1SnaCq9YPlgVtE0tW0xHntIt1w3v
8cH7uTWc1qGjDKPdVlX5fJAIU3pSaEpHyyMOlXR/5kNQbTDxypeO4o87Rcd2
86HbYse7wdN09NfR2tOU5IPjogg5tXN01LRIh/VYwIc/d6963gyko5PFAz4+
Q3xYtjnbMDGajoo4/uqTcwSgKHX0llsGHa1dHRzHNhTAC9EcszwOHXV4sFcl
rRCAiSRHSpFHR74xTzoXrxbA8Bwj7cBeOsrhf1TSXC8Ag5Oe190G6EglTi95
laUABrm/5c0n6UhiqCN3u7MAJMeZP3bPY6DaLK2a6CsCCMhYc0BJm4EOd7w8
zLwmgPriow9m6zKQpITj3NuhAtCuf5Y5rMdAJrsv2SVGCSDVcdiw5R8Gypdq
bc2Kx+urZa9KX8NAcZ4XODVZAjhss2s405qBXFUa/4i3CmCdT94o2wt/b7FP
Fb9oF8D6lV2Vx30YqEpO4aT/RwEYFszrrDnOQBoyLkLhVwHYTLt8u+THQKIR
QUejEM/3xqFd+hIDXXk/XZg0LYDrygmS0TcYKMNv+bE12r1wJ7pcb18pA41+
iKZOBPWCbsM5gxg5Jvoi23548mov5FrGe9kr4u/NzQtFoSG9IPZDb1KezUSx
DVkT9yN74UHBYrVHKkyk3VIjX3+7Fwol9uSSWkzk1iVupZXVC/6ZLj11iIne
9vpnky29UPvv+jX+J3BLIOnmt22pELYz/fNdOploev/8lc0aQoj3NGHnfmIi
z9dNo1u1hGC0YoeieDcTGVwxO2O3XAhpHeMt+TwmevdX89wmYyE8qDK8qD/M
RGPjI5dNNgvBnH2nMYtgoZ1D4ZHafkJoc0auqZYsJNddnCLxRgiximrn+ytZ
KGbexYvP3gphsybT1rKaheauM3fyfi8E9YdSN1Pes5BEQgvR0SCEtyf4UQda
WGjYQRSQ2SWETSMBPgo8Fmqq1txqLxJC6KG9t1Wk5VBU7r2JJKU+OLZkfShv
mxyafTHIcc3JPvh50Wy0YEQOFQ39+FPh2wcFFXF293/LIc+DTg8sT/dBmSBQ
OWZKDr3Zqv9t+/k+iJlapxMgJY+CVb9ePnatD4wvkPqnF8gjyXfG2an/9sFe
PfBZYC6PJOQGxWmv+uBSodvO+QnySCzTLY9ifYPVOyPo620V0Km7edGsV9+g
Lu6Ze96c+ahcJ0yaeew7XLBey26VZSOmzSndK7Qf4Hj3oU8NWoC+6DW1ni37
ATaxK4Ly56qg/PuwlOfWD8Pjd/qaQxejPXmrmMrT/dAUNeixaa0qCryWHPQl
awBCbvDlKnYuRblC5Xu0zSIY1Dj7sjZeA4UlXXPv3iIC3YDNUoHJGshzW7/6
EwcRzO9ea742RwMtLCvLt9slgvEGz7TKKg0Ucd3lbZSHCKR1fpkp9Gugw6v+
HZp7VgRKueGGHPNlSDVYfpPUYxGkOAYH0/4sQ9PGF4jODBHslfYyCpHURF39
3JbH2SIIOnlrmSRDE8XuKtxjWSCCDvWJPtYyTfRXe5vvtTIRVPeFLrqwQxN9
ab5+f1arCDYofbx5uVATPQ8Z29/aLoJAXnOda4Umilu3Vyv1I16vcoo/qtVE
to+WF5l2i+CXn6nKAq4mKg2ofx/UJ4K5pxkKKnJaKF5v5XWHHyJYW2pJ11+k
hU5SiY5LRCJQk3KLttTRQpqbvXsqf4rgzouqReFmWkhSvC0tdmxm/05rirZq
IU7xuqPu4yLINT1I8l20UNnRVH2DKTz+/24oqRzWQncWyY7+/SuCfROBva5+
Wuj/U03FDg==
           "]]}, "Charting`Private`Tag$7516#4"], 
        Annotation[{
          Directive[
           Opacity[1.], 
           RGBColor[0.528488, 0.470624, 0.701351], 
           AbsoluteThickness[1.6]], 
          Line[CompressedData["
1:eJwd13k4VdsbB3BkqnOc4zhmMmTIFIoGKe9bXFIphcichJKxqDSIoqhct9GV
MlVSioqSMs+lQoYGmeLsM4sKRfXb93f+Oc/nefaz1tr7Xfv7rq0dELF1l5iI
iMhiURGR//7X72J31HDcbF6Fpbd9XcVEcVvVyAEVSwCxvV3bSFtkZ2Q9UrGD
kssOfU+tmbjhVe/DayqucL76Ny9+JRPdA6cqz6sEgjsjjEJdwcRPZqdsz6ns
h4FSx/W6FkzMUdicnKpyEr7MiLW4GjIxQfrRwhSViyCfGlNfpsBEj+25xV/G
b8DzikdlRjw5pPxJ8HbQKAb16DU7o+rlUG+LkF1/phTCB7TPxmfJ4YHXVpDx
7Slo7/AqwWg5VCpl9IuKVkPa7pG/366Xw8fDtm1vVtVBdHLTHhUtOazbc01t
O78BdD1navQnGfhdfzX9XlgzRFbEd0q8YaDYj7uyanovYL+Hz8CVGwxc9sf/
scv9Nri+8kzBzBEGtp20fN1k9AYqOmg8/W0M1Ezn/SgUtoPmu2lDCRMG8qYG
+rvNO2HW2Eu3TJyBN7jPXtDS3sK0e4mq8gdZpM0vGBsZ6YIfPsppa0tk8ezu
sqAc3R6oV5ipsUmRxUm8OxIS3wvFFtqzAl9Z3L+koVSx/h2cuOspE7FcFgfu
N5zp0P4ATz/7BeVTZXFmT9dVw7iP8CGrrBIa6Wi8Rup30LM+4A+1xPfH0tEh
Tzv4gVI/xPekOnG06Xhgvt+CIe8BoAdTEnI7aWjCd6P0Og2CgrL+vpmTNGTS
v0g3/ByE1w4NVMKchuLVV4t1sobgi8VgedmwDIZaPns/d8MwKId+KohPk8G7
jgE5VZPD0PGY49y6Sga/81RlWZc/Q2GTaTVtgoplLg5zLtqNQIWB5ZPGfCrG
r0vKLmWNwLZqreEpXyp2+oZ4m3NG4E3IiuDvPlTUjdmgUsQbgbzzJ7Z+9abi
i1zGhfwvIxDad9v3iycV5WeuJZ//OQLjUvoBY9uoePve47BI2ii0xBG1opup
2C7HtjZZNgrLa1LPHAUqan9a/y4/aRSMR8Y2zllAxdQ662K306OQtVDjnYw2
FScKTJKlzoyC4poaLRUtKtZF0yxD00chdUDny2INKgZKd/695OooBMi6l+xV
Jeez2O5QWzIK6jGFktJMKpqmBj/u/0iO98lVc0icipcjPM6l949CW3CGuyTp
P66OgWuHRiHdtvq4yRxyfZrGcrdYo7BPRFB0WJSKUWXCsLDxUVhVPpWt95uC
pYMxerOSLLi0We5S4RQFVy4/eVFlCQv+6cn4J55HwZ4AlWXXLFkQ6lT4q5NL
wX1p93u1lrNgkcOSfQtJF42+UzVYxYLPw9MJb9kU1Li4KHeZPQt2raUFrGBR
UGy8556LJwu2dkl3LRui4HX1vZt7vVlwRuVp+dVBClqvEx339GOB6J2oRlHS
+7ONLQMCWSBcTfPr6Kcgy+l4RWQ4C/rdzdqO9VHw5R3D5nOJLKiMHAqQf0fB
kJ6qEEYSC8QeGtee7aWguJjrvEunWLC0fNNuSdI22485ZZ1lQc5tas6vbgqW
SL19e+cyC2I8HrBm3lLwYuCRweY7LDD0+dFv1U5B83RG4oZ7LKhatErY/IaC
r57d0nlTzIK17hV73UlLMjuCekpZ4JtjXxv3moIHa/UEI1Us8LFOo71to6C3
xpsfom/J5xX7d2xbKwVpKtFlz7pZ8LemrHko6VqmQlTMOxY0rB1rpZDWn+vF
Zn9iwavBe0VbWyg49pXV84bNgoMy1elTTRTME6acT+GxYEdfVvFN0q4ck022
QhakmOJLN9Ll/dGNj7+yYN7DeKnnjRRMbP396NpvFoS0fJrJaaCgZUNuhLso
AW+ET0L8SBNVdsYMcQK8o5y+aJLeWJqad3IuAbcXa/kV1FPw9/1FvjZUAibr
DTaFky4pbFeZphGwO/JE8HLSCtmK/4TKE5C2hm7YXkfBln+fbtRTImD/rjXv
s0nHXfSWHlAhYOWT5voo0v0pefFbNQmYt1zDQ510+sm/rKkLCDAJ1J/3vZaC
tvHsyUZdAnTfTki2k7693zTcyogAy4JL42dJe0Z0GH41IWBVSB8RTlpmz/7R
IjMCPKxarFxI1wQq5QYtIeCITT7PinS0X4W31lIC5g9UieqQ1vX0Uf6wnIDT
HfuO00j3uIp0XVhJwDb9BXtnayh4enP+306rCfjlsriVT9p6vf0GKSTAeq1s
1gBpoR1HsnYtAX1uSzldpHPgbF3cXwT4H9EoayO9daXZMct1BJQu3yLeTFp8
aaeVcD0B8nc8P9aTfmwW873AiQBe7hub/7zbSPnBDmcCXt3caNFIWl3v2V41
FwL2iMRWtpJ+relr0O1GQFPb1FA76eOqoiNpHgQ4iSXf/EDaQuFG9jovAugJ
fVSCNIvu4CXmS4CcRrX6JOmMeVzF5/7keop/vJci73e9xLnOmJ0EyKj6O6qT
/vXHLM0siIBYr9cRFqRLfnY6ckIIMPjXYKsT6YDvMRL5oQS8NPb6vpu0/Bfl
Wu9wArDI0zeFdDP32RHFKAK8RHTP3yUdN+q7on0fAR3Bzy/9Vz+TQdFvKbEE
UFIWh0+T7v9wo9j2EFm/Y/9q6fxX/26H0F+HCQgflnvoTPr7i3PDkQkETC8b
SC4l3UfpDpk9QUCwUo4uQbpuo/rYqWQCdBYudFMn91/66zsz188QsPRXQ3wa
6Vj6RIJRGgHJmmcSX5L2cbaSfpxOQNSqWEMKub+NOpvlX10iYKo+MOY8aVkm
/apHBgEHJDfpfCA95bJNeySTrJeUwSld8v1p6B5ZNJNNAHtdU2Itad/3og6G
d8j6+/W3qjdT0E7V8VVpEXl/RZsL4kgbe6W7YDEB9+iZfh9JT/dp+LuXEnBX
9Mm+m+T7fH7Q+lBSFQFmZhkl3i/IvNA+8Ue2loDP+vq8DtJ+AS+SsurJ/fjA
YeH6l+TzG/E4/6iFgJ1Fi8ttyTxpImLuDnUSUHylsdWLzJsig8rFYd0EcE8O
XOOQvrBbvHy6l4BLnaZZcWQ++fPON9A/EeA55GJyi8yzn8LiT6sJAqILmkx1
ybwbNJva2coh4Cx9J/sl6eZIG64rnwDFeV2TsV1kHk60TYaOE+Abp2nQS+al
2SSHnjlDQETazQM1ZN4qLl98We83AT6C79En3lNw9sBB9QcibMiJfD3m+IGC
L35IGrZIsKG5Xz5p6CMFA3/prJ2ks0HB/nWN9QC5P8V992/VZUPJBbEHuWR/
+L1TaWmHPhuMLJOTMgny+vr275sN2WC1myV/hewn5om2B5xM2bBahHLkKtlv
Wv4YxK1bwYY9Q4fkO4Vk/X5+jbfZyAZnff32GbJ/eXvew8pNbLB8vtzM4ge5
f54Gia7awgafLQeLwn9SMO3g+0SrbWwQZOeoTcyS+TtZlWTpz4b97/yTjMWo
uG085YzRfjYoXwsKC5eh4nNn242FsWw4IPGwk0uj4oKSWarBITZU5c+rD5Wl
ojA8Ik3vGBueBBzdcZjsz0l813+0TrPhRB7Hr1OFiqWE5hXFLDYcj2S937WQ
iqoO790vXWeDxk2av6khFY/fOq8sn8uGqatJ7BkjKm7cJZHJuMUG/esPNG+Z
UnFkmJtFLWFDWVql+IplVGT2l+WJNZDjR1+s9LCnYhr16NEnTWy4tU7TIn8d
FedZ23nsbWXDG9f3C7+tp6JYRqdMz2s2XD6TV1FInlcmtowdLHzPhqEjNc8C
t5Png0aDzc5jbLihukVJN5yc/9uYocQEGzSl/2r8GEnFlgVPxCu+saHvw+HC
zH1UrI7/q0LnJxsm7n6xMz1ExftWAXpT4hzw3dw6//5JKp69d3XmmioH9C9k
2Kldo6J0X0DP1vkcGBae0NuYQ8WT84weSGlxoOWWv2QSeT47HFweFKXHgXOJ
tF+0O1Tco93dYWfOAQOba8uSnlBx3SXabd5fHLD5tmxYsouKEkcTXK2iOPDw
YHlrPVMGS8f5P6r3caD9m4Vjk5IMBgZ5ZNvHciDBvdmtQ00GGzabcV0Oc6BE
LXK9qK4MnlzwKT48iQMhH6OYLyxlULxlxd38f8n52kPH5nmQ46264WyUxYGp
x0bJWd7keA/okyXXyfXSj59YvoMcL5OFVfkcsPgzyU3ZI4Mnwi72vLvHgeCd
z0XyjsqgGPOLKK2OA7dfzDUouimDD095FVxs4IAfP0b04x0ZDJht2qjWzIHT
ejxT+RIZrBu9dsWgjQPuK8wbblbIYGL5hkW2PRyQ9ClId2iXQVHfAo+DXA7c
GDGvuvBLBkUKfYuH5biQKFRLqvenYRO/NzxbgQvBl3kXuME0PGu+xdRbmQsu
9qfWaEXQUKnc9l73fC4saQzqfXKUhqbNBndbDLigl+WXknmVht6jE7fu23Bh
V9z87bYfaLjAcG9Q6BouPFz96Y7fMA3Ze0f1DOy40NXVo3uWS8N933pv5Dpy
YaSdmFaYoWHqnMq8i65cKE8R/T2mTsen2qeux+3hgkf/88GunXQ8tkvEd3kY
F9RrVfVFwuhoV3ho/rcILnhucLBdTX4vtJvvzQqL4YL/krhYwWk6smFLpv9x
LkgzYz8bFNNR0Vftsv1lLmxRsj+q94eO0ZnF5+TquPBBUvBVwl0Wn8xmnqpr
4MJt1VFBhbcszvomJ0Q3c6F+8oVvXIAsntLxiels40KHS9OocrgsZhXN8znf
ywVG9VbnniRZbKzaZSIn4ELV0R06O57IovJntZcMZR7wTyXIm+sw0OcvqcZa
VR5oKYgPuhoxMK9goipqPg9SVz93SV7MQJO9rQ87FvAgMu3GcToycM332Mx/
FvFgJl9fttKHgXukOnczbHmwpP2r7+WrDKw0Pi3NCOdBtkHY9k5tOVzWpfTq
fCQPRlbv3aRqJIclRwr+kd/Hg6jQijMRS+Qw71WTqvJBHhinxhqutZXD0xES
izQTeXDFV/53yi453PooccuiyzwwbXavLS2SQ2Ll0UzHKh74J3w7KWrPRP/P
VL+XNTywm/JyVHZm4oczWTpO9Twy/zN6bTyZ2Nb3rMi5hQeb9QpvPwtn4sNj
P6vcO8nrS6SSYjOYeKTuwOddLB5g3KE68TEmMtZHmyTS+DAYrWSoXyiPObV0
ykoGH2zsVQNCH8ujudU9zjiTD5vGV+U11cvjJgP2rR0qfJB+zayo7pfHVElf
7TW6fHi0fdFQtYICitc7Koqs5EN7lV2owmkFnLTWFjm2iw+Gl6Z+zo1XxKRH
Vf1LQ/hwbp1++ta/FVHe2LtSsIcPxueWXinLVkQL1StxPpF8eLrW8tLLGkWM
nKZ+X3WYDyGvui9Yiyshp3SaM5POBxxmBWxKV8K+Re1vDz3ng2aj11P/KmXM
5jGOzqnmg6ioruTXdmUMKHTRP1dLrj97NS/nszJydHsP5jTxwUPyjpzzXBWc
VOuf39zOB/WEEOEfNxVkzOMHy4/yIalzn0XzNxW0Z0nN3pcRQBz1WoG0oxrO
veF4c4WsADKGt7hs91PDth1nNtXJCYB50O/Sixg1dPlEy+1WEkDx+vgUer4a
+ncp2M9qC6A/euv0wj9qeLhOJ91xmQAOHsjtflqpjiXXQXfEVwDKxqnzb7hp
4Ne4r1I7dghAMSI58V2EBi5zL+B92ikAvlPtm8WpGviMTn/UG0LO7/hg0KVa
A5uO9695GS0Ac2tZFS9jTfwYcNTvYbIAShd4rXWW0ELJhc8yj98XgJVz9eLS
r1roOCfi2K8SAUwk14k6zdHGswMLAuIeCUB0/o/9M3LayMhINdxfLoA/0+MP
/12ijepzPcuD6wRgm1V/qT9aG5fwprs39QggvXTR7bwpbfQpXsaY/1sAbjvb
9w3K6eBjz2lau4gQfl05ZvdDXwdpkhXUE3OEcDbwGGFmrYM13qulOdJCuNI2
az+1UwcXzLP7U8oUQtmWKfbEYx1kBW4RbDQUgmXyxIa6AF0MV93besRVCPxt
73XGO/WwqXFRs5m7EObsLBxU5OmhZtRYw/B2ITCbTbl+c/SxvTm6Zp2fEHyP
bM/1ttTHJTGHnsjvEULVe90BiQx9nHqTfLMoXghpM6fc1gYtxONJuQl9d4Rw
a+hObaOmIcockFq/454QXCUEwoaVhpgZEibHKhbCWjwUzHYzxEcbrPLHSoVg
wwoXZp01RBajo0GsWgjmnxU31M4YYtjlCusA0iL//xnh/wDBodv4
           "]]}, 
         "Charting`Private`Tag$7516#5"]}}, {}}, {
     DisplayFunction -> Identity, Ticks -> {Automatic, Automatic}, 
      AxesOrigin -> {0, 1.5`15.954589770191003}, FrameTicks -> {{Automatic, 
         Charting`ScaledFrameTicks[{Identity, Identity}]}, {Automatic, 
         Charting`ScaledFrameTicks[{Identity, Identity}]}}, 
      GridLines -> {None, None}, DisplayFunction -> Identity, 
      PlotRangePadding -> {{0, 0}, {0, 0}}, PlotRangeClipping -> True, 
      ImagePadding -> All, DisplayFunction -> Identity, AspectRatio -> 
      GoldenRatio^(-1), Axes -> {False, False}, AxesLabel -> {None, None}, 
      AxesOrigin -> {0, 1.5}, DisplayFunction :> Identity, 
      Frame -> {{True, False}, {True, False}}, FrameLabel -> {{
         Style["I(q)", FontSize -> 32, FontColor -> GrayLevel[0]], None}, {
         Style["q", FontSize -> 32, FontColor -> GrayLevel[0]], None}}, 
      FrameStyle -> Directive[
        Thickness[Large], 
        GrayLevel[0]], 
      FrameTicks -> {{Automatic, Automatic}, {Automatic, Automatic}}, 
      GridLines -> {None, None}, GridLinesStyle -> Directive[
        GrayLevel[0.5, 0.4]], ImageSize -> {640, 480}, LabelStyle -> {
        GrayLevel[0], Large}, 
      Method -> {
       "DefaultBoundaryStyle" -> Automatic, 
        "DefaultGraphicsInteraction" -> {
         "Version" -> 1.2, "TrackMousePosition" -> {True, False}, 
          "Effects" -> {
           "Highlight" -> {"ratio" -> 2}, "HighlightPoint" -> {"ratio" -> 2}, 
            "Droplines" -> {
             "freeformCursorMode" -> True, 
              "placement" -> {"x" -> "All", "y" -> "None"}}}}, 
        "DefaultMeshStyle" -> AbsolutePointSize[6], "ScalingFunctions" -> 
        None, "CoordinatesToolOptions" -> {"DisplayFunction" -> ({
            (Identity[#]& )[
             Part[#, 1]], 
            (Identity[#]& )[
             Part[#, 2]]}& ), "CopiedValueFunction" -> ({
            (Identity[#]& )[
             Part[#, 1]], 
            (Identity[#]& )[
             Part[#, 2]]}& )}}, PlotRange -> {{0, 1}, {1.5, 13}}, 
      PlotRangeClipping -> True, 
      PlotRangePadding -> {{Automatic, Automatic}, {Automatic, Automatic}}, 
      Ticks -> {Automatic, Automatic}}], {
     Placed[
      LineLegend[{
        Directive[
         Opacity[1.], 
         RGBColor[0.368417, 0.506779, 0.709798], 
         AbsoluteThickness[1.6]], 
        Directive[
         Opacity[1.], 
         RGBColor[0.880722, 0.611041, 0.142051], 
         AbsoluteThickness[1.6]], 
        Directive[
         Opacity[1.], 
         RGBColor[0.560181, 0.691569, 0.194885], 
         AbsoluteThickness[1.6]], 
        Directive[
         Opacity[1.], 
         RGBColor[0.922526, 0.385626, 0.209179], 
         AbsoluteThickness[1.6]], 
        Directive[
         Opacity[1.], 
         RGBColor[0.528488, 0.470624, 0.701351], 
         AbsoluteThickness[1.6]]}, {"n=1", "n=2", "n=3", "n=5", "n=10"}, 
       LegendMarkers -> None, LabelStyle -> {
         GrayLevel[0], Large}, LegendLayout -> "Column", 
       LegendMarkerSize -> {75, 20}], {0.55, Top}, Identity]}]& ],
  AutoDelete->True,
  Editable->True,
  SelectWithContents->False,
  Selectable->True]], "Output",
 CellChangeTimes->{
  3.954910413955409*^9, 3.954910446568943*^9, {3.954910515986267*^9, 
   3.9549105382405977`*^9}, 3.954910674066257*^9, {3.954910740455255*^9, 
   3.9549107439039392`*^9}, {3.95491089143265*^9, 3.954910909479816*^9}, 
   3.9549109743619213`*^9, {3.954911042631407*^9, 3.954911053237239*^9}, {
   3.9549112745266542`*^9, 3.954911307463066*^9}, 3.954911379218804*^9, {
   3.954911446236691*^9, 3.9549114566882477`*^9}, 3.954911598894651*^9, 
   3.954911719034643*^9, {3.95491177183783*^9, 3.954911779838141*^9}, 
   3.954911812639699*^9, 3.954911998798275*^9, 3.954912155659236*^9, 
   3.954912379352705*^9, 3.954912426173829*^9, {3.954912457708178*^9, 
   3.9549124754511414`*^9}, 3.95491250798672*^9, 3.954912561939299*^9, {
   3.954912592495585*^9, 3.954912649833251*^9}, {3.954912680488842*^9, 
   3.954912804406351*^9}, 3.954912917757493*^9, {3.954912955491206*^9, 
   3.954912959694358*^9}, 3.954913042545865*^9, {3.954913075198763*^9, 
   3.954913086315345*^9}, 3.9549131474032907`*^9, {3.954913187383432*^9, 
   3.9549132576224127`*^9}, 3.954913409974565*^9, 3.954913440711109*^9, 
   3.954913483895585*^9, 3.954913514848403*^9, 3.954913549173787*^9, {
   3.954913707622547*^9, 3.954913727650577*^9}, 3.9549137892499523`*^9, {
   3.954913867723855*^9, 3.9549138868415127`*^9}, {3.95491466986524*^9, 
   3.9549147616015787`*^9}, {3.954914824457555*^9, 3.954914891416676*^9}, 
   3.9549149743857193`*^9, 3.95491611221955*^9, 3.954916397534753*^9, 
   3.9549177034741983`*^9, {3.9549964556621323`*^9, 3.9549964818628273`*^9}, 
   3.954997201944313*^9, 3.9551017774610043`*^9, 3.9551018248652973`*^9, 
   3.955101995709826*^9, 3.95510203289893*^9, {3.9551025833477*^9, 
   3.955102615323823*^9}, 3.9551856165185137`*^9, 3.957599641939133*^9},
 CellLabel->"Out[29]=",ExpressionUUID->"0a4b84d0-4a6b-453e-a6ab-853e31bbd191"]
}, Open  ]],

Cell[CellGroupData[{

Cell[BoxData[{
 RowBox[{"E1", "=", 
  RowBox[{"NIntegrate", "[", 
   RowBox[{
    RowBox[{
     RowBox[{"p", "[", "x", "]"}], "*", 
     RowBox[{"Income", "[", 
      RowBox[{"x", ",", "1", ",", "5", ",", "3", ",", "1", ",", "0"}], 
      "]"}]}], ",", 
    RowBox[{"{", 
     RowBox[{"x", ",", "0", ",", "1"}], "}"}]}], 
   "]"}]}], "\[IndentingNewLine]", 
 RowBox[{"E2", "=", 
  RowBox[{"NIntegrate", "[", 
   RowBox[{
    RowBox[{
     RowBox[{"p", "[", "x", "]"}], "*", 
     RowBox[{"Income", "[", 
      RowBox[{"x", ",", "2", ",", "5", ",", "3", ",", "1", ",", "0"}], 
      "]"}]}], ",", 
    RowBox[{"{", 
     RowBox[{"x", ",", "0", ",", "1"}], "}"}]}], 
   "]"}]}], "\[IndentingNewLine]", 
 RowBox[{"E3", "=", 
  RowBox[{"NIntegrate", "[", 
   RowBox[{
    RowBox[{
     RowBox[{"p", "[", "x", "]"}], "*", 
     RowBox[{"Income", "[", 
      RowBox[{"x", ",", "3", ",", "5", ",", "3", ",", "1", ",", "0"}], 
      "]"}]}], ",", 
    RowBox[{"{", 
     RowBox[{"x", ",", "0", ",", "1"}], "}"}]}], 
   "]"}]}], "\[IndentingNewLine]", 
 RowBox[{"E5", "=", 
  RowBox[{"NIntegrate", "[", 
   RowBox[{
    RowBox[{
     RowBox[{"p", "[", "x", "]"}], "*", 
     RowBox[{"Income", "[", 
      RowBox[{"x", ",", "5", ",", "5", ",", "3", ",", "1", ",", "0"}], 
      "]"}]}], ",", 
    RowBox[{"{", 
     RowBox[{"x", ",", "0", ",", "1"}], "}"}]}], 
   "]"}]}], "\[IndentingNewLine]", 
 RowBox[{"E10", "=", 
  RowBox[{"NIntegrate", "[", 
   RowBox[{
    RowBox[{
     RowBox[{"p", "[", "x", "]"}], "*", 
     RowBox[{"Income", "[", 
      RowBox[{"x", ",", "10", ",", "5", ",", "3", ",", "1", ",", "0"}], 
      "]"}]}], ",", 
    RowBox[{"{", 
     RowBox[{"x", ",", "0", ",", "1"}], "}"}]}], "]"}]}]}], "Input",
 CellChangeTimes->{{3.9551844437830753`*^9, 3.955184567169462*^9}, 
   3.95759910869749*^9, {3.957599303214921*^9, 3.9575993180458612`*^9}},
 CellLabel->"In[30]:=",ExpressionUUID->"c411d7b4-f96e-4346-b69b-257b346e0e19"],

Cell[BoxData["5.111111111111116`"], "Output",
 CellChangeTimes->{{3.9551845406216803`*^9, 3.955184567995298*^9}, 
   3.957599443063572*^9, 3.9575996421201444`*^9},
 CellLabel->"Out[30]=",ExpressionUUID->"cba9a37d-0bf7-4993-ac30-8b0c641a938d"],

Cell[BoxData["5.333333333333341`"], "Output",
 CellChangeTimes->{{3.9551845406216803`*^9, 3.955184567995298*^9}, 
   3.957599443063572*^9, 3.9575996421388674`*^9},
 CellLabel->"Out[31]=",ExpressionUUID->"d441a6f0-9662-403b-aeaf-52c10e6fa51a"],

Cell[BoxData["5.428571428571436`"], "Output",
 CellChangeTimes->{{3.9551845406216803`*^9, 3.955184567995298*^9}, 
   3.957599443063572*^9, 3.9575996421403875`*^9},
 CellLabel->"Out[32]=",ExpressionUUID->"6cbcf98a-1fc3-4aef-9ae8-47d665d13fc5"],

Cell[BoxData["5.515151515151524`"], "Output",
 CellChangeTimes->{{3.9551845406216803`*^9, 3.955184567995298*^9}, 
   3.957599443063572*^9, 3.95759964217071*^9},
 CellLabel->"Out[33]=",ExpressionUUID->"4d0b3b1e-7b37-4ddd-b249-24613722ed79"],

Cell[BoxData["5.587301587301595`"], "Output",
 CellChangeTimes->{{3.9551845406216803`*^9, 3.955184567995298*^9}, 
   3.957599443063572*^9, 3.95759964217071*^9},
 CellLabel->"Out[34]=",ExpressionUUID->"16b776f6-7d49-440f-a8a6-8ee045c88c7c"]
}, Open  ]],

Cell[CellGroupData[{

Cell[BoxData[{
 RowBox[{"Sqrt", "[", 
  RowBox[{
   RowBox[{"NIntegrate", "[", 
    RowBox[{
     RowBox[{
      RowBox[{"p", "[", "x", "]"}], "*", 
      SuperscriptBox[
       RowBox[{"(", 
        RowBox[{"Income", "[", 
         RowBox[{"x", ",", "1", ",", "5", ",", "3", ",", "1", ",", "0"}], 
         "]"}], ")"}], "2"]}], ",", 
     RowBox[{"{", 
      RowBox[{"x", ",", "0", ",", "1"}], "}"}]}], "]"}], "-", 
   SuperscriptBox["E1", "2"]}], "]"}], "\[IndentingNewLine]", 
 RowBox[{"Sqrt", "[", 
  RowBox[{
   RowBox[{"NIntegrate", "[", 
    RowBox[{
     RowBox[{
      RowBox[{"p", "[", "x", "]"}], "*", 
      SuperscriptBox[
       RowBox[{"(", 
        RowBox[{"Income", "[", 
         RowBox[{"x", ",", "2", ",", "5", ",", "3", ",", "1", ",", "0"}], 
         "]"}], ")"}], "2"]}], ",", 
     RowBox[{"{", 
      RowBox[{"x", ",", "0", ",", "1"}], "}"}]}], "]"}], "-", 
   SuperscriptBox["E2", "2"]}], "]"}], "\[IndentingNewLine]", 
 RowBox[{"Sqrt", "[", 
  RowBox[{
   RowBox[{"NIntegrate", "[", 
    RowBox[{
     RowBox[{
      RowBox[{"p", "[", "x", "]"}], "*", 
      SuperscriptBox[
       RowBox[{"(", 
        RowBox[{"Income", "[", 
         RowBox[{"x", ",", "3", ",", "5", ",", "3", ",", "1", ",", "0"}], 
         "]"}], ")"}], "2"]}], ",", 
     RowBox[{"{", 
      RowBox[{"x", ",", "0", ",", "1"}], "}"}]}], "]"}], "-", 
   SuperscriptBox["E3", "2"]}], "]"}], "\[IndentingNewLine]", 
 RowBox[{"Sqrt", "[", 
  RowBox[{
   RowBox[{"NIntegrate", "[", 
    RowBox[{
     RowBox[{
      RowBox[{"p", "[", "x", "]"}], "*", 
      SuperscriptBox[
       RowBox[{"(", 
        RowBox[{"Income", "[", 
         RowBox[{"x", ",", "5", ",", "5", ",", "3", ",", "1", ",", "0"}], 
         "]"}], ")"}], "2"]}], ",", 
     RowBox[{"{", 
      RowBox[{"x", ",", "0", ",", "1"}], "}"}]}], "]"}], "-", 
   SuperscriptBox["E5", "2"]}], "]"}], "\[IndentingNewLine]", 
 RowBox[{"Sqrt", "[", 
  RowBox[{
   RowBox[{"NIntegrate", "[", 
    RowBox[{
     RowBox[{
      RowBox[{"p", "[", "x", "]"}], "*", 
      SuperscriptBox[
       RowBox[{"(", 
        RowBox[{"Income", "[", 
         RowBox[{"x", ",", "10", ",", "5", ",", "3", ",", "1", ",", "0"}], 
         "]"}], ")"}], "2"]}], ",", 
     RowBox[{"{", 
      RowBox[{"x", ",", "0", ",", "1"}], "}"}]}], "]"}], "-", 
   SuperscriptBox["E10", "2"]}], "]"}]}], "Input",
 CellChangeTimes->{{3.957599325884621*^9, 3.9575993425343204`*^9}},
 CellLabel->"In[35]:=",ExpressionUUID->"6fbc24b2-ecf4-48cc-b227-d7a90abbff25"],

Cell[BoxData["0.7856742013183664`"], "Output",
 CellChangeTimes->{3.9575994431522064`*^9, 3.9575996422111387`*^9},
 CellLabel->"Out[35]=",ExpressionUUID->"303d9983-10f0-4462-8d08-070bb34f82a4"],

Cell[BoxData["0.7148463408350483`"], "Output",
 CellChangeTimes->{3.9575994431522064`*^9, 3.9575996422111387`*^9},
 CellLabel->"Out[36]=",ExpressionUUID->"e4e007e4-aeef-48bf-9671-3fb08820fcbe"],

Cell[BoxData["1.4354595841356994`"], "Output",
 CellChangeTimes->{3.9575994431522064`*^9, 3.957599642219183*^9},
 CellLabel->"Out[37]=",ExpressionUUID->"6c53cf4b-1c97-4630-b7c5-8115bd4dad90"],

Cell[BoxData["2.398371167307402`"], "Output",
 CellChangeTimes->{3.9575994431522064`*^9, 3.9575996422212048`*^9},
 CellLabel->"Out[38]=",ExpressionUUID->"cce942d2-e626-43df-b4c2-cdc541f263e8"],

Cell[BoxData["3.9436844412866585`"], "Output",
 CellChangeTimes->{3.9575994431522064`*^9, 3.9575996422313547`*^9},
 CellLabel->"Out[39]=",ExpressionUUID->"82ca69f8-1831-4da1-b869-7a93498f7f5c"]
}, Open  ]]
},
WindowSize->{883, 857},
WindowMargins->{{197, Automatic}, {Automatic, 11}},
FrontEndVersion->"12.0 for Microsoft Windows (64-bit) (April 8, 2019)",
StyleDefinitions->"Default.nb"
]
(* End of Notebook Content *)

(* Internal cache information *)
(*CellTagsOutline
CellTagsIndex->{}
*)
(*CellTagsIndex
CellTagsIndex->{}
*)
(*NotebookFileOutline
Notebook[{
Cell[CellGroupData[{
Cell[580, 22, 2951, 76, 289, "Input",ExpressionUUID->"4d9535e8-2929-4228-bbb3-e5ca752602e9"],
Cell[3534, 100, 941, 14, 32, "Output",ExpressionUUID->"44601ca5-76b4-45dd-b39c-dd1f5a6d5209"],
Cell[4478, 116, 8711, 170, 243, "Output",ExpressionUUID->"8bdb22f9-2536-4a55-8591-3dfc0174ed40"]
}, Open  ]],
Cell[CellGroupData[{
Cell[13226, 291, 10131, 245, 1009, "Input",ExpressionUUID->"2d0a14c9-ea94-40a0-82cf-940d0997b819"],
Cell[23360, 538, 779, 22, 32, "Output",ExpressionUUID->"99bfbbcd-f063-4c22-9bbe-64fce677ced2"],
Cell[24142, 562, 651, 16, 51, "Output",ExpressionUUID->"be13eb4a-d5ec-4672-aa3a-91fa593adf9b"],
Cell[24796, 580, 622, 14, 49, "Output",ExpressionUUID->"ee243774-dfbf-4ece-bc87-662619481e29"],
Cell[25421, 596, 1117, 31, 51, "Output",ExpressionUUID->"5ec766d6-dafc-4518-85fd-86f8d09e813c"]
}, Open  ]],
Cell[CellGroupData[{
Cell[26575, 632, 1550, 31, 82, "Input",ExpressionUUID->"96cce0f9-ac0a-4e3f-b0e6-11a63a61dc63"],
Cell[28128, 665, 2498, 46, 345, "Output",ExpressionUUID->"b7e8804f-f50d-4a21-807b-f3e22870603c"]
}, Open  ]],
Cell[CellGroupData[{
Cell[30663, 716, 570, 9, 28, "Input",ExpressionUUID->"536ead22-dc45-4dd4-b4d5-7cd5f9e52623"],
Cell[31236, 727, 1263, 30, 51, "Output",ExpressionUUID->"e53d3fdd-8d2a-4642-966a-c970a193ed48"]
}, Open  ]],
Cell[CellGroupData[{
Cell[32536, 762, 1299, 34, 122, "Input",ExpressionUUID->"291a6e58-1658-4f6b-93fa-6c999f3c8300"],
Cell[33838, 798, 646, 18, 49, "Output",ExpressionUUID->"a151f19c-d1d1-4d7a-a139-b88034fb5dac"],
Cell[34487, 818, 410, 8, 32, "Output",ExpressionUUID->"a3ec0eed-d55e-4080-b191-0ad23345d152"],
Cell[34900, 828, 395, 8, 32, "Output",ExpressionUUID->"4dc87e5c-598d-4699-8461-3f0716ff4a89"]
}, Open  ]],
Cell[CellGroupData[{
Cell[35332, 841, 1049, 30, 122, "Input",ExpressionUUID->"a492efcd-230c-4712-8960-e9e70e9a7800"],
Cell[36384, 873, 683, 19, 49, "Output",ExpressionUUID->"9f1b5748-405c-4f38-bf81-1f4b6f8434e0"],
Cell[37070, 894, 427, 9, 32, "Output",ExpressionUUID->"50a6c4f5-1117-45f8-9d6c-9e09bc373fd4"],
Cell[37500, 905, 430, 9, 32, "Output",ExpressionUUID->"5064f845-3e3c-4f14-94a4-0601ff493299"]
}, Open  ]],
Cell[CellGroupData[{
Cell[37967, 919, 1049, 30, 122, "Input",ExpressionUUID->"595db7a3-c302-4c6d-9a96-a15590e17fd7"],
Cell[39019, 951, 649, 18, 49, "Output",ExpressionUUID->"c8264781-24ef-4365-b7e3-40931d42af13"],
Cell[39671, 971, 410, 8, 32, "Output",ExpressionUUID->"95041a54-f6b2-406f-ac1d-9a93e96ecb19"],
Cell[40084, 981, 429, 9, 32, "Output",ExpressionUUID->"d011096f-2a8d-400e-ba7f-c6b02223bdd0"]
}, Open  ]],
Cell[CellGroupData[{
Cell[40550, 995, 1048, 30, 122, "Input",ExpressionUUID->"c8b31b42-6b52-4b87-94a7-e3be535fcdfd"],
Cell[41601, 1027, 683, 19, 49, "Output",ExpressionUUID->"425c346c-7989-40c9-a9d8-6f483b421dbf"],
Cell[42287, 1048, 409, 8, 32, "Output",ExpressionUUID->"74b6d36a-d661-4d4d-9496-ee55b4b17fd9"],
Cell[42699, 1058, 427, 9, 32, "Output",ExpressionUUID->"27a78faa-6bd3-4089-87de-ef57570ce691"]
}, Open  ]],
Cell[CellGroupData[{
Cell[43163, 1072, 1054, 30, 122, "Input",ExpressionUUID->"1f86358e-bc25-42e2-a442-e27bec4dd089"],
Cell[44220, 1104, 810, 21, 49, "Output",ExpressionUUID->"940ea41d-4f2b-4e55-a90e-ed9331f5eccf"],
Cell[45033, 1127, 534, 10, 32, "Output",ExpressionUUID->"498158ce-97df-4c28-b59c-e967c507210e"],
Cell[45570, 1139, 551, 11, 32, "Output",ExpressionUUID->"bdab123e-5ca7-41dd-888d-ffe432e581f0"]
}, Open  ]],
Cell[CellGroupData[{
Cell[46158, 1155, 4409, 101, 437, "Input",ExpressionUUID->"1f046b41-956a-4ca7-a2b1-721180d98515"],
Cell[50570, 1258, 87762, 1624, 497, "Output",ExpressionUUID->"0a4b84d0-4a6b-453e-a6ab-853e31bbd191"]
}, Open  ]],
Cell[CellGroupData[{
Cell[138369, 2887, 1934, 57, 193, "Input",ExpressionUUID->"c411d7b4-f96e-4346-b69b-257b346e0e19"],
Cell[140306, 2946, 242, 3, 32, "Output",ExpressionUUID->"cba9a37d-0bf7-4993-ac30-8b0c641a938d"],
Cell[140551, 2951, 242, 3, 32, "Output",ExpressionUUID->"d441a6f0-9662-403b-aeaf-52c10e6fa51a"],
Cell[140796, 2956, 242, 3, 32, "Output",ExpressionUUID->"6cbcf98a-1fc3-4aef-9ae8-47d665d13fc5"],
Cell[141041, 2961, 239, 3, 32, "Output",ExpressionUUID->"4d0b3b1e-7b37-4ddd-b249-24613722ed79"],
Cell[141283, 2966, 239, 3, 32, "Output",ExpressionUUID->"16b776f6-7d49-440f-a8a6-8ee045c88c7c"]
}, Open  ]],
Cell[CellGroupData[{
Cell[141559, 2974, 2480, 72, 212, "Input",ExpressionUUID->"6fbc24b2-ecf4-48cc-b227-d7a90abbff25"],
Cell[144042, 3048, 193, 2, 32, "Output",ExpressionUUID->"303d9983-10f0-4462-8d08-070bb34f82a4"],
Cell[144238, 3052, 193, 2, 32, "Output",ExpressionUUID->"e4e007e4-aeef-48bf-9671-3fb08820fcbe"],
Cell[144434, 3056, 191, 2, 32, "Output",ExpressionUUID->"6c53cf4b-1c97-4630-b7c5-8115bd4dad90"],
Cell[144628, 3060, 192, 2, 32, "Output",ExpressionUUID->"cce942d2-e626-43df-b4c2-cdc541f263e8"],
Cell[144823, 3064, 193, 2, 65, "Output",ExpressionUUID->"82ca69f8-1831-4da1-b869-7a93498f7f5c"]
}, Open  ]]
}
]
*)
