# Supplementary material for: Reputation in the Iterated Prisoner’s Dilemma: A Simple, Analytically Solvable Agents’ Model
Source: Entropy (Basel). 2025 Jun 15;27(6):639. doi: 10.3390/e27060639 (PMC12192003; doi:10.3390/e27060639)
Supplement: Supplementary file 1 [file entropy-27-00639-s001.zip › pd_case3.nb]

(* Content-type: application/vnd.wolfram.mathematica *)

(*** Wolfram Notebook File ***)
(* http://www.wolfram.com/nb *)

(* CreatedBy='Mathematica 10.0' *)

(*CacheID: 234*)
(* Internal cache information:
NotebookFileLineBreakTest
NotebookFileLineBreakTest
NotebookDataPosition[       158,          7]
NotebookDataLength[    250233,       5231]
NotebookOptionsPosition[    245891,       5161]
NotebookOutlinePosition[    246266,       5177]
CellTagsIndexPosition[    246223,       5174]
WindowFrame->Normal*)

(* Beginning of Notebook Content *)
Notebook[{

Cell[CellGroupData[{
Cell[BoxData[
 RowBox[{
  RowBox[{"(*", 
   RowBox[{
    RowBox[{" ", 
     RowBox[{
      RowBox[{"q", " ", "-", " ", "reputation", " ", "-", " ", 
       RowBox[{"probability", " ", "of", " ", "ccoperation"}]}], ";", " ", 
      RowBox[{
       RowBox[{"(", 
        RowBox[{"1", "-", "q"}], ")"}], " ", "-", " ", 
       RowBox[{"probability", " ", "of", " ", "defect"}]}]}], ")"}], ",", " ", 
    RowBox[{"N", " ", "-", " ", 
     RowBox[{"number", " ", "of", " ", "agents"}]}], ",", " ", 
    RowBox[{
    "reputation", " ", "is", " ", "a", " ", "random", " ", "variable", " ", 
     "of", " ", "probability", " ", "distribution", " ", "function", " ", "p", 
     RowBox[{"(", "x", ")"}]}]}], " ", "*)"}], "\[IndentingNewLine]", 
  "\[IndentingNewLine]", "\[IndentingNewLine]", 
  RowBox[{
   RowBox[{
    RowBox[{"p", "[", "x_", "]"}], "=", 
    RowBox[{"Piecewise", "[", 
     RowBox[{"{", 
      RowBox[{
       RowBox[{"{", 
        RowBox[{
         RowBox[{"2", "-", 
          RowBox[{"2", "x"}]}], ",", " ", 
         RowBox[{"0", "\[LessEqual]", " ", "x", "\[LessEqual]", " ", "1"}]}], 
        "}"}], ",", 
       RowBox[{"{", 
        RowBox[{"0", ",", " ", "True"}], "}"}]}], "}"}], "]"}]}], " ", 
   "\[IndentingNewLine]", 
   RowBox[{"(*", " ", 
    RowBox[{"cumulative", " ", "distribution", " ", "function"}], " ", "*)"}],
    "\[IndentingNewLine]", 
   RowBox[{
    RowBox[{"d", "[", "x_", "]"}], "=", 
    RowBox[{"Piecewise", "[", 
     RowBox[{"{", 
      RowBox[{
       RowBox[{"{", 
        RowBox[{
         RowBox[{"Integrate", "[", 
          RowBox[{
           RowBox[{"p", "[", "t", "]"}], ",", 
           RowBox[{"{", 
            RowBox[{"t", ",", "0", ",", "x"}], "}"}], ",", 
           RowBox[{"Assumptions", "->", 
            RowBox[{"x", "\[Element]", "Reals"}]}]}], "]"}], ",", 
         RowBox[{"x", ">=", "0"}]}], "}"}], ",", 
       RowBox[{"{", 
        RowBox[{"0", ",", "True"}], "}"}]}], "}"}], "]"}]}], 
   "\[IndentingNewLine]", "\[IndentingNewLine]", 
   RowBox[{"Plot", "[", 
    RowBox[{
     RowBox[{"{", 
      RowBox[{
       RowBox[{"p", "[", "x", "]"}], ",", 
       RowBox[{"d", "[", "x", "]"}]}], "}"}], ",", 
     RowBox[{"{", 
      RowBox[{"x", ",", 
       RowBox[{"-", "0.5"}], ",", " ", "1.5"}], "}"}]}], "]"}]}]}]], "Input",
 CellChangeTimes->CompressedData["
1:eJwdy1FIU2EABeAlltFDJbURa7G8hA6yhzKUFlIXZhuFFw2RorZ0aroyZ/O2
Vm5rW6A12ijn2hY2lhjBWtGiXIWS7Q7BiizTZaKxhUglG/SQBEX2n/tw+OBw
ToFWf7gpRyAQFJNAZssgZRUu0qaxU0UwvJbVwaTMr4dU202fjbiqVNQHKy//
fQLltpIY/DnVoLQTa+8wKrhrdp6Br73io/CroF4NS9/4eQfVVa0wYXawkMpj
nNAs3+uCnY+EvfD+2yjvtKOmH1YYYgNwLBKN8n35psdQ+bBuEko9c1NQxkpe
WUSLtGHz0jhcyp5RuIgbTyoOwNDcIe6dMUNTF4Wj8IW93HvifIaOcSxv1W6R
poH4oFLJGyp5Wt1M7JEbj8BISGyBQ/tMVtjiybkOG1u8vG5JdgAGtf94FRsc
z2HKs5CATmXBODx4q53XYPo+A49pqmdhceJ2CgaSnWkoEc/8gJr8lVk48sf7
Cx5fpn/D8B62tYvIxuNn4Zr9vfndxNqKDG/jjg+noTpQ2AbnfdJzMFioskAV
VeSAOve6qzB9b+IarOemXVDx/vMNuNVW1gO/BV0+/u9e74ejgaY+WJcU34VW
WbP0CrEswW2DEyuc22FNLrUTPuvQDEF53oU4XLAPd73EPsB0w9zhTynYnu1I
wwin140QV09+MUJtWHYJmj8u2+B/jzJhXQ==
  "],
 CellLabel->"In[1]:=",ExpressionUUID->"4d9535e8-2929-4228-bbb3-e5ca752602e9"],

Cell[BoxData[
 TagBox[GridBox[{
    {"\[Piecewise]", GridBox[{
       {
        RowBox[{"2", "-", 
         RowBox[{"2", " ", "x"}]}], 
        RowBox[{"0", "\[LessEqual]", "x", "\[LessEqual]", "1"}]},
       {"0", 
        TagBox["True",
         "PiecewiseDefault",
         AutoDelete->True]}
      },
      AllowedDimensions->{2, Automatic},
      Editable->True,
      GridBoxAlignment->{"Columns" -> {{Left}}, "Rows" -> {{Baseline}}},
      GridBoxItemSize->{"Columns" -> {{Automatic}}, "Rows" -> {{1.}}},
      GridBoxSpacings->{"Columns" -> {
          Offset[0.27999999999999997`], {
           Offset[0.84]}, 
          Offset[0.27999999999999997`]}, "Rows" -> {
          Offset[0.2], {
           Offset[0.4]}, 
          Offset[0.2]}},
      Selectable->True]}
   },
   GridBoxAlignment->{"Columns" -> {{Left}}, "Rows" -> {{Baseline}}},
   GridBoxItemSize->{"Columns" -> {{Automatic}}, "Rows" -> {{1.}}},
   GridBoxSpacings->{"Columns" -> {
       Offset[0.27999999999999997`], {
        Offset[0.35]}, 
       Offset[0.27999999999999997`]}, "Rows" -> {
       Offset[0.2], {
        Offset[0.4]}, 
       Offset[0.2]}}],
  "Piecewise",
  DeleteWithContents->True,
  Editable->False,
  SelectWithContents->True,
  Selectable->False,
  StripWrapperBoxes->True]], "Output",
 CellChangeTimes->{
  3.635670625051888*^9, 3.635670657215683*^9, 3.6357023365729856`*^9, 
   3.954603534729981*^9, 3.954603570975284*^9, 3.954900128520083*^9, 
   3.954900169823295*^9, 3.954907891164613*^9, 3.954916040794746*^9, 
   3.9549163404464407`*^9, 3.954916418806929*^9, {3.95491648543598*^9, 
   3.954916502503557*^9}, 3.954916648711274*^9, 3.954916904125061*^9, 
   3.9549169907445393`*^9, 3.95491713273746*^9, 3.954917233269136*^9, 
   3.954917315014841*^9, 3.954979726769043*^9, 3.954981020232712*^9, 
   3.954981686520412*^9, 3.9549817460540323`*^9, {3.9549817896960077`*^9, 
   3.9549818076379433`*^9}, {3.954981849726554*^9, 3.954981867642353*^9}, {
   3.9549819201471243`*^9, 3.9549819308680696`*^9}, {3.9549819614577227`*^9, 
   3.954981999651731*^9}, 3.9549820348231287`*^9, 3.954982081330572*^9, {
   3.954982170473044*^9, 3.954982186308592*^9}, 3.95498320711754*^9, {
   3.9549832653419943`*^9, 3.954983306077366*^9}, 3.9549844701202717`*^9, 
   3.9549949462393913`*^9, 3.95499937030005*^9, 3.955077776459897*^9, 
   3.9550786366666307`*^9, 3.955096636522564*^9, 3.955097294564809*^9, 
   3.955097356452936*^9, 3.9550977960836763`*^9, {3.955098630038546*^9, 
   3.9550986326271763`*^9}, 3.955099282154628*^9, 3.955099432720913*^9, 
   3.95509948914223*^9, 3.955185697212101*^9, 3.955186473284602*^9, 
   3.9575998058759413`*^9},
 CellLabel->"Out[1]=",ExpressionUUID->"1f6863df-2bfa-4f19-967c-8d023e386219"],

Cell[BoxData[
 TagBox[GridBox[{
    {"\[Piecewise]", GridBox[{
       {
        TagBox[GridBox[{
           {"\[Piecewise]", GridBox[{
              {"1", 
               RowBox[{"x", ">", "1"}]},
              {
               RowBox[{
                RowBox[{"2", " ", "x"}], "-", 
                SuperscriptBox["x", "2"]}], 
               RowBox[{"0", "<", "x", "\[LessEqual]", "1"}]},
              {"0", 
               TagBox["True",
                "PiecewiseDefault",
                AutoDelete->True]}
             },
             AllowedDimensions->{2, Automatic},
             Editable->True,
             GridBoxAlignment->{"Columns" -> {{Left}}, "Rows" -> {{Baseline}}},
             GridBoxItemSize->{"Columns" -> {{Automatic}}, "Rows" -> {{1.}}},
             GridBoxSpacings->{"Columns" -> {
                 Offset[0.27999999999999997`], {
                  Offset[0.84]}, 
                 Offset[0.27999999999999997`]}, "Rows" -> {
                 Offset[0.2], {
                  Offset[0.4]}, 
                 Offset[0.2]}},
             Selectable->True]}
          },
          GridBoxAlignment->{"Columns" -> {{Left}}, "Rows" -> {{Baseline}}},
          GridBoxItemSize->{"Columns" -> {{Automatic}}, "Rows" -> {{1.}}},
          GridBoxSpacings->{"Columns" -> {
              Offset[0.27999999999999997`], {
               Offset[0.35]}, 
              Offset[0.27999999999999997`]}, "Rows" -> {
              Offset[0.2], {
               Offset[0.4]}, 
              Offset[0.2]}}],
         "Piecewise",
         DeleteWithContents->True,
         Editable->False,
         SelectWithContents->True,
         Selectable->False,
         StripWrapperBoxes->True], 
        RowBox[{"x", "\[GreaterEqual]", "0"}]},
       {"0", 
        TagBox["True",
         "PiecewiseDefault",
         AutoDelete->True]}
      },
      AllowedDimensions->{2, Automatic},
      Editable->True,
      GridBoxAlignment->{"Columns" -> {{Left}}, "Rows" -> {{Baseline}}},
      GridBoxItemSize->{"Columns" -> {{Automatic}}, "Rows" -> {{1.}}},
      GridBoxSpacings->{"Columns" -> {
          Offset[0.27999999999999997`], {
           Offset[0.84]}, 
          Offset[0.27999999999999997`]}, "Rows" -> {
          Offset[0.2], {
           Offset[0.4]}, 
          Offset[0.2]}},
      Selectable->True]}
   },
   GridBoxAlignment->{"Columns" -> {{Left}}, "Rows" -> {{Baseline}}},
   GridBoxItemSize->{"Columns" -> {{Automatic}}, "Rows" -> {{1.}}},
   GridBoxSpacings->{"Columns" -> {
       Offset[0.27999999999999997`], {
        Offset[0.35]}, 
       Offset[0.27999999999999997`]}, "Rows" -> {
       Offset[0.2], {
        Offset[0.4]}, 
       Offset[0.2]}}],
  "Piecewise",
  DeleteWithContents->True,
  Editable->False,
  SelectWithContents->True,
  Selectable->False,
  StripWrapperBoxes->True]], "Output",
 CellChangeTimes->{
  3.635670625051888*^9, 3.635670657215683*^9, 3.6357023365729856`*^9, 
   3.954603534729981*^9, 3.954603570975284*^9, 3.954900128520083*^9, 
   3.954900169823295*^9, 3.954907891164613*^9, 3.954916040794746*^9, 
   3.9549163404464407`*^9, 3.954916418806929*^9, {3.95491648543598*^9, 
   3.954916502503557*^9}, 3.954916648711274*^9, 3.954916904125061*^9, 
   3.9549169907445393`*^9, 3.95491713273746*^9, 3.954917233269136*^9, 
   3.954917315014841*^9, 3.954979726769043*^9, 3.954981020232712*^9, 
   3.954981686520412*^9, 3.9549817460540323`*^9, {3.9549817896960077`*^9, 
   3.9549818076379433`*^9}, {3.954981849726554*^9, 3.954981867642353*^9}, {
   3.9549819201471243`*^9, 3.9549819308680696`*^9}, {3.9549819614577227`*^9, 
   3.954981999651731*^9}, 3.9549820348231287`*^9, 3.954982081330572*^9, {
   3.954982170473044*^9, 3.954982186308592*^9}, 3.95498320711754*^9, {
   3.9549832653419943`*^9, 3.954983306077366*^9}, 3.9549844701202717`*^9, 
   3.9549949462393913`*^9, 3.95499937030005*^9, 3.955077776459897*^9, 
   3.9550786366666307`*^9, 3.955096636522564*^9, 3.955097294564809*^9, 
   3.955097356452936*^9, 3.9550977960836763`*^9, {3.955098630038546*^9, 
   3.9550986326271763`*^9}, 3.955099282154628*^9, 3.955099432720913*^9, 
   3.95509948914223*^9, 3.955185697212101*^9, 3.955186473284602*^9, 
   3.957599806776127*^9},
 CellLabel->"Out[2]=",ExpressionUUID->"a40cd0e8-aa93-4ba9-b994-59c3f560514e"],

Cell[BoxData[
 GraphicsBox[{{{{}, {}, 
     TagBox[
      {RGBColor[0.368417, 0.506779, 0.709798], AbsoluteThickness[1.6], 
       Opacity[1.], LineBox[CompressedData["
1:eJxFzFsog3EABfChuaS0kkwiNLZQQgoZhSWaLESJtgwT5St5kMY3uStPLDGN
F5e5TSSskBhbW1ImIkYikttMFmkonf+p0+n3ckLLqfxKVwaDEfXbvy1tibY4
ndZNxn8ubFmst3diiUwqvH0grhQN75iPievCPJeHtMStu9fKeDHxhI+qWLZx
Ab+ovc725efwtMbf0rZ9CvMVVl5d4gn5P+72DtYdwXq29HKJeQi/h3+waPoA
HkxulEk6TTAdqTfkcnfhgMWOq3HOFuwMFK33167AYneHsLxvGp5Vft8f8ok/
OW5dgicNPJDhs8XLIzYoOAnPrCk47ksUJB8Yh5kvmkelagzOp7W9HkLitKCa
PJtjFG4oUWyv6tTwuWV2RpA6Ai8YmXKxYBCeq6KSIiZ7YTtbPWHN7YFTTGbf
IXsXbI6JfPJO74BPXo2C6zUari7ihhR5NMMOXfunobAJZrenaeefG+Cpu5Ge
UH49TA3b93h+FDwfXRNrz6mAVQ/Z5iVTGXzavJlAuxTAScyYycubTPgH1zTC
tw==
        "]], LineBox[CompressedData["
1:eJwtlHs0lAkchhVhR2tDzB52M1RLV10kkn2nTPc2M2VsbTJbWdetZDU5bdqx
baIUjUvLlmgmNDK6rcwkBpEj93vFNEMuk7lUtCh8+3VOf/zO7zznfc/z52t3
4MjOX6br6eltI+/Td5vhlKPoYwDO7WerPhBoSC218ZBuhfUsSRhrnICjW8i8
XQ670VtzyEc9TIB9rtRR3h0ALr3Dzl5FwKXMIGJs/a/Ax/NGj3oJmEwIOV+0
hsG4kK75UU5gaMVr0Vw3LtIXiYoutBDwYUppt6J5KLWK8hp/RMA04/y9d8+j
Edu0fFVyEYGqId+Nbs6nwYrvt3a6R/rPEqFV/WfQO43Z759LgFrCeKDYdh7G
GvuoRj4BdcpANsUkCayKalFOIIFb+uEeaLuK3iOzDX3MCPBXq53Y3Ax4ZvB8
fphJIDI0wD6Ueg3CWnU2w4jA9eD8008XZyJgQeWmlZNTONSUFTR6OAuqnmNx
s1RTMMg6t8JrWIA37I6ZT2VTWEn3rZr6mItJ93QLetgUNpcS/4lj7oBqTLNb
2DAJE/ZLNjesGBxLxqq3RyewOOJKSVJSBd737J5lY/MRtOy29Gh+NSJTt6Zx
XoyjWj+fL5isg2mpt81l3hhe+scGL4lpQmKd+zbV2lHc3xdHFXi24juWe8RS
+XsMteWu3jXSDkrKIv/2MyPY8qfpRB33GbpKxqalMYYRzfCsP+DUBdk++d87
Bt9CsaaEUS6RI7Ens3uO4A1YnXlW4n8U8PPKbRZUa2E7R2EW+16J8gp06War
oXdqNWeTay/0DC6tO5qgQn0Q955F6iv4L7VI62zpx46kx/QoTR/8n3FPzZj/
CsqOVbTaJQP4nplcGihUYn/ORUPHuEGcPFDZx3nRjZFECoLrVFhW3Ka/t6YT
btKU25tMhvAN9aaHsrkFIYeNF6z0V+N2fPGDAHktCtZmDOtnaxBrbXpQ0VCO
2StehRzP0+DnI/JchrAckQ4Le17f1oD+WKzNjSzHevPCxqaHGrw55HXiqF05
2gfq8q81acAsS7w0/bcyTPAnA90nNaAFWcjmWcmwWeXbFe6tBS90+ZrmIiny
5dd39e/RYpllc2X6finMWwdr9nC0UJSEsw5SpHhREiGhh2jBNL8fNLJXgsPJ
8ammPC1oEpfLVsQDJKOYKcrTQma4duSnDf9CmWJTqZyug8Lzgu8TQQHEVFHT
mJEOdMqjmj69ApxMc5V/9aUOvEa1q4GfGFZX2aMeVDLft91y3df52CpMWJC+
SAcZ16ReGi/C3bv6F3d6k3wzDuJjN/CHMz89eI8OtDBJfm2zENsLaTk8P9Ln
orIZchKiX+IhEweRvorNYw6vr8Om7Pg7SpQOmV1Gd7L8MvFXw5BPxQ0d9Gxn
bliYkAoW68TB5yLSnxdqF7glBXNajMPeFpA+16eTAv1kFLXPj7OVkv2d5wq/
jbwEdTfn4e/1JFPMmPblsZBwtE/4LWR/bqPxFZcYxChPtt7sJHOPhDLLvNOg
9aVpOnpIVlgHmDtGQRPg+EE7QLJFWscMs0hIBwsNDTUkb6RuGR8PB1vdYus8
SrKPw27Z5f2fd4lkg0875Y3/ARosXM8=
        "]], LineBox[CompressedData["
1:eJxFx2kogwEAxvHXKHJMW7RSQkaM4cvkqAklMcOsKJnl+OLMUe40mQhNzlwr
ZwuZs6T3g5D4oMxoPmjuoohh5h5K7/PUv6efR1axKJdGEETgb39/duVEDtEe
Ioj/zYQJ1Sk2cGdND+/EFs788ox6cYRj+PnbMibsX78gdHCG34jIdLYL3GUl
KRex4ddsFk/jDUs29oyJvjCnIboiIQBeN/tUx4bAj+9P9XwBnGRoaeWUw3T9
8ihtEybqZOLQEgPlD5VEfc58pFw4oG5nrsMrfs02jKInyvZxpf4N9GfKOu6e
toqEp5UR7EuJkXKaOpjh+g3XyEdkx1MvlFXXroN0gYly47BcqhfCUtGd12wy
zCLJuYRUuEmRvtWWBecE9xtsq2D3RqdY60n4M6TWQaeCj+4u9ienYUXqYkbM
PPzNEZXJSfhYo1BaauGVJlO29hDuDs/0HTuC4ycClqL08Grl7o7sBu7l8hTJ
t3DJ+ZDY4x72ERScrD3DVhYH4x0m+HQ5PE/6DpN5Y4FBX3Cfm53RbIZ/AOYG
xKE=
        "]]},
      Annotation[#, "Charting`Private`Tag$2174#1"]& ], 
     TagBox[
      {RGBColor[0.880722, 0.611041, 0.142051], AbsoluteThickness[1.6], 
       Opacity[1.], LineBox[CompressedData["
1:eJxTTMoPSmViYGCQBmIQHVOnc+X///v7GaDg3id3gc9fEfyE9GSfZ68R/NSA
WUfOXEfw85Q4ts5cj+A3Hns81TgewV/GNzs8fd89OP/DPM7b52ruwvmrVopf
aT58C863bbivkWdxA2H+9Q5uuV1X4fyjEskPNrNehvO/qn4XqK+/AOdPt6pI
T2g7DefXax094at+DM6X3NT6cKnKQTj/v3TA3snZ2+H8eLYfPkm9q+D8tWn5
lmrLu+D8LxLzlt337YTzbU6fEZ75pR3OP6Ov9Y7bqRXOv/HxpOvjnfVw/jqd
LMMvXilw/uzXnmc2n46F82/V7jetZwyG8y1Z9Zc/eOoC5wMAAmt9TQ==
        "]], 
       LineBox[CompressedData["
1:eJwV03lYTmkfB/CWQWqiodHMkBZLUc8byaNH8m0qMcaIeHpFy7RpT2ZIr1ep
ENIbrUaqmRaStKlJIsVUSjsttEf1LOc558aEovTe88e5zvW5znWf87vO7/vV
cTtk56kgJycXT69/7oJZRjlDo9bIWJ/LGozshb7Ad/kevX3QKdZzqNH1hjC6
Sn+g/yDUNg6k3+4MBv/hF0cmLP2BuRcSQ/knoDKV7TK3IwizdX54YdQYDsZY
enOZIBjfT3SXlK6Kgv2uCu1bEeEQqEXnZwddwrz0CyVveyJgqXHz3qzHcahj
HG0EJqdQWj6UYKiZAP7ZGb+6sTNofhKX2VifBI0H1neGfryAfgNFga3mVciS
RNeVVRJQHvTVirL+TNxS/MUcnWlYo5r3+bNnPuI3yIyEwenQNCvqsVcoQIjf
QV0/jd+xdm2sS1J6ATJ98k81Gv6B1qMd7nVdhQhoz/D+EJiBoDVbDKZ0i/FF
RrSx7d9ZWDP409vmiyVYZ+FY9/nTDfj8eLP9tUs5tlXNvC+IKoZT4WPpt2w1
VISDwuCg+/CculKk1vcEhkdSHyQk/IUn82wr7dWfQvt6Z0pEfD2GnO4c/ZPf
hXrF/Pis6WZ0u93lrz3eg0GPcz68qHYwRmUekxhAqdN5jSyrDtz4nOHmOG8Y
TOeNDXvGu+Af9iVOd73ED5HzppqDX8A+47TFB88RRFhbtbgZ9WFGY/Xc5I+j
GNr4wPrR3QEMhrf+nuEgwu7neYsKrg5hXDu0tPw3MbSWDn117t0wjjaxmc+6
JJAL2+Cy1fQVorJfK/x7VIoW7+CShckj+M+GHraFZbAzocYilB3FdORPCe4d
Mgx3r9du4omw5jJrExHHQsus9aJgnQh9GQquYYksnNK9Z66birDIpzbrP5dZ
vPC4OhBhJYIxb2+WbxqL9jdyaRvoXPNjkqP5uSweqjR9m3VahH3ZBZNHq1lk
wG3h8V4RDGC4P4Fl4ZoTO1v/vBjtmk7Lt1lyULocpCKIFSNyoapftjWHgig7
te0JYqQOz9GYseHw0XPRd/5pYijNGUgv/JFD4vJ0XlGxGA3BXwZO7+VQl5G/
17RHDJHksPIOLw6rU5sytxlIkLLUxezPaA7jl5Th0yzB84ePQu80cbhS2Vb+
81MJDGzMN2a1cNgsTTbe1y2B/PI5/v9r43DOatnKrcMSbJKdM3Lq4LDkvZnq
incSjBRY86W9HLYcCOgdWiLFzFSqZYWUQ/KKtmP7/KVwvd9mbzyHwMwu+Y3t
YSnMDvMrZUoEQ2GOfluDpUg5yfx2TZlg9XOxMz9cilc3rIoWzCOoipa3UU+U
Ipd3y7lHnUBMjNXb7kkhJ+dcoaVLIKhIKtqqwqD3sXVApBmB8pljznlqDPbr
xQ0YmhP02Dp8OX8Rg9ieZSc7NxOcGF3i3aXNQGPTkp06lgTVatlannwGucy+
ZVnbCGy8bsdGujJomZLPsxUS2Km3+lfeYaAjWmC0I4Bg2WDRdzqVDHZUrjp/
P5BgPDe+/vQjBoaiqAUGQQRJsF++o5mBKl+9ROFXgue+/b09LxnYVh83SA0h
cH7IbJ9QlaEz6tjksVMEvoFKq9Z5yCDpNVJ+dpkgq9bYf6OPDPEfzRLGfyPo
W+JU+H2gDKNPK86qpxDsbCxevytEhpgitRLbVAJj/QOWATEydGlpLiz5g+DT
cP6BnFIZ3FvKJ3i5BDHCPbGLZ7HY7/fJYbycoPZWaLuuMgu7Kufdr+4SfFa8
ob56Pov3TSalbRUEQbenUky/ZWH2teD+9fsEwvnXc4Q8FjUOmZ2oJljaMFF9
Ucii5fYH3srHBIWb0v9WvM6iKjv/yF/PCNSNR3yP5bFY+WB2+sUOghC91S+l
RSyaZ40zDp0ElgvK2trvsejVuvBO3EXQJWrO/72dfj8sr+r1C4Kp+Gkvs2kW
upJSo5xBAtdzVoMFChzOju3KFA4R1IWet9dV4mC4IEKgMExw0fvrLXMXclg/
ntYpfEmgu5mn263PwfpVQ83YCME2iWPfL7QHTgHSsEIJQf5A5p4xBw5VOxs2
WkgJFnSInzi4cHB13rS4lbr3wZG7Fr4cPJUGfxAxBIGJMcnzwjn4nV3kLM8R
PDv/VDXyDIemnuTNp6hNT35z5h3tUYBjnpUiIZD3zf61L4lDoPTSvWnqRNzf
dTOPw6G1O9363hBMmijUaxZzaH1/yMv2Lc3D6m2IK6PPpSviqqn1vu7ghTz8
53077dL+JqiQMso23Rx8/OIuWLwjGE5aXDusQOCwfugFb4KgQONm+wTt1ZhR
0aVQ6hNXTAfmqxJA88ONRupFacIP5hoEu9sk026TBNuzL65KMSCYuewmCPtI
oLFyKb94DT2vL/1UTT2Sc8uyfj3BlVtiLYVPBGF5DQfeg+4hZnvMSerbtxVj
7fbSveZnvD84RXDSJD7Fx4HO2TFUk0q9o0w7J9yZ4DGXPN5GPXbXvLrAm8D6
k1eIyTRBiVlTUy3tUQkb2eROHV65/0XfLwTcU/XIOOrFD4+9VQ6lOT2a9pWY
Wmw5e0YnksBtXSKj9pmgrCZRRXCWoOGVvJ4p9a764uVecTT3SywfRVBrbrdY
G5ZMz19T182mlja2mCddJdiv4/yqhvp0K2P/1zU612thtPwM/S+7j7v33CTo
t/4iSJN66TOloDeFBH9cWHVnAzWz9/IJpT8JeLW1Lruoy7tWnNeiPYl689zH
i/rMvtIkfhVBnpp75wlqux7LzJ9qCFJ0PTIvUWs5thd4NNAe6fW1ZVLL+l3u
/beF5mxp488l1HdduMfxtDe8uWvtHlFHDZ/oyH1O9zSmeq2Veo+7ynB1P+15
matDL7X26BW2m+Z8NMTw0Cg1e1D/Iyci8PhX4BhLXSEumz2bpbnoWlk1Tn3O
d8tCTZqrmsP2k5PUQtkzLZMPBNdmphKnqWHSdbaO7v0b86wVM9T/B/qc2Eg=

        "]], LineBox[CompressedData["
1:eJxTTMoPSmViYGAQBmIQ/fCpyJ45TB/sGcDgg/2k6qmm97kQ/Pi/yk7f+BH8
nwyO0SpSCP5klriSIBUEP+BjZ7dWCYLPd2/rIqYjCD5DbWOIZeFHOP/3irj1
j4Q+wfm5s9b3Ch1C8Hdod3AI5n2G83m8inSa+L7A+dd1L1yu3IPgr55nr/Ik
7iucH7HeTFD2H4Jf3bqw8c6qb3D+iheys/l8vsP5Ci0iHuzLEPzp8txf//9H
8AG5dGJj
        "]]},
      Annotation[#, 
       "Charting`Private`Tag$2174#2"]& ], {}}, {{}, {}, {}, {}, {}}, {{}, {}, \
{}, {}, {}}}, {}},
  AspectRatio->NCache[GoldenRatio^(-1), 0.6180339887498948],
  Axes->{True, True},
  AxesLabel->{None, None},
  AxesOrigin->{0, 0},
  DisplayFunction->Identity,
  Frame->{{False, False}, {False, False}},
  FrameLabel->{{None, None}, {None, None}},
  FrameTicks->{{Automatic, 
     Charting`ScaledFrameTicks[{Identity, Identity}]}, {Automatic, 
     Charting`ScaledFrameTicks[{Identity, Identity}]}},
  GridLines->{None, None},
  GridLinesStyle->Directive[
    GrayLevel[0.5, 0.4]],
  ImagePadding->All,
  Method->{
   "DefaultBoundaryStyle" -> Automatic, 
    "DefaultGraphicsInteraction" -> {
     "Version" -> 1.2, "TrackMousePosition" -> {True, False}, 
      "Effects" -> {
       "Highlight" -> {"ratio" -> 2}, "HighlightPoint" -> {"ratio" -> 2}, 
        "Droplines" -> {
         "freeformCursorMode" -> True, 
          "placement" -> {"x" -> "All", "y" -> "None"}}}}, "DefaultMeshStyle" -> 
    AbsolutePointSize[6], "ScalingFunctions" -> None, 
    "CoordinatesToolOptions" -> {"DisplayFunction" -> ({
        (Identity[#]& )[
         Part[#, 1]], 
        (Identity[#]& )[
         Part[#, 2]]}& ), "CopiedValueFunction" -> ({
        (Identity[#]& )[
         Part[#, 1]], 
        (Identity[#]& )[
         Part[#, 2]]}& )}},
  PlotRange->{{-0.5, 1.5}, {0., 1.9987244897959184`}},
  PlotRangeClipping->True,
  PlotRangePadding->{{
     Scaled[0.02], 
     Scaled[0.02]}, {
     Scaled[0.05], 
     Scaled[0.05]}},
  Ticks->{Automatic, Automatic}]], "Output",
 CellChangeTimes->{
  3.635670625051888*^9, 3.635670657215683*^9, 3.6357023365729856`*^9, 
   3.954603534729981*^9, 3.954603570975284*^9, 3.954900128520083*^9, 
   3.954900169823295*^9, 3.954907891164613*^9, 3.954916040794746*^9, 
   3.9549163404464407`*^9, 3.954916418806929*^9, {3.95491648543598*^9, 
   3.954916502503557*^9}, 3.954916648711274*^9, 3.954916904125061*^9, 
   3.9549169907445393`*^9, 3.95491713273746*^9, 3.954917233269136*^9, 
   3.954917315014841*^9, 3.954979726769043*^9, 3.954981020232712*^9, 
   3.954981686520412*^9, 3.9549817460540323`*^9, {3.9549817896960077`*^9, 
   3.9549818076379433`*^9}, {3.954981849726554*^9, 3.954981867642353*^9}, {
   3.9549819201471243`*^9, 3.9549819308680696`*^9}, {3.9549819614577227`*^9, 
   3.954981999651731*^9}, 3.9549820348231287`*^9, 3.954982081330572*^9, {
   3.954982170473044*^9, 3.954982186308592*^9}, 3.95498320711754*^9, {
   3.9549832653419943`*^9, 3.954983306077366*^9}, 3.9549844701202717`*^9, 
   3.9549949462393913`*^9, 3.95499937030005*^9, 3.955077776459897*^9, 
   3.9550786366666307`*^9, 3.955096636522564*^9, 3.955097294564809*^9, 
   3.955097356452936*^9, 3.9550977960836763`*^9, {3.955098630038546*^9, 
   3.9550986326271763`*^9}, 3.955099282154628*^9, 3.955099432720913*^9, 
   3.95509948914223*^9, 3.955185697212101*^9, 3.955186473284602*^9, 
   3.957599806916749*^9},
 CellLabel->"Out[3]=",ExpressionUUID->"b5df79b3-3168-400f-a208-f6fa2ec0fd05"]
}, Open  ]],

Cell[BoxData[
 RowBox[{
  RowBox[{"(*", " ", 
   RowBox[{
   "expected", " ", "result", " ", "of", " ", "the", " ", "game", " ", "for", 
    " ", "an", " ", "agent", " ", "of", " ", "reputation", " ", "q1", " ", 
    "with", " ", "the", " ", "one", " ", "with", " ", "reputation", " ", "q2",
     " ", 
    RowBox[{"(", 
     RowBox[{
      RowBox[{"T", "=", "5"}], ",", " ", 
      RowBox[{"R", "=", "3"}], ",", " ", 
      RowBox[{"P", "=", 
       RowBox[{
        RowBox[{"1", " ", "and", " ", "S"}], "=", 
        RowBox[{"0", " ", "assumed"}]}]}]}], ")"}]}], " ", "*)"}], " ", 
  "\[IndentingNewLine]", 
  RowBox[{
   RowBox[{
    RowBox[{
     RowBox[{"Result", "[", 
      RowBox[{"q1_", ",", "q2_"}], "]"}], "=", 
     RowBox[{
      RowBox[{"q1", "*", 
       RowBox[{"(", 
        RowBox[{
         RowBox[{"q2", "*", "3"}], "+", 
         RowBox[{
          RowBox[{"(", 
           RowBox[{"1", "-", "q2"}], ")"}], "*", "0"}]}], ")"}]}], " ", "+", 
      " ", 
      RowBox[{
       RowBox[{"(", 
        RowBox[{"1", "-", "q1"}], ")"}], "*", 
       RowBox[{"(", 
        RowBox[{
         RowBox[{"q2", "*", "5"}], "+", 
         RowBox[{
          RowBox[{"(", 
           RowBox[{"1", "-", "q2"}], ")"}], "*", "1"}]}], ")"}]}]}]}], ";"}], 
   "\[IndentingNewLine]", 
   RowBox[{"(*", "\[IndentingNewLine]", " ", 
    RowBox[{
     RowBox[{
      RowBox[{
      "expected", " ", "number", " ", "of", " ", "games", " ", "in", " ", 
       "one", " ", "cycle", " ", 
       RowBox[{"(", 
        RowBox[{"N", " ", "games"}], ")"}], " ", "of", " ", "the", " ", 
       "agent", " ", "of", " ", "reputation", " ", "q", " ", 
       "\[IndentingNewLine]", 
       RowBox[{"1", "/", "N"}]}], " ", "-", " ", 
      RowBox[{
      "probability", " ", "that", " ", "the", " ", "agent", " ", "will", " ", 
       "be", " ", "chosen", " ", "as", " ", "a", " ", "first", " ", "one"}]}],
      ",", "\[IndentingNewLine]", "  ", 
     RowBox[{
      RowBox[{"n", "/", 
       RowBox[{"(", 
        RowBox[{"N", "-", "1"}], ")"}]}], " ", "-", " ", 
      RowBox[{
      "probability", " ", "that", " ", "the", " ", "agent", " ", "will", " ", 
       "be", " ", "chosen", " ", "as", " ", "a", " ", "second", " ", 
       "one"}]}], ",", "\[IndentingNewLine]", "  ", 
     RowBox[{
      SuperscriptBox[
       RowBox[{"d", "[", "q", "]"}], 
       RowBox[{"n", "-", "1"}]], "  ", "-", " ", 
      RowBox[{
      "probability", " ", "that", " ", "agents", " ", "reputation", " ", "q", 
       " ", "will", " ", "by", " ", "higher", " ", "than", " ", "reputationf",
        " ", "others", " ", "n"}], "-", 
      RowBox[{"1", " ", "agents"}]}]}], " ", "\[IndentingNewLine]", "*)"}], 
   "\[IndentingNewLine]", 
   RowBox[{
    RowBox[{
     RowBox[{"ng1", "[", 
      RowBox[{"q_", ",", "n_"}], "]"}], "=", 
     RowBox[{"Limit", "[", 
      RowBox[{
       RowBox[{"N", "*", 
        RowBox[{"(", 
         RowBox[{"(", 
          RowBox[{"1", "/", "N"}], ")"}], ")"}]}], ",", 
       RowBox[{"N", "\[Rule]", " ", "\[Infinity]"}]}], "]"}]}], ";"}], 
   "\[IndentingNewLine]", 
   RowBox[{
    RowBox[{"ng2", "[", 
     RowBox[{"q_", ",", "n_"}], "]"}], ":=", " ", 
    RowBox[{"Limit", "[", 
     RowBox[{
      RowBox[{"N", "*", 
       RowBox[{"(", 
        RowBox[{
         RowBox[{"(", 
          RowBox[{"N", "-", "1"}], ")"}], "/", "N"}], ")"}], "*", 
       RowBox[{"(", 
        RowBox[{
         RowBox[{"(", 
          RowBox[{"n", "/", 
           RowBox[{"(", 
            RowBox[{"N", "-", "1"}], ")"}]}], ")"}], "*", 
         SuperscriptBox[
          RowBox[{"(", 
           RowBox[{"d", "[", "q", "]"}], ")"}], 
          RowBox[{"n", "-", "1"}]]}], ")"}]}], ",", 
      RowBox[{"N", "\[Rule]", " ", "\[Infinity]"}], ",", " ", 
      RowBox[{"Assumptions", "->", 
       RowBox[{
        RowBox[{"q", "\[Element]", "PositiveReals"}], "&&", " ", 
        RowBox[{"q", "<=", "1"}], "&&", " ", 
        RowBox[{"n", "\[Element]", "PositiveIntegers"}]}]}]}], "]"}]}], 
   "\[IndentingNewLine]", "\[IndentingNewLine]", 
   RowBox[{"(*", " ", 
    RowBox[{
     RowBox[{
     "if", " ", "the", " ", "agent", " ", "will", " ", "be", " ", "the", " ", 
      "first"}], ",", " ", 
     RowBox[{
     "his", " ", "opponent", " ", "will", " ", "have", " ", "reputation", " ",
       "given", " ", "by", " ", "the", " ", "following", " ", 
      "distribution"}]}], " ", "*)"}], "\[IndentingNewLine]", 
   RowBox[{
    RowBox[{
     SubscriptBox["p", "agent"], "[", 
     RowBox[{"q_", ",", "n_"}], "]"}], ":=", 
    RowBox[{"Refine", "[", 
     RowBox[{
      RowBox[{"n", "*", 
       RowBox[{"p", "[", "q", "]"}], "*", 
       SuperscriptBox[
        RowBox[{"(", 
         RowBox[{"d", "[", "q", "]"}], ")"}], 
        RowBox[{"n", "-", "1"}]]}], ",", 
      RowBox[{"Assumptions", "->", 
       RowBox[{
        RowBox[{"q", "\[Element]", "PositiveReals"}], "&&", " ", 
        RowBox[{"q", "<=", "1"}], "&&", " ", 
        RowBox[{"n", "\[Element]", "PositiveIntegers"}]}]}]}], "]"}]}], 
   "\[IndentingNewLine]", "\[IndentingNewLine]", 
   RowBox[{"(*", " ", 
    RowBox[{
    "and", " ", "expected", " ", "income", " ", "from", " ", "this", " ", 
     "game", " ", "is"}], " ", "*)"}], "\[IndentingNewLine]", 
   RowBox[{
    RowBox[{"I1", "[", 
     RowBox[{"q_", ",", "n_"}], "]"}], ":=", 
    RowBox[{"Integrate", "[", 
     RowBox[{
      RowBox[{
       RowBox[{
        SubscriptBox["p", "agent"], "[", 
        RowBox[{"q2", ",", "n"}], "]"}], "*", 
       RowBox[{"Result", "[", 
        RowBox[{"q", ",", "q2"}], "]"}]}], ",", 
      RowBox[{"{", 
       RowBox[{"q2", ",", "0", ",", "1"}], "}"}], ",", 
      RowBox[{"Assumptions", "->", 
       RowBox[{
        RowBox[{
         RowBox[{"{", 
          RowBox[{"q", ",", "q2"}], "}"}], "\[Element]", "PositiveReals"}], "&&", 
        RowBox[{"q", "<=", "1"}], "&&", 
        RowBox[{"n", "\[Element]", "PositiveIntegers"}]}]}]}], "]"}]}], 
   "\[IndentingNewLine]", "\[IndentingNewLine]", 
   RowBox[{"(*", " ", 
    RowBox[{
     RowBox[{
     "if", " ", "the", " ", "agent", " ", "will", " ", "be", " ", "the", " ", 
      "second"}], ",", " ", 
     RowBox[{
     "his", " ", "opponent", " ", "will", " ", "have", " ", "reputation", " ",
       "given", " ", "p", 
      RowBox[{"(", "x", ")"}], " ", "distribution"}]}], "*)"}], 
   "\[IndentingNewLine]", 
   RowBox[{"(*", " ", 
    RowBox[{
    "expected", " ", "income", " ", "trom", " ", "such", " ", "game", " ", 
     RowBox[{"is", ":"}]}], " ", "*)"}], "\[IndentingNewLine]", 
   RowBox[{
    RowBox[{
     RowBox[{"I2", "[", 
      RowBox[{"q_", ",", "n_"}], "]"}], "=", 
     RowBox[{"Integrate", "[", 
      RowBox[{
       RowBox[{
        RowBox[{"Result", "[", 
         RowBox[{"q", ",", "q2"}], "]"}], "*", 
        RowBox[{"p", "[", "q2", "]"}]}], ",", 
       RowBox[{"{", 
        RowBox[{"q2", ",", "0", ",", "1"}], "}"}], ",", 
       RowBox[{"Assumptions", "->", 
        RowBox[{
         RowBox[{
          RowBox[{"{", 
           RowBox[{"q", ",", "q2"}], "}"}], "\[Element]", "PositiveReals"}], "&&", 
         RowBox[{"q", "<=", "1"}], "&&", 
         RowBox[{"n", "\[Element]", "PositiveIntegers"}]}]}]}], "]"}]}], 
    ";"}], "\[IndentingNewLine]", "\[IndentingNewLine]", 
   RowBox[{"(*", " ", 
    RowBox[{
    "the", " ", "total", " ", "expected", " ", "income", " ", "from", " ", 
     "a", " ", "single", " ", "game"}], " ", "*)"}], "\[IndentingNewLine]", 
   RowBox[{
    RowBox[{"Income", "[", 
     RowBox[{"q_", ",", "n_"}], "]"}], ":=", 
    RowBox[{
     RowBox[{
      RowBox[{"ng1", "[", 
       RowBox[{"q", ",", "n"}], "]"}], "*", 
      RowBox[{"I1", "[", 
       RowBox[{"q", ",", "n"}], "]"}]}], " ", "+", " ", 
     RowBox[{
      RowBox[{"ng2", "[", 
       RowBox[{"q", ",", "n"}], "]"}], "*", 
      RowBox[{"I2", "[", 
       RowBox[{"q", ",", "n"}], "]"}]}]}]}]}]}]], "Input",
 CellChangeTimes->{{3.63436493172945*^9, 3.634365163008604*^9}, {
   3.6343651992238703`*^9, 3.634365263497447*^9}, {3.634365324037294*^9, 
   3.6343653921464443`*^9}, {3.634366764341757*^9, 3.6343668252511*^9}, {
   3.634366877453043*^9, 3.6343669677379436`*^9}, {3.634367017027894*^9, 
   3.6343670507889223`*^9}, {3.634367086375063*^9, 3.6343671675130453`*^9}, {
   3.634367461666647*^9, 3.634367508401217*^9}, {3.6343680735455723`*^9, 
   3.634368609831847*^9}, {3.6343686729355097`*^9, 3.6343690388025293`*^9}, {
   3.634369075240279*^9, 3.634369082868236*^9}, {3.6343691185893917`*^9, 
   3.634369175146398*^9}, {3.634369432919697*^9, 3.634369475767686*^9}, {
   3.6346142183569117`*^9, 3.634614267832539*^9}, {3.634615001315503*^9, 
   3.6346152070642138`*^9}, {3.634615244595112*^9, 3.634615258894017*^9}, {
   3.634615294839818*^9, 3.6346154248830013`*^9}, {3.634616519247772*^9, 
   3.63461656320477*^9}, {3.634638001391238*^9, 3.634638095997326*^9}, {
   3.6346381902418213`*^9, 3.634638190894135*^9}, {3.6346382708963327`*^9, 
   3.6346383081468973`*^9}, {3.635146733447566*^9, 3.635147024732604*^9}, {
   3.6351470882526217`*^9, 3.635147093270447*^9}, {3.6351471454392443`*^9, 
   3.6351471621805573`*^9}, {3.635147210366324*^9, 3.6351472363202667`*^9}, {
   3.635147371506619*^9, 3.635147416012005*^9}, {3.635147561762364*^9, 
   3.635147591012903*^9}, {3.63514765641181*^9, 3.63514766923696*^9}, {
   3.6351521057595987`*^9, 3.63515216790781*^9}, {3.635152322678566*^9, 
   3.635152345179616*^9}, {3.6351534454752693`*^9, 3.635153522811418*^9}, 
   3.635153897304118*^9, {3.6351546212123137`*^9, 3.635154666123664*^9}, {
   3.63515476751289*^9, 3.635154768243865*^9}, {3.6352318046908693`*^9, 
   3.6352318564689283`*^9}, {3.63523191556048*^9, 3.635231985911038*^9}, {
   3.635232057964528*^9, 3.635232058563055*^9}, {3.63523230766182*^9, 
   3.635232308722728*^9}, {3.954907920355295*^9, 3.954907953779965*^9}, {
   3.9549080433648653`*^9, 3.954908045316043*^9}, 3.954916783713901*^9, {
   3.9549172444165897`*^9, 3.954917244686792*^9}, {3.954979766343309*^9, 
   3.9549798218951273`*^9}, {3.95498103829692*^9, 3.954981043351832*^9}, {
   3.9549821968549147`*^9, 3.9549822269023647`*^9}, {3.954994963405676*^9, 
   3.954995007675886*^9}, {3.955077786983054*^9, 3.955077798328745*^9}, 
   3.9550781182685003`*^9, {3.95507820904784*^9, 3.9550782642824183`*^9}, {
   3.955097254009997*^9, 3.955097255514398*^9}, {3.955097365113278*^9, 
   3.9550973709295187`*^9}, {3.955097735985516*^9, 3.955097736769895*^9}, {
   3.955097810548327*^9, 3.955097843744336*^9}, {3.955098641524662*^9, 
   3.9550992514390097`*^9}, 3.9550993052196074`*^9, {3.9550993495940638`*^9, 
   3.955099379282064*^9}},
 CellLabel->"In[4]:=",ExpressionUUID->"2d0a14c9-ea94-40a0-82cf-940d0997b819"],

Cell[CellGroupData[{

Cell[BoxData[{
 RowBox[{"Income", "[", 
  RowBox[{"q", ",", "1"}], "]"}], "\[IndentingNewLine]", 
 RowBox[{"Maximize", "[", 
  RowBox[{
   RowBox[{"{", 
    RowBox[{
     RowBox[{"Income", "[", 
      RowBox[{"q", ",", "1"}], "]"}], ",", 
     RowBox[{
      RowBox[{"q", ">=", "0"}], "&&", 
      RowBox[{"q", "<=", "1"}]}]}], "}"}], ",", "q"}], 
  "]"}], "\[IndentingNewLine]", 
 RowBox[{"Minimize", "[", 
  RowBox[{
   RowBox[{"{", 
    RowBox[{
     RowBox[{"Income", "[", 
      RowBox[{"q", ",", "1"}], "]"}], ",", 
     RowBox[{
      RowBox[{"q", ">=", "0"}], "&&", 
      RowBox[{"q", "<=", "1"}]}]}], "}"}], ",", "q"}], "]"}]}], "Input",
 CellChangeTimes->{{3.954915879228026*^9, 3.954915880028166*^9}, {
  3.954999458028681*^9, 3.9549994600579967`*^9}, {3.954999515967877*^9, 
  3.954999557482354*^9}, {3.954999590573738*^9, 3.954999590923442*^9}, {
  3.955077905497795*^9, 3.9550779376597433`*^9}, {3.955078676442503*^9, 
  3.955078677492811*^9}, {3.955096843802082*^9, 3.955096851615756*^9}, {
  3.955096907962562*^9, 3.95509690911309*^9}, {3.955097515169175*^9, 
  3.955097534743861*^9}},
 CellLabel->"In[11]:=",ExpressionUUID->"176b1a6a-66b0-4861-a7fb-44d42155bc45"],

Cell[BoxData[
 RowBox[{
  FractionBox["7", "3"], "+", 
  RowBox[{
   FractionBox["1", "3"], " ", 
   RowBox[{"(", 
    RowBox[{"7", "-", 
     RowBox[{"4", " ", "q"}]}], ")"}]}], "-", 
  FractionBox[
   RowBox[{"4", " ", "q"}], "3"]}]], "Output",
 CellChangeTimes->{
  3.9549160905595417`*^9, 3.9549163853528347`*^9, 3.954999398144272*^9, 
   3.9549994610360193`*^9, {3.9549995320354843`*^9, 3.954999559049983*^9}, 
   3.954999591730476*^9, 3.95507788772971*^9, 3.9550779181982927`*^9, 
   3.9550779487163897`*^9, 3.9550786652200403`*^9, 3.9550787376141367`*^9, 
   3.955096852453624*^9, 3.955096909890667*^9, 3.955097191007223*^9, {
   3.955097516328574*^9, 3.9550975354670467`*^9}, 3.955098025743051*^9, 
   3.95509931157465*^9, 3.955099388873234*^9, 3.955099441330089*^9, 
   3.9550994974956713`*^9, 3.955185698783581*^9, 3.955186475391499*^9, 
   3.9575998089762897`*^9},
 CellLabel->"Out[11]=",ExpressionUUID->"efc7c1d1-ef4a-43b6-b883-5166997a872e"],

Cell[BoxData[
 RowBox[{"{", 
  RowBox[{
   FractionBox["14", "3"], ",", 
   RowBox[{"{", 
    RowBox[{"q", "\[Rule]", "0"}], "}"}]}], "}"}]], "Output",
 CellChangeTimes->{
  3.9549160905595417`*^9, 3.9549163853528347`*^9, 3.954999398144272*^9, 
   3.9549994610360193`*^9, {3.9549995320354843`*^9, 3.954999559049983*^9}, 
   3.954999591730476*^9, 3.95507788772971*^9, 3.9550779181982927`*^9, 
   3.9550779487163897`*^9, 3.9550786652200403`*^9, 3.9550787376141367`*^9, 
   3.955096852453624*^9, 3.955096909890667*^9, 3.955097191007223*^9, {
   3.955097516328574*^9, 3.9550975354670467`*^9}, 3.955098025743051*^9, 
   3.95509931157465*^9, 3.955099388873234*^9, 3.955099441330089*^9, 
   3.9550994974956713`*^9, 3.955185698783581*^9, 3.955186475391499*^9, 
   3.957599809250434*^9},
 CellLabel->"Out[12]=",ExpressionUUID->"fbc14c08-b981-4f6b-97cd-d13f60edbe68"],

Cell[BoxData[
 RowBox[{"{", 
  RowBox[{"2", ",", 
   RowBox[{"{", 
    RowBox[{"q", "\[Rule]", "1"}], "}"}]}], "}"}]], "Output",
 CellChangeTimes->{
  3.9549160905595417`*^9, 3.9549163853528347`*^9, 3.954999398144272*^9, 
   3.9549994610360193`*^9, {3.9549995320354843`*^9, 3.954999559049983*^9}, 
   3.954999591730476*^9, 3.95507788772971*^9, 3.9550779181982927`*^9, 
   3.9550779487163897`*^9, 3.9550786652200403`*^9, 3.9550787376141367`*^9, 
   3.955096852453624*^9, 3.955096909890667*^9, 3.955097191007223*^9, {
   3.955097516328574*^9, 3.9550975354670467`*^9}, 3.955098025743051*^9, 
   3.95509931157465*^9, 3.955099388873234*^9, 3.955099441330089*^9, 
   3.9550994974956713`*^9, 3.955185698783581*^9, 3.955186475391499*^9, 
   3.9575998094960976`*^9},
 CellLabel->"Out[13]=",ExpressionUUID->"0f8e2a9c-44fe-40b0-a0a0-79bca77915f9"]
}, Open  ]],

Cell[CellGroupData[{

Cell[BoxData[{
 RowBox[{"Income", "[", 
  RowBox[{"q", ",", "2"}], "]"}], "\[IndentingNewLine]", 
 RowBox[{"Maximize", "[", 
  RowBox[{
   RowBox[{"{", 
    RowBox[{
     RowBox[{"Income", "[", 
      RowBox[{"q", ",", "2"}], "]"}], ",", 
     RowBox[{
      RowBox[{"q", ">=", "0"}], "&&", 
      RowBox[{"q", "<=", "1"}]}]}], "}"}], ",", "q"}], 
  "]"}], "\[IndentingNewLine]", 
 RowBox[{"Minimize", "[", 
  RowBox[{
   RowBox[{"{", 
    RowBox[{
     RowBox[{"Income", "[", 
      RowBox[{"q", ",", "2"}], "]"}], ",", 
     RowBox[{
      RowBox[{"q", ">=", "0"}], "&&", 
      RowBox[{"q", "<=", "1"}]}]}], "}"}], ",", "q"}], "]"}]}], "Input",
 CellChangeTimes->{{3.954908899970296*^9, 3.954908944882409*^9}, {
   3.954909383090151*^9, 3.9549094121620407`*^9}, {3.9549094809961147`*^9, 
   3.954909495531061*^9}, {3.9549095553965893`*^9, 3.954909598801453*^9}, 
   3.9549160984143763`*^9, {3.955078691763487*^9, 3.955078717109765*^9}, {
   3.955097547640235*^9, 3.955097589517852*^9}},
 CellLabel->"In[14]:=",ExpressionUUID->"abccabdb-daad-4195-b0cb-e5a100e6567f"],

Cell[BoxData[
 RowBox[{
  FractionBox["43", "15"], "-", 
  FractionBox[
   RowBox[{"22", " ", "q"}], "15"], "+", 
  RowBox[{
   FractionBox["2", "3"], " ", 
   RowBox[{"(", 
    RowBox[{"7", "-", 
     RowBox[{"4", " ", "q"}]}], ")"}], " ", 
   RowBox[{"(", 
    RowBox[{
     RowBox[{"2", " ", "q"}], "-", 
     SuperscriptBox["q", "2"]}], ")"}]}]}]], "Output",
 CellChangeTimes->{
  3.954908909204145*^9, 3.954908946294814*^9, 3.954909373067739*^9, 
   3.9549094166991796`*^9, 3.954909496413085*^9, {3.954909556951494*^9, 
   3.954909599609481*^9}, 3.9549160992517433`*^9, 3.954916387477717*^9, 
   3.9550787489445353`*^9, {3.9550975765011053`*^9, 3.955097590626691*^9}, 
   3.955098027407165*^9, 3.9550994444640217`*^9, 3.9550994993292933`*^9, 
   3.9551857004271593`*^9, 3.955186476908617*^9, 3.957599809986072*^9},
 CellLabel->"Out[14]=",ExpressionUUID->"b7ec1fdd-f8a2-4930-85ab-f3e183416c92"],

Cell[BoxData[
 RowBox[{"{", 
  RowBox[{
   RowBox[{
    FractionBox["43", "15"], "+", 
    RowBox[{
     FractionBox["2", "15"], " ", 
     RowBox[{"(", 
      RowBox[{
       RowBox[{
        FractionBox["59", "60"], " ", 
        RowBox[{"(", 
         RowBox[{"75", "-", 
          SqrtBox["2085"]}], ")"}]}], "-", 
       RowBox[{
        FractionBox["1", "48"], " ", 
        SuperscriptBox[
         RowBox[{"(", 
          RowBox[{"75", "-", 
           SqrtBox["2085"]}], ")"}], "2"]}], "+", 
       FractionBox[
        SuperscriptBox[
         RowBox[{"(", 
          RowBox[{"75", "-", 
           SqrtBox["2085"]}], ")"}], "3"], "10800"]}], ")"}]}]}], ",", 
   RowBox[{"{", 
    RowBox[{"q", "\[Rule]", 
     RowBox[{
      FractionBox["1", "60"], " ", 
      RowBox[{"(", 
       RowBox[{"75", "-", 
        SqrtBox["2085"]}], ")"}]}]}], "}"}]}], "}"}]], "Output",
 CellChangeTimes->{
  3.954908909204145*^9, 3.954908946294814*^9, 3.954909373067739*^9, 
   3.9549094166991796`*^9, 3.954909496413085*^9, {3.954909556951494*^9, 
   3.954909599609481*^9}, 3.9549160992517433`*^9, 3.954916387477717*^9, 
   3.9550787489445353`*^9, {3.9550975765011053`*^9, 3.955097590626691*^9}, 
   3.955098027407165*^9, 3.9550994444640217`*^9, 3.9550994993292933`*^9, 
   3.9551857004271593`*^9, 3.955186476908617*^9, 3.957599810499221*^9},
 CellLabel->"Out[15]=",ExpressionUUID->"02a2bfea-cd21-47ea-aaa9-ef7554ffe320"],

Cell[BoxData[
 RowBox[{"{", 
  RowBox[{
   FractionBox["43", "15"], ",", 
   RowBox[{"{", 
    RowBox[{"q", "\[Rule]", "0"}], "}"}]}], "}"}]], "Output",
 CellChangeTimes->{
  3.954908909204145*^9, 3.954908946294814*^9, 3.954909373067739*^9, 
   3.9549094166991796`*^9, 3.954909496413085*^9, {3.954909556951494*^9, 
   3.954909599609481*^9}, 3.9549160992517433`*^9, 3.954916387477717*^9, 
   3.9550787489445353`*^9, {3.9550975765011053`*^9, 3.955097590626691*^9}, 
   3.955098027407165*^9, 3.9550994444640217`*^9, 3.9550994993292933`*^9, 
   3.9551857004271593`*^9, 3.955186476908617*^9, 3.957599811003403*^9},
 CellLabel->"Out[16]=",ExpressionUUID->"ccb2548c-cae6-4823-aad8-bb349f3f229a"]
}, Open  ]],

Cell[CellGroupData[{

Cell[BoxData[{
 RowBox[{"Income", "[", 
  RowBox[{"q", ",", "3"}], "]"}], "\[IndentingNewLine]", 
 RowBox[{"Maximize", "[", 
  RowBox[{
   RowBox[{"{", 
    RowBox[{
     RowBox[{"Income", "[", 
      RowBox[{"q", ",", "3"}], "]"}], ",", 
     RowBox[{
      RowBox[{"q", ">=", "0"}], "&&", 
      RowBox[{"q", "<=", "1"}]}]}], "}"}], ",", "q"}], 
  "]"}], "\[IndentingNewLine]", 
 RowBox[{"Minimize", "[", 
  RowBox[{
   RowBox[{"{", 
    RowBox[{
     RowBox[{"Income", "[", 
      RowBox[{"q", ",", "3"}], "]"}], ",", 
     RowBox[{
      RowBox[{"q", ">=", "0"}], "&&", 
      RowBox[{"q", "<=", "1"}]}]}], "}"}], ",", "q"}], "]"}]}], "Input",
 CellChangeTimes->{{3.954909797825863*^9, 3.954909798401889*^9}, {
  3.9550787463186073`*^9, 3.955078763404797*^9}, {3.9550976068640003`*^9, 
  3.9550976289760323`*^9}, {3.9550979344951572`*^9, 3.955097937411886*^9}},
 CellLabel->"In[17]:=",ExpressionUUID->"c6277eaa-d78b-4ea8-bb05-4cfb9c653f31"],

Cell[BoxData[
 RowBox[{
  FractionBox["111", "35"], "-", 
  FractionBox[
   RowBox[{"54", " ", "q"}], "35"], "+", 
  RowBox[{
   RowBox[{"(", 
    RowBox[{"7", "-", 
     RowBox[{"4", " ", "q"}]}], ")"}], " ", 
   SuperscriptBox[
    RowBox[{"(", 
     RowBox[{
      RowBox[{"2", " ", "q"}], "-", 
      SuperscriptBox["q", "2"]}], ")"}], "2"]}]}]], "Output",
 CellChangeTimes->{3.95490979912116*^9, 3.954915889719145*^9, 
  3.954916104012747*^9, 3.954916388947609*^9, 3.9550787647473392`*^9, 
  3.955097629785179*^9, 3.955098029128636*^9, 3.955099447416912*^9, 
  3.955099500665122*^9, 3.955185702219852*^9, 3.955186478500799*^9, 
  3.95759981171615*^9},
 CellLabel->"Out[17]=",ExpressionUUID->"8f793a2f-37b6-4582-8029-beac5635a2cd"],

Cell[BoxData[
 RowBox[{"{", 
  RowBox[{
   RowBox[{
    FractionBox["111", "35"], "+", 
    RowBox[{
     FractionBox["1", "35"], " ", 
     RowBox[{"(", 
      RowBox[{
       RowBox[{
        RowBox[{"-", "54"}], " ", 
        InterpretationBox[
         TemplateBox[{"Root",TemplateBox[{"\"0.687\"", 
             DynamicBox[
              FEPrivate`FrontEndResource[
              "FEExpressions", "NumericalApproximationElider"]]}, 
            "RowDefault"],TagBox[
            RowBox[{"Root", "[", 
              RowBox[{
                RowBox[{
                  RowBox[{"27", "-", 
                    RowBox[{"980", " ", "#1"}], "+", 
                    RowBox[{"2310", " ", 
                    SuperscriptBox["#1", "2"]}], "-", 
                    RowBox[{"1610", " ", 
                    SuperscriptBox["#1", "3"]}], "+", 
                    RowBox[{"350", " ", 
                    SuperscriptBox["#1", "4"]}]}], "&"}], ",", "2"}], "]"}], 
            Short[#, 7]& ],0.6872123571646648},
          "NumericalApproximation"],
         Root[27 - 980 # + 2310 #^2 - 1610 #^3 + 350 #^4& , 2, 0]]}], "+", 
       RowBox[{"980", " ", 
        SuperscriptBox[
         InterpretationBox[
          TemplateBox[{"Root",TemplateBox[{"\"0.687\"", 
              DynamicBox[
               FEPrivate`FrontEndResource[
               "FEExpressions", "NumericalApproximationElider"]]}, 
             "RowDefault"],TagBox[
             RowBox[{"Root", "[", 
               RowBox[{
                 RowBox[{
                   RowBox[{"27", "-", 
                    RowBox[{"980", " ", "#1"}], "+", 
                    RowBox[{"2310", " ", 
                    SuperscriptBox["#1", "2"]}], "-", 
                    RowBox[{"1610", " ", 
                    SuperscriptBox["#1", "3"]}], "+", 
                    RowBox[{"350", " ", 
                    SuperscriptBox["#1", "4"]}]}], "&"}], ",", "2"}], "]"}], 
             Short[#, 7]& ],0.6872123571646648},
           "NumericalApproximation"],
          Root[27 - 980 # + 2310 #^2 - 1610 #^3 + 350 #^4& , 2, 0]], "2"]}], 
       "-", 
       RowBox[{"1540", " ", 
        SuperscriptBox[
         InterpretationBox[
          TemplateBox[{"Root",TemplateBox[{"\"0.687\"", 
              DynamicBox[
               FEPrivate`FrontEndResource[
               "FEExpressions", "NumericalApproximationElider"]]}, 
             "RowDefault"],TagBox[
             RowBox[{"Root", "[", 
               RowBox[{
                 RowBox[{
                   RowBox[{"27", "-", 
                    RowBox[{"980", " ", "#1"}], "+", 
                    RowBox[{"2310", " ", 
                    SuperscriptBox["#1", "2"]}], "-", 
                    RowBox[{"1610", " ", 
                    SuperscriptBox["#1", "3"]}], "+", 
                    RowBox[{"350", " ", 
                    SuperscriptBox["#1", "4"]}]}], "&"}], ",", "2"}], "]"}], 
             Short[#, 7]& ],0.6872123571646648},
           "NumericalApproximation"],
          Root[27 - 980 # + 2310 #^2 - 1610 #^3 + 350 #^4& , 2, 0]], "3"]}], 
       "+", 
       RowBox[{"805", " ", 
        SuperscriptBox[
         InterpretationBox[
          TemplateBox[{"Root",TemplateBox[{"\"0.687\"", 
              DynamicBox[
               FEPrivate`FrontEndResource[
               "FEExpressions", "NumericalApproximationElider"]]}, 
             "RowDefault"],TagBox[
             RowBox[{"Root", "[", 
               RowBox[{
                 RowBox[{
                   RowBox[{"27", "-", 
                    RowBox[{"980", " ", "#1"}], "+", 
                    RowBox[{"2310", " ", 
                    SuperscriptBox["#1", "2"]}], "-", 
                    RowBox[{"1610", " ", 
                    SuperscriptBox["#1", "3"]}], "+", 
                    RowBox[{"350", " ", 
                    SuperscriptBox["#1", "4"]}]}], "&"}], ",", "2"}], "]"}], 
             Short[#, 7]& ],0.6872123571646648},
           "NumericalApproximation"],
          Root[27 - 980 # + 2310 #^2 - 1610 #^3 + 350 #^4& , 2, 0]], "4"]}], 
       "-", 
       RowBox[{"140", " ", 
        SuperscriptBox[
         InterpretationBox[
          TemplateBox[{"Root",TemplateBox[{"\"0.687\"", 
              DynamicBox[
               FEPrivate`FrontEndResource[
               "FEExpressions", "NumericalApproximationElider"]]}, 
             "RowDefault"],TagBox[
             RowBox[{"Root", "[", 
               RowBox[{
                 RowBox[{
                   RowBox[{"27", "-", 
                    RowBox[{"980", " ", "#1"}], "+", 
                    RowBox[{"2310", " ", 
                    SuperscriptBox["#1", "2"]}], "-", 
                    RowBox[{"1610", " ", 
                    SuperscriptBox["#1", "3"]}], "+", 
                    RowBox[{"350", " ", 
                    SuperscriptBox["#1", "4"]}]}], "&"}], ",", "2"}], "]"}], 
             Short[#, 7]& ],0.6872123571646648},
           "NumericalApproximation"],
          Root[27 - 980 # + 2310 #^2 - 1610 #^3 + 350 #^4& , 2, 0]], "5"]}]}],
       ")"}]}]}], ",", 
   RowBox[{"{", 
    RowBox[{"q", "\[Rule]", 
     InterpretationBox[
      TemplateBox[{"Root",TemplateBox[{"\"0.687\"", 
          DynamicBox[
           FEPrivate`FrontEndResource[
           "FEExpressions", "NumericalApproximationElider"]]}, "RowDefault"],
        TagBox[
         RowBox[{"Root", "[", 
           RowBox[{
             RowBox[{
               RowBox[{"27", "-", 
                 RowBox[{"980", " ", "#1"}], "+", 
                 RowBox[{"2310", " ", 
                   SuperscriptBox["#1", "2"]}], "-", 
                 RowBox[{"1610", " ", 
                   SuperscriptBox["#1", "3"]}], "+", 
                 RowBox[{"350", " ", 
                   SuperscriptBox["#1", "4"]}]}], "&"}], ",", "2"}], "]"}], 
         Short[#, 7]& ],0.6872123571646648},
       "NumericalApproximation"],
      Root[27 - 980 # + 2310 #^2 - 1610 #^3 + 350 #^4& , 2, 0]]}], "}"}]}], 
  "}"}]], "Output",
 CellChangeTimes->{3.95490979912116*^9, 3.954915889719145*^9, 
  3.954916104012747*^9, 3.954916388947609*^9, 3.9550787647473392`*^9, 
  3.955097629785179*^9, 3.955098029128636*^9, 3.955099447416912*^9, 
  3.955099500665122*^9, 3.955185702219852*^9, 3.955186478500799*^9, 
  3.95759981239579*^9},
 CellLabel->"Out[18]=",ExpressionUUID->"95f6015f-5e7c-4013-9a2a-73b52c0375ca"],

Cell[BoxData[
 RowBox[{"{", 
  RowBox[{
   RowBox[{
    FractionBox["111", "35"], "+", 
    RowBox[{
     FractionBox["1", "35"], " ", 
     RowBox[{"(", 
      RowBox[{
       RowBox[{
        RowBox[{"-", "54"}], " ", 
        InterpretationBox[
         TemplateBox[{"Root",TemplateBox[{"\"0.0296\"", 
             DynamicBox[
              FEPrivate`FrontEndResource[
              "FEExpressions", "NumericalApproximationElider"]]}, 
            "RowDefault"],TagBox[
            RowBox[{"Root", "[", 
              RowBox[{
                RowBox[{
                  RowBox[{"27", "-", 
                    RowBox[{"980", " ", "#1"}], "+", 
                    RowBox[{"2310", " ", 
                    SuperscriptBox["#1", "2"]}], "-", 
                    RowBox[{"1610", " ", 
                    SuperscriptBox["#1", "3"]}], "+", 
                    RowBox[{"350", " ", 
                    SuperscriptBox["#1", "4"]}]}], "&"}], ",", "1"}], "]"}], 
            Short[#, 7]& ],0.02956984574459857},
          "NumericalApproximation"],
         Root[27 - 980 # + 2310 #^2 - 1610 #^3 + 350 #^4& , 1, 0]]}], "+", 
       RowBox[{"980", " ", 
        SuperscriptBox[
         InterpretationBox[
          TemplateBox[{"Root",TemplateBox[{"\"0.0296\"", 
              DynamicBox[
               FEPrivate`FrontEndResource[
               "FEExpressions", "NumericalApproximationElider"]]}, 
             "RowDefault"],TagBox[
             RowBox[{"Root", "[", 
               RowBox[{
                 RowBox[{
                   RowBox[{"27", "-", 
                    RowBox[{"980", " ", "#1"}], "+", 
                    RowBox[{"2310", " ", 
                    SuperscriptBox["#1", "2"]}], "-", 
                    RowBox[{"1610", " ", 
                    SuperscriptBox["#1", "3"]}], "+", 
                    RowBox[{"350", " ", 
                    SuperscriptBox["#1", "4"]}]}], "&"}], ",", "1"}], "]"}], 
             Short[#, 7]& ],0.02956984574459857},
           "NumericalApproximation"],
          Root[27 - 980 # + 2310 #^2 - 1610 #^3 + 350 #^4& , 1, 0]], "2"]}], 
       "-", 
       RowBox[{"1540", " ", 
        SuperscriptBox[
         InterpretationBox[
          TemplateBox[{"Root",TemplateBox[{"\"0.0296\"", 
              DynamicBox[
               FEPrivate`FrontEndResource[
               "FEExpressions", "NumericalApproximationElider"]]}, 
             "RowDefault"],TagBox[
             RowBox[{"Root", "[", 
               RowBox[{
                 RowBox[{
                   RowBox[{"27", "-", 
                    RowBox[{"980", " ", "#1"}], "+", 
                    RowBox[{"2310", " ", 
                    SuperscriptBox["#1", "2"]}], "-", 
                    RowBox[{"1610", " ", 
                    SuperscriptBox["#1", "3"]}], "+", 
                    RowBox[{"350", " ", 
                    SuperscriptBox["#1", "4"]}]}], "&"}], ",", "1"}], "]"}], 
             Short[#, 7]& ],0.02956984574459857},
           "NumericalApproximation"],
          Root[27 - 980 # + 2310 #^2 - 1610 #^3 + 350 #^4& , 1, 0]], "3"]}], 
       "+", 
       RowBox[{"805", " ", 
        SuperscriptBox[
         InterpretationBox[
          TemplateBox[{"Root",TemplateBox[{"\"0.0296\"", 
              DynamicBox[
               FEPrivate`FrontEndResource[
               "FEExpressions", "NumericalApproximationElider"]]}, 
             "RowDefault"],TagBox[
             RowBox[{"Root", "[", 
               RowBox[{
                 RowBox[{
                   RowBox[{"27", "-", 
                    RowBox[{"980", " ", "#1"}], "+", 
                    RowBox[{"2310", " ", 
                    SuperscriptBox["#1", "2"]}], "-", 
                    RowBox[{"1610", " ", 
                    SuperscriptBox["#1", "3"]}], "+", 
                    RowBox[{"350", " ", 
                    SuperscriptBox["#1", "4"]}]}], "&"}], ",", "1"}], "]"}], 
             Short[#, 7]& ],0.02956984574459857},
           "NumericalApproximation"],
          Root[27 - 980 # + 2310 #^2 - 1610 #^3 + 350 #^4& , 1, 0]], "4"]}], 
       "-", 
       RowBox[{"140", " ", 
        SuperscriptBox[
         InterpretationBox[
          TemplateBox[{"Root",TemplateBox[{"\"0.0296\"", 
              DynamicBox[
               FEPrivate`FrontEndResource[
               "FEExpressions", "NumericalApproximationElider"]]}, 
             "RowDefault"],TagBox[
             RowBox[{"Root", "[", 
               RowBox[{
                 RowBox[{
                   RowBox[{"27", "-", 
                    RowBox[{"980", " ", "#1"}], "+", 
                    RowBox[{"2310", " ", 
                    SuperscriptBox["#1", "2"]}], "-", 
                    RowBox[{"1610", " ", 
                    SuperscriptBox["#1", "3"]}], "+", 
                    RowBox[{"350", " ", 
                    SuperscriptBox["#1", "4"]}]}], "&"}], ",", "1"}], "]"}], 
             Short[#, 7]& ],0.02956984574459857},
           "NumericalApproximation"],
          Root[27 - 980 # + 2310 #^2 - 1610 #^3 + 350 #^4& , 1, 0]], "5"]}]}],
       ")"}]}]}], ",", 
   RowBox[{"{", 
    RowBox[{"q", "\[Rule]", 
     InterpretationBox[
      TemplateBox[{"Root",TemplateBox[{"\"0.0296\"", 
          DynamicBox[
           FEPrivate`FrontEndResource[
           "FEExpressions", "NumericalApproximationElider"]]}, "RowDefault"],
        TagBox[
         RowBox[{"Root", "[", 
           RowBox[{
             RowBox[{
               RowBox[{"27", "-", 
                 RowBox[{"980", " ", "#1"}], "+", 
                 RowBox[{"2310", " ", 
                   SuperscriptBox["#1", "2"]}], "-", 
                 RowBox[{"1610", " ", 
                   SuperscriptBox["#1", "3"]}], "+", 
                 RowBox[{"350", " ", 
                   SuperscriptBox["#1", "4"]}]}], "&"}], ",", "1"}], "]"}], 
         Short[#, 7]& ],0.02956984574459857},
       "NumericalApproximation"],
      Root[27 - 980 # + 2310 #^2 - 1610 #^3 + 350 #^4& , 1, 0]]}], "}"}]}], 
  "}"}]], "Output",
 CellChangeTimes->{3.95490979912116*^9, 3.954915889719145*^9, 
  3.954916104012747*^9, 3.954916388947609*^9, 3.9550787647473392`*^9, 
  3.955097629785179*^9, 3.955098029128636*^9, 3.955099447416912*^9, 
  3.955099500665122*^9, 3.955185702219852*^9, 3.955186478500799*^9, 
  3.9575998130262356`*^9},
 CellLabel->"Out[19]=",ExpressionUUID->"da9dab04-52e4-4afd-8b03-ffe2e6a4a63e"]
}, Open  ]],

Cell[CellGroupData[{

Cell[BoxData[{
 RowBox[{"Income", "[", 
  RowBox[{"q", ",", "5"}], "]"}], "\[IndentingNewLine]", 
 RowBox[{"Maximize", "[", 
  RowBox[{
   RowBox[{"{", 
    RowBox[{
     RowBox[{"Income", "[", 
      RowBox[{"q", ",", "5"}], "]"}], ",", 
     RowBox[{
      RowBox[{"q", ">=", "0"}], "&&", 
      RowBox[{"q", "<=", "1"}]}]}], "}"}], ",", "q"}], 
  "]"}], "\[IndentingNewLine]", 
 RowBox[{"Minimize", "[", 
  RowBox[{
   RowBox[{"{", 
    RowBox[{
     RowBox[{"Income", "[", 
      RowBox[{"q", ",", "5"}], "]"}], ",", 
     RowBox[{
      RowBox[{"q", ">=", "0"}], "&&", 
      RowBox[{"q", "<=", "1"}]}]}], "}"}], ",", "q"}], "]"}]}], "Input",
 CellChangeTimes->{{3.954915538621216*^9, 3.954915610172452*^9}, {
  3.955078797781764*^9, 3.955078809533905*^9}, {3.955097637118462*^9, 
  3.955097673661201*^9}},
 CellLabel->"In[20]:=",ExpressionUUID->"b1252252-5e07-4c2c-a159-eae25bbbedf9"],

Cell[BoxData[
 RowBox[{
  FractionBox["2441", "693"], "-", 
  FractionBox[
   RowBox[{"1130", " ", "q"}], "693"], "+", 
  RowBox[{
   FractionBox["5", "3"], " ", 
   RowBox[{"(", 
    RowBox[{"7", "-", 
     RowBox[{"4", " ", "q"}]}], ")"}], " ", 
   SuperscriptBox[
    RowBox[{"(", 
     RowBox[{
      RowBox[{"2", " ", "q"}], "-", 
      SuperscriptBox["q", "2"]}], ")"}], "4"]}]}]], "Output",
 CellChangeTimes->{
  3.955078820698461*^9, {3.95509765780912*^9, 3.9550976741913147`*^9}, 
   3.955098029654029*^9, 3.9550994498385887`*^9, 3.9550995015222197`*^9, 
   3.955185702661875*^9, 3.95518647895257*^9, 3.9575998137361403`*^9},
 CellLabel->"Out[20]=",ExpressionUUID->"33d8d106-c426-4015-8585-1a80e569c984"],

Cell[BoxData[
 RowBox[{"{", 
  RowBox[{
   RowBox[{
    FractionBox["2441", "693"], "-", 
    RowBox[{
     FractionBox["5", "693"], " ", 
     RowBox[{"(", 
      RowBox[{
       RowBox[{"226", " ", 
        InterpretationBox[
         TemplateBox[{"Root",TemplateBox[{"\"0.831\"", 
             DynamicBox[
              FEPrivate`FrontEndResource[
              "FEExpressions", "NumericalApproximationElider"]]}, 
            "RowDefault"],TagBox[
            RowBox[{"Root", "[", 
              RowBox[{
                RowBox[{
                  RowBox[{"113", "-", 
                    RowBox[{"51744", " ", 
                    SuperscriptBox["#1", "3"]}], "+", 
                    RowBox[{"166320", " ", 
                    SuperscriptBox["#1", "4"]}], "-", 
                    RowBox[{"205128", " ", 
                    SuperscriptBox["#1", "5"]}], "+", 
                    RowBox[{"122892", " ", 
                    SuperscriptBox["#1", "6"]}], "-", 
                    RowBox[{"36036", " ", 
                    SuperscriptBox["#1", "7"]}], "+", 
                    RowBox[{"4158", " ", 
                    SuperscriptBox["#1", "8"]}]}], "&"}], ",", "2"}], "]"}], 
            Short[#, 7]& ],0.8314847825061811},
          "NumericalApproximation"],
         Root[
         113 - 51744 #^3 + 166320 #^4 - 205128 #^5 + 122892 #^6 - 36036 #^7 + 
          4158 #^8& , 2, 0]]}], "-", 
       RowBox[{"25872", " ", 
        SuperscriptBox[
         InterpretationBox[
          TemplateBox[{"Root",TemplateBox[{"\"0.831\"", 
              DynamicBox[
               FEPrivate`FrontEndResource[
               "FEExpressions", "NumericalApproximationElider"]]}, 
             "RowDefault"],TagBox[
             RowBox[{"Root", "[", 
               RowBox[{
                 RowBox[{
                   RowBox[{"113", "-", 
                    RowBox[{"51744", " ", 
                    SuperscriptBox["#1", "3"]}], "+", 
                    RowBox[{"166320", " ", 
                    SuperscriptBox["#1", "4"]}], "-", 
                    RowBox[{"205128", " ", 
                    SuperscriptBox["#1", "5"]}], "+", 
                    RowBox[{"122892", " ", 
                    SuperscriptBox["#1", "6"]}], "-", 
                    RowBox[{"36036", " ", 
                    SuperscriptBox["#1", "7"]}], "+", 
                    RowBox[{"4158", " ", 
                    SuperscriptBox["#1", "8"]}]}], "&"}], ",", "2"}], "]"}], 
             Short[#, 7]& ],0.8314847825061811},
           "NumericalApproximation"],
          Root[
          113 - 51744 #^3 + 166320 #^4 - 205128 #^5 + 122892 #^6 - 36036 #^7 + 
           4158 #^8& , 2, 0]], "4"]}], "+", 
       RowBox[{"66528", " ", 
        SuperscriptBox[
         InterpretationBox[
          TemplateBox[{"Root",TemplateBox[{"\"0.831\"", 
              DynamicBox[
               FEPrivate`FrontEndResource[
               "FEExpressions", "NumericalApproximationElider"]]}, 
             "RowDefault"],TagBox[
             RowBox[{"Root", "[", 
               RowBox[{
                 RowBox[{
                   RowBox[{"113", "-", 
                    RowBox[{"51744", " ", 
                    SuperscriptBox["#1", "3"]}], "+", 
                    RowBox[{"166320", " ", 
                    SuperscriptBox["#1", "4"]}], "-", 
                    RowBox[{"205128", " ", 
                    SuperscriptBox["#1", "5"]}], "+", 
                    RowBox[{"122892", " ", 
                    SuperscriptBox["#1", "6"]}], "-", 
                    RowBox[{"36036", " ", 
                    SuperscriptBox["#1", "7"]}], "+", 
                    RowBox[{"4158", " ", 
                    SuperscriptBox["#1", "8"]}]}], "&"}], ",", "2"}], "]"}], 
             Short[#, 7]& ],0.8314847825061811},
           "NumericalApproximation"],
          Root[
          113 - 51744 #^3 + 166320 #^4 - 205128 #^5 + 122892 #^6 - 36036 #^7 + 
           4158 #^8& , 2, 0]], "5"]}], "-", 
       RowBox[{"68376", " ", 
        SuperscriptBox[
         InterpretationBox[
          TemplateBox[{"Root",TemplateBox[{"\"0.831\"", 
              DynamicBox[
               FEPrivate`FrontEndResource[
               "FEExpressions", "NumericalApproximationElider"]]}, 
             "RowDefault"],TagBox[
             RowBox[{"Root", "[", 
               RowBox[{
                 RowBox[{
                   RowBox[{"113", "-", 
                    RowBox[{"51744", " ", 
                    SuperscriptBox["#1", "3"]}], "+", 
                    RowBox[{"166320", " ", 
                    SuperscriptBox["#1", "4"]}], "-", 
                    RowBox[{"205128", " ", 
                    SuperscriptBox["#1", "5"]}], "+", 
                    RowBox[{"122892", " ", 
                    SuperscriptBox["#1", "6"]}], "-", 
                    RowBox[{"36036", " ", 
                    SuperscriptBox["#1", "7"]}], "+", 
                    RowBox[{"4158", " ", 
                    SuperscriptBox["#1", "8"]}]}], "&"}], ",", "2"}], "]"}], 
             Short[#, 7]& ],0.8314847825061811},
           "NumericalApproximation"],
          Root[
          113 - 51744 #^3 + 166320 #^4 - 205128 #^5 + 122892 #^6 - 36036 #^7 + 
           4158 #^8& , 2, 0]], "6"]}], "+", 
       RowBox[{"35112", " ", 
        SuperscriptBox[
         InterpretationBox[
          TemplateBox[{"Root",TemplateBox[{"\"0.831\"", 
              DynamicBox[
               FEPrivate`FrontEndResource[
               "FEExpressions", "NumericalApproximationElider"]]}, 
             "RowDefault"],TagBox[
             RowBox[{"Root", "[", 
               RowBox[{
                 RowBox[{
                   RowBox[{"113", "-", 
                    RowBox[{"51744", " ", 
                    SuperscriptBox["#1", "3"]}], "+", 
                    RowBox[{"166320", " ", 
                    SuperscriptBox["#1", "4"]}], "-", 
                    RowBox[{"205128", " ", 
                    SuperscriptBox["#1", "5"]}], "+", 
                    RowBox[{"122892", " ", 
                    SuperscriptBox["#1", "6"]}], "-", 
                    RowBox[{"36036", " ", 
                    SuperscriptBox["#1", "7"]}], "+", 
                    RowBox[{"4158", " ", 
                    SuperscriptBox["#1", "8"]}]}], "&"}], ",", "2"}], "]"}], 
             Short[#, 7]& ],0.8314847825061811},
           "NumericalApproximation"],
          Root[
          113 - 51744 #^3 + 166320 #^4 - 205128 #^5 + 122892 #^6 - 36036 #^7 + 
           4158 #^8& , 2, 0]], "7"]}], "-", 
       RowBox[{"9009", " ", 
        SuperscriptBox[
         InterpretationBox[
          TemplateBox[{"Root",TemplateBox[{"\"0.831\"", 
              DynamicBox[
               FEPrivate`FrontEndResource[
               "FEExpressions", "NumericalApproximationElider"]]}, 
             "RowDefault"],TagBox[
             RowBox[{"Root", "[", 
               RowBox[{
                 RowBox[{
                   RowBox[{"113", "-", 
                    RowBox[{"51744", " ", 
                    SuperscriptBox["#1", "3"]}], "+", 
                    RowBox[{"166320", " ", 
                    SuperscriptBox["#1", "4"]}], "-", 
                    RowBox[{"205128", " ", 
                    SuperscriptBox["#1", "5"]}], "+", 
                    RowBox[{"122892", " ", 
                    SuperscriptBox["#1", "6"]}], "-", 
                    RowBox[{"36036", " ", 
                    SuperscriptBox["#1", "7"]}], "+", 
                    RowBox[{"4158", " ", 
                    SuperscriptBox["#1", "8"]}]}], "&"}], ",", "2"}], "]"}], 
             Short[#, 7]& ],0.8314847825061811},
           "NumericalApproximation"],
          Root[
          113 - 51744 #^3 + 166320 #^4 - 205128 #^5 + 122892 #^6 - 36036 #^7 + 
           4158 #^8& , 2, 0]], "8"]}], "+", 
       RowBox[{"924", " ", 
        SuperscriptBox[
         InterpretationBox[
          TemplateBox[{"Root",TemplateBox[{"\"0.831\"", 
              DynamicBox[
               FEPrivate`FrontEndResource[
               "FEExpressions", "NumericalApproximationElider"]]}, 
             "RowDefault"],TagBox[
             RowBox[{"Root", "[", 
               RowBox[{
                 RowBox[{
                   RowBox[{"113", "-", 
                    RowBox[{"51744", " ", 
                    SuperscriptBox["#1", "3"]}], "+", 
                    RowBox[{"166320", " ", 
                    SuperscriptBox["#1", "4"]}], "-", 
                    RowBox[{"205128", " ", 
                    SuperscriptBox["#1", "5"]}], "+", 
                    RowBox[{"122892", " ", 
                    SuperscriptBox["#1", "6"]}], "-", 
                    RowBox[{"36036", " ", 
                    SuperscriptBox["#1", "7"]}], "+", 
                    RowBox[{"4158", " ", 
                    SuperscriptBox["#1", "8"]}]}], "&"}], ",", "2"}], "]"}], 
             Short[#, 7]& ],0.8314847825061811},
           "NumericalApproximation"],
          Root[
          113 - 51744 #^3 + 166320 #^4 - 205128 #^5 + 122892 #^6 - 36036 #^7 + 
           4158 #^8& , 2, 0]], "9"]}]}], ")"}]}]}], ",", 
   RowBox[{"{", 
    RowBox[{"q", "\[Rule]", 
     InterpretationBox[
      TemplateBox[{"Root",TemplateBox[{"\"0.831\"", 
          DynamicBox[
           FEPrivate`FrontEndResource[
           "FEExpressions", "NumericalApproximationElider"]]}, "RowDefault"],
        TagBox[
         RowBox[{"Root", "[", 
           RowBox[{
             RowBox[{
               RowBox[{"113", "-", 
                 RowBox[{"51744", " ", 
                   SuperscriptBox["#1", "3"]}], "+", 
                 RowBox[{"166320", " ", 
                   SuperscriptBox["#1", "4"]}], "-", 
                 RowBox[{"205128", " ", 
                   SuperscriptBox["#1", "5"]}], "+", 
                 RowBox[{"122892", " ", 
                   SuperscriptBox["#1", "6"]}], "-", 
                 RowBox[{"36036", " ", 
                   SuperscriptBox["#1", "7"]}], "+", 
                 RowBox[{"4158", " ", 
                   SuperscriptBox["#1", "8"]}]}], "&"}], ",", "2"}], "]"}], 
         Short[#, 7]& ],0.8314847825061811},
       "NumericalApproximation"],
      Root[
      113 - 51744 #^3 + 166320 #^4 - 205128 #^5 + 122892 #^6 - 36036 #^7 + 
       4158 #^8& , 2, 0]]}], "}"}]}], "}"}]], "Output",
 CellChangeTimes->{
  3.955078820698461*^9, {3.95509765780912*^9, 3.9550976741913147`*^9}, 
   3.955098029654029*^9, 3.9550994498385887`*^9, 3.9550995015222197`*^9, 
   3.955185702661875*^9, 3.95518647895257*^9, 3.9575998144085183`*^9},
 CellLabel->"Out[21]=",ExpressionUUID->"b140287f-9fad-4223-8e13-dfe9d4b91913"],

Cell[BoxData[
 RowBox[{"{", 
  RowBox[{
   RowBox[{
    FractionBox["2441", "693"], "-", 
    RowBox[{
     FractionBox["5", "693"], " ", 
     RowBox[{"(", 
      RowBox[{
       RowBox[{"226", " ", 
        InterpretationBox[
         TemplateBox[{"Root",TemplateBox[{"\"0.155\"", 
             DynamicBox[
              FEPrivate`FrontEndResource[
              "FEExpressions", "NumericalApproximationElider"]]}, 
            "RowDefault"],TagBox[
            RowBox[{"Root", "[", 
              RowBox[{
                RowBox[{
                  RowBox[{"113", "-", 
                    RowBox[{"51744", " ", 
                    SuperscriptBox["#1", "3"]}], "+", 
                    RowBox[{"166320", " ", 
                    SuperscriptBox["#1", "4"]}], "-", 
                    RowBox[{"205128", " ", 
                    SuperscriptBox["#1", "5"]}], "+", 
                    RowBox[{"122892", " ", 
                    SuperscriptBox["#1", "6"]}], "-", 
                    RowBox[{"36036", " ", 
                    SuperscriptBox["#1", "7"]}], "+", 
                    RowBox[{"4158", " ", 
                    SuperscriptBox["#1", "8"]}]}], "&"}], ",", "1"}], "]"}], 
            Short[#, 7]& ],0.1547684855936643},
          "NumericalApproximation"],
         Root[
         113 - 51744 #^3 + 166320 #^4 - 205128 #^5 + 122892 #^6 - 36036 #^7 + 
          4158 #^8& , 1, 0]]}], "-", 
       RowBox[{"25872", " ", 
        SuperscriptBox[
         InterpretationBox[
          TemplateBox[{"Root",TemplateBox[{"\"0.155\"", 
              DynamicBox[
               FEPrivate`FrontEndResource[
               "FEExpressions", "NumericalApproximationElider"]]}, 
             "RowDefault"],TagBox[
             RowBox[{"Root", "[", 
               RowBox[{
                 RowBox[{
                   RowBox[{"113", "-", 
                    RowBox[{"51744", " ", 
                    SuperscriptBox["#1", "3"]}], "+", 
                    RowBox[{"166320", " ", 
                    SuperscriptBox["#1", "4"]}], "-", 
                    RowBox[{"205128", " ", 
                    SuperscriptBox["#1", "5"]}], "+", 
                    RowBox[{"122892", " ", 
                    SuperscriptBox["#1", "6"]}], "-", 
                    RowBox[{"36036", " ", 
                    SuperscriptBox["#1", "7"]}], "+", 
                    RowBox[{"4158", " ", 
                    SuperscriptBox["#1", "8"]}]}], "&"}], ",", "1"}], "]"}], 
             Short[#, 7]& ],0.1547684855936643},
           "NumericalApproximation"],
          Root[
          113 - 51744 #^3 + 166320 #^4 - 205128 #^5 + 122892 #^6 - 36036 #^7 + 
           4158 #^8& , 1, 0]], "4"]}], "+", 
       RowBox[{"66528", " ", 
        SuperscriptBox[
         InterpretationBox[
          TemplateBox[{"Root",TemplateBox[{"\"0.155\"", 
              DynamicBox[
               FEPrivate`FrontEndResource[
               "FEExpressions", "NumericalApproximationElider"]]}, 
             "RowDefault"],TagBox[
             RowBox[{"Root", "[", 
               RowBox[{
                 RowBox[{
                   RowBox[{"113", "-", 
                    RowBox[{"51744", " ", 
                    SuperscriptBox["#1", "3"]}], "+", 
                    RowBox[{"166320", " ", 
                    SuperscriptBox["#1", "4"]}], "-", 
                    RowBox[{"205128", " ", 
                    SuperscriptBox["#1", "5"]}], "+", 
                    RowBox[{"122892", " ", 
                    SuperscriptBox["#1", "6"]}], "-", 
                    RowBox[{"36036", " ", 
                    SuperscriptBox["#1", "7"]}], "+", 
                    RowBox[{"4158", " ", 
                    SuperscriptBox["#1", "8"]}]}], "&"}], ",", "1"}], "]"}], 
             Short[#, 7]& ],0.1547684855936643},
           "NumericalApproximation"],
          Root[
          113 - 51744 #^3 + 166320 #^4 - 205128 #^5 + 122892 #^6 - 36036 #^7 + 
           4158 #^8& , 1, 0]], "5"]}], "-", 
       RowBox[{"68376", " ", 
        SuperscriptBox[
         InterpretationBox[
          TemplateBox[{"Root",TemplateBox[{"\"0.155\"", 
              DynamicBox[
               FEPrivate`FrontEndResource[
               "FEExpressions", "NumericalApproximationElider"]]}, 
             "RowDefault"],TagBox[
             RowBox[{"Root", "[", 
               RowBox[{
                 RowBox[{
                   RowBox[{"113", "-", 
                    RowBox[{"51744", " ", 
                    SuperscriptBox["#1", "3"]}], "+", 
                    RowBox[{"166320", " ", 
                    SuperscriptBox["#1", "4"]}], "-", 
                    RowBox[{"205128", " ", 
                    SuperscriptBox["#1", "5"]}], "+", 
                    RowBox[{"122892", " ", 
                    SuperscriptBox["#1", "6"]}], "-", 
                    RowBox[{"36036", " ", 
                    SuperscriptBox["#1", "7"]}], "+", 
                    RowBox[{"4158", " ", 
                    SuperscriptBox["#1", "8"]}]}], "&"}], ",", "1"}], "]"}], 
             Short[#, 7]& ],0.1547684855936643},
           "NumericalApproximation"],
          Root[
          113 - 51744 #^3 + 166320 #^4 - 205128 #^5 + 122892 #^6 - 36036 #^7 + 
           4158 #^8& , 1, 0]], "6"]}], "+", 
       RowBox[{"35112", " ", 
        SuperscriptBox[
         InterpretationBox[
          TemplateBox[{"Root",TemplateBox[{"\"0.155\"", 
              DynamicBox[
               FEPrivate`FrontEndResource[
               "FEExpressions", "NumericalApproximationElider"]]}, 
             "RowDefault"],TagBox[
             RowBox[{"Root", "[", 
               RowBox[{
                 RowBox[{
                   RowBox[{"113", "-", 
                    RowBox[{"51744", " ", 
                    SuperscriptBox["#1", "3"]}], "+", 
                    RowBox[{"166320", " ", 
                    SuperscriptBox["#1", "4"]}], "-", 
                    RowBox[{"205128", " ", 
                    SuperscriptBox["#1", "5"]}], "+", 
                    RowBox[{"122892", " ", 
                    SuperscriptBox["#1", "6"]}], "-", 
                    RowBox[{"36036", " ", 
                    SuperscriptBox["#1", "7"]}], "+", 
                    RowBox[{"4158", " ", 
                    SuperscriptBox["#1", "8"]}]}], "&"}], ",", "1"}], "]"}], 
             Short[#, 7]& ],0.1547684855936643},
           "NumericalApproximation"],
          Root[
          113 - 51744 #^3 + 166320 #^4 - 205128 #^5 + 122892 #^6 - 36036 #^7 + 
           4158 #^8& , 1, 0]], "7"]}], "-", 
       RowBox[{"9009", " ", 
        SuperscriptBox[
         InterpretationBox[
          TemplateBox[{"Root",TemplateBox[{"\"0.155\"", 
              DynamicBox[
               FEPrivate`FrontEndResource[
               "FEExpressions", "NumericalApproximationElider"]]}, 
             "RowDefault"],TagBox[
             RowBox[{"Root", "[", 
               RowBox[{
                 RowBox[{
                   RowBox[{"113", "-", 
                    RowBox[{"51744", " ", 
                    SuperscriptBox["#1", "3"]}], "+", 
                    RowBox[{"166320", " ", 
                    SuperscriptBox["#1", "4"]}], "-", 
                    RowBox[{"205128", " ", 
                    SuperscriptBox["#1", "5"]}], "+", 
                    RowBox[{"122892", " ", 
                    SuperscriptBox["#1", "6"]}], "-", 
                    RowBox[{"36036", " ", 
                    SuperscriptBox["#1", "7"]}], "+", 
                    RowBox[{"4158", " ", 
                    SuperscriptBox["#1", "8"]}]}], "&"}], ",", "1"}], "]"}], 
             Short[#, 7]& ],0.1547684855936643},
           "NumericalApproximation"],
          Root[
          113 - 51744 #^3 + 166320 #^4 - 205128 #^5 + 122892 #^6 - 36036 #^7 + 
           4158 #^8& , 1, 0]], "8"]}], "+", 
       RowBox[{"924", " ", 
        SuperscriptBox[
         InterpretationBox[
          TemplateBox[{"Root",TemplateBox[{"\"0.155\"", 
              DynamicBox[
               FEPrivate`FrontEndResource[
               "FEExpressions", "NumericalApproximationElider"]]}, 
             "RowDefault"],TagBox[
             RowBox[{"Root", "[", 
               RowBox[{
                 RowBox[{
                   RowBox[{"113", "-", 
                    RowBox[{"51744", " ", 
                    SuperscriptBox["#1", "3"]}], "+", 
                    RowBox[{"166320", " ", 
                    SuperscriptBox["#1", "4"]}], "-", 
                    RowBox[{"205128", " ", 
                    SuperscriptBox["#1", "5"]}], "+", 
                    RowBox[{"122892", " ", 
                    SuperscriptBox["#1", "6"]}], "-", 
                    RowBox[{"36036", " ", 
                    SuperscriptBox["#1", "7"]}], "+", 
                    RowBox[{"4158", " ", 
                    SuperscriptBox["#1", "8"]}]}], "&"}], ",", "1"}], "]"}], 
             Short[#, 7]& ],0.1547684855936643},
           "NumericalApproximation"],
          Root[
          113 - 51744 #^3 + 166320 #^4 - 205128 #^5 + 122892 #^6 - 36036 #^7 + 
           4158 #^8& , 1, 0]], "9"]}]}], ")"}]}]}], ",", 
   RowBox[{"{", 
    RowBox[{"q", "\[Rule]", 
     InterpretationBox[
      TemplateBox[{"Root",TemplateBox[{"\"0.155\"", 
          DynamicBox[
           FEPrivate`FrontEndResource[
           "FEExpressions", "NumericalApproximationElider"]]}, "RowDefault"],
        TagBox[
         RowBox[{"Root", "[", 
           RowBox[{
             RowBox[{
               RowBox[{"113", "-", 
                 RowBox[{"51744", " ", 
                   SuperscriptBox["#1", "3"]}], "+", 
                 RowBox[{"166320", " ", 
                   SuperscriptBox["#1", "4"]}], "-", 
                 RowBox[{"205128", " ", 
                   SuperscriptBox["#1", "5"]}], "+", 
                 RowBox[{"122892", " ", 
                   SuperscriptBox["#1", "6"]}], "-", 
                 RowBox[{"36036", " ", 
                   SuperscriptBox["#1", "7"]}], "+", 
                 RowBox[{"4158", " ", 
                   SuperscriptBox["#1", "8"]}]}], "&"}], ",", "1"}], "]"}], 
         Short[#, 7]& ],0.1547684855936643},
       "NumericalApproximation"],
      Root[
      113 - 51744 #^3 + 166320 #^4 - 205128 #^5 + 122892 #^6 - 36036 #^7 + 
       4158 #^8& , 1, 0]]}], "}"}]}], "}"}]], "Output",
 CellChangeTimes->{
  3.955078820698461*^9, {3.95509765780912*^9, 3.9550976741913147`*^9}, 
   3.955098029654029*^9, 3.9550994498385887`*^9, 3.9550995015222197`*^9, 
   3.955185702661875*^9, 3.95518647895257*^9, 3.9575998151658907`*^9},
 CellLabel->"Out[22]=",ExpressionUUID->"3ff23453-b845-492e-ba6b-7258e2a4a530"]
}, Open  ]],

Cell[CellGroupData[{

Cell[BoxData[{
 RowBox[{"Income", "[", 
  RowBox[{"q", ",", "10"}], "]"}], "\[IndentingNewLine]", 
 RowBox[{"Maximize", "[", 
  RowBox[{
   RowBox[{"{", 
    RowBox[{
     RowBox[{"Income", "[", 
      RowBox[{"q", ",", "10"}], "]"}], ",", 
     RowBox[{
      RowBox[{"q", ">=", "0"}], "&&", 
      RowBox[{"q", "<=", "1"}]}]}], "}"}], ",", "q"}], 
  "]"}], "\[IndentingNewLine]", 
 RowBox[{"Minimize", "[", 
  RowBox[{
   RowBox[{"{", 
    RowBox[{
     RowBox[{"Income", "[", 
      RowBox[{"q", ",", "10"}], "]"}], ",", 
     RowBox[{
      RowBox[{"q", ">=", "0"}], "&&", 
      RowBox[{"q", "<=", "1"}]}]}], "}"}], ",", "q"}], "]"}]}], "Input",
 CellChangeTimes->{{3.955078814419924*^9, 3.955078817752791*^9}, {
  3.95509767831805*^9, 3.955097696461197*^9}, {3.955099458823818*^9, 
  3.955099467504037*^9}},
 CellLabel->"In[23]:=",ExpressionUUID->"bf3dcfa2-2883-417b-a797-63ea7ac5044e"],

Cell[BoxData[
 RowBox[{
  FractionBox["3801269", "969969"], "-", 
  FractionBox[
   RowBox[{"1677794", " ", "q"}], "969969"], "+", 
  RowBox[{
   FractionBox["10", "3"], " ", 
   RowBox[{"(", 
    RowBox[{"7", "-", 
     RowBox[{"4", " ", "q"}]}], ")"}], " ", 
   SuperscriptBox[
    RowBox[{"(", 
     RowBox[{
      RowBox[{"2", " ", "q"}], "-", 
      SuperscriptBox["q", "2"]}], ")"}], "9"]}]}]], "Output",
 CellChangeTimes->{
  3.955078826159354*^9, 3.955097697164863*^9, 3.9550980302803373`*^9, {
   3.955099452181932*^9, 3.955099469236882*^9}, 3.955099503188146*^9, 
   3.9551857031945353`*^9, 3.955186479471086*^9, 3.9575998160124826`*^9},
 CellLabel->"Out[23]=",ExpressionUUID->"f9ceff08-4ed1-413e-b6ce-4680d5d0715f"],

Cell[BoxData[
 RowBox[{"{", 
  RowBox[{
   RowBox[{
    FractionBox["3801269", "969969"], "+", 
    RowBox[{
     FractionBox["1", "969969"], "2", " ", 
     RowBox[{"(", 
      RowBox[{
       RowBox[{
        RowBox[{"-", "838897"}], " ", 
        InterpretationBox[
         TemplateBox[{"Root",TemplateBox[{"\"0.924\"", 
             DynamicBox[
              FEPrivate`FrontEndResource[
              "FEExpressions", "NumericalApproximationElider"]]}, 
            "RowDefault"],TagBox[
            RowBox[{"Root", "[", 
              RowBox[{
                RowBox[{
                  RowBox[{
                    RowBox[{"-", "838897"}], "+", 
                    RowBox[{"52145533440", " ", 
                    SuperscriptBox["#1", "8"]}], "-", 
                    RowBox[{"293835942400", " ", 
                    SuperscriptBox["#1", "9"]}], "+", 
                    RowBox[{"737486830080", " ", 
                    SuperscriptBox["#1", "10"]}], "-", 
                    RowBox[{"1087606840320", " ", 
                    SuperscriptBox["#1", "11"]}], "+", 
                    RowBox[{"1045083399360", " ", 
                    SuperscriptBox["#1", "12"]}], "-", 
                    RowBox[{"684410126400", " ", 
                    SuperscriptBox["#1", "13"]}], "+", 
                    RowBox[{"309614104800", " ", 
                    SuperscriptBox["#1", "14"]}], "-", 
                    RowBox[{"95600144640", " ", 
                    SuperscriptBox["#1", "15"]}], "+", 
                    RowBox[{"19292683410", " ", 
                    SuperscriptBox["#1", "16"]}], "-", 
                    RowBox[{"2298826530", " ", 
                    SuperscriptBox["#1", "17"]}], "+", 
                    RowBox[{"122862740", " ", 
                    SuperscriptBox["#1", "18"]}]}], "&"}], ",", "3"}], "]"}], 
            Short[#, 7]& ],0.9239913739126254},
          "NumericalApproximation"],
         Root[-838897 + 52145533440 #^8 - 293835942400 #^9 + 
          737486830080 #^10 - 1087606840320 #^11 + 1045083399360 #^12 - 
          684410126400 #^13 + 309614104800 #^14 - 95600144640 #^15 + 
          19292683410 #^16 - 2298826530 #^17 + 122862740 #^18& , 3, 0]]}], 
       "+", 
       RowBox[{"5793948160", " ", 
        SuperscriptBox[
         InterpretationBox[
          TemplateBox[{"Root",TemplateBox[{"\"0.924\"", 
              DynamicBox[
               FEPrivate`FrontEndResource[
               "FEExpressions", "NumericalApproximationElider"]]}, 
             "RowDefault"],TagBox[
             RowBox[{"Root", "[", 
               RowBox[{
                 RowBox[{
                   RowBox[{
                    RowBox[{"-", "838897"}], "+", 
                    RowBox[{"52145533440", " ", 
                    SuperscriptBox["#1", "8"]}], "-", 
                    RowBox[{"293835942400", " ", 
                    SuperscriptBox["#1", "9"]}], "+", 
                    RowBox[{"737486830080", " ", 
                    SuperscriptBox["#1", "10"]}], "-", 
                    RowBox[{"1087606840320", " ", 
                    SuperscriptBox["#1", "11"]}], "+", 
                    RowBox[{"1045083399360", " ", 
                    SuperscriptBox["#1", "12"]}], "-", 
                    RowBox[{"684410126400", " ", 
                    SuperscriptBox["#1", "13"]}], "+", 
                    RowBox[{"309614104800", " ", 
                    SuperscriptBox["#1", "14"]}], "-", 
                    RowBox[{"95600144640", " ", 
                    SuperscriptBox["#1", "15"]}], "+", 
                    RowBox[{"19292683410", " ", 
                    SuperscriptBox["#1", "16"]}], "-", 
                    RowBox[{"2298826530", " ", 
                    SuperscriptBox["#1", "17"]}], "+", 
                    RowBox[{"122862740", " ", 
                    SuperscriptBox["#1", "18"]}]}], "&"}], ",", "3"}], "]"}], 
             Short[#, 7]& ],0.9239913739126254},
           "NumericalApproximation"],
          
          Root[-838897 + 52145533440 #^8 - 293835942400 #^9 + 
           737486830080 #^10 - 1087606840320 #^11 + 1045083399360 #^12 - 
           684410126400 #^13 + 309614104800 #^14 - 95600144640 #^15 + 
           19292683410 #^16 - 2298826530 #^17 + 122862740 #^18& , 3, 0]], 
         "9"]}], "-", 
       RowBox[{"29383594240", " ", 
        SuperscriptBox[
         InterpretationBox[
          TemplateBox[{"Root",TemplateBox[{"\"0.924\"", 
              DynamicBox[
               FEPrivate`FrontEndResource[
               "FEExpressions", "NumericalApproximationElider"]]}, 
             "RowDefault"],TagBox[
             RowBox[{"Root", "[", 
               RowBox[{
                 RowBox[{
                   RowBox[{
                    RowBox[{"-", "838897"}], "+", 
                    RowBox[{"52145533440", " ", 
                    SuperscriptBox["#1", "8"]}], "-", 
                    RowBox[{"293835942400", " ", 
                    SuperscriptBox["#1", "9"]}], "+", 
                    RowBox[{"737486830080", " ", 
                    SuperscriptBox["#1", "10"]}], "-", 
                    RowBox[{"1087606840320", " ", 
                    SuperscriptBox["#1", "11"]}], "+", 
                    RowBox[{"1045083399360", " ", 
                    SuperscriptBox["#1", "12"]}], "-", 
                    RowBox[{"684410126400", " ", 
                    SuperscriptBox["#1", "13"]}], "+", 
                    RowBox[{"309614104800", " ", 
                    SuperscriptBox["#1", "14"]}], "-", 
                    RowBox[{"95600144640", " ", 
                    SuperscriptBox["#1", "15"]}], "+", 
                    RowBox[{"19292683410", " ", 
                    SuperscriptBox["#1", "16"]}], "-", 
                    RowBox[{"2298826530", " ", 
                    SuperscriptBox["#1", "17"]}], "+", 
                    RowBox[{"122862740", " ", 
                    SuperscriptBox["#1", "18"]}]}], "&"}], ",", "3"}], "]"}], 
             Short[#, 7]& ],0.9239913739126254},
           "NumericalApproximation"],
          
          Root[-838897 + 52145533440 #^8 - 293835942400 #^9 + 
           737486830080 #^10 - 1087606840320 #^11 + 1045083399360 #^12 - 
           684410126400 #^13 + 309614104800 #^14 - 95600144640 #^15 + 
           19292683410 #^16 - 2298826530 #^17 + 122862740 #^18& , 3, 0]], 
         "10"]}], "+", 
       RowBox[{"67044257280", " ", 
        SuperscriptBox[
         InterpretationBox[
          TemplateBox[{"Root",TemplateBox[{"\"0.924\"", 
              DynamicBox[
               FEPrivate`FrontEndResource[
               "FEExpressions", "NumericalApproximationElider"]]}, 
             "RowDefault"],TagBox[
             RowBox[{"Root", "[", 
               RowBox[{
                 RowBox[{
                   RowBox[{
                    RowBox[{"-", "838897"}], "+", 
                    RowBox[{"52145533440", " ", 
                    SuperscriptBox["#1", "8"]}], "-", 
                    RowBox[{"293835942400", " ", 
                    SuperscriptBox["#1", "9"]}], "+", 
                    RowBox[{"737486830080", " ", 
                    SuperscriptBox["#1", "10"]}], "-", 
                    RowBox[{"1087606840320", " ", 
                    SuperscriptBox["#1", "11"]}], "+", 
                    RowBox[{"1045083399360", " ", 
                    SuperscriptBox["#1", "12"]}], "-", 
                    RowBox[{"684410126400", " ", 
                    SuperscriptBox["#1", "13"]}], "+", 
                    RowBox[{"309614104800", " ", 
                    SuperscriptBox["#1", "14"]}], "-", 
                    RowBox[{"95600144640", " ", 
                    SuperscriptBox["#1", "15"]}], "+", 
                    RowBox[{"19292683410", " ", 
                    SuperscriptBox["#1", "16"]}], "-", 
                    RowBox[{"2298826530", " ", 
                    SuperscriptBox["#1", "17"]}], "+", 
                    RowBox[{"122862740", " ", 
                    SuperscriptBox["#1", "18"]}]}], "&"}], ",", "3"}], "]"}], 
             Short[#, 7]& ],0.9239913739126254},
           "NumericalApproximation"],
          
          Root[-838897 + 52145533440 #^8 - 293835942400 #^9 + 
           737486830080 #^10 - 1087606840320 #^11 + 1045083399360 #^12 - 
           684410126400 #^13 + 309614104800 #^14 - 95600144640 #^15 + 
           19292683410 #^16 - 2298826530 #^17 + 122862740 #^18& , 3, 0]], 
         "11"]}], "-", 
       RowBox[{"90633903360", " ", 
        SuperscriptBox[
         InterpretationBox[
          TemplateBox[{"Root",TemplateBox[{"\"0.924\"", 
              DynamicBox[
               FEPrivate`FrontEndResource[
               "FEExpressions", "NumericalApproximationElider"]]}, 
             "RowDefault"],TagBox[
             RowBox[{"Root", "[", 
               RowBox[{
                 RowBox[{
                   RowBox[{
                    RowBox[{"-", "838897"}], "+", 
                    RowBox[{"52145533440", " ", 
                    SuperscriptBox["#1", "8"]}], "-", 
                    RowBox[{"293835942400", " ", 
                    SuperscriptBox["#1", "9"]}], "+", 
                    RowBox[{"737486830080", " ", 
                    SuperscriptBox["#1", "10"]}], "-", 
                    RowBox[{"1087606840320", " ", 
                    SuperscriptBox["#1", "11"]}], "+", 
                    RowBox[{"1045083399360", " ", 
                    SuperscriptBox["#1", "12"]}], "-", 
                    RowBox[{"684410126400", " ", 
                    SuperscriptBox["#1", "13"]}], "+", 
                    RowBox[{"309614104800", " ", 
                    SuperscriptBox["#1", "14"]}], "-", 
                    RowBox[{"95600144640", " ", 
                    SuperscriptBox["#1", "15"]}], "+", 
                    RowBox[{"19292683410", " ", 
                    SuperscriptBox["#1", "16"]}], "-", 
                    RowBox[{"2298826530", " ", 
                    SuperscriptBox["#1", "17"]}], "+", 
                    RowBox[{"122862740", " ", 
                    SuperscriptBox["#1", "18"]}]}], "&"}], ",", "3"}], "]"}], 
             Short[#, 7]& ],0.9239913739126254},
           "NumericalApproximation"],
          
          Root[-838897 + 52145533440 #^8 - 293835942400 #^9 + 
           737486830080 #^10 - 1087606840320 #^11 + 1045083399360 #^12 - 
           684410126400 #^13 + 309614104800 #^14 - 95600144640 #^15 + 
           19292683410 #^16 - 2298826530 #^17 + 122862740 #^18& , 3, 0]], 
         "12"]}], "+", 
       RowBox[{"80391030720", " ", 
        SuperscriptBox[
         InterpretationBox[
          TemplateBox[{"Root",TemplateBox[{"\"0.924\"", 
              DynamicBox[
               FEPrivate`FrontEndResource[
               "FEExpressions", "NumericalApproximationElider"]]}, 
             "RowDefault"],TagBox[
             RowBox[{"Root", "[", 
               RowBox[{
                 RowBox[{
                   RowBox[{
                    RowBox[{"-", "838897"}], "+", 
                    RowBox[{"52145533440", " ", 
                    SuperscriptBox["#1", "8"]}], "-", 
                    RowBox[{"293835942400", " ", 
                    SuperscriptBox["#1", "9"]}], "+", 
                    RowBox[{"737486830080", " ", 
                    SuperscriptBox["#1", "10"]}], "-", 
                    RowBox[{"1087606840320", " ", 
                    SuperscriptBox["#1", "11"]}], "+", 
                    RowBox[{"1045083399360", " ", 
                    SuperscriptBox["#1", "12"]}], "-", 
                    RowBox[{"684410126400", " ", 
                    SuperscriptBox["#1", "13"]}], "+", 
                    RowBox[{"309614104800", " ", 
                    SuperscriptBox["#1", "14"]}], "-", 
                    RowBox[{"95600144640", " ", 
                    SuperscriptBox["#1", "15"]}], "+", 
                    RowBox[{"19292683410", " ", 
                    SuperscriptBox["#1", "16"]}], "-", 
                    RowBox[{"2298826530", " ", 
                    SuperscriptBox["#1", "17"]}], "+", 
                    RowBox[{"122862740", " ", 
                    SuperscriptBox["#1", "18"]}]}], "&"}], ",", "3"}], "]"}], 
             Short[#, 7]& ],0.9239913739126254},
           "NumericalApproximation"],
          
          Root[-838897 + 52145533440 #^8 - 293835942400 #^9 + 
           737486830080 #^10 - 1087606840320 #^11 + 1045083399360 #^12 - 
           684410126400 #^13 + 309614104800 #^14 - 95600144640 #^15 + 
           19292683410 #^16 - 2298826530 #^17 + 122862740 #^18& , 3, 0]], 
         "13"]}], "-", 
       RowBox[{"48886437600", " ", 
        SuperscriptBox[
         InterpretationBox[
          TemplateBox[{"Root",TemplateBox[{"\"0.924\"", 
              DynamicBox[
               FEPrivate`FrontEndResource[
               "FEExpressions", "NumericalApproximationElider"]]}, 
             "RowDefault"],TagBox[
             RowBox[{"Root", "[", 
               RowBox[{
                 RowBox[{
                   RowBox[{
                    RowBox[{"-", "838897"}], "+", 
                    RowBox[{"52145533440", " ", 
                    SuperscriptBox["#1", "8"]}], "-", 
                    RowBox[{"293835942400", " ", 
                    SuperscriptBox["#1", "9"]}], "+", 
                    RowBox[{"737486830080", " ", 
                    SuperscriptBox["#1", "10"]}], "-", 
                    RowBox[{"1087606840320", " ", 
                    SuperscriptBox["#1", "11"]}], "+", 
                    RowBox[{"1045083399360", " ", 
                    SuperscriptBox["#1", "12"]}], "-", 
                    RowBox[{"684410126400", " ", 
                    SuperscriptBox["#1", "13"]}], "+", 
                    RowBox[{"309614104800", " ", 
                    SuperscriptBox["#1", "14"]}], "-", 
                    RowBox[{"95600144640", " ", 
                    SuperscriptBox["#1", "15"]}], "+", 
                    RowBox[{"19292683410", " ", 
                    SuperscriptBox["#1", "16"]}], "-", 
                    RowBox[{"2298826530", " ", 
                    SuperscriptBox["#1", "17"]}], "+", 
                    RowBox[{"122862740", " ", 
                    SuperscriptBox["#1", "18"]}]}], "&"}], ",", "3"}], "]"}], 
             Short[#, 7]& ],0.9239913739126254},
           "NumericalApproximation"],
          
          Root[-838897 + 52145533440 #^8 - 293835942400 #^9 + 
           737486830080 #^10 - 1087606840320 #^11 + 1045083399360 #^12 - 
           684410126400 #^13 + 309614104800 #^14 - 95600144640 #^15 + 
           19292683410 #^16 - 2298826530 #^17 + 122862740 #^18& , 3, 0]], 
         "14"]}], "+", 
       RowBox[{"20640940320", " ", 
        SuperscriptBox[
         InterpretationBox[
          TemplateBox[{"Root",TemplateBox[{"\"0.924\"", 
              DynamicBox[
               FEPrivate`FrontEndResource[
               "FEExpressions", "NumericalApproximationElider"]]}, 
             "RowDefault"],TagBox[
             RowBox[{"Root", "[", 
               RowBox[{
                 RowBox[{
                   RowBox[{
                    RowBox[{"-", "838897"}], "+", 
                    RowBox[{"52145533440", " ", 
                    SuperscriptBox["#1", "8"]}], "-", 
                    RowBox[{"293835942400", " ", 
                    SuperscriptBox["#1", "9"]}], "+", 
                    RowBox[{"737486830080", " ", 
                    SuperscriptBox["#1", "10"]}], "-", 
                    RowBox[{"1087606840320", " ", 
                    SuperscriptBox["#1", "11"]}], "+", 
                    RowBox[{"1045083399360", " ", 
                    SuperscriptBox["#1", "12"]}], "-", 
                    RowBox[{"684410126400", " ", 
                    SuperscriptBox["#1", "13"]}], "+", 
                    RowBox[{"309614104800", " ", 
                    SuperscriptBox["#1", "14"]}], "-", 
                    RowBox[{"95600144640", " ", 
                    SuperscriptBox["#1", "15"]}], "+", 
                    RowBox[{"19292683410", " ", 
                    SuperscriptBox["#1", "16"]}], "-", 
                    RowBox[{"2298826530", " ", 
                    SuperscriptBox["#1", "17"]}], "+", 
                    RowBox[{"122862740", " ", 
                    SuperscriptBox["#1", "18"]}]}], "&"}], ",", "3"}], "]"}], 
             Short[#, 7]& ],0.9239913739126254},
           "NumericalApproximation"],
          
          Root[-838897 + 52145533440 #^8 - 293835942400 #^9 + 
           737486830080 #^10 - 1087606840320 #^11 + 1045083399360 #^12 - 
           684410126400 #^13 + 309614104800 #^14 - 95600144640 #^15 + 
           19292683410 #^16 - 2298826530 #^17 + 122862740 #^18& , 3, 0]], 
         "15"]}], "-", 
       RowBox[{"5975009040", " ", 
        SuperscriptBox[
         InterpretationBox[
          TemplateBox[{"Root",TemplateBox[{"\"0.924\"", 
              DynamicBox[
               FEPrivate`FrontEndResource[
               "FEExpressions", "NumericalApproximationElider"]]}, 
             "RowDefault"],TagBox[
             RowBox[{"Root", "[", 
               RowBox[{
                 RowBox[{
                   RowBox[{
                    RowBox[{"-", "838897"}], "+", 
                    RowBox[{"52145533440", " ", 
                    SuperscriptBox["#1", "8"]}], "-", 
                    RowBox[{"293835942400", " ", 
                    SuperscriptBox["#1", "9"]}], "+", 
                    RowBox[{"737486830080", " ", 
                    SuperscriptBox["#1", "10"]}], "-", 
                    RowBox[{"1087606840320", " ", 
                    SuperscriptBox["#1", "11"]}], "+", 
                    RowBox[{"1045083399360", " ", 
                    SuperscriptBox["#1", "12"]}], "-", 
                    RowBox[{"684410126400", " ", 
                    SuperscriptBox["#1", "13"]}], "+", 
                    RowBox[{"309614104800", " ", 
                    SuperscriptBox["#1", "14"]}], "-", 
                    RowBox[{"95600144640", " ", 
                    SuperscriptBox["#1", "15"]}], "+", 
                    RowBox[{"19292683410", " ", 
                    SuperscriptBox["#1", "16"]}], "-", 
                    RowBox[{"2298826530", " ", 
                    SuperscriptBox["#1", "17"]}], "+", 
                    RowBox[{"122862740", " ", 
                    SuperscriptBox["#1", "18"]}]}], "&"}], ",", "3"}], "]"}], 
             Short[#, 7]& ],0.9239913739126254},
           "NumericalApproximation"],
          
          Root[-838897 + 52145533440 #^8 - 293835942400 #^9 + 
           737486830080 #^10 - 1087606840320 #^11 + 1045083399360 #^12 - 
           684410126400 #^13 + 309614104800 #^14 - 95600144640 #^15 + 
           19292683410 #^16 - 2298826530 #^17 + 122862740 #^18& , 3, 0]], 
         "16"]}], "+", 
       RowBox[{"1134863730", " ", 
        SuperscriptBox[
         InterpretationBox[
          TemplateBox[{"Root",TemplateBox[{"\"0.924\"", 
              DynamicBox[
               FEPrivate`FrontEndResource[
               "FEExpressions", "NumericalApproximationElider"]]}, 
             "RowDefault"],TagBox[
             RowBox[{"Root", "[", 
               RowBox[{
                 RowBox[{
                   RowBox[{
                    RowBox[{"-", "838897"}], "+", 
                    RowBox[{"52145533440", " ", 
                    SuperscriptBox["#1", "8"]}], "-", 
                    RowBox[{"293835942400", " ", 
                    SuperscriptBox["#1", "9"]}], "+", 
                    RowBox[{"737486830080", " ", 
                    SuperscriptBox["#1", "10"]}], "-", 
                    RowBox[{"1087606840320", " ", 
                    SuperscriptBox["#1", "11"]}], "+", 
                    RowBox[{"1045083399360", " ", 
                    SuperscriptBox["#1", "12"]}], "-", 
                    RowBox[{"684410126400", " ", 
                    SuperscriptBox["#1", "13"]}], "+", 
                    RowBox[{"309614104800", " ", 
                    SuperscriptBox["#1", "14"]}], "-", 
                    RowBox[{"95600144640", " ", 
                    SuperscriptBox["#1", "15"]}], "+", 
                    RowBox[{"19292683410", " ", 
                    SuperscriptBox["#1", "16"]}], "-", 
                    RowBox[{"2298826530", " ", 
                    SuperscriptBox["#1", "17"]}], "+", 
                    RowBox[{"122862740", " ", 
                    SuperscriptBox["#1", "18"]}]}], "&"}], ",", "3"}], "]"}], 
             Short[#, 7]& ],0.9239913739126254},
           "NumericalApproximation"],
          
          Root[-838897 + 52145533440 #^8 - 293835942400 #^9 + 
           737486830080 #^10 - 1087606840320 #^11 + 1045083399360 #^12 - 
           684410126400 #^13 + 309614104800 #^14 - 95600144640 #^15 + 
           19292683410 #^16 - 2298826530 #^17 + 122862740 #^18& , 3, 0]], 
         "17"]}], "-", 
       RowBox[{"127712585", " ", 
        SuperscriptBox[
         InterpretationBox[
          TemplateBox[{"Root",TemplateBox[{"\"0.924\"", 
              DynamicBox[
               FEPrivate`FrontEndResource[
               "FEExpressions", "NumericalApproximationElider"]]}, 
             "RowDefault"],TagBox[
             RowBox[{"Root", "[", 
               RowBox[{
                 RowBox[{
                   RowBox[{
                    RowBox[{"-", "838897"}], "+", 
                    RowBox[{"52145533440", " ", 
                    SuperscriptBox["#1", "8"]}], "-", 
                    RowBox[{"293835942400", " ", 
                    SuperscriptBox["#1", "9"]}], "+", 
                    RowBox[{"737486830080", " ", 
                    SuperscriptBox["#1", "10"]}], "-", 
                    RowBox[{"1087606840320", " ", 
                    SuperscriptBox["#1", "11"]}], "+", 
                    RowBox[{"1045083399360", " ", 
                    SuperscriptBox["#1", "12"]}], "-", 
                    RowBox[{"684410126400", " ", 
                    SuperscriptBox["#1", "13"]}], "+", 
                    RowBox[{"309614104800", " ", 
                    SuperscriptBox["#1", "14"]}], "-", 
                    RowBox[{"95600144640", " ", 
                    SuperscriptBox["#1", "15"]}], "+", 
                    RowBox[{"19292683410", " ", 
                    SuperscriptBox["#1", "16"]}], "-", 
                    RowBox[{"2298826530", " ", 
                    SuperscriptBox["#1", "17"]}], "+", 
                    RowBox[{"122862740", " ", 
                    SuperscriptBox["#1", "18"]}]}], "&"}], ",", "3"}], "]"}], 
             Short[#, 7]& ],0.9239913739126254},
           "NumericalApproximation"],
          
          Root[-838897 + 52145533440 #^8 - 293835942400 #^9 + 
           737486830080 #^10 - 1087606840320 #^11 + 1045083399360 #^12 - 
           684410126400 #^13 + 309614104800 #^14 - 95600144640 #^15 + 
           19292683410 #^16 - 2298826530 #^17 + 122862740 #^18& , 3, 0]], 
         "18"]}], "+", 
       RowBox[{"6466460", " ", 
        SuperscriptBox[
         InterpretationBox[
          TemplateBox[{"Root",TemplateBox[{"\"0.924\"", 
              DynamicBox[
               FEPrivate`FrontEndResource[
               "FEExpressions", "NumericalApproximationElider"]]}, 
             "RowDefault"],TagBox[
             RowBox[{"Root", "[", 
               RowBox[{
                 RowBox[{
                   RowBox[{
                    RowBox[{"-", "838897"}], "+", 
                    RowBox[{"52145533440", " ", 
                    SuperscriptBox["#1", "8"]}], "-", 
                    RowBox[{"293835942400", " ", 
                    SuperscriptBox["#1", "9"]}], "+", 
                    RowBox[{"737486830080", " ", 
                    SuperscriptBox["#1", "10"]}], "-", 
                    RowBox[{"1087606840320", " ", 
                    SuperscriptBox["#1", "11"]}], "+", 
                    RowBox[{"1045083399360", " ", 
                    SuperscriptBox["#1", "12"]}], "-", 
                    RowBox[{"684410126400", " ", 
                    SuperscriptBox["#1", "13"]}], "+", 
                    RowBox[{"309614104800", " ", 
                    SuperscriptBox["#1", "14"]}], "-", 
                    RowBox[{"95600144640", " ", 
                    SuperscriptBox["#1", "15"]}], "+", 
                    RowBox[{"19292683410", " ", 
                    SuperscriptBox["#1", "16"]}], "-", 
                    RowBox[{"2298826530", " ", 
                    SuperscriptBox["#1", "17"]}], "+", 
                    RowBox[{"122862740", " ", 
                    SuperscriptBox["#1", "18"]}]}], "&"}], ",", "3"}], "]"}], 
             Short[#, 7]& ],0.9239913739126254},
           "NumericalApproximation"],
          
          Root[-838897 + 52145533440 #^8 - 293835942400 #^9 + 
           737486830080 #^10 - 1087606840320 #^11 + 1045083399360 #^12 - 
           684410126400 #^13 + 309614104800 #^14 - 95600144640 #^15 + 
           19292683410 #^16 - 2298826530 #^17 + 122862740 #^18& , 3, 0]], 
         "19"]}]}], ")"}]}]}], ",", 
   RowBox[{"{", 
    RowBox[{"q", "\[Rule]", 
     InterpretationBox[
      TemplateBox[{"Root",TemplateBox[{"\"0.924\"", 
          DynamicBox[
           FEPrivate`FrontEndResource[
           "FEExpressions", "NumericalApproximationElider"]]}, "RowDefault"],
        TagBox[
         RowBox[{"Root", "[", 
           RowBox[{
             RowBox[{
               RowBox[{
                 RowBox[{"-", "838897"}], "+", 
                 RowBox[{"52145533440", " ", 
                   SuperscriptBox["#1", "8"]}], "-", 
                 RowBox[{"293835942400", " ", 
                   SuperscriptBox["#1", "9"]}], "+", 
                 RowBox[{"737486830080", " ", 
                   SuperscriptBox["#1", "10"]}], "-", 
                 RowBox[{"1087606840320", " ", 
                   SuperscriptBox["#1", "11"]}], "+", 
                 RowBox[{"1045083399360", " ", 
                   SuperscriptBox["#1", "12"]}], "-", 
                 RowBox[{"684410126400", " ", 
                   SuperscriptBox["#1", "13"]}], "+", 
                 RowBox[{"309614104800", " ", 
                   SuperscriptBox["#1", "14"]}], "-", 
                 RowBox[{"95600144640", " ", 
                   SuperscriptBox["#1", "15"]}], "+", 
                 RowBox[{"19292683410", " ", 
                   SuperscriptBox["#1", "16"]}], "-", 
                 RowBox[{"2298826530", " ", 
                   SuperscriptBox["#1", "17"]}], "+", 
                 RowBox[{"122862740", " ", 
                   SuperscriptBox["#1", "18"]}]}], "&"}], ",", "3"}], "]"}], 
         Short[#, 7]& ],0.9239913739126254},
       "NumericalApproximation"],
      Root[-838897 + 52145533440 #^8 - 293835942400 #^9 + 737486830080 #^10 - 
       1087606840320 #^11 + 1045083399360 #^12 - 684410126400 #^13 + 
       309614104800 #^14 - 95600144640 #^15 + 19292683410 #^16 - 
       2298826530 #^17 + 122862740 #^18& , 3, 0]]}], "}"}]}], "}"}]], "Output",\

 CellChangeTimes->{
  3.955078826159354*^9, 3.955097697164863*^9, 3.9550980302803373`*^9, {
   3.955099452181932*^9, 3.955099469236882*^9}, 3.955099503188146*^9, 
   3.9551857031945353`*^9, 3.955186479471086*^9, 3.9575998168608847`*^9},
 CellLabel->"Out[24]=",ExpressionUUID->"9d2d2f35-b8ba-450f-bd97-9a700ec769ea"],

Cell[BoxData[
 RowBox[{"{", 
  RowBox[{
   RowBox[{
    FractionBox["3801269", "969969"], "+", 
    RowBox[{
     FractionBox["1", "969969"], "2", " ", 
     RowBox[{"(", 
      RowBox[{
       RowBox[{
        RowBox[{"-", "838897"}], " ", 
        InterpretationBox[
         TemplateBox[{"Root",TemplateBox[{"\"0.325\"", 
             DynamicBox[
              FEPrivate`FrontEndResource[
              "FEExpressions", "NumericalApproximationElider"]]}, 
            "RowDefault"],TagBox[
            RowBox[{"Root", "[", 
              RowBox[{
                RowBox[{
                  RowBox[{
                    RowBox[{"-", "838897"}], "+", 
                    RowBox[{"52145533440", " ", 
                    SuperscriptBox["#1", "8"]}], "-", 
                    RowBox[{"293835942400", " ", 
                    SuperscriptBox["#1", "9"]}], "+", 
                    RowBox[{"737486830080", " ", 
                    SuperscriptBox["#1", "10"]}], "-", 
                    RowBox[{"1087606840320", " ", 
                    SuperscriptBox["#1", "11"]}], "+", 
                    RowBox[{"1045083399360", " ", 
                    SuperscriptBox["#1", "12"]}], "-", 
                    RowBox[{"684410126400", " ", 
                    SuperscriptBox["#1", "13"]}], "+", 
                    RowBox[{"309614104800", " ", 
                    SuperscriptBox["#1", "14"]}], "-", 
                    RowBox[{"95600144640", " ", 
                    SuperscriptBox["#1", "15"]}], "+", 
                    RowBox[{"19292683410", " ", 
                    SuperscriptBox["#1", "16"]}], "-", 
                    RowBox[{"2298826530", " ", 
                    SuperscriptBox["#1", "17"]}], "+", 
                    RowBox[{"122862740", " ", 
                    SuperscriptBox["#1", "18"]}]}], "&"}], ",", "2"}], "]"}], 
            Short[#, 7]& ],0.32517631038699585`},
          "NumericalApproximation"],
         Root[-838897 + 52145533440 #^8 - 293835942400 #^9 + 
          737486830080 #^10 - 1087606840320 #^11 + 1045083399360 #^12 - 
          684410126400 #^13 + 309614104800 #^14 - 95600144640 #^15 + 
          19292683410 #^16 - 2298826530 #^17 + 122862740 #^18& , 2, 0]]}], 
       "+", 
       RowBox[{"5793948160", " ", 
        SuperscriptBox[
         InterpretationBox[
          TemplateBox[{"Root",TemplateBox[{"\"0.325\"", 
              DynamicBox[
               FEPrivate`FrontEndResource[
               "FEExpressions", "NumericalApproximationElider"]]}, 
             "RowDefault"],TagBox[
             RowBox[{"Root", "[", 
               RowBox[{
                 RowBox[{
                   RowBox[{
                    RowBox[{"-", "838897"}], "+", 
                    RowBox[{"52145533440", " ", 
                    SuperscriptBox["#1", "8"]}], "-", 
                    RowBox[{"293835942400", " ", 
                    SuperscriptBox["#1", "9"]}], "+", 
                    RowBox[{"737486830080", " ", 
                    SuperscriptBox["#1", "10"]}], "-", 
                    RowBox[{"1087606840320", " ", 
                    SuperscriptBox["#1", "11"]}], "+", 
                    RowBox[{"1045083399360", " ", 
                    SuperscriptBox["#1", "12"]}], "-", 
                    RowBox[{"684410126400", " ", 
                    SuperscriptBox["#1", "13"]}], "+", 
                    RowBox[{"309614104800", " ", 
                    SuperscriptBox["#1", "14"]}], "-", 
                    RowBox[{"95600144640", " ", 
                    SuperscriptBox["#1", "15"]}], "+", 
                    RowBox[{"19292683410", " ", 
                    SuperscriptBox["#1", "16"]}], "-", 
                    RowBox[{"2298826530", " ", 
                    SuperscriptBox["#1", "17"]}], "+", 
                    RowBox[{"122862740", " ", 
                    SuperscriptBox["#1", "18"]}]}], "&"}], ",", "2"}], "]"}], 
             Short[#, 7]& ],0.32517631038699585`},
           "NumericalApproximation"],
          
          Root[-838897 + 52145533440 #^8 - 293835942400 #^9 + 
           737486830080 #^10 - 1087606840320 #^11 + 1045083399360 #^12 - 
           684410126400 #^13 + 309614104800 #^14 - 95600144640 #^15 + 
           19292683410 #^16 - 2298826530 #^17 + 122862740 #^18& , 2, 0]], 
         "9"]}], "-", 
       RowBox[{"29383594240", " ", 
        SuperscriptBox[
         InterpretationBox[
          TemplateBox[{"Root",TemplateBox[{"\"0.325\"", 
              DynamicBox[
               FEPrivate`FrontEndResource[
               "FEExpressions", "NumericalApproximationElider"]]}, 
             "RowDefault"],TagBox[
             RowBox[{"Root", "[", 
               RowBox[{
                 RowBox[{
                   RowBox[{
                    RowBox[{"-", "838897"}], "+", 
                    RowBox[{"52145533440", " ", 
                    SuperscriptBox["#1", "8"]}], "-", 
                    RowBox[{"293835942400", " ", 
                    SuperscriptBox["#1", "9"]}], "+", 
                    RowBox[{"737486830080", " ", 
                    SuperscriptBox["#1", "10"]}], "-", 
                    RowBox[{"1087606840320", " ", 
                    SuperscriptBox["#1", "11"]}], "+", 
                    RowBox[{"1045083399360", " ", 
                    SuperscriptBox["#1", "12"]}], "-", 
                    RowBox[{"684410126400", " ", 
                    SuperscriptBox["#1", "13"]}], "+", 
                    RowBox[{"309614104800", " ", 
                    SuperscriptBox["#1", "14"]}], "-", 
                    RowBox[{"95600144640", " ", 
                    SuperscriptBox["#1", "15"]}], "+", 
                    RowBox[{"19292683410", " ", 
                    SuperscriptBox["#1", "16"]}], "-", 
                    RowBox[{"2298826530", " ", 
                    SuperscriptBox["#1", "17"]}], "+", 
                    RowBox[{"122862740", " ", 
                    SuperscriptBox["#1", "18"]}]}], "&"}], ",", "2"}], "]"}], 
             Short[#, 7]& ],0.32517631038699585`},
           "NumericalApproximation"],
          
          Root[-838897 + 52145533440 #^8 - 293835942400 #^9 + 
           737486830080 #^10 - 1087606840320 #^11 + 1045083399360 #^12 - 
           684410126400 #^13 + 309614104800 #^14 - 95600144640 #^15 + 
           19292683410 #^16 - 2298826530 #^17 + 122862740 #^18& , 2, 0]], 
         "10"]}], "+", 
       RowBox[{"67044257280", " ", 
        SuperscriptBox[
         InterpretationBox[
          TemplateBox[{"Root",TemplateBox[{"\"0.325\"", 
              DynamicBox[
               FEPrivate`FrontEndResource[
               "FEExpressions", "NumericalApproximationElider"]]}, 
             "RowDefault"],TagBox[
             RowBox[{"Root", "[", 
               RowBox[{
                 RowBox[{
                   RowBox[{
                    RowBox[{"-", "838897"}], "+", 
                    RowBox[{"52145533440", " ", 
                    SuperscriptBox["#1", "8"]}], "-", 
                    RowBox[{"293835942400", " ", 
                    SuperscriptBox["#1", "9"]}], "+", 
                    RowBox[{"737486830080", " ", 
                    SuperscriptBox["#1", "10"]}], "-", 
                    RowBox[{"1087606840320", " ", 
                    SuperscriptBox["#1", "11"]}], "+", 
                    RowBox[{"1045083399360", " ", 
                    SuperscriptBox["#1", "12"]}], "-", 
                    RowBox[{"684410126400", " ", 
                    SuperscriptBox["#1", "13"]}], "+", 
                    RowBox[{"309614104800", " ", 
                    SuperscriptBox["#1", "14"]}], "-", 
                    RowBox[{"95600144640", " ", 
                    SuperscriptBox["#1", "15"]}], "+", 
                    RowBox[{"19292683410", " ", 
                    SuperscriptBox["#1", "16"]}], "-", 
                    RowBox[{"2298826530", " ", 
                    SuperscriptBox["#1", "17"]}], "+", 
                    RowBox[{"122862740", " ", 
                    SuperscriptBox["#1", "18"]}]}], "&"}], ",", "2"}], "]"}], 
             Short[#, 7]& ],0.32517631038699585`},
           "NumericalApproximation"],
          
          Root[-838897 + 52145533440 #^8 - 293835942400 #^9 + 
           737486830080 #^10 - 1087606840320 #^11 + 1045083399360 #^12 - 
           684410126400 #^13 + 309614104800 #^14 - 95600144640 #^15 + 
           19292683410 #^16 - 2298826530 #^17 + 122862740 #^18& , 2, 0]], 
         "11"]}], "-", 
       RowBox[{"90633903360", " ", 
        SuperscriptBox[
         InterpretationBox[
          TemplateBox[{"Root",TemplateBox[{"\"0.325\"", 
              DynamicBox[
               FEPrivate`FrontEndResource[
               "FEExpressions", "NumericalApproximationElider"]]}, 
             "RowDefault"],TagBox[
             RowBox[{"Root", "[", 
               RowBox[{
                 RowBox[{
                   RowBox[{
                    RowBox[{"-", "838897"}], "+", 
                    RowBox[{"52145533440", " ", 
                    SuperscriptBox["#1", "8"]}], "-", 
                    RowBox[{"293835942400", " ", 
                    SuperscriptBox["#1", "9"]}], "+", 
                    RowBox[{"737486830080", " ", 
                    SuperscriptBox["#1", "10"]}], "-", 
                    RowBox[{"1087606840320", " ", 
                    SuperscriptBox["#1", "11"]}], "+", 
                    RowBox[{"1045083399360", " ", 
                    SuperscriptBox["#1", "12"]}], "-", 
                    RowBox[{"684410126400", " ", 
                    SuperscriptBox["#1", "13"]}], "+", 
                    RowBox[{"309614104800", " ", 
                    SuperscriptBox["#1", "14"]}], "-", 
                    RowBox[{"95600144640", " ", 
                    SuperscriptBox["#1", "15"]}], "+", 
                    RowBox[{"19292683410", " ", 
                    SuperscriptBox["#1", "16"]}], "-", 
                    RowBox[{"2298826530", " ", 
                    SuperscriptBox["#1", "17"]}], "+", 
                    RowBox[{"122862740", " ", 
                    SuperscriptBox["#1", "18"]}]}], "&"}], ",", "2"}], "]"}], 
             Short[#, 7]& ],0.32517631038699585`},
           "NumericalApproximation"],
          
          Root[-838897 + 52145533440 #^8 - 293835942400 #^9 + 
           737486830080 #^10 - 1087606840320 #^11 + 1045083399360 #^12 - 
           684410126400 #^13 + 309614104800 #^14 - 95600144640 #^15 + 
           19292683410 #^16 - 2298826530 #^17 + 122862740 #^18& , 2, 0]], 
         "12"]}], "+", 
       RowBox[{"80391030720", " ", 
        SuperscriptBox[
         InterpretationBox[
          TemplateBox[{"Root",TemplateBox[{"\"0.325\"", 
              DynamicBox[
               FEPrivate`FrontEndResource[
               "FEExpressions", "NumericalApproximationElider"]]}, 
             "RowDefault"],TagBox[
             RowBox[{"Root", "[", 
               RowBox[{
                 RowBox[{
                   RowBox[{
                    RowBox[{"-", "838897"}], "+", 
                    RowBox[{"52145533440", " ", 
                    SuperscriptBox["#1", "8"]}], "-", 
                    RowBox[{"293835942400", " ", 
                    SuperscriptBox["#1", "9"]}], "+", 
                    RowBox[{"737486830080", " ", 
                    SuperscriptBox["#1", "10"]}], "-", 
                    RowBox[{"1087606840320", " ", 
                    SuperscriptBox["#1", "11"]}], "+", 
                    RowBox[{"1045083399360", " ", 
                    SuperscriptBox["#1", "12"]}], "-", 
                    RowBox[{"684410126400", " ", 
                    SuperscriptBox["#1", "13"]}], "+", 
                    RowBox[{"309614104800", " ", 
                    SuperscriptBox["#1", "14"]}], "-", 
                    RowBox[{"95600144640", " ", 
                    SuperscriptBox["#1", "15"]}], "+", 
                    RowBox[{"19292683410", " ", 
                    SuperscriptBox["#1", "16"]}], "-", 
                    RowBox[{"2298826530", " ", 
                    SuperscriptBox["#1", "17"]}], "+", 
                    RowBox[{"122862740", " ", 
                    SuperscriptBox["#1", "18"]}]}], "&"}], ",", "2"}], "]"}], 
             Short[#, 7]& ],0.32517631038699585`},
           "NumericalApproximation"],
          
          Root[-838897 + 52145533440 #^8 - 293835942400 #^9 + 
           737486830080 #^10 - 1087606840320 #^11 + 1045083399360 #^12 - 
           684410126400 #^13 + 309614104800 #^14 - 95600144640 #^15 + 
           19292683410 #^16 - 2298826530 #^17 + 122862740 #^18& , 2, 0]], 
         "13"]}], "-", 
       RowBox[{"48886437600", " ", 
        SuperscriptBox[
         InterpretationBox[
          TemplateBox[{"Root",TemplateBox[{"\"0.325\"", 
              DynamicBox[
               FEPrivate`FrontEndResource[
               "FEExpressions", "NumericalApproximationElider"]]}, 
             "RowDefault"],TagBox[
             RowBox[{"Root", "[", 
               RowBox[{
                 RowBox[{
                   RowBox[{
                    RowBox[{"-", "838897"}], "+", 
                    RowBox[{"52145533440", " ", 
                    SuperscriptBox["#1", "8"]}], "-", 
                    RowBox[{"293835942400", " ", 
                    SuperscriptBox["#1", "9"]}], "+", 
                    RowBox[{"737486830080", " ", 
                    SuperscriptBox["#1", "10"]}], "-", 
                    RowBox[{"1087606840320", " ", 
                    SuperscriptBox["#1", "11"]}], "+", 
                    RowBox[{"1045083399360", " ", 
                    SuperscriptBox["#1", "12"]}], "-", 
                    RowBox[{"684410126400", " ", 
                    SuperscriptBox["#1", "13"]}], "+", 
                    RowBox[{"309614104800", " ", 
                    SuperscriptBox["#1", "14"]}], "-", 
                    RowBox[{"95600144640", " ", 
                    SuperscriptBox["#1", "15"]}], "+", 
                    RowBox[{"19292683410", " ", 
                    SuperscriptBox["#1", "16"]}], "-", 
                    RowBox[{"2298826530", " ", 
                    SuperscriptBox["#1", "17"]}], "+", 
                    RowBox[{"122862740", " ", 
                    SuperscriptBox["#1", "18"]}]}], "&"}], ",", "2"}], "]"}], 
             Short[#, 7]& ],0.32517631038699585`},
           "NumericalApproximation"],
          
          Root[-838897 + 52145533440 #^8 - 293835942400 #^9 + 
           737486830080 #^10 - 1087606840320 #^11 + 1045083399360 #^12 - 
           684410126400 #^13 + 309614104800 #^14 - 95600144640 #^15 + 
           19292683410 #^16 - 2298826530 #^17 + 122862740 #^18& , 2, 0]], 
         "14"]}], "+", 
       RowBox[{"20640940320", " ", 
        SuperscriptBox[
         InterpretationBox[
          TemplateBox[{"Root",TemplateBox[{"\"0.325\"", 
              DynamicBox[
               FEPrivate`FrontEndResource[
               "FEExpressions", "NumericalApproximationElider"]]}, 
             "RowDefault"],TagBox[
             RowBox[{"Root", "[", 
               RowBox[{
                 RowBox[{
                   RowBox[{
                    RowBox[{"-", "838897"}], "+", 
                    RowBox[{"52145533440", " ", 
                    SuperscriptBox["#1", "8"]}], "-", 
                    RowBox[{"293835942400", " ", 
                    SuperscriptBox["#1", "9"]}], "+", 
                    RowBox[{"737486830080", " ", 
                    SuperscriptBox["#1", "10"]}], "-", 
                    RowBox[{"1087606840320", " ", 
                    SuperscriptBox["#1", "11"]}], "+", 
                    RowBox[{"1045083399360", " ", 
                    SuperscriptBox["#1", "12"]}], "-", 
                    RowBox[{"684410126400", " ", 
                    SuperscriptBox["#1", "13"]}], "+", 
                    RowBox[{"309614104800", " ", 
                    SuperscriptBox["#1", "14"]}], "-", 
                    RowBox[{"95600144640", " ", 
                    SuperscriptBox["#1", "15"]}], "+", 
                    RowBox[{"19292683410", " ", 
                    SuperscriptBox["#1", "16"]}], "-", 
                    RowBox[{"2298826530", " ", 
                    SuperscriptBox["#1", "17"]}], "+", 
                    RowBox[{"122862740", " ", 
                    SuperscriptBox["#1", "18"]}]}], "&"}], ",", "2"}], "]"}], 
             Short[#, 7]& ],0.32517631038699585`},
           "NumericalApproximation"],
          
          Root[-838897 + 52145533440 #^8 - 293835942400 #^9 + 
           737486830080 #^10 - 1087606840320 #^11 + 1045083399360 #^12 - 
           684410126400 #^13 + 309614104800 #^14 - 95600144640 #^15 + 
           19292683410 #^16 - 2298826530 #^17 + 122862740 #^18& , 2, 0]], 
         "15"]}], "-", 
       RowBox[{"5975009040", " ", 
        SuperscriptBox[
         InterpretationBox[
          TemplateBox[{"Root",TemplateBox[{"\"0.325\"", 
              DynamicBox[
               FEPrivate`FrontEndResource[
               "FEExpressions", "NumericalApproximationElider"]]}, 
             "RowDefault"],TagBox[
             RowBox[{"Root", "[", 
               RowBox[{
                 RowBox[{
                   RowBox[{
                    RowBox[{"-", "838897"}], "+", 
                    RowBox[{"52145533440", " ", 
                    SuperscriptBox["#1", "8"]}], "-", 
                    RowBox[{"293835942400", " ", 
                    SuperscriptBox["#1", "9"]}], "+", 
                    RowBox[{"737486830080", " ", 
                    SuperscriptBox["#1", "10"]}], "-", 
                    RowBox[{"1087606840320", " ", 
                    SuperscriptBox["#1", "11"]}], "+", 
                    RowBox[{"1045083399360", " ", 
                    SuperscriptBox["#1", "12"]}], "-", 
                    RowBox[{"684410126400", " ", 
                    SuperscriptBox["#1", "13"]}], "+", 
                    RowBox[{"309614104800", " ", 
                    SuperscriptBox["#1", "14"]}], "-", 
                    RowBox[{"95600144640", " ", 
                    SuperscriptBox["#1", "15"]}], "+", 
                    RowBox[{"19292683410", " ", 
                    SuperscriptBox["#1", "16"]}], "-", 
                    RowBox[{"2298826530", " ", 
                    SuperscriptBox["#1", "17"]}], "+", 
                    RowBox[{"122862740", " ", 
                    SuperscriptBox["#1", "18"]}]}], "&"}], ",", "2"}], "]"}], 
             Short[#, 7]& ],0.32517631038699585`},
           "NumericalApproximation"],
          
          Root[-838897 + 52145533440 #^8 - 293835942400 #^9 + 
           737486830080 #^10 - 1087606840320 #^11 + 1045083399360 #^12 - 
           684410126400 #^13 + 309614104800 #^14 - 95600144640 #^15 + 
           19292683410 #^16 - 2298826530 #^17 + 122862740 #^18& , 2, 0]], 
         "16"]}], "+", 
       RowBox[{"1134863730", " ", 
        SuperscriptBox[
         InterpretationBox[
          TemplateBox[{"Root",TemplateBox[{"\"0.325\"", 
              DynamicBox[
               FEPrivate`FrontEndResource[
               "FEExpressions", "NumericalApproximationElider"]]}, 
             "RowDefault"],TagBox[
             RowBox[{"Root", "[", 
               RowBox[{
                 RowBox[{
                   RowBox[{
                    RowBox[{"-", "838897"}], "+", 
                    RowBox[{"52145533440", " ", 
                    SuperscriptBox["#1", "8"]}], "-", 
                    RowBox[{"293835942400", " ", 
                    SuperscriptBox["#1", "9"]}], "+", 
                    RowBox[{"737486830080", " ", 
                    SuperscriptBox["#1", "10"]}], "-", 
                    RowBox[{"1087606840320", " ", 
                    SuperscriptBox["#1", "11"]}], "+", 
                    RowBox[{"1045083399360", " ", 
                    SuperscriptBox["#1", "12"]}], "-", 
                    RowBox[{"684410126400", " ", 
                    SuperscriptBox["#1", "13"]}], "+", 
                    RowBox[{"309614104800", " ", 
                    SuperscriptBox["#1", "14"]}], "-", 
                    RowBox[{"95600144640", " ", 
                    SuperscriptBox["#1", "15"]}], "+", 
                    RowBox[{"19292683410", " ", 
                    SuperscriptBox["#1", "16"]}], "-", 
                    RowBox[{"2298826530", " ", 
                    SuperscriptBox["#1", "17"]}], "+", 
                    RowBox[{"122862740", " ", 
                    SuperscriptBox["#1", "18"]}]}], "&"}], ",", "2"}], "]"}], 
             Short[#, 7]& ],0.32517631038699585`},
           "NumericalApproximation"],
          
          Root[-838897 + 52145533440 #^8 - 293835942400 #^9 + 
           737486830080 #^10 - 1087606840320 #^11 + 1045083399360 #^12 - 
           684410126400 #^13 + 309614104800 #^14 - 95600144640 #^15 + 
           19292683410 #^16 - 2298826530 #^17 + 122862740 #^18& , 2, 0]], 
         "17"]}], "-", 
       RowBox[{"127712585", " ", 
        SuperscriptBox[
         InterpretationBox[
          TemplateBox[{"Root",TemplateBox[{"\"0.325\"", 
              DynamicBox[
               FEPrivate`FrontEndResource[
               "FEExpressions", "NumericalApproximationElider"]]}, 
             "RowDefault"],TagBox[
             RowBox[{"Root", "[", 
               RowBox[{
                 RowBox[{
                   RowBox[{
                    RowBox[{"-", "838897"}], "+", 
                    RowBox[{"52145533440", " ", 
                    SuperscriptBox["#1", "8"]}], "-", 
                    RowBox[{"293835942400", " ", 
                    SuperscriptBox["#1", "9"]}], "+", 
                    RowBox[{"737486830080", " ", 
                    SuperscriptBox["#1", "10"]}], "-", 
                    RowBox[{"1087606840320", " ", 
                    SuperscriptBox["#1", "11"]}], "+", 
                    RowBox[{"1045083399360", " ", 
                    SuperscriptBox["#1", "12"]}], "-", 
                    RowBox[{"684410126400", " ", 
                    SuperscriptBox["#1", "13"]}], "+", 
                    RowBox[{"309614104800", " ", 
                    SuperscriptBox["#1", "14"]}], "-", 
                    RowBox[{"95600144640", " ", 
                    SuperscriptBox["#1", "15"]}], "+", 
                    RowBox[{"19292683410", " ", 
                    SuperscriptBox["#1", "16"]}], "-", 
                    RowBox[{"2298826530", " ", 
                    SuperscriptBox["#1", "17"]}], "+", 
                    RowBox[{"122862740", " ", 
                    SuperscriptBox["#1", "18"]}]}], "&"}], ",", "2"}], "]"}], 
             Short[#, 7]& ],0.32517631038699585`},
           "NumericalApproximation"],
          
          Root[-838897 + 52145533440 #^8 - 293835942400 #^9 + 
           737486830080 #^10 - 1087606840320 #^11 + 1045083399360 #^12 - 
           684410126400 #^13 + 309614104800 #^14 - 95600144640 #^15 + 
           19292683410 #^16 - 2298826530 #^17 + 122862740 #^18& , 2, 0]], 
         "18"]}], "+", 
       RowBox[{"6466460", " ", 
        SuperscriptBox[
         InterpretationBox[
          TemplateBox[{"Root",TemplateBox[{"\"0.325\"", 
              DynamicBox[
               FEPrivate`FrontEndResource[
               "FEExpressions", "NumericalApproximationElider"]]}, 
             "RowDefault"],TagBox[
             RowBox[{"Root", "[", 
               RowBox[{
                 RowBox[{
                   RowBox[{
                    RowBox[{"-", "838897"}], "+", 
                    RowBox[{"52145533440", " ", 
                    SuperscriptBox["#1", "8"]}], "-", 
                    RowBox[{"293835942400", " ", 
                    SuperscriptBox["#1", "9"]}], "+", 
                    RowBox[{"737486830080", " ", 
                    SuperscriptBox["#1", "10"]}], "-", 
                    RowBox[{"1087606840320", " ", 
                    SuperscriptBox["#1", "11"]}], "+", 
                    RowBox[{"1045083399360", " ", 
                    SuperscriptBox["#1", "12"]}], "-", 
                    RowBox[{"684410126400", " ", 
                    SuperscriptBox["#1", "13"]}], "+", 
                    RowBox[{"309614104800", " ", 
                    SuperscriptBox["#1", "14"]}], "-", 
                    RowBox[{"95600144640", " ", 
                    SuperscriptBox["#1", "15"]}], "+", 
                    RowBox[{"19292683410", " ", 
                    SuperscriptBox["#1", "16"]}], "-", 
                    RowBox[{"2298826530", " ", 
                    SuperscriptBox["#1", "17"]}], "+", 
                    RowBox[{"122862740", " ", 
                    SuperscriptBox["#1", "18"]}]}], "&"}], ",", "2"}], "]"}], 
             Short[#, 7]& ],0.32517631038699585`},
           "NumericalApproximation"],
          
          Root[-838897 + 52145533440 #^8 - 293835942400 #^9 + 
           737486830080 #^10 - 1087606840320 #^11 + 1045083399360 #^12 - 
           684410126400 #^13 + 309614104800 #^14 - 95600144640 #^15 + 
           19292683410 #^16 - 2298826530 #^17 + 122862740 #^18& , 2, 0]], 
         "19"]}]}], ")"}]}]}], ",", 
   RowBox[{"{", 
    RowBox[{"q", "\[Rule]", 
     InterpretationBox[
      TemplateBox[{"Root",TemplateBox[{"\"0.325\"", 
          DynamicBox[
           FEPrivate`FrontEndResource[
           "FEExpressions", "NumericalApproximationElider"]]}, "RowDefault"],
        TagBox[
         RowBox[{"Root", "[", 
           RowBox[{
             RowBox[{
               RowBox[{
                 RowBox[{"-", "838897"}], "+", 
                 RowBox[{"52145533440", " ", 
                   SuperscriptBox["#1", "8"]}], "-", 
                 RowBox[{"293835942400", " ", 
                   SuperscriptBox["#1", "9"]}], "+", 
                 RowBox[{"737486830080", " ", 
                   SuperscriptBox["#1", "10"]}], "-", 
                 RowBox[{"1087606840320", " ", 
                   SuperscriptBox["#1", "11"]}], "+", 
                 RowBox[{"1045083399360", " ", 
                   SuperscriptBox["#1", "12"]}], "-", 
                 RowBox[{"684410126400", " ", 
                   SuperscriptBox["#1", "13"]}], "+", 
                 RowBox[{"309614104800", " ", 
                   SuperscriptBox["#1", "14"]}], "-", 
                 RowBox[{"95600144640", " ", 
                   SuperscriptBox["#1", "15"]}], "+", 
                 RowBox[{"19292683410", " ", 
                   SuperscriptBox["#1", "16"]}], "-", 
                 RowBox[{"2298826530", " ", 
                   SuperscriptBox["#1", "17"]}], "+", 
                 RowBox[{"122862740", " ", 
                   SuperscriptBox["#1", "18"]}]}], "&"}], ",", "2"}], "]"}], 
         Short[#, 7]& ],0.32517631038699585`},
       "NumericalApproximation"],
      Root[-838897 + 52145533440 #^8 - 293835942400 #^9 + 737486830080 #^10 - 
       1087606840320 #^11 + 1045083399360 #^12 - 684410126400 #^13 + 
       309614104800 #^14 - 95600144640 #^15 + 19292683410 #^16 - 
       2298826530 #^17 + 122862740 #^18& , 2, 0]]}], "}"}]}], "}"}]], "Output",\

 CellChangeTimes->{
  3.955078826159354*^9, 3.955097697164863*^9, 3.9550980302803373`*^9, {
   3.955099452181932*^9, 3.955099469236882*^9}, 3.955099503188146*^9, 
   3.9551857031945353`*^9, 3.955186479471086*^9, 3.9575998176807604`*^9},
 CellLabel->"Out[25]=",ExpressionUUID->"449b02c3-4b7f-4646-b2e4-2dc4631085b0"]
}, Open  ]],

Cell[CellGroupData[{

Cell[BoxData[
 RowBox[{
  RowBox[{"Plot", "[", 
   RowBox[{
    RowBox[{"{", 
     RowBox[{
      RowBox[{"Income", "[", 
       RowBox[{"q", ",", "1"}], "]"}], ",", 
      RowBox[{"Income", "[", 
       RowBox[{"q", ",", "2"}], "]"}], ",", 
      RowBox[{"Income", "[", 
       RowBox[{"q", ",", "3"}], "]"}], ",", 
      RowBox[{"Income", "[", 
       RowBox[{"q", ",", "5"}], "]"}], ",", 
      RowBox[{"Income", "[", 
       RowBox[{"q", ",", "10"}], "]"}]}], "}"}], ",", 
    RowBox[{"{", 
     RowBox[{"q", ",", "0", ",", "1"}], "}"}], ",", "\[IndentingNewLine]", 
    RowBox[{"PlotRange", "->", 
     RowBox[{"{", 
      RowBox[{
       RowBox[{"{", 
        RowBox[{"0", ",", "1"}], "}"}], ",", 
       RowBox[{"{", 
        RowBox[{"1.5", ",", "13"}], "}"}]}], "}"}]}], ",", 
    "\[IndentingNewLine]", 
    RowBox[{"PlotLegends", "->", 
     RowBox[{"{", 
      RowBox[{"Placed", "[", 
       RowBox[{
        RowBox[{"LineLegend", "[", 
         RowBox[{
          RowBox[{"{", 
           RowBox[{
           "\"\<n=1\>\"", ",", "\"\<n=2\>\"", ",", "\"\<n=3\>\"", ",", 
            "\"\<n=5\>\"", ",", "\"\<n=10\>\""}], "}"}], ",", 
          RowBox[{"LegendMarkerSize", "->", 
           RowBox[{"{", 
            RowBox[{"75", ",", "20"}], "}"}]}]}], "]"}], ",", 
        RowBox[{"{", 
         RowBox[{"0.35", ",", "Top"}], "}"}]}], "]"}], "}"}]}], ",", 
    "\[IndentingNewLine]", 
    RowBox[{"Axes", "->", "False"}], ",", 
    RowBox[{"Frame", "->", 
     RowBox[{"{", 
      RowBox[{
       RowBox[{"{", 
        RowBox[{"True", ",", "False"}], "}"}], ",", 
       RowBox[{"{", 
        RowBox[{"True", ",", "False"}], "}"}]}], "}"}]}], ",", 
    RowBox[{"FrameStyle", "->", 
     RowBox[{"Directive", "[", 
      RowBox[{"Thick", ",", "Black"}], "]"}]}], ",", 
    RowBox[{"FrameLabel", "->", 
     RowBox[{"{", 
      RowBox[{
       RowBox[{"{", 
        RowBox[{
         RowBox[{"Style", "[", 
          RowBox[{"\"\<I(q)\>\"", ",", 
           RowBox[{"FontSize", "->", "32"}], ",", " ", 
           RowBox[{"FontColor", "->", "Black"}]}], "]"}], ",", "None"}], 
        "}"}], ",", 
       RowBox[{"{", 
        RowBox[{
         RowBox[{"Style", "[", 
          RowBox[{"\"\<q\>\"", ",", 
           RowBox[{"FontSize", "->", "32"}], ",", " ", 
           RowBox[{"FontColor", "->", "Black"}]}], "]"}], ",", "None"}], 
        "}"}]}], "}"}]}], ",", "\[IndentingNewLine]", 
    RowBox[{"LabelStyle", "->", 
     RowBox[{"{", 
      RowBox[{"Black", ",", "Large"}], "}"}]}], ",", "\[IndentingNewLine]", 
    RowBox[{"ImageSize", "->", 
     RowBox[{"{", 
      RowBox[{"640", ",", "480"}], "}"}]}]}], "\[IndentingNewLine]", "]"}], 
  "\[IndentingNewLine]"}]], "Input",
 CellChangeTimes->{{3.954910352691943*^9, 3.9549104458419333`*^9}, {
   3.954910480531766*^9, 3.954910558642235*^9}, {3.954910617490213*^9, 
   3.9549107432671833`*^9}, {3.95491087398827*^9, 3.954910908756853*^9}, {
   3.9549109730606537`*^9, 3.954910973906803*^9}, {3.9549110327704363`*^9, 
   3.954911052370946*^9}, {3.954911266661057*^9, 3.954911470177928*^9}, {
   3.9549115756039553`*^9, 3.954911598115828*^9}, {3.954911710118822*^9, 
   3.9549117183072443`*^9}, {3.954911750756173*^9, 3.9549118111969*^9}, {
   3.954911905125503*^9, 3.954911997971793*^9}, {3.954912114436069*^9, 
   3.954912152972478*^9}, {3.9549123638323803`*^9, 3.9549124750291233`*^9}, {
   3.9549125061501303`*^9, 3.954912507188033*^9}, {3.954912557333645*^9, 
   3.95491280370184*^9}, {3.95491289920498*^9, 3.954912959141671*^9}, {
   3.954913026278179*^9, 3.954913085764501*^9}, {3.954913128372932*^9, 
   3.954913257013411*^9}, {3.954913355594551*^9, 3.954913548484623*^9}, {
   3.954913688838922*^9, 3.95491372631108*^9}, 3.954913787462625*^9, {
   3.954913834533794*^9, 3.954913886165103*^9}, {3.954914664012899*^9, 
   3.9549148905716867`*^9}, {3.954914962972871*^9, 3.9549149730047827`*^9}, 
   3.954916111391705*^9, {3.954995194620492*^9, 3.954995214524284*^9}, {
   3.954995259932624*^9, 3.954995282119755*^9}, {3.954999418172579*^9, 
   3.9549994271786737`*^9}, {3.955000734063596*^9, 3.9550007623955383`*^9}},
 CellLabel->"In[26]:=",ExpressionUUID->"1f046b41-956a-4ca7-a2b1-721180d98515"],

Cell[BoxData[
 TagBox[
  GraphicsBox[{{{{}, {}, 
      TagBox[
       {RGBColor[0.368417, 0.506779, 0.709798], AbsoluteThickness[1.6], 
        Opacity[1.], LineBox[CompressedData["
1:eJwV1Pk/1HkcwPHPHM7JmJlaNTE8JO1WVGtlK+n9tmxTg3qQsophraxrCylr
OxVSznrIsc5CQ9ZR6FE5ErPtshpnUc6wGldfPRgqYdsfXo/nf/DS9zjucJRO
CLH73P+Kjspba0cP7jKpYEju3OEh02p1QD/fFHY5HrHsKODhN1kp6WV8a9gz
fa97IZ+HNs8672XwHUH8tQfHXsJDJ8+56ut8T7haVBs6l8PD3s2XrWL5wTCQ
d9bWOoOH2V/sj7zKD4e4pLl3vfE8DFMt+/IKPxHGQsZ3ck/y8AfnmyVT73JB
9p4mUezgIWspzEWoWwKlouquMiYPDe3fyuujy2GGO3vhYjMXQ2TbIWXmIXgl
uy7IbnBxZTm3j0Z7DB2TPpYKNy7eH7Rqat5ZBwH0POdUQy7W+WZoO09IISDG
VW43wUHFOgvNol/+Av83j3b13Ocg/UMhR9uwEZKI0Ed+hoNmS+73DxQ3QeVY
yBHZbg42hZvKnm5oBmvROqmUy0G9hPEPBW9bYLZZmR5Uqonjc/19z7e0gUuR
Oov9vSbmjlU2suPaQU/FvyqvhY1sgYQaHu6A2zZ/HxaL2RjjU+GVvfYFrDM5
FtU4rYGzWDjsfb4TGDcCxSYXNDDYRFquVd8Fr1Jr6u1WaGB/sTS6Vf8VsLR9
Wj2zluG8b0fa+t+6gVxmN6UbLcONliqLXpU9MJW4cDDqCQuFt/R/vruyD3bq
iaKO27EwROC25rVLP4TZDOxVf62ORhMHWZ12AxDnEfj+z1PquFxzSlX6cQCm
FW77zzLUkfk4rcQg/TUc2JiyVZ6shn6mlS/VbAaB3Wss3WeghoV7PbJrZgch
LrQGXpSqomJ8NWckaQhUH6SIuLtVseKAkJFoPQx9QS0LwjYVPL8nIqt8ZBgK
m+3RxEsF9XtFXTkR/wKulB23+KSMO74NT+SbjMCmbonQ+ooyuug2f6C1j8Aq
y3+KFwXKqGiMHQwIewNiA9ua8gIlTGGKgx3WyiFNouWqa6GEy/sqbtGlcsjU
6pHntzFR6WyY4/bAUVigLelsdmMiKRCXDPLG4FC834D3NAODfi+J5dWNgXrq
VtvMcwys3hilyj02DpdiP+bOsBjIFQUZXWRPgMJALXYxm449xi3toVUTUG92
UsA0pmNpJqwdFk9C9PgGi+paGrqWmHEFi5OwKrp7b/IhGl6IuBnWc+ctEMno
ov8QwSK5II1tS8GQp6XVbAjBqIwI9759FMwn2ftqnSLo6TBpWGxPwfKGH6+Z
BRPUqaoqtXOiwMr4Yv+pAIJX4488jfGgIFdRd3rOm6C3Weo79VAKvCKty987
E1wTvmKPym0KxiRCw3lzgovbzmh05lNAf+Vkq72D4MvJobbbhRRoL/M+Yb6N
YIJTmevuuxTYBEQ9OW1KcGmDw4mIKgr+2Nbg+smIYE9rfCajnYJjDaKkBQHB
B5FzP7U/pyBy/nC1QIdgornb+pwuCjKN/YYtVhO0ydtU/l0fBbJr0SbntAg+
+vVZQ9goBZsON8kW2QSTjLfG209QIIzpUehqEAwcTHfUpyhwr5nQARbBr2z9
+2tnKEhYo+F3XoUgk9aRmzBHQb6j4HqWEsGBCnNf948U1EYaP3zMIFjlm7N5
ywIFXQ8sBvppBJP1WIqlJQqmxuxUPu8M/wOyMDZi
         "]]},
       Annotation[#, "Charting`Private`Tag$9842#1"]& ], 
      TagBox[
       {RGBColor[0.880722, 0.611041, 0.142051], AbsoluteThickness[1.6], 
        Opacity[1.], LineBox[CompressedData["
1:eJwV1nk8VN8bB3DLkIwsF4m0ECqJQrTxnEKWEEWWkNAu2bJmyy5bkp8KIRRC
iVIR9UUlZF9n5o4lyTYqJYTf8de83q+5r3vOc+69z/ORcrh6/CwHGxsbLzsb
28qvwdnR1prv5pqfdvlTWFPciKIl4UqKq8Jr3vve5C9upPIgNe25uDYIfzOY
av7LjY42dZemi5uBt9i9kQKOVcjCabYqSdwJflwqpVisXYXoSpFaceKewONf
SAnWWIUyRY9FxIiHAZdK7Q3Rm6tQCM/zrdHiyZCR9pJluoUHWVpllUz/yIGz
PxgS6+1XI+pyiI3uxhKYNyU2lnrzIlnTqdH/bpbBCytXK7ofFXk374PUmVeg
5LX3XUIoHxIrE2Kws1dDvf1unSuX16AXg1qNXw6+h3O5u9f6nORH7y+lr7ea
qIX12kOL63YKoN9yGgJFVz7AT9k9l+S/CSCOuULB9bINIL/nceuIiSBSW7Z/
caK4EdYW7dVYkyWIGsNUm+vlv4B0qsXuvd8F0abE8bn8qRaoCAraFbBLCI3P
kozOXW3g8HaSP9xZCOWMvWngj28HOau+fSV5Qoh/wyPW8HAH6KpIqv/sEUKx
F8vPZcp0gaY/V0cPO4HGUFEUVb4L3h+YrQrgIJDuutwCL6UucOT/qCHNSSCO
D8lThvu7IL5EcfkihUC+Mp5ec8e6wE1PLmaGm0DnSOWI4/5d4E51//SbSqBD
5k9zKW1d8DFeVCVflEB/UOHwhaBuyDa2Jju3EqgyZ/y+d1g3fH+/1dxiG4Fu
8CiciIjuhoyX+a492PwtT949vN0NV3zHU3u3E0judHEG41E3nKnRK+neQaCT
Ac8szVq6IfliwPx7JQKVv3rZCFI9UJZ6XuukOoE8lWvL1v7XAxtHOJzcdPD+
VDdn3vrYA/w3q7y+YluqXb/J19wDJqPtUlZHCHRgv6oDR28P/J0+eAh0cb2H
cwSmpnpgSnNzHrc+gRJMwy7VSfRC3uQOoRuGBCpw1d7s6d4Lv1Mty3acIFCa
eyaV5d0L00d8RpKw4zz//bkY0As+XQdL57BdfcqaTkf1gko1fW29GYHUg2X8
j2b0wt03GaLWJwlUm0Dpkm7oBePgDT9drAhEFtfebJXqg98HBK4aniZQyyRl
QnlrH5THfNXOxa5R0DFMVuiDkePHXi1iZxbU8Vmo98EwUAKL7AnkkFcfRzPs
g9YNFB8eBwKNpH9M+ObdB6XXmGpPnAg0Gdt4e7GpDwZnlWQKLxKI8Zlvxq69
D2JbTMlZ7GZeI7Oanj5wy9Hcr32JQMVRTSKhQ30gopj5pR/bNaz5Ds9cH9hb
3/bldibQjH/L/4Rl+sH44ds2fRcCLVzquL/drx9qLY0YUe4EMlOzvaUY1A+U
E7+P1WE/YR+JUAnrB+X5aRd2DwLZpc66acT3w9MJjnIf7Hd1Enqm2f2QXeLi
4OhJoMjNZ2Z8GvohdZ2J/nYvAgl3TRp+lKABZ2tcoLcvgZyzvA43baJBxYOF
/HzsWudl9TYZGkhwvw7tx/biFNpCU6SBtrreYU0/AvXuUp1jHaZBqk/kxDL2
g5t+uWKXaRA46P/P4zqBdhxatXTuDQ28ihIObQoi0NOCwq09NTQwm3HIMsBW
FTEx1a+nwWSbdfY17IPfUnN2tNJgYzYzsgHbOE7+6PQIDSh37AavBhPIvdco
1Zegwy+lGfrjEPw9HP75bkyMDoGvPpk1Y/s/SRk/tYEO57jPXvmFHRZEampu
o8PuPaJhB28QKEXW7SuHJh3W/bqm14D9yi1ZOfYiHQxPrFbrCCWQZv9em0UX
Okz3/mr6hf1emx7u4kmHO8d0eITDCNQgJtdrEkSHluM6TibYtKqXQaJ36HC2
rv11PTYbb39jRg0d1N7Oj2WF4/U9gv4I1NPB7h9f8Rvs1fQtm0M+00HBfKtI
Jzbx1NnDsYsOBVlpn7gjCCRzckl82wQd0kof9p3F1s2WOv9MjAGOYjPpRCQ+
r1R+uXpJBrC/W9CRxd4cvzDcJ8WAOb2wdHXsed9OB4oCA1Sr9546hV1kGm1n
gRiwvUOEeIB9T9drg7MOA54s86iXYEdoONKCDRiwI7OaWo1tv13DusCMAU7U
O7V0bGH2H+aLFxggIlHvKRaF65ulixAuDMi7/nydLPbEREO7nAcDOsZynJWx
63tyTE0CGGBXXiZjiO371NLo4S0GXEq60uWPfS5Ph68ihQHKA/YLEdjH05Q/
N95nwP62uy23sBWi+PT/5DLg7LnFm3nY5Okabf3XDPAccdVtxG40L+K0q2ZA
apcXqwO74ui99+61DMhc5tSjYyepe6K0Zga8+9DBO4kdtPPM8tN2BgQ2brs2
g+28xfhtXQ8DvDtlEhewdQS2HWQNMuBq9Z4enmgCKXOJLnCOMkCU+xSXAPbG
BfbX6yYZYCCpPySCTf0x5bPzJwOYqjzuEth/R/rVD88yoPhG5rNN2F9pH/+c
/MeAiL0S2TLYbW3l5ZfZSdCMDtDajl34NkHlDpWEzHqpu7uxU8uu/8wXJOH3
Og+jPdhhBRefvRUlIbC1uXQvtlvmSdd2CRJ4tmh8OoBtl6KlNLqJBA9Un6iJ
fTR219Q/GRISbNxXH8Lee2NDkZA8CTsL9FW0sGV8eJ3llEiQszHj18EWcpmV
P6BKgknuvXtHsJcch78f20eCT4VMjy72mFXrYydNEq5/nK/Xw+4+9va8rxYJ
W3lkz+tj1+oUysXrkWBZUFix4mcHUr9mG5HQP5DyZsUZu8NzXh4nIXZg6uqK
Y7a6OzZakHCQ9qZz5X7eG05LD9iQ8JrCPbmynoPJrpO0MyQ0GD2vXNmPcSh7
TPc5EnrZFtDKfve/aKtqu0xCcPew70o9ct8f/mhyJcHqps/5lXoJyWuyn66R
sNRZtRqwF42PWNX6kcDmVml/EHs0RCyuOogEjrXXnfdhd5SN1rwOIyE5kLJT
Dbvm26uZ8mh8Hk622corz0fi5rZn8SS0BMc3KmKnGNnYPLlNQnHcg0J57BvB
OxMfpZIQop0Kctguz5f+y04ngWEXHCWFbTXyZTY9m4RzKacjJLF3GbqfTn5C
AmhJZwlhSwZp3U54huvdIfqWir2qVORDzAsSaGIbE7mwGWIvFUNqSJhmJp74
i9/PBoMoh+t1JCjs5tX5gV0eYJXi3UCCweWK8e/YsUMLi1c6SCgKbbPsw/ZZ
27T7Yi8J6zuNNrVhO+pnnHVikNDzR/L+J+z9JajJepSEuFudpS+xR/3C03T/
kVDmGuWYiD12cseFLDYmbL/l1xmObT8tzLGJkwn5xkv//LCPbvm6R4KHCXsj
e52dsKWjI9MFCSYcPPCyRQU7VdpVPV6ECc2J/NNy2PyVlq1UMSaomeypE8ee
m9rOtUqSCb0/BW4t4f7SYtbovCjLhB0ibSW12Eemyrj9tzFhiRIQWI5dGZme
+VeeCQ4KezjzsB+9dun4pcQEU64JxQjswM1CB8f2rfxvKKiFrTBhTu02YsLH
slT2Etw/K8wMq2NMmGBnsy/0LrZW1WEPzRNMSItyKg7Fto5X6s+1ZELeYAi7
BXb0rtWFno5MID5M3J/D/XnEs9KA8GWCVJZMgSK2O710qc6fCRLSaz4JYy/q
5Jf6BjIh5s+GpL+4/4uIpUgMhDIhcQ1T+h221qurYyXxTJDeOA/G2JmL0jFG
OUzQFd/qZonni8I5cU32R0xQPaOqvhf7ZbPAz7J8Jrh/XvVYDLv5wT8ryRIm
ZPtti+nE82rxUNf28VdMeHHlrKkRtnVE9KeoL0zI+OMyo4DnnbDANE/tPBOS
ic+tTwJx/6mKidRfxM+r8MxgGHaSsyz3l2Um6Fm15dtgEw3WnH2UAQjlcrCl
rji8bpHFPwCb16y3PBtAIMGFez/XbxmAj8az2VQ8z/m+6dA8jg6A5FHPeimc
BxrvMK3njAaA90Dnu2kf/D5q+/cGmgzA77eC16qxqdlPu6LNByA2SZ3TBpvX
dn3rg9MDkNQtU33Lm0A87dN1nz0GoNY4pJJ1jUCU6vslW9IGYD7TlssL55u+
g9p6ZMYAuM9eUFDHLnk9wbyXNQAP9wwtz7rh+l9oEMSjAYjab/TEB/tZEenJ
VjoAPptFJb1ccb9M27Kf/mEAuHc62J/BearCt7A25dcA5Hw6/d8czmeXVd/0
rj46CDZitoqqOO/VtHQ+qTAahOJ76/UGcR4UvTIddN5kEC7o1AonYlfnysrV
mQ9CytP5mjE7fN5iie7B9oOQuZ/XM82WQG/mnKiz1wahjWOrzg9rXH81v8Zw
5iDYJUx12Zvj/qLvkPn2zyDI/HHptMJ5WFVBShPmBuFXwJfwBT0CveVn9lcv
DMLJUOuZNOyWdluxd2xDQLET4CNxnp6xtYr/j3cIpsq+yNnjvK3pbnL948Yh
2Pg3XPCkFr7+nqZl25EhkDTOGhfUINDvcQnBkZQhKOOx8K5dyfcndDmTtYeh
WKzKJFQAz0e98AdlI8NQOaDvazQphKToBj0Pw79CrQEo8H0UQvvVw5LFlUeA
cr5zLPW+ELLZ+GWOvX0ETkz0u/q5CKHfDXGDriHf4LZH/2TlPiGUSrHzPC4z
CoaMl3WruISQMKM8m6N2FNrL/u7WaBZEXAEhZvvcvsO8wtXn1xIEEVu+Xckg
MQa+ahzZ/aaCyP1eSRzxfgzuBJdl/qUKoqodUTxCLuOQ1CMfVxwlgIQM3BVu
8E/AaOew+MQiP6LtbGn3rZyAmFYKm4IDP3qaATLDdpPg902IV7BxDbItURPa
sDQJ6yK3TVerrkHB4VkhtIIp6N4SflEtlg8VjW64z2/IAsLqhM36cSqKSg+3
ZxizQNjg9azWKBU5HZ+ULTZlgZ/eZWPnr1QkWVn51MiCBavNKYqVJBXFJJyq
j3VgwQh7SIVlBxVdULv7g9eXBRtNxPjDq6hIOkxEb1UeC65PGFoUJlDR0t7r
a7ofs0D3KVfk51gq6p0cassrZMHzqi+e49FUlGjx3PbIMxaIpk/HyIdR0bL8
cY/wSrz++/aHuT5URGtNyOBsZ0G0UdL9hDNUVBEx69jeyYLspoYXhXZUlHzg
9PaHPSyI3eNz68MpKjqaq1h2mMGCnTkx4UvmVPTap+lTyHcW3DL9d+miARWl
7NyTYDrBgrtOBmGhulTkNphmJsVigbditW26NhVtM3Qma2ZYsL/5mmmLJhVR
2DtyEmdZQIoNX/5+gIqY5Qcu2c+zYGi59QjHPiqqvPRQadciC2RrzAcl1Kjo
f5uov5eX8X6SwjVVVKjo/6fonOQ=
         "]]},
       Annotation[#, "Charting`Private`Tag$9842#2"]& ], 
      TagBox[
       {RGBColor[0.560181, 0.691569, 0.194885], AbsoluteThickness[1.6], 
        Opacity[1.], LineBox[CompressedData["
1:eJwV13k4lF0UAHAkjN0wIxIRQqIsJcW5ichaUqgsSbZUhEKLJEv2IlT2LWtk
q5AkkcqStSLEzGsIQ/FJSt/tr3l+z/s+793OOfeMtNN5y9NsLCws/qwsLP9+
jU8zPjROHtG9oiE3Q3EgIfZ94l4jYhpww3t5p5Q9CalnpKRWiumDW0Gr/hY7
EjJpH6hIE7MCUa89mSbHScjaeen5HTFnYNQt7y21JqEvquH7YsR8oeDRmOmP
gySUmLGuUe64H8T92qyjgG0sULSnIfUixNnJjjhYkFDN7HtNplQACEbt1Bgw
I6HYUrLCIflr4PTuJgdhTEKZFIuwSLGb8Alt9wgxIKHL7cnNR2tvwlGPX7/H
9EnoaOgo26bjoaAV7bTdAJt30TuoLjUMbEMFLgvtIyH/3kT/aalbcEST5teG
SOhw9Jeap423oHK4eFkHW0VffvHmyUgYOkMVrQYSolU+8d6QEwVN5p/Ei3VJ
6FDCZw9z+VhQPrhPqWYPCSmbbCoUb42FJxzmDoDNtcZzgnCNg/ot3PLvdpOQ
w7PVxy+s4oF3a5bzlDYJURTjVWySbsPs3tRIw10kxBZaZdZA3IbIgJDtdC0S
mhv96Cm78w4o62s6hWK/S5Eunhu4A21GXHbtO0komKty8y2xRBAwG0+9vIOE
lAxvR1R4JYLjWh7WzdjdoecnB1sTIas53rpPk4Rk1ygXq1y8CzoBT/u1sd/v
5ea1ab8La4WGfs9rkJDfdYZnsGwSHFhwFCzBbvmTq9LbnQQLTom/FLDP7wmJ
+6OYDClOLR3f1Elo3eWTc/LByXAsyTHqMbb7zw0VAaopEMg28NQAm7zzNzkn
LAVyrmttFsGu9fvs8/5LCmxu4A2gq+Hz+JGkKRV9DxqDxZvisau3+yUZjd8D
P8nBGg9se6/DS97a9+H2Q4lIQ2yOsu02D27fB5ddOdqbsctmBJ41M+7DKSX1
VhK2jfKs2Cw8ADae2yrM7STEcuZ9oGjyA0jPCz4/gF1YWDSIZh9A0mpbRBO2
JSNij4dBKphaqQaUY6/Iu6YlpKYCm9QlyMLOPW2wWv8jFQYEXT8nYpvmbnIg
jNNgnPLaKAp7cYy1USA7DeSsrG/dxE6XHt24azkNbm2h3b+Ovd+xIdjpYDrc
0lS7EoTNTE8di3qYDl0GXMrB2ClfAvdVr6bDc/ethaHYeyVsc4ePZIADw+17
NPbUsZ1ruUozIEHvBkcy9tv33JXr2DKBqr6XloMtOR1wqnRrJlg+OhtZiX2B
Z1JYzzYTwsc6l15jtyjZNPffzAS7ndu2DGKLG7f6ninPhGhz600/sM+775Bj
GcqEI2v4R/jw/jVH5PUlcmZBqscGuy3Y6wpEwhTVs+BVt3mqCbZna8iOBvss
WN985sE57EbiO2EZmQXuLLq2idgiHE7JE9VZIB4S11uP7S73wfDK1ywgByvx
MrDJzmUFeVrZYDjmUrwfx4NLiKSttnM2mHamCQZi12XHkDrjsqHE+MDWcmzn
r2c8fhLZ0OS/JUIWx99TlkHxGHIOsAQvv3LC5t1o/E5aNwdymzwqcrCr7RWU
Te7mwGmKW/ZWHN/c15KHRhpzwMkwJusitn0aR4zvdA6UL4SbN2FzDNFm0vbl
glSgWulJnC82tlllc/O5MNXy6Xgjzi/moBV3tngebHgYeHgdzr8we67Th/fl
wZquNykXsCtPnRevScyD4cwoLhWcv/zndEIv78yHRhR1shHnd97c3IiyYz6M
aPkVK+H83+OTqz0ckQ9PlM13J2N7+PPMoc/5MC02r3AJ14vXNz4d47j6EGS5
WKUtcX05sTam+kneQygudg3qwP4ejgTdOx6CwABJwgzXo40xD1+/kyoASz0l
3kO4Xl1J9tt2u6kAZs05S330SEitRIhDgqsIZHZJrd9kSEJtKq8d27cVwdpo
36kmbMfH/nXXbIugZr6B4WxEQjE1I15fi4qgWdf1XNkBEmI0lg7mmxVDo9nV
EHtTHN99Bx5vTyiBiglOVllLEtK0+cMzXlcCc1IK5gT2+8/lLom0EmAXlKkr
OkxCyyOiEkuapfDfxrG5XUdIyGqKHlb/sRSoD4889rYhIZ6/wScMJcsg5mtx
lQG+X1Lcre2V95cBn0W/kJwjrle9yo5C58og76bTGY6TJKRbOHBq8HkZPOvZ
KNjpRELPCpOqn6iUg7nPS05/FxKaOTxdb9JRDmvuXJrefI6EjhQkv/PhqwAL
EWbg8jUSSrW7YeoiXQHZ7VerqddJaIx8tt1GswJ+PnzepRmM8+GqXqeOXQXc
maXlBYSQ0C3LmW7O0gpoT5qoEI0goee/9T4/MK2E/ULTKSW3SUju0CzjVVQV
1PG55Kvn4/wKMtR2zaoCh/DQ8IKHJCRYmhnF/aQK8gsPX5MqJKFfXIdVDo1V
QcZcTYFwCQl1NT7xGdaqhl1Xm7pFKkgocFvw6k96NSj+pcUENJBQh4CIiAp6
AmGK3LtffyShSx27IGXhGYDL1kUlYW7Er1JNb+OqhVHbtvIVEW6UG7MtekWi
FnQ61Nd0ULnRB9PNn+wNasGBJu9+SZwbbXkn4iOXVAuxW71lvkhzo5FWZn7F
zjoo3Ox758c2bmT4Mo+/PbAecuVMyvYf5EaiVULDrKwvIG7mV5JNAjeqGdv3
vnNPE5TE/3hvvJMHNXmkrbedbgYfvrTPEzM8aFFeR6D0bCskhv6+HFjAi9iW
iwXXy72F6VrjHONgPrTjr2PN4Ufv4eGDv49Cj/Kj9zc1OlqUOmH2kcOf3aoC
SCr+23LhbBdIJ2Y1qwgKom9LI8N927qBwZsVZntDEOVO1b3lj+0Bgw8i8zWr
goh/w0MmjdYLUzox1AP+QijavdolU7YfzFzzBxFDCP2HimluQQPglbGko+5A
Rr5qzVXUVx9B792Rr4LvyGjkUXPUB+nPEGm/N6twtzBa8eh9oBg4CH7+g8fW
5QmjLXs5V13qhoBm4eOH2ESQYba062PRYbg+dHplwVEEXdrgIPP1xAi4DPP5
/qgQQcrTR3gGzEZhsbS7YvS3CBIWmONq/jUK4mZulzwNKIj9xYOyTalfgSNi
uio5mILOaNR9IpmMAae6Ite+Wgpq7OoreWo2BhvdFX0F6iiIcnYuyPXgGPw6
FW45iP0iT07+9ZExSFSScPF+TkHCovEXrjuOQU86g0hqpKC6ZWeeJb8xuKys
tbe1hYJ4XvDr0DLH4JodMV3fTUHFB5wyG/4bA6f5BOZPBgVpKEvrwvIYSNGO
KiVNUlAD/+jgi5UxaL77glCboqCuHjvRlyzjIMltS/P4RkELdraxr7jHYUEv
dr53hoJ0Lxy88kYSu0fd5PZ3/P59XZvu/eOQnyH4pGiFgmyv/lm0PDAOw0PH
hLV+U9CYQ31Cj8k41I6JzDVjL8hqd/YeHAdd1SqlL38oSKxMc//AsXGgHszL
4WShIqdXyhpD58bBqS49VZ+diha/iQsSSeMge+zUeXteKkpMm2hNvTcOhhyC
tgS2ukVV0OFU/Lw1oPgsHxV5V5gxG7PGQXz0RGQgPxXN+F/veFAyDoMfzVVj
BKmIvpaIPtQ0DoGMAL4kESrqk3pMej4zDm+nfT9rSlCR74erL33mxmFoTXxb
EbZwiHGA0o9x+Nqrv1FqAxUdIsYZyT/Hwb7xGDuHJBW1l1DfXFhDA/OzVvnv
pajo9a4rYQpiNAg9F2+ss4mKqg8brknUp4Fp7fmRYkUqijB5GiphSIM/S32a
nEpUdGKfIlfeARrsC87kcMJmU+fhqzGngbuImSh1CxWZkzupH21okF7rtXBJ
mYoYXUeVJM7SoCTO5Z6MKhWJm7scyr1Lg1grLU9hDbxeg4Ee5RQaZDeHr7XH
btQxOlp9nwYfzHLWFWC7bFU63pJBA34tlRJtTSqq5J11ZhTS4JybTITtDioy
fefnr9xAgxUhCcFrWlQUZBSaUUXQYCOLkKHTHirqtnc7sW2SBqASO3cfW9bP
RKzkGw2ka/LX9WC/zRJKyJmjwYGv6bS9OlQkspIWducXDQR/Op4R06WigtKa
s178dKCV/9heDlT069U9pWlBOlzxnHs1im32+cqEqzAdPj5z7BVEVPSdY99J
h3V0aDdJ8DqPvcex08pchg5v2dYmye+loi4yY7fyDjq0rLdLuKJHRTKK734+
1KKD7ct0njxsP3hUvWk3HfoWNNjascU9fVXXIzqo+Nl4rN9HRc6vWTZxG9Mh
o8NCvgK7ZnB8JNSUDkP3SLf7sUnfW1JZLegQX8kT+Av7kWQMdfkwHWStx1uQ
PhX9vCTGzbCjw9zXOpNWbOPY3y2nHOnw3TWhYAI7LXckZMSJDi/lCkM4DahI
70Pen35XvP7RyCoD7GgltfnX3nSYsudmrceW/mL8MSeUDmh0q378fiqKbNpd
diSCDmrB72OLsL8/VA7jjKKDa88d1IzddIFf40w8nl9xwqdFbGeu7ji1B3TY
lGn19ZAhFb2faXKhpdFBcEbytCu2Zk+lTlImHWLteA9eweZIv/ttOY8Obnst
judiF6jbGr4spwNH51nDGWxBMWNJn0o8fuYB9lXsgFXtRdkaOjQv7lfgN8Lr
bZPIiaijg++e/Dxl7IpHfIHaDXRgHuL6q40tnrh6cLqRDo4a0S+MsL/Zj65a
tODzUvjl54Rtpf+hj7WNDhvraWfOYdcrNpVUvqPDeqnvbwKwZQUqQ0530MGj
TCbmJnb0Qs4x0Q90MO2/+DQWe+FT4va2HjokcTGNU7DtXoRyXe7H32+J0s/C
Vol0rRkepIOcjObZx9hJ521i4ofpML+sl/oU+6/VAWe9r3QY7b6k9gLbTVt7
98I4Hbhde1VfY3dJbSHnE3SQvGKb+BZba63EpPUkHazHOR07sTOneBtJ0zje
Akbv9GBzdf1Jqpulg4s8TXkA27t69uzZeTpoDwurfMb+fH9EX2qBDtMZXklD
2HrXu9Z/+I8OGhdXTg9jF51++f3GMh0ULlWnjmCTTSraNH7TwbM5Q3sUO3Bb
TiaxSoeFyDr453FK4qUUVgJ2rOEu+fe+6cpNc2N2AtS8o4P+fa9q1E/uNwd+
Lqtf+288iRaX36UkAn5eVDvxbz6hxdY9DrwE5HfanP4339l4oyIhAQK6Mp72
/VvP0Yu7gl8JEeDlfLj033objivZ+IkQQMtTmv63H/J716tuFiXg7RLc+bdf
sfK8HJ/ECDBdTsz4t59LPH+GIiUIIKy2iDzDdpyfqdwjRYBNI/vcv/N40z8c
OStNQNNvGfUi7G31nSczZQmo6Q//8u/8UrIatSw3E/BDTpP573xZwh8LsCsR
uJ9TdovDdvfMJqqVCdCu9zIKxdbeeTNRTI0AK0e67nnsfiexHWkaBLAcUpR3
xvaJfTSwcScBmSphETbYJfSP4gp7CHCpvN0A2EZC5+qLdQmQmd93Rw2bvmeN
vepeAvgPUL/KYksmbs3asZ+A690yc5zYtS+a9GqNCBgbdiz/ifPD+ps1TceE
gIXalm8M7Hi9G5sNDhIQsyjU24rNNt9fevgYAaO9ox5B2OkSnhYDJwi4cjOZ
3RN7txHr/DEHAtw4wsVssH0ztmg4ORPgmSNWrYJNmF2v9TpHwH9cFpV9ON9v
BFBOLHgRsHeAb3MDtlRe0Z9LPgTsSV5Hzce2+d2LgvwJ4JWQcPHFflek2Bpz
g4B1J2Q7uLHd+hvchELxfmRGSTBx/WFns+K+G06AuKAV0Y2ta3vNLDWagOZi
4ekU7HLOnp6iJALKjNMbJbETna+MthYRsLLperwQrnfb4oVumJQS0Hb0RNIM
rpftdfmbOsvw+bm9FW3D5hD+4NJfRUBxoHvMNWz/l3IztAYCKs3I+uO4Pp+Q
7Fxm7SGgPlx6LAHXd36xC9V1fQRs4omnncJ+KUzx9vuI4/ttpok6tjzpOIPx
hQCxxHrDLnw/MH8Q/Z0MAo79dvvJhn2jbbUybZUA/62iyATfPxrNWeetWSdg
OIM3Tgh7okF/ixD7BPx9s6Q3gO8r06rI7JukCRDIf/3JEZuSQb19RmQCPN8M
v/LE91uBr8q5XUoTsMohF+eqTUXHzn9Q/KE8AeemlLfJYvN5+NJLVCfAUv7W
jtFdVHTBofbERs0J6Oy29jmKvdt4vwknmoCcuyyPduP7tUPKXqHvyAQcDNDa
Oonv48W3MWNewdgX9EO6tlHREE+f2++QCcjTqE0Lwm4ylWCGh01Ay2URNRXs
+I6ilfSoCeALintzC/cDSt2tIu13J+CCt0WptgoV2X9iNVQsmoATF+4cD8H9
RMuEX/HX7gmI3FMYUC6H41/h+fazfRNAfWDzxRw7wZ396c8BvP5Nr+qmZXG+
frvTLPBlAog0giGP/Wu27IvOxARwhqivvStDRar/TQrcX5kATc2Tpja4/0lh
t/e1lGWA765o48vrqGj1lKjmB3kGjF7Mt+TBdn7VtWihyAAjybuD90VxvNzY
d8lMhQE3svm9nlJxPfirEGikxQDjPtPcGdyfLf36EaRryoCXbKMICeF6NH8r
SsmXAfbyCiFhJNyfDVdnszUzgOKZRLr3k4Jiea9efdLCALc7H4/9WaIg7t36
Np5tDIgIWSN2EpstpZuvv4MBGqA/JP8fBX0/xPQv/MQA96stQcU/cD/7WsHi
IJMBzsvJBvdmKSi69MFKmvgkXNtTKMtJo6C1V4OtdnlPArddpaBqOwVVzU8v
v/CZhEuh7H2X31OQs4tNxv6Lk+B+UVTizTsKarZQnTp8eRK4Yh6rObyloJsy
X4LOhU7CFDtLSHgr/n/wRqs4594kNC651ja+xPMTnmPlb5qEfO/uj33VFMRS
aF82Rp4CwU79mJhUCrpwvyyG3DQFrZLH1+g6UNDzLRFcQue+gW6pxsg9cQoS
Mr6gfIN/GqYTerwP9Iigoa1dPQH10xChWKZjdU0ElaeDLM1+BpxPbFrYrCCC
7Mp2CG1YnYHvnfqKce3C6HpoVvBQ0Sx4+Gz+1eosjEoZGx7wmzKhzKmXy+gP
GUWkhToOmzNha+LBr2dXyMjZckbu0SEmjEWPWCYsk5FEfX25mTUTrB7UsH5Z
JKPIuOMt0U5McH/SefvMLBm57bg3zx3AhKn735P9RshI5qaIEWc+E1bPyEjp
viSjVa0rfAMFTBD3qLaxfkFGn2bGu/OLmWDwxkPV6zkZxVtX2u1/zAS2zy+q
Mp+R0V8lS5/QeibIdxTJ/HlMRkMf4tLX9DDhKMWiICebjJ6GLZ3q6WNC2JL3
q5pMMkrc7aCY85EJLxRbrralk5FJnkqV3jATGJ/Dumbuk1Gtf3tb8CQef4nr
+/YEMkraqhl3aJoJIo1HuPVuk5H3WKqVNJMJLFxfmg7FkZGCqedI4wIT/mPZ
SPGKIiN21t7c+CUmhKtLll27RUaj1bs9HH8x4e3E4GR0OBnVe+SobvvDhPvu
ga/vh5JRshTP4t+/TFAmrdcrCCGj/wHpLYHl
         "]]},
       Annotation[#, "Charting`Private`Tag$9842#3"]& ], 
      TagBox[
       {RGBColor[0.922526, 0.385626, 0.209179], AbsoluteThickness[1.6], 
        Opacity[1.], LineBox[CompressedData["
1:eJwd13k8lN/bB3Ci0swgS8KYCVEU8muzdx0R2YoiuxCRLSFJ9iKlJEkqJC2S
QraQfcZOlmiRpWSZBaMslaTnfJ+/5vV+zZn73Oc+9/lc18i4nj7ivoqLi6uU
m4vrv09jd0ZPHdNqn7q57YW3yiTEqyfpPyKxGw6bGhq1KJHQrgdp6cUS+vBZ
eO/Ghu0kZNL5oShDwhK8ojYVlyqSkLXbz+pkCTeIKytgp8uT0NCOy3rXJYLA
616SpzeFhLI2HI67KnEJhKwryev4SSiar3jrFYkU+JP5u/HwFBHZ2D4smP3+
GOJcT59UeEpExH/RDobUArAduzxo7EFE8hYzDFpCCVTVpko/UiEiyUhDTY+H
JTA7p+9QpUxE619mJRBel4C73eT290pEtMR3VMVitATkiAtXiduJqLvudeCw
einUTFWfCN9KRKGq0Su/xkvBAM44RkgT0VtBUVEV9Bp6+zb4LgsTEU3H173H
6jUYff8qsg273LupLMj7NYg4ZvjZCBHRo+YQ2zepryE6ZE7vtSARhUQOZR6c
fg0vBbKvhpOISJbzVPHEvXLYNTHso7yGiM691YC0+QpQNl8skVkiIAGV0vFW
vkpYt3Jlb9BvAnp8XfXaH6lKeCLvfab5FwH1mG795HSgEii9QWL+Pwloe7to
oHxqJbzes39P2zwBjTRznhapvQFy+nBMNoeADOufCHSGVsG813Ej5jgBDUvL
lK4kVsGD2ad3LLGDotLtVR9VgWGJcWXdGAE9hFvPbrVXAddOQtT9bwT0pzpq
v51UNSTJb5K3/0pABZX2wZPV1UBL1rvFM0RAG0uEhrm5a0E4cYy10kdADtf+
WI6J1cKijKFDGHa223h7k1ItLJUwJ5beEZDShoqKBJtaSApSM/3TS0D7g51v
byisBRENdtC6HgLam279NGVHHdgG/lZ26CQg2/iOr7GadWBmmFHM7iCgsCBd
yrkDdXC8NeVEGHa96fYUW/s6CC+pMXjYTkCmf1eiqZfrYHG0WO13KwG5OD11
fDZcB/plOq9GmwjokjH57l1mHZwz0raPxX66N6nv6nwd0OzPI0XsKYFQE19C
PRROjNYFNRJQcK2Zxs699RA401smSSegu3kNQZt168FYf4tNM42Aqu6oFYqa
1sNRkNQ5i83tL7P1p0s9dMysf9/XQEDXpBdEq67Xw5CNu8ujegLKJ3mZv0yr
h4kMtrYdds+v4YTMR/VQ987dTRhbrKdlVXRFPXQu292Pq8P7EZ0+e2C8HqQl
tZsiagmI7iukpDZbDw6R1lSEPWEb56Hwpx483ua2rcJW2uk/TBBqgJ2XBOWu
1RBQ2aheR5d2A7A7bi/mVxPQ+4PR368bNsDd/c7LF7AX82vETI80wLbyRQtj
bLULGi4tHg1gnOc6y6oiIJuvwXFxAQ2QtCynVY0dYliSpx/eAF7fr31Kwi4X
2bFYl9wAOkZyG7SxP573IUdmNEDR//aViGD/GslFOs8agL+j9/nUGwJSfyGX
UFGNx4/oZGdj2wi7Fp5raYAdUcuPI7FDQh7073nXAKnUNTxO2BX6ktJFjAZw
NGnuo2IPPLc+4D/XAOevuxlzYy+tv+2lstIAF3eLbxqvJCDNIcHS5yI0OPbs
KrMQ207PbMCTSoOKR0pf07BDc6/+26JIAwWXPK0Y7Mqzq40f7aPBvhluii32
wOf9p12MaMCyrHxigL2kG5WyyZIG/3LW396DLfmsumLIiQY/nebZ8thaAn+G
75/Cv79rmbcR2yFIndcuiAbhMtJ9BOywgbOK4pE0kPE54PGvgoDSUfGh91do
oJVS5L6AXfV0NjAlhQZsB6vuKexBksrdIw9o8E6V/GwceznAu2b9cxqYynyf
HsGW+vTs29sSGuyYoGV/xtaBCb7rtTS4MhjZ/BHb6clmFZM27DVCjh+wI4gu
R9f10yCMcMLtP2eeyQxpHqGBxy6X4f/G13z4nBHLooGP32L7f9cb1pGg6S3Q
QNKMX+UL9sqjYwxuLjpYr0paPYFNJaTw1xHooHzC8+g09j7/np0RG+hgOxEp
vvjf/O8FbLSl6eCaVWvFhdcfoW0avrSNDtuM15NI2JnZV7LL99CBT9NOWwK7
lq+5ORjRwdA9dnIr9hc/3undJng+5/MC6thc/brCc1Z0UHGiFBlhS2tFqr1y
pkOnss07B2z0sMrhtDcd2rTXB57Bdl67FK0cTIfZ5O3Jl7GjfNVy2FF0OPvx
xv8eYNdpFH33SKVDX2vzfO9/8z3giG15SIfKZjdJzn/zrVHWHsujA7IeopHw
+6XbmxPnXE+H6JOcJ6bYrurjedQOOjjyHv7ihx2TKdsz+J4O9T5i2cnYDV4Z
ZNspbEe32mHsYqa3t9MiHXqiem158Xl47Kn55gRXI4wNvTPZjh178oOdn2gj
rLrpqRGOfdBV6N5F7UZQEiw69D98HjW+jjDjDRrhuF9KhQv2Nud8jUTzRigw
K4q+hU1yMvmU5tYISzf8lP5gd9nGiudfa4RD9JB/A/j813086lmc2gjVQq0e
YjgfCq1ly8uzGkHInLHzKHayVa01raQRjvw9Nt+Nfczid+rHwUZYHtRQG8L5
M3jQdwOPchNojJCPaeB862zWcudTa4JdhQk6Cdg1BoRSft0msFMsTB7GfqCf
Yylu1QQFuvT4KzgvXdHXW8rhTRBnXF82i/OUoWYlbNPZBAG50vm8OJ8/lW12
dfzQBNo7Pep8sdv2/Hjl+rUJrq2fNv6InbfrhoXvQhN4J5u2v2ojIL8drUkx
lGYw4zgmBOP8X9iiI/jStxli+Z/cMezG7+Po/uarIc2Qx3zj/Q47LuNgpOfF
ZnhN37fGBdcXMVFLzua7zdCdWXIzGtefvdzeXffozVAacU78I65XIZ/TbsST
W0BOXjfl8yf8/FIzDU9uaYHutbLKlwYIiO/I4396/2sB/sKRNJXPuB60FJz+
Z9ACucu/2fGDOE9Kmw4HB7SAhlbz7aMj+PzemBd0a22BNk5Lpi6ut/omS826
fS1gV2Fcu3YC14c1XFGbRlpgl9WVmi5sSjhxdmC+BUil0g7uDLweL9luC+lW
KHvVvTWHTUCR+uZJcK4V1C3XZsX+IKBVv/PWk+XbYNy3ilXETUTkzv1zsKMN
VB/Lzz1eRUS7H37qd9NoA7mw8YI0HiJyN1p7P9+sDVoKLx6MXU1ELXdd5fcH
t0HQwifewHVEdENTQvNUcxt459pQHuJ+Rios7sTrU+3Ajo4+bLKZiPaYUwwG
A9thVO7KcJAcER2SK1HgjmiHJXL3/7LkiSiy4+u0cXI79G/9tWUZ91OjUjoh
w5XtQAu4a9OK+6/c6rlrq0kdwD9Qt69iLxHt/edcdjS/A1YfFlD8YUJEpmZ1
MQfKOyDg9irKITMiOnF/02G1hg44K7zQnXeIiJLUhicl33dA04R1qI8FETFP
20uM/u2AfdeShlZZE1H6F6swf7NOkH8lpn7JlYi4G4z3X5/qBNtSu7LPoUQk
vv65QORiJ8jaX3bwDyMiFad1n/253gLv75HONRFEZLfUHGgp+hbocnYiGtFE
VLLzwBOy9lu4Mamxs/gyEZ18BHzPE97Ck9IDvCspRNRxaffbpm1dcMk1jHe2
kIg0BdtX3dzTBQ1ye/gniojo2V0XNXvUBQHldjrDJUR0MT8xi2PVBQntGhv6
y/H4j4wA8eguWFnc92KwDo/fnrHR60MXBC33Vx3tIaL9zJjCNfu7waHnn9+3
OSLalMT+nTvTDa+8y1dSgYRqXCJzi+a64b3M4NK0Lgk57RKxffOrG+yuBo0Z
6JNQ+nvN8o5VPZDGHRW1cpCExClXgzliPWClZjJy6QgJCT9XmNsNPUDy0jKf
cSeh1XT3qdobPeD9KThndyIJsX+ODPer9oLT4a4nyWMkVOZxo8F4by8scll5
Zk+SUNSHfU9rtXrB9cKngBIWCYm9zvDNNeiFJrPO4yOzJNzf2S+HOfQC1aUq
zfwvCd2bfy8hF98LgmzFyCwxfnTwe6dlwEgvHFL6W7lgzI8es960CSS+gwu7
aKf8K/mRACWHMzbWB0dsIracKRBA106VnsySew/94jF3jIsE0SLKG/OM/ADa
u8Wl9c+uR0E76SVitI8QXk0SbxAVQiP59IQemQHwNsoL3tElhP549d1XDP0M
sonHZSyShdF23bUrJ98Mgiyvom6YhQgyzJbxeLVxGLYuFU0UK4iic5Tjsl8d
RiBs+omZzE9RpDRlRfxg9gVm80pji+kbkIjgLB996Qt833VAh/REDPHW3i/Y
nP4VzhmzfS+e3Yi8d7/5tM5kFJJens/ntxRHeUauWTWLo/A/vStRzxUk0AJb
cv1E6jfo/ZPUkzkpgUqPGvKk6I9BaFOObdALSRR5MPZBycQYxGR1LmXakJHM
kPHHR7Hj8HZsVLNvnow01S6lSOycgB3T37aGJkohB2rXb+53E9D7l27oz09B
AhIBpW/6J4B1t3zsjCAF1YtsOHP24wQs63TsCxCioC3r7BmMoQlIM3ircHoD
BXHmJt53MSbg1p3HrbYUCoppXSnOWJkAt6Vk1nclCnoWpOKnsW0SWPHaG7ab
UNBC2/VR/+hJCJjao/LyIgUNEvs9ly9OQpL7gdZ9sRTUYCrFuRyHx39VVuuK
o6Ckt8//ZCZMQpVL+NWpKxS0rbdZtPP2JGRubF0rkURBTp+4DRWfT4LnE93N
GukU1DR5Nu9r7ySQHNrEU4op6IVC9f98+ych9OXxpH8lFHTrFG/5rw+T4OBC
6z1VRkHO7GS64NAkmC5xvdasoKClmYIhnclJePH8xWJnDQXtWGQK3vszCX72
0tTKVgpK43UKOiLHgLdrqAE5wxS0cmLjnp4tDOA7l31ufISC3GjdC4cVGaBq
OWcq+5WCVGP0zpmpMGCd1LaTad8oqOWfQuhBdQZcE9c3C2ZQ0M+luch9pgxI
yY2o//Wdgo59v5KwLYgB6nUz42K8VFRlrmeaG8yA/TZnL6qspiLZwmWSwnkG
9Buls/TXUNGM3+lE+QgGGCQIbfDjo6LYKcub0vEMIOfd6H9FoqKSyU13xNIZ
MNYuPbQiSkUiw6XZq+gMOFIs2/tSjooSSeHhr5sY4LTjR3qRPBURtPRtfFoZ
oFIvO1+6hYpWpfXyv3+L13Pmg0G5AhX9sOCE5H5iQDwP51yeEhV1NyocNucw
wLkmZ9BkNxVde3n/T4YkE5ZzPtkH7qcivkHX90coTFivP3bESI+KLhG2vVor
zYSSrybdFH0quuBRfvKMPBOS7WMcGw5QkZdMf4++KhNKWe1Vvw9S0cHbAs/Y
B5iwY9XDUzKHqWh1eLSlxhkmRJb8PX7UDq/v+9Tv2kAmcEod6TPYbidtHhgE
M8Gj+PTneHsqoh/ewTp6gQmE1t0yFQ54ftmhSL9YJnQoSvERjlMRb4t63qO7
TFhb0LTN9wS+nvZj823pTHjlufRiDtvtleBiYSYTeKdkv4S44evdm0A1j5ig
X8q0iXSnoou+Ke8/vmTCzb6wm2Ee+HmJzHILNDDhh95bPnVvKiq6bJ+TQmeC
JTEgMRfbdbnJlNzMhEzvCJqEDxU1jGfcUehggsHDIK1F7JhyE2W990xI3Gvv
/MCPiridcmxCWEw43tbnVXSGigp7hVdWpvD4iNuDAgFU5GwY8SiWg+/v+Ynl
U9h1qlYzyfNMyLL6eEAqkIqieHguvVxhgvOev3/9g6iIK9epYFSYBWgg58dA
MBU1TX3we7CBBXHJtZsVzuH9U7VQcRBnAc/Pe02B2BvL9V72U1hwNtPAZU0I
Fak0K+S1KLAgUEmeIX6eiuYJ2V6x21lwUJX0xBa78hB5234VFnwJFHqXhn3g
PX/um10saFmrGCMcSkUO4z+e5u9jgYbVhW1z2LKKPie9dfH8Prp+Wy9QEcNn
XF5BH9/fvpuydtiB8x8ePzRigdS7+MFKbHV1CzcnUxYoZwmMMrBXLrRtJh9m
QaPmgPWGMCq6ylOdnWLJAkI/d8opbHPDva4W1iyYWtKxu4ktllAgI2DHAjmt
qKTX2NnC2VmXj7PASWfA9B+25zGys74rC/p0+3qlw/F676Vs4nZngcp4WgvC
rpC5nBnqxQJaoBFPGHaEO5eTmi8LtKolDt7B1s89T5k/zYJnLuHLhdiE6R+D
hQH4+hoe0q3Y3ao+6b5nWfj/YFvxCHZq0Lj9thAWHPrfvbJ5bIdyJ/JkKH4e
R9oU+CLw81n+MPAonAXzOYcIktgMsLjnHMUCSTuy/Tbs/ItttpSLLJjolyNr
YAc160kMxLLgW+txYwNsTWL1x9R4FrAU6xkW2P8O7U07msCC9u37Fu2x6ckF
1usTWWBr1BHghn31vcLGziQWPAcXJ29sc8ns91duseCGwFy5P7aYEznVIJUF
okvnYoKwBx+mWPHcZcHOKxOVwdjZ4/wb6u6z4FLsHtdz2J6Kl/vCMlmwsmwf
8t/3yr5cKRoP8X6Axd9A7B+F548uPmKB4yjp+2ns8vkfwsVPWVD6Ju6oF3aE
uk/v6VwWXJ0okzuBrR82flPpBQuu1952s8Mm1DlZMPNZIM8gi5hjd/N8XP/0
FQs09fer6mOnGlp0u5aw4NcSd9VebPuEthubXrMgNdiybCu2dJfe4cEKFlDc
dm3aiD0hXC1wt4oF5iVpi7zYAfcKrgs3sMAtcWT2M96f18v3LjfQWWBU9ie6
EXvZKS46oJkFJPq6pJfYlzc7nu3twOvrZMqex+6IPXg6posFXheLcxywhRm7
Tu3sZUFKslPuPuz0FwTH5A8skB403ryC37+vAovH9g/g/W2Ivf8Ze8uZr+Y/
BllwzOb2/7+vhXvK9Y+MsiD/jsJ3L+zGGncl4WkWiJMmE2rxeSDIWGxp4LCA
fuo6Kwnb/KK2dMAPFpS1LzU6Yw8Yioj2/mRBqKvC3B98/ma66/7cXMWGp10d
W6Sxd+16saC7mg1tt3K8x/H5Dbl9h/N9LRt27DRRzsXmsfP7ZsHPhjMxP7Yo
YYt/I7cLibPhatLC3CacD44H1jbWS7LhQZrRpk84P7JzftScobAhrfVccxK2
kk9rUY8sG7LGTif+wfmjuxB876YyG+oUNH7WnKWiOGvXFF1VNmTON63zwe6o
MEv8vpMNujmH727EPhYhF2OhzoaAopM7vHCeea3tPSWkx4ZpHxP1vzj/Ck5V
n6g/wAa9t4d2ZWLPtz9zPHOQDcNq4Xk62JFJkRY9ZmyYoJ0TCcF5miKhrHHT
hg2pCRUNA6epqHp7PJ+QHxsiYfKJNc7jvX0bO5P92aAa2H2JgfO7MCznpmgg
Gz523hEJwc7ubJIUD2FDS9wYuuVFRfGnVytvimEDP//5zxWeVHSkOMZCOZUN
I0M6Ei24frTbC4sVpLEhofnWkh62Pm/2gOp9NsT/8rpWg+uNmlX9id1ZbDiJ
OuoLXKlI6ue/s1rP8f5MvQyKcaaiSc3we0Y1bBhaLb2Gieub8zfS8fY6NvwE
34XD2AMJ6ZvNaGzwbCSlluJ62DH45oV5CxtEVMPZYba4HkUs1Vj3ssFpvonx
5xgVhTWc++Y+wYbCj/mabyyoSMg4QClGYArGeh8UgQEVZdULEjWFpkCHtPeM
D67Pqhovmd9FpqB/aejZHVy/DykwnrpITEFbSNtFJq73V9c4yejKTcFjgV+s
UMD1lWYkxqU5Bd/GolIt1aloUUuGK8J9Cuz21CuP4X4itrhmeI/nFDhRdQ58
2UpFotsdqqe9psBDKOzTAO4/dkneCXX0n4ImndaQdtyv+P8iLWhfmIJfRNvU
e9JUxCz5xfyTNAXE1x+8ZzfiPFLufne+agocPv2IuoD7pQdsoXCeWjx+x8NF
e9xPueYe3XK9fgoWFfuoWjz493IfQrKapuBzuNnlBS58f+RhSnM3Xk+tTpXd
MgUJEaY8RMenwD9VoW/iBwUZTKxdzuefBobodOka3O8VZoLcmNM0JDaZZfni
fnMudG6ti8s0NFyelOEpoqC91jnsoRPTkL7TwudOIQW9ERQs/uA5DW3GWg5V
L3G/GjWs2x4wDVWmvC9/5lDQZ9fw40Vx04COl6vtxv3smq1v7kXlT0MGU0qu
CffLjgV7hSgr03Cqrs3L+jAFldn9EujmmoF6/lXbL5jh/n1NJekizwzYhmRc
zcD9dp2DDh+TbwYS6WsUhw0pSJag/69EZAa6DnxiHkIUNOFmMW2qOAOPZ/pK
Z1QpyE/SpzXMcgYC2bstFXG/HxX7MHrw+Qycjm/cc69TCr1kUO4LmHLgElQ+
eawrheIzYp2HD3Ggqsd0mAhSyO3ItHy+BQdmj5fVndGWQlJVVYVm1hyQ1cm4
pKEmha7esG+65sqBoRsvRCqUpJDn3rvfCec5ENrMlxOyUQrJXhI9uPYpBwTi
w/yW2WS0oh7G/+EZHu9U/VSDSUafpr/1Ps3jQIZQ7u2zE2SUZF3saPCKA+Vi
CneZX8jo37YjgbFVHJDe6ry/oZ+MBntuZPK844D2PuULe2vJqDzu54l3/RzQ
jxc0P15FRilaxxUffeTAiTGz0bgKMjJ5olKyf5gDDI+bqLeYjCpDOlujmRyA
xE2zts/IKFV5zw2LKQ48p3a+CXlCRmdG0y1lOBwIjkQHU7PJSMHUZ6RungOr
xlWfdKaTES933+OknxzwD7gaPHmXjL6Uank5L3Eg8asrgesOGVV5Pdqh+pcD
+eMKLhtTyOjOJuLCv38c4HIyuaB8k4z+D9wgtaQ=
         "]]},
       Annotation[#, "Charting`Private`Tag$9842#4"]& ], 
      TagBox[
       {RGBColor[0.528488, 0.470624, 0.701351], AbsoluteThickness[1.6], 
        Opacity[1.], LineBox[CompressedData["
1:eJwV1nlYjF8bB/AkiplpRytaaKZCKKnoPkilhSQiSiVUSPWjjVRapBUllTYV
KUq0qmjRhvaZadoUSdvMM9MiytZ73r/m+lxzrvM85zz3/T1HwfGy5Vl+Pj6+
8iV8fP//NTk73lkzcVQ/JV/QTNBGBAnsk3EfktaEAqFk6vRxEbQ9PTGlSNoA
bhWqLeu3FkGmraxXqdJW8PvnwbcFR0WQtdPPN/ekncBZI0Hj2GER9GnLrX3R
0ldA/o7SqsfGIihj1aGwCOkQoGmjwb3aIihIqEjltnQ8qAf7uN+QFEHHTzx6
MTWdDew1/vvl3gsj0mLQKaO1LyCp4yj/65vCaMNh7vi7yGLw3M4uKNstjLzb
dCDx+2tQnNqv9HmGgtYUiw0uWVINv4uYRuL5FFQ6vK+lfVcdWMYsZN51oKA6
11TZE5x60Lb7FNm5hoLmNu4Wyb/UBI93bnpdSycj/oVnorIbPsCJksvBIZFk
tGPRvvRIQQtERiWpvDAho5YQzbZG1XYosxLepiJCRroiH/nvarXD2mcTdzWE
yehpkoP2SdQOBeiLky6FjIILYjJ4R9vh3zGL84dIeHzPuKdUUDuMz8d8vyGI
x6ulrnFltUNfYN/o90US2jtxs3D53g7oulwptneahNbdYS/kcjvgYvecVDyT
hN46BOS+mu2ABTd37XYGCdltlzhROd8BRpYqxErslG7d8hb+Tvj77ZVCSBcJ
SclHePFWd4LHlE2TfzsJiedRZzWhEzRm45pj3pPQsvqznOrYTnhX8JW96S0J
Zd9feNgc3wlTZWG5/m9IyOB8tGlnUicorT0u21ZFQjdXluQNZ3XC4wa7dR6V
JPTPQsBlWXknXPsgXF9dTkLznzK/mXzuhHwV15OBRSTE/jk0yNTogpOByz/e
zyWh0vOxdSY7umDHQOr+6ackFMjSf1Kt1wXLVcUrzLFXl6VeyjXsgmVOSxJW
5OD98Dr55/opPD7OAUVnk1Dy925p5fAuSP9tkdCQTkJnncL+JkZ3QcTBZKut
2BoMrS+UuC6IurVKKS2NhBqL4p/+TO2CxrVOP/xSSWja01L7Y1EXjJFG0/Y8
JCHj6VYrz6EuENKKB4EHJCTh4L9zbKQL1GtXFgYlkNBgh7rcqcku+PUbGfNh
XymM/Lp/Ds+fND/Hd5+E0i8f8JQm0cHvro6HaBwJ/SDqY2t20OG6jxRyiSWh
Wtsr/2ntosOnwfSRhRgSimpVss7bQweGWe77SGzF/Jtr483oMHQ37WRRNAmZ
X0T55x3pcG+o66NYFP4ek5UfhGPo4OZy0ohym4TcHhxSco2jQ5uqhE1xOAlp
G3y91pBIh/vNBRWnsD+krtx0PYsO3199vvDyFl6vxYnYiXI6lIr6V7iGkVDF
X86YwVs8viLLWQ47JC8QZbyjw63RMx7tobheBJ5OH2ujg8yV9Uk62PplP47U
f6XDb3OG29oQEhJyini+boIOLT9XrOsPJqEu0bXLrnHpQFVl7EjCPuu6v3Tr
Ah2E11ZlSWNHycdLpQszIMtQ8pHaTRI69kHF45cEA/Z+V6uaDcL17V35/qg0
A+IVZczeYL/qGPYjKzPgoPXWTivs3uCtn3x1GPB1yj/9fiAJZWo0aDH1GbDq
i+8dF+yLn47HaBgwQFaSsRSw+bQDYewgA6IuXfPhBuD9+CqRuNeKARJ3tf2b
sePu5EylnmBAutMWUjb2xsm2R1ZODLjTX/X+NPZUguOvFy4MaJlt/gvYFft+
WJIuM0BKla9OATtk6vazc1cY8N5xvdQybPNUeYE6Xwac+DC+ZPIGrl+Tl6fk
A/DzaDJBHdiffxiU+IRg6199UI59xeLiuS2xDAi6WXonGlv/7+LbiHgGpI0o
e/thC+bFrRlNYkCyQ+tvZ+yOYyrue9IZkJHms/4EdvLSyuaUbGwBYtQE26nw
oMJ8LgNmd81a6GNvth32PfKCAZUhx+y3Y8+v8OoqKGbA2Ozn1arYtaUr1FZW
MEA92s5LETviTGrw2WoG+E2kBMphW4luHaipZ4DNUldtKey1b+o15T4wIGBH
fMoq7HGX49He7Qywfcd5KYn9ajXnWxeDATER+3z///+1dwH6m/sYcCDk4vc1
2AbuEg9uDzGAoqGz4f/zC8vn8EZGGMAsukH5//PRseBPXycY0HoiWJ6G7Rl7
+uMwlwE9Ab0FW7Gzm/Vef5llwOXVi3V62N1LpHI+zzNgevK/k0bYQnrf44f+
MuAllPlaYete6bg5yM8E/ZwD685gX8x/7v5JkAktsfnm/2GnjYbbDZCZMCh7
Znno//d33VmzfjEmmJ7imiRi85/Yo9u3mgniQV1y+dia9+SpvbJMOITi/d9h
n/u4sKpnPRO2u5a79WMnCnQvZW1ggrpVw/R37A+7X00zVZlgEY2ERHF9bC50
baVrMqHKNnPOBNt+wrCyS4cJJdbJ7a7Y9xSVcjv1mZDTq7gvCvtHfH9IuzET
jj8W+0vHpraVebaZMyHGPMbwF7aNYLx9qyUTRubfb1HE9f7W12zXx1NMqLlY
POaFPfWKqvrBgQkXhAJfZ2ErcgSk3p9jgneIwdYu7DC7N7ON7kzonJ2X0sT9
Zb5v87O6ECbEMZbNkXB/3ri+Mqn2Nl6PyC1FQ+zCktGwmhgmlK57wH8TW5Ka
7vg2kQk6w28//8MeIIvKVDxngtvjN3soOB+EDTmCr18yIbv2gMZRbBTQPFdW
yoTD+2mDadjZ04GdJTVMuBxseUMb58vF7unwlwwmiJUG/vXHeZQm0uZV2MsE
XXOWBAO7wzjP6cUgE56Oev5Qw3mmWemI8seZ4LHx78Yv2H/S6T+f/mGC+8HN
ZxxwPka5lJzLUO6GY7T08gqcn5MoP5yk2g0uXcM7duJ8NZJ6nOe1pRumpdqn
y7D5m+K5ZrrdOO9oG9/iPPZVvuK1cKgb9u9i1H+7g7/30LYwy2vdEEV2qcrC
eV9fqvr0TWA3uMmKCBri80AxRvEDNawbNtiPFk5if9olLrx4pxucL42r6iXi
fkqevv/sSTdQd+fPzSeT0J6jhY8FurrBa/9RxkQGXq/606bLrG64XbBPpugR
Xs/SjIm+gW74U1A7fCOThMpfxW56OdYNC4S9wFp8/m0WvVxi+7cbCiR+Nvvh
81Hu46aGUioLehICLQoLSMgvc8OYwmYW7Dx1tTXzBQmxfOVXRG9nwbmHctMP
CnG9USnmZ/RZEB+bqRXxioRWhHEYIlYseJ6XPRtTiusPPRtxDmBBpOh+Q9lq
EqrKZj/0DmGBw3qG/MYafP4LqR8Ju82ChK4Up+21+Ht3PK/NimNBta2z0dF3
OE9PF6QN5rAgmsJOKG3Cee//8rhVBwt87eUFpzvw+36ZFjnDZEF7/USJEr6f
DBtsa/LoY8HLGduZ43R8vpGLtGJHWOC3OC77Ed93wh4Wi3+YZ8HQeqPzbX0k
VPK6rAUUeuB4g0eM5Te8Xvn54IMbe6A+MvxfwSiut6CderZqPXBn5VpZ4XES
ajF+neun1QMFWuEOjEkSGmFVhJUc6AHH5OoTQVO4nn+8QWqePXCawntm9wfn
87b64tXvesB4rCNcczUZndNcn3G3uQf+bSeERKTI6PiO65HkNuw3fj840mSk
p6vpyN/bA5XvfyoVyeP7495sES63Bx4GDAq7bCCj2MMhrg0yvXCo8cpxfy0y
ynM3WH/FsxemLRPPnThORimeGSSedy8cvu7q/cSGjKKv/Pnh4t8LzkHXDH+e
IiN3n+LW0+G9UG7rT8t2ICPtQOVrpmm9MOr264DaBTKqjxXoVvzQC9lalerT
N8hoqKA+slOhDw5m+2pfyiWjDkKAs02lDxIGlaZpz8moRn2/Wbx6H3TAvfjJ
AjLKyGsgW2v3QY364UzvYjJyfNIYPWDWB6Up+nK11WQ0mtocO+bdB2qvn2ZI
sMiIiGqJ+9vaB3O6AfebhCho8CP5ux29DxIHvm9YTqagtpXmVjU9fbC8dx/H
WISCCsJbJYO/9kFAa79S/yoKcg9puy+00Aetld2B25Qo6Pu1jgcSyv1g4t+8
WKBPQb9dGQ9pfv3Q4159judDQVY7bO9uDugHnyRDAZ/rFPR8yWjY9pB+sKHH
RQkEUpBd4k+P3TH9sLdlyol2i4JqG2SMD2f2A/NVhXPmfQq6td7hu8+HfuD7
M2RzpIiCJLoJs2aZARCZz69+M01BFx957W1dNwBPj4obNc1RUP3FRe0u5QGw
9q+dZSxQkNdSMaWBzQOQmaRa/2eJMOrV0Fzg7R0Ag/jV/90QF0bpkX6P11wY
gBeOVQmmmsJIbY/gv3OVA/DlkJ+u9DVhVJj3TKWnZgD22DFCKYHCSFPS4vCB
xgFwH06cWR4qjHaNJWardQ4ALUdIZ0WsMDoYrWo6NToAEzolJaZZwsiz1zzR
V/wTdEvKm31oEUavPeK3Rbl8gor1zUlVSiLIKFPh/Ms1gxCuKvt49IsI0kwU
3tgoNwidCV8sm8dE0PqY3yN9CoMgzN89XkCIoF++TEcB9UGoiKTRIxZEUP7h
23bWaBACWbLf3gqJIokl00f/Og+C9+a+WqqCKBo6XWNwoGIQ7GqPzA0cEUXe
8qcVv5waAloQeymnRhQ5WmgcG3AYgoKPO7Uv1Yuig8FLIljnhqCqlUNMNYmi
jRNZ063uQ7DTJHlssU0UMYrHaypChiAw10Jm1ydRpGHmeTr++RAwVD5wNv0S
ReN+oSlGf4agPnVt0i8tMaTOOUpimX+G27Qv04dKxJCEyJRQ/a/PoBj0vbiM
EEcC1Q9fKKV8AT/ihe55fUl0QbOyd4XpMGhIluqsGFiFnh1wzHj7Yxg+Nt8n
nB6tQXNsGdHRhK+gGKqkgy5Lo5IjRkvjDUaATuJPvntbFgUYh6YXj45Amf33
e2qp8kjhk0lPVug3SDvUvOdFxTqkqx0SL71tFIYGq/VkVyqgU2vbF5bQR+Fa
pRBkKiuiuQ/Rw+5BY2CrzzI/c0QJ3w/srlgqj8Nsu4bVmbPKSGKwJJO/fhyU
Sfl1VU4b0DL/ICsdjwnoWCBmd5zdiPhy7V4Mi0/CetYuU9NdKqiRw3JLXzUJ
eaNjM8WggqI0Dm8+JTUJEU2vI+T2qaA15fvymfKTsE3NP/TbARW0uYn6rJk6
CUeNrG7aWaugU99mnhToTwIRJ+LJ9lBBrxVupfm5TkJM8Jik82MV5Jn8Ilq8
bhLCdJerPllGRWV/km/V1eP5Xh6+cUWIiv7YhQV5Nk2C8Tup24hERbeUbK92
tUyCcFL9m05RKkp5vtL2HmsSfrAuh/bIUlHD27Pq4sQkbL99K91rKxVJfZX9
KCbFhsZo92LChops9ws21MqwwWe7bpu7LRVl5sy89ZBng9slB//p01SkfvH9
q05FNuyaGXjAdqKiPXNeyXc3saFSDjLr3KjIVbDLRWwfGwK1dmn9DqKiN2rh
QmJubGiTW2iIfUJFOxhrWu+5s6Hoycx46lMqKryec1fyPzYctmpg5ebh57U2
ykj5sKGHUFhdWUBF4ZeXbVp3kw1iKyj870qpyLLo5uFNCWx42Prw9/lGKhrT
9U8+8JYNS7Z21i4ZoSL7r+TTH2vYMJBDFm7+RkV9kSlK5u/YMOTdIRo1RkUt
A5XPLZrZYNPkpU1hU9GrG7/eWnex4ZwEeX52moqu13l/PTvKBj6WZrXlIhWJ
mXiq3xTmAOs60/KwFA1l1IqQdMU4UMxeo01I05CGTv7EtAQHTr40ORomS0MH
qeNPHKQ5MPahc1fhWhqKWG6nsEeZA17Q9XhYmYYE3h1YzafLgSGzSwdrNWgo
Tnfse9kuDgTUGAdrbKMhxVch9MvAAbZp+1jKdhpCj6rvDBlwQGuvx+5LO2jI
P0CLVH2IA2+mzFdy9Gjoh54C342zHIhPk3zqYEhDoUVvB7WcOaBwTflulhEN
SaqdekO4cuADOzdj2JiGtss88LN15wBTlKtx3JSG3OfJc7uucSCvM0hQwYKG
JornJ37f4cCxq8nStBM05KOe0FwUx4HnmQ/VdtvQkFD29pwLCRzoypg+efAk
DW2Mc3Pqf8gBv+rXq5xtacjRY2Sw4gkH+Lvff/ZxoKGBTR103yoOEDN8HiIu
NJTOFvNfWo3nq/QXHMV2zD2yMbqWA9672ZIVrvj5yiyfjEYOhM0Zx9lcxOuT
HZRv6uCAcKbkKv/LNFTRu67Jgs6Bm19X2YA73o8HDu59TA40/RcgsYgtIPGt
jujjwDYl62EvTxoSW8k5L/kNz9ffP2Z0lYYYTZvE0sY48Kmmv2kOOzH0coXK
JAcc+WakH3nR0Nols2Q9Hp7vtJHElDcNqc8vvHRY4ABPV+rIZT8aMhwV/FNA
IWANd0PbzA0aWpF94PFOUQKype0KvQNoqMUh8mCdOAE3PZ7x/cI+8kn4EXMN
AcGZWZM/AmnInrHK8I8CAQbNQoOdN2lI+Z41L1SZAE/vEdW9wTQ0digpUUSF
AB2yysgLbLePcmxFdQIiN8g8DA6hoWt1SncO7CCgzMVnFTmMhvQDz+rQdxKg
WL6/5jw2v37O8Ck9AtZm83fXYIe/VtVyRwSs35Kx58ItGjLzvji4sJeACY1N
D6qwRbQKbgXvJ+DTLL81KZyGEgq39iWYEHDlyaTkI+wTbv8FrzcnYE6jUHwc
W069RD3vEAHvpDf4qd+moaycnQFvrAigVESH5mOfO+tHNbIm4PN9PdoktqpS
VWfHCQIulFF2KEfQUGEaKI/YEfBLPCXiDvas36yggwMBcOG//lrsHdY57E9n
CHiu0lAwhe2z/WS7zTkC9jVeFZCPpKFKEZEiljPeP3AdMMT+x65LsLpAgNxk
+A43bNTs5dd5iYAlluXicdiNgYN7PnoSILBuwoKJLWR7b4PxVQJ4PypfzWCb
6hiuaPAm4J7CvgRKFA3FrPrF2eNHgKqLy+8N2B3T+R1vrxOQpiczrIct0eZQ
rBdAAJey1+QQ9rG8VYnlQbgeVrdtt8dODHt/TSuEgOSA52lu2P2O/qdfhRFQ
I9ES4Ye9Frbu23KbgI2mcvPB2Pay3zY+jyTA7mX0aAR21s/ElbQYAi5eEzsW
iz1KN+M+vkOAyuMkw7vY1EK+LsU4/D5C0uV3sC9EFZek3yfAhhacF41d4Oyc
JJdIgEVJi3w49pSBnH9SMgGSwZNigdjbFTrsV6cScIndFXYV2+tvsEFcOgG6
hdevO2OX92pTRTMJqJUemjmO/buETYrOxvs9PzNhiK1/L523IgfXq8VLh23Y
gW5H6GG5eD9OSdrIYr8zESxb+pyAlXmr6Uuwl6tUJgcWENA6UNTyDe/3gaWX
b/wtJODLuXHDJuyoIUVHvyICGlNf7nmC3VbZvf9nCQGEKeXNTWyxxAjalXIC
Nvv/Kj+FbXVFnzJdQUBHso+WJnaCxczUpTcEzMiEb1uBLbfCpvx8HQGGdPuC
Z7h+Tn+jpIzU4/qc2rzJFzuztjbAoQnv//wDdQNsFT+a0ckWAkgp5vlduF63
seeZB7sJqD47W9qJ6/1q0/PXH3sIcFDeoxeJXZ5ln2rcT0C82Rm0F3v3qWan
vZ8JaNA+3PoU95Nx64NZrUkCyuu3zVrj/ovINWW94uD5mm4E/A2lodbQxYot
PNyPHFJ0Bral/vmbtO8EPPLfrD6E+9v2xQ4x+X8EuHzKua6P+7/UZl64g48L
fwPKExpxXggvryAHL+XCzMmcWlPsmlO7hSaEuKATlGRiHoTPj5UGi8USXHCK
slffhPPHr2TZ3/OruZAYyelIxXlFt2/6JSPNhbzGc7dI2CFlJj8C13LhzZM6
1cHruN6cDhNmNC78Y6Udssd5py8qwV5U44JXtWz4a18aelDJGH+1mQtfRgfo
ItjG4sdHpDS54Lie87gI52VetV3/iD4Xjti81um5gvNL5uL761Zc2GMZcui+
G+7Hhk1NW6y5kGSzlFl9iYbWefDqh09w4fcNA48xnPcdTZ41xqe5wL9RnLfp
Av4eV33LJF25kG0Bgonnaehne9jj5wFc6B0OGv98moYsrhlnnb7JheJA/t8D
djT0dOPKR+KhXFDb2kPtxueRjX90ik8EF/QOtrKq8XlVpRofZ3CfC3W2SlHu
1rh+Qx8FDeRxIWa/UorRQRqieAuaOORzIWrGQVbVnIaSnS+Jj77gAlssWWal
GQ0Vmepk8Yq5ILRFN7nuAN4vsc56/mouyJzdnbNqP86TND4hGp0LLB+xfQb4
fF5ddjrm6m8uLAt8sqRxA+7vpw3Hfv3lgnBcldoJfB/QSFZbF8DHAz5X1y8T
irg//H++CF/Gg68RWtNL19PQ9X2xnQ9FeECXsiiQkaGh4fa3knVKPPhx5fBi
F4WG8sflHwqb8WBEM1fVcxbfl1JD7QcP8qDxSIlACL7POFkSGwoO88D3m8zw
PR4VyVVVFZpb86A5tjk3B99/ImJPNkY58iCXaA/M/0pFzjuSplf68kCRbD+j
SqcixRBJY8En+HlhvftnXlDRv53XKaynPDB/28z3JJ+KeomvXU+e8eBd/XfW
sWdUdMe6yNbwJQ/ufnAdfIHve4uqlv+FVvHAIHrwDKRS0UBnbNpSOg+mvi1Z
xbxNReVhP8/QmTwoNZD/Y3OLiuL1TtOyengwqHOXMhhCRaaPNxfvHeTB8YLN
Rf0BVFTh0/o+aIIHD7ZrKpVcpaKETVqxhzl4vsR/Xsr/UZHHcIqVAo8H5VoJ
f+64UxHV7OJQzXcePNn2K8PhAhUJLGFk3/mJxz8vrG1wpqLPJXqu9r94oJMg
KKVyjoqqXLO2aPzlgbLJj+zQM1T0YB1pbnERv8/Nqy5f7Knofxpl6CQ=
         "]]},
       Annotation[#, "Charting`Private`Tag$9842#5"]& ]}, {}}, InsetBox[
     TemplateBox[{"\"n=1\"","\"n=2\"","\"n=3\"","\"n=5\"","\"n=10\""},
      "LineLegend",
      DisplayFunction->(FormBox[
        StyleBox[
         StyleBox[
          PaneBox[
           TagBox[
            GridBox[{{
               TagBox[
                GridBox[{{
                   GraphicsBox[{{
                    Directive[
                    EdgeForm[
                    Directive[
                    Opacity[0.3], 
                    GrayLevel[0]]], 
                    PointSize[0.5], 
                    Opacity[1.], 
                    RGBColor[0.368417, 0.506779, 0.709798], 
                    AbsoluteThickness[1.6]], {
                    LineBox[{{0, 20}, {75, 20}}]}}, {
                    Directive[
                    EdgeForm[
                    Directive[
                    Opacity[0.3], 
                    GrayLevel[0]]], 
                    PointSize[0.5], 
                    Opacity[1.], 
                    RGBColor[0.368417, 0.506779, 0.709798], 
                    AbsoluteThickness[1.6]], {}}}, AspectRatio -> Full, 
                    ImageSize -> {75, 20}, PlotRangePadding -> None, 
                    ImagePadding -> Automatic, 
                    BaselinePosition -> (Scaled[0.1] -> Baseline)], #}, {
                   GraphicsBox[{{
                    Directive[
                    EdgeForm[
                    Directive[
                    Opacity[0.3], 
                    GrayLevel[0]]], 
                    PointSize[0.5], 
                    Opacity[1.], 
                    RGBColor[0.880722, 0.611041, 0.142051], 
                    AbsoluteThickness[1.6]], {
                    LineBox[{{0, 20}, {75, 20}}]}}, {
                    Directive[
                    EdgeForm[
                    Directive[
                    Opacity[0.3], 
                    GrayLevel[0]]], 
                    PointSize[0.5], 
                    Opacity[1.], 
                    RGBColor[0.880722, 0.611041, 0.142051], 
                    AbsoluteThickness[1.6]], {}}}, AspectRatio -> Full, 
                    ImageSize -> {75, 20}, PlotRangePadding -> None, 
                    ImagePadding -> Automatic, 
                    BaselinePosition -> (Scaled[0.1] -> Baseline)], #2}, {
                   GraphicsBox[{{
                    Directive[
                    EdgeForm[
                    Directive[
                    Opacity[0.3], 
                    GrayLevel[0]]], 
                    PointSize[0.5], 
                    Opacity[1.], 
                    RGBColor[0.560181, 0.691569, 0.194885], 
                    AbsoluteThickness[1.6]], {
                    LineBox[{{0, 20}, {75, 20}}]}}, {
                    Directive[
                    EdgeForm[
                    Directive[
                    Opacity[0.3], 
                    GrayLevel[0]]], 
                    PointSize[0.5], 
                    Opacity[1.], 
                    RGBColor[0.560181, 0.691569, 0.194885], 
                    AbsoluteThickness[1.6]], {}}}, AspectRatio -> Full, 
                    ImageSize -> {75, 20}, PlotRangePadding -> None, 
                    ImagePadding -> Automatic, 
                    BaselinePosition -> (Scaled[0.1] -> Baseline)], #3}, {
                   GraphicsBox[{{
                    Directive[
                    EdgeForm[
                    Directive[
                    Opacity[0.3], 
                    GrayLevel[0]]], 
                    PointSize[0.5], 
                    Opacity[1.], 
                    RGBColor[0.922526, 0.385626, 0.209179], 
                    AbsoluteThickness[1.6]], {
                    LineBox[{{0, 20}, {75, 20}}]}}, {
                    Directive[
                    EdgeForm[
                    Directive[
                    Opacity[0.3], 
                    GrayLevel[0]]], 
                    PointSize[0.5], 
                    Opacity[1.], 
                    RGBColor[0.922526, 0.385626, 0.209179], 
                    AbsoluteThickness[1.6]], {}}}, AspectRatio -> Full, 
                    ImageSize -> {75, 20}, PlotRangePadding -> None, 
                    ImagePadding -> Automatic, 
                    BaselinePosition -> (Scaled[0.1] -> Baseline)], #4}, {
                   GraphicsBox[{{
                    Directive[
                    EdgeForm[
                    Directive[
                    Opacity[0.3], 
                    GrayLevel[0]]], 
                    PointSize[0.5], 
                    Opacity[1.], 
                    RGBColor[0.528488, 0.470624, 0.701351], 
                    AbsoluteThickness[1.6]], {
                    LineBox[{{0, 20}, {75, 20}}]}}, {
                    Directive[
                    EdgeForm[
                    Directive[
                    Opacity[0.3], 
                    GrayLevel[0]]], 
                    PointSize[0.5], 
                    Opacity[1.], 
                    RGBColor[0.528488, 0.470624, 0.701351], 
                    AbsoluteThickness[1.6]], {}}}, AspectRatio -> Full, 
                    ImageSize -> {75, 20}, PlotRangePadding -> None, 
                    ImagePadding -> Automatic, 
                    BaselinePosition -> (Scaled[0.1] -> Baseline)], #5}}, 
                 GridBoxAlignment -> {
                  "Columns" -> {Center, Left}, "Rows" -> {{Baseline}}}, 
                 AutoDelete -> False, 
                 GridBoxDividers -> {
                  "Columns" -> {{False}}, "Rows" -> {{False}}}, 
                 GridBoxItemSize -> {"Columns" -> {{All}}, "Rows" -> {{All}}},
                  GridBoxSpacings -> {
                  "Columns" -> {{0.5}}, "Rows" -> {{0.8}}}], "Grid"]}}, 
             GridBoxAlignment -> {"Columns" -> {{Left}}, "Rows" -> {{Top}}}, 
             AutoDelete -> False, 
             GridBoxItemSize -> {
              "Columns" -> {{Automatic}}, "Rows" -> {{Automatic}}}, 
             GridBoxSpacings -> {"Columns" -> {{1}}, "Rows" -> {{0}}}], 
            "Grid"], Alignment -> Left, AppearanceElements -> None, 
           ImageMargins -> {{5, 5}, {5, 5}}, ImageSizeAction -> 
           "ResizeToFit"], LineIndent -> 0, StripOnInput -> False], {
          GrayLevel[0], FontSize -> Large, FontFamily -> "Arial"}, Background -> 
         Automatic, StripOnInput -> False], TraditionalForm]& ),
      Editable->True,
      InterpretationFunction:>(RowBox[{"LineLegend", "[", 
         RowBox[{
           RowBox[{"{", 
             RowBox[{
               RowBox[{"Directive", "[", 
                 RowBox[{
                   RowBox[{"Opacity", "[", "1.`", "]"}], ",", 
                   InterpretationBox[
                    ButtonBox[
                    TooltipBox[
                    GraphicsBox[{{
                    GrayLevel[0], 
                    RectangleBox[{0, 0}]}, {
                    GrayLevel[0], 
                    RectangleBox[{1, -1}]}, {
                    RGBColor[0.368417, 0.506779, 0.709798], 
                    RectangleBox[{0, -1}, {2, 1}]}}, DefaultBaseStyle -> 
                    "ColorSwatchGraphics", AspectRatio -> 1, Frame -> True, 
                    FrameStyle -> 
                    RGBColor[
                    0.24561133333333335`, 0.3378526666666667, 
                    0.4731986666666667], FrameTicks -> None, PlotRangePadding -> 
                    None, ImageSize -> 
                    Dynamic[{
                    Automatic, 1.35 CurrentValue["FontCapHeight"]/
                    AbsoluteCurrentValue[Magnification]}]], 
                    StyleBox[
                    RowBox[{"RGBColor", "[", 
                    RowBox[{"0.368417`", ",", "0.506779`", ",", "0.709798`"}],
                     "]"}], NumberMarks -> False]], Appearance -> None, 
                    BaseStyle -> {}, BaselinePosition -> Baseline, 
                    DefaultBaseStyle -> {}, ButtonFunction :> 
                    With[{Typeset`box$ = EvaluationBox[]}, 
                    If[
                    Not[
                    AbsoluteCurrentValue["Deployed"]], 
                    SelectionMove[Typeset`box$, All, Expression]; 
                    FrontEnd`Private`$ColorSelectorInitialAlpha = 1; 
                    FrontEnd`Private`$ColorSelectorInitialColor = 
                    RGBColor[0.368417, 0.506779, 0.709798]; 
                    FrontEnd`Private`$ColorSelectorUseMakeBoxes = True; 
                    MathLink`CallFrontEnd[
                    FrontEnd`AttachCell[Typeset`box$, 
                    FrontEndResource["RGBColorValueSelector"], {
                    0, {Left, Bottom}}, {Left, Top}, 
                    "ClosingActions" -> {
                    "SelectionDeparture", "ParentChanged", 
                    "EvaluatorQuit"}]]]], BaseStyle -> Inherited, Evaluator -> 
                    Automatic, Method -> "Preemptive"], 
                    RGBColor[0.368417, 0.506779, 0.709798], Editable -> False,
                     Selectable -> False], ",", 
                   RowBox[{"AbsoluteThickness", "[", "1.6`", "]"}]}], "]"}], 
               ",", 
               RowBox[{"Directive", "[", 
                 RowBox[{
                   RowBox[{"Opacity", "[", "1.`", "]"}], ",", 
                   InterpretationBox[
                    ButtonBox[
                    TooltipBox[
                    GraphicsBox[{{
                    GrayLevel[0], 
                    RectangleBox[{0, 0}]}, {
                    GrayLevel[0], 
                    RectangleBox[{1, -1}]}, {
                    RGBColor[0.880722, 0.611041, 0.142051], 
                    RectangleBox[{0, -1}, {2, 1}]}}, DefaultBaseStyle -> 
                    "ColorSwatchGraphics", AspectRatio -> 1, Frame -> True, 
                    FrameStyle -> 
                    RGBColor[
                    0.587148, 0.40736066666666665`, 0.09470066666666668], 
                    FrameTicks -> None, PlotRangePadding -> None, ImageSize -> 
                    Dynamic[{
                    Automatic, 1.35 CurrentValue["FontCapHeight"]/
                    AbsoluteCurrentValue[Magnification]}]], 
                    StyleBox[
                    RowBox[{"RGBColor", "[", 
                    RowBox[{"0.880722`", ",", "0.611041`", ",", "0.142051`"}],
                     "]"}], NumberMarks -> False]], Appearance -> None, 
                    BaseStyle -> {}, BaselinePosition -> Baseline, 
                    DefaultBaseStyle -> {}, ButtonFunction :> 
                    With[{Typeset`box$ = EvaluationBox[]}, 
                    If[
                    Not[
                    AbsoluteCurrentValue["Deployed"]], 
                    SelectionMove[Typeset`box$, All, Expression]; 
                    FrontEnd`Private`$ColorSelectorInitialAlpha = 1; 
                    FrontEnd`Private`$ColorSelectorInitialColor = 
                    RGBColor[0.880722, 0.611041, 0.142051]; 
                    FrontEnd`Private`$ColorSelectorUseMakeBoxes = True; 
                    MathLink`CallFrontEnd[
                    FrontEnd`AttachCell[Typeset`box$, 
                    FrontEndResource["RGBColorValueSelector"], {
                    0, {Left, Bottom}}, {Left, Top}, 
                    "ClosingActions" -> {
                    "SelectionDeparture", "ParentChanged", 
                    "EvaluatorQuit"}]]]], BaseStyle -> Inherited, Evaluator -> 
                    Automatic, Method -> "Preemptive"], 
                    RGBColor[0.880722, 0.611041, 0.142051], Editable -> False,
                     Selectable -> False], ",", 
                   RowBox[{"AbsoluteThickness", "[", "1.6`", "]"}]}], "]"}], 
               ",", 
               RowBox[{"Directive", "[", 
                 RowBox[{
                   RowBox[{"Opacity", "[", "1.`", "]"}], ",", 
                   InterpretationBox[
                    ButtonBox[
                    TooltipBox[
                    GraphicsBox[{{
                    GrayLevel[0], 
                    RectangleBox[{0, 0}]}, {
                    GrayLevel[0], 
                    RectangleBox[{1, -1}]}, {
                    RGBColor[0.560181, 0.691569, 0.194885], 
                    RectangleBox[{0, -1}, {2, 1}]}}, DefaultBaseStyle -> 
                    "ColorSwatchGraphics", AspectRatio -> 1, Frame -> True, 
                    FrameStyle -> 
                    RGBColor[
                    0.37345400000000006`, 0.461046, 0.12992333333333334`], 
                    FrameTicks -> None, PlotRangePadding -> None, ImageSize -> 
                    Dynamic[{
                    Automatic, 1.35 CurrentValue["FontCapHeight"]/
                    AbsoluteCurrentValue[Magnification]}]], 
                    StyleBox[
                    RowBox[{"RGBColor", "[", 
                    RowBox[{"0.560181`", ",", "0.691569`", ",", "0.194885`"}],
                     "]"}], NumberMarks -> False]], Appearance -> None, 
                    BaseStyle -> {}, BaselinePosition -> Baseline, 
                    DefaultBaseStyle -> {}, ButtonFunction :> 
                    With[{Typeset`box$ = EvaluationBox[]}, 
                    If[
                    Not[
                    AbsoluteCurrentValue["Deployed"]], 
                    SelectionMove[Typeset`box$, All, Expression]; 
                    FrontEnd`Private`$ColorSelectorInitialAlpha = 1; 
                    FrontEnd`Private`$ColorSelectorInitialColor = 
                    RGBColor[0.560181, 0.691569, 0.194885]; 
                    FrontEnd`Private`$ColorSelectorUseMakeBoxes = True; 
                    MathLink`CallFrontEnd[
                    FrontEnd`AttachCell[Typeset`box$, 
                    FrontEndResource["RGBColorValueSelector"], {
                    0, {Left, Bottom}}, {Left, Top}, 
                    "ClosingActions" -> {
                    "SelectionDeparture", "ParentChanged", 
                    "EvaluatorQuit"}]]]], BaseStyle -> Inherited, Evaluator -> 
                    Automatic, Method -> "Preemptive"], 
                    RGBColor[0.560181, 0.691569, 0.194885], Editable -> False,
                     Selectable -> False], ",", 
                   RowBox[{"AbsoluteThickness", "[", "1.6`", "]"}]}], "]"}], 
               ",", 
               RowBox[{"Directive", "[", 
                 RowBox[{
                   RowBox[{"Opacity", "[", "1.`", "]"}], ",", 
                   InterpretationBox[
                    ButtonBox[
                    TooltipBox[
                    GraphicsBox[{{
                    GrayLevel[0], 
                    RectangleBox[{0, 0}]}, {
                    GrayLevel[0], 
                    RectangleBox[{1, -1}]}, {
                    RGBColor[0.922526, 0.385626, 0.209179], 
                    RectangleBox[{0, -1}, {2, 1}]}}, DefaultBaseStyle -> 
                    "ColorSwatchGraphics", AspectRatio -> 1, Frame -> True, 
                    FrameStyle -> 
                    RGBColor[
                    0.6150173333333333, 0.25708400000000003`, 
                    0.13945266666666667`], FrameTicks -> None, 
                    PlotRangePadding -> None, ImageSize -> 
                    Dynamic[{
                    Automatic, 1.35 CurrentValue["FontCapHeight"]/
                    AbsoluteCurrentValue[Magnification]}]], 
                    StyleBox[
                    RowBox[{"RGBColor", "[", 
                    RowBox[{"0.922526`", ",", "0.385626`", ",", "0.209179`"}],
                     "]"}], NumberMarks -> False]], Appearance -> None, 
                    BaseStyle -> {}, BaselinePosition -> Baseline, 
                    DefaultBaseStyle -> {}, ButtonFunction :> 
                    With[{Typeset`box$ = EvaluationBox[]}, 
                    If[
                    Not[
                    AbsoluteCurrentValue["Deployed"]], 
                    SelectionMove[Typeset`box$, All, Expression]; 
                    FrontEnd`Private`$ColorSelectorInitialAlpha = 1; 
                    FrontEnd`Private`$ColorSelectorInitialColor = 
                    RGBColor[0.922526, 0.385626, 0.209179]; 
                    FrontEnd`Private`$ColorSelectorUseMakeBoxes = True; 
                    MathLink`CallFrontEnd[
                    FrontEnd`AttachCell[Typeset`box$, 
                    FrontEndResource["RGBColorValueSelector"], {
                    0, {Left, Bottom}}, {Left, Top}, 
                    "ClosingActions" -> {
                    "SelectionDeparture", "ParentChanged", 
                    "EvaluatorQuit"}]]]], BaseStyle -> Inherited, Evaluator -> 
                    Automatic, Method -> "Preemptive"], 
                    RGBColor[0.922526, 0.385626, 0.209179], Editable -> False,
                     Selectable -> False], ",", 
                   RowBox[{"AbsoluteThickness", "[", "1.6`", "]"}]}], "]"}], 
               ",", 
               RowBox[{"Directive", "[", 
                 RowBox[{
                   RowBox[{"Opacity", "[", "1.`", "]"}], ",", 
                   InterpretationBox[
                    ButtonBox[
                    TooltipBox[
                    GraphicsBox[{{
                    GrayLevel[0], 
                    RectangleBox[{0, 0}]}, {
                    GrayLevel[0], 
                    RectangleBox[{1, -1}]}, {
                    RGBColor[0.528488, 0.470624, 0.701351], 
                    RectangleBox[{0, -1}, {2, 1}]}}, DefaultBaseStyle -> 
                    "ColorSwatchGraphics", AspectRatio -> 1, Frame -> True, 
                    FrameStyle -> 
                    RGBColor[
                    0.3523253333333333, 0.3137493333333333, 
                    0.46756733333333333`], FrameTicks -> None, 
                    PlotRangePadding -> None, ImageSize -> 
                    Dynamic[{
                    Automatic, 1.35 CurrentValue["FontCapHeight"]/
                    AbsoluteCurrentValue[Magnification]}]], 
                    StyleBox[
                    RowBox[{"RGBColor", "[", 
                    RowBox[{"0.528488`", ",", "0.470624`", ",", "0.701351`"}],
                     "]"}], NumberMarks -> False]], Appearance -> None, 
                    BaseStyle -> {}, BaselinePosition -> Baseline, 
                    DefaultBaseStyle -> {}, ButtonFunction :> 
                    With[{Typeset`box$ = EvaluationBox[]}, 
                    If[
                    Not[
                    AbsoluteCurrentValue["Deployed"]], 
                    SelectionMove[Typeset`box$, All, Expression]; 
                    FrontEnd`Private`$ColorSelectorInitialAlpha = 1; 
                    FrontEnd`Private`$ColorSelectorInitialColor = 
                    RGBColor[0.528488, 0.470624, 0.701351]; 
                    FrontEnd`Private`$ColorSelectorUseMakeBoxes = True; 
                    MathLink`CallFrontEnd[
                    FrontEnd`AttachCell[Typeset`box$, 
                    FrontEndResource["RGBColorValueSelector"], {
                    0, {Left, Bottom}}, {Left, Top}, 
                    "ClosingActions" -> {
                    "SelectionDeparture", "ParentChanged", 
                    "EvaluatorQuit"}]]]], BaseStyle -> Inherited, Evaluator -> 
                    Automatic, Method -> "Preemptive"], 
                    RGBColor[0.528488, 0.470624, 0.701351], Editable -> False,
                     Selectable -> False], ",", 
                   RowBox[{"AbsoluteThickness", "[", "1.6`", "]"}]}], "]"}]}],
              "}"}], ",", 
           RowBox[{"{", 
             RowBox[{#, ",", #2, ",", #3, ",", #4, ",", #5}], "}"}], ",", 
           RowBox[{"LegendMarkers", "\[Rule]", "None"}], ",", 
           RowBox[{"LabelStyle", "\[Rule]", 
             RowBox[{"{", 
               RowBox[{
                 InterpretationBox[
                  ButtonBox[
                   TooltipBox[
                    GraphicsBox[{{
                    GrayLevel[0], 
                    RectangleBox[{0, 0}]}, {
                    GrayLevel[0], 
                    RectangleBox[{1, -1}]}, {
                    GrayLevel[0], 
                    RectangleBox[{0, -1}, {2, 1}]}}, DefaultBaseStyle -> 
                    "ColorSwatchGraphics", AspectRatio -> 1, Frame -> True, 
                    FrameStyle -> GrayLevel[0.], FrameTicks -> None, 
                    PlotRangePadding -> None, ImageSize -> 
                    Dynamic[{
                    Automatic, 1.35 CurrentValue["FontCapHeight"]/
                    AbsoluteCurrentValue[Magnification]}]], 
                    StyleBox[
                    RowBox[{"GrayLevel", "[", "0", "]"}], NumberMarks -> 
                    False]], Appearance -> None, BaseStyle -> {}, 
                   BaselinePosition -> Baseline, DefaultBaseStyle -> {}, 
                   ButtonFunction :> With[{Typeset`box$ = EvaluationBox[]}, 
                    If[
                    Not[
                    AbsoluteCurrentValue["Deployed"]], 
                    SelectionMove[Typeset`box$, All, Expression]; 
                    FrontEnd`Private`$ColorSelectorInitialAlpha = 1; 
                    FrontEnd`Private`$ColorSelectorInitialColor = 
                    GrayLevel[0]; 
                    FrontEnd`Private`$ColorSelectorUseMakeBoxes = True; 
                    MathLink`CallFrontEnd[
                    FrontEnd`AttachCell[Typeset`box$, 
                    FrontEndResource["GrayLevelColorValueSelector"], {
                    0, {Left, Bottom}}, {Left, Top}, 
                    "ClosingActions" -> {
                    "SelectionDeparture", "ParentChanged", 
                    "EvaluatorQuit"}]]]], BaseStyle -> Inherited, Evaluator -> 
                   Automatic, Method -> "Preemptive"], 
                  GrayLevel[0], Editable -> False, Selectable -> False], ",", 
                 "Large"}], "}"}]}], ",", 
           RowBox[{"LegendLayout", "\[Rule]", "\"Column\""}], ",", 
           RowBox[{"LegendMarkerSize", "\[Rule]", 
             RowBox[{"{", 
               RowBox[{"75", ",", "20"}], "}"}]}]}], "]"}]& )], 
     Scaled[{0.35, 0.99}], ImageScaled[{0.5, 1}],
     BaseStyle->{FontSize -> Larger},
     FormatType->StandardForm]},
   AspectRatio->NCache[GoldenRatio^(-1), 0.6180339887498948],
   Axes->{False, False},
   AxesLabel->{None, None},
   AxesOrigin->{0, 1.5},
   DisplayFunction->Identity,
   Frame->{{True, False}, {True, False}},
   FrameLabel->{{
      FormBox[
       StyleBox[
       "\"I(q)\"", FontSize -> 32, FontColor -> GrayLevel[0], StripOnInput -> 
        False], TraditionalForm], None}, {
      FormBox[
       StyleBox[
       "\"q\"", FontSize -> 32, FontColor -> GrayLevel[0], StripOnInput -> 
        False], TraditionalForm], None}},
   FrameStyle->Directive[
     Thickness[Large], 
     GrayLevel[0]],
   FrameTicks->FrontEndValueCache[{{Automatic, 
       Charting`ScaledFrameTicks[{Identity, Identity}]}, {Automatic, 
       Charting`ScaledFrameTicks[{Identity, Identity}]}}, {{Automatic, {{2., 
         FormBox[
          TemplateBox[{0., 0.}, "Spacer2"], TraditionalForm], {0.01, 0.}, {
          AbsoluteThickness[0.1]}}, {4., 
         FormBox[
          TemplateBox[{0., 0.}, "Spacer2"], TraditionalForm], {0.01, 0.}, {
          AbsoluteThickness[0.1]}}, {6., 
         FormBox[
          TemplateBox[{0., 0.}, "Spacer2"], TraditionalForm], {0.01, 0.}, {
          AbsoluteThickness[0.1]}}, {8., 
         FormBox[
          TemplateBox[{0., 0.}, "Spacer2"], TraditionalForm], {0.01, 0.}, {
          AbsoluteThickness[0.1]}}, {10., 
         FormBox[
          TemplateBox[{0., 0.}, "Spacer2"], TraditionalForm], {0.01, 0.}, {
          AbsoluteThickness[0.1]}}, {12., 
         FormBox[
          TemplateBox[{0., 0.}, "Spacer2"], TraditionalForm], {0.01, 0.}, {
          AbsoluteThickness[0.1]}}, {0., 
         FormBox[
          TemplateBox[{0., 0.}, "Spacer2"], TraditionalForm], {0.005, 0.}, {
          AbsoluteThickness[0.1]}}, {0.5, 
         FormBox[
          TemplateBox[{0., 0.}, "Spacer2"], TraditionalForm], {0.005, 0.}, {
          AbsoluteThickness[0.1]}}, {1., 
         FormBox[
          TemplateBox[{0., 0.}, "Spacer2"], TraditionalForm], {0.005, 0.}, {
          AbsoluteThickness[0.1]}}, {1.5, 
         FormBox[
          TemplateBox[{0., 0.}, "Spacer2"], TraditionalForm], {0.005, 0.}, {
          AbsoluteThickness[0.1]}}, {2.5, 
         FormBox[
          TemplateBox[{0., 0.}, "Spacer2"], TraditionalForm], {0.005, 0.}, {
          AbsoluteThickness[0.1]}}, {3., 
         FormBox[
          TemplateBox[{0., 0.}, "Spacer2"], TraditionalForm], {0.005, 0.}, {
          AbsoluteThickness[0.1]}}, {3.5, 
         FormBox[
          TemplateBox[{0., 0.}, "Spacer2"], TraditionalForm], {0.005, 0.}, {
          AbsoluteThickness[0.1]}}, {4.5, 
         FormBox[
          TemplateBox[{0., 0.}, "Spacer2"], TraditionalForm], {0.005, 0.}, {
          AbsoluteThickness[0.1]}}, {5., 
         FormBox[
          TemplateBox[{0., 0.}, "Spacer2"], TraditionalForm], {0.005, 0.}, {
          AbsoluteThickness[0.1]}}, {5.5, 
         FormBox[
          TemplateBox[{0., 0.}, "Spacer2"], TraditionalForm], {0.005, 0.}, {
          AbsoluteThickness[0.1]}}, {6.5, 
         FormBox[
          TemplateBox[{0., 0.}, "Spacer2"], TraditionalForm], {0.005, 0.}, {
          AbsoluteThickness[0.1]}}, {7., 
         FormBox[
          TemplateBox[{0., 0.}, "Spacer2"], TraditionalForm], {0.005, 0.}, {
          AbsoluteThickness[0.1]}}, {7.5, 
         FormBox[
          TemplateBox[{0., 0.}, "Spacer2"], TraditionalForm], {0.005, 0.}, {
          AbsoluteThickness[0.1]}}, {8.5, 
         FormBox[
          TemplateBox[{0., 0.}, "Spacer2"], TraditionalForm], {0.005, 0.}, {
          AbsoluteThickness[0.1]}}, {9., 
         FormBox[
          TemplateBox[{0., 0.}, "Spacer2"], TraditionalForm], {0.005, 0.}, {
          AbsoluteThickness[0.1]}}, {9.5, 
         FormBox[
          TemplateBox[{0., 0.}, "Spacer2"], TraditionalForm], {0.005, 0.}, {
          AbsoluteThickness[0.1]}}, {10.5, 
         FormBox[
          TemplateBox[{0., 0.}, "Spacer2"], TraditionalForm], {0.005, 0.}, {
          AbsoluteThickness[0.1]}}, {11., 
         FormBox[
          TemplateBox[{0., 0.}, "Spacer2"], TraditionalForm], {0.005, 0.}, {
          AbsoluteThickness[0.1]}}, {11.5, 
         FormBox[
          TemplateBox[{0., 0.}, "Spacer2"], TraditionalForm], {0.005, 0.}, {
          AbsoluteThickness[0.1]}}, {12.5, 
         FormBox[
          TemplateBox[{0., 0.}, "Spacer2"], TraditionalForm], {0.005, 0.}, {
          AbsoluteThickness[0.1]}}, {13., 
         FormBox[
          TemplateBox[{0., 0.}, "Spacer2"], TraditionalForm], {0.005, 0.}, {
          AbsoluteThickness[0.1]}}, {13.5, 
         FormBox[
          TemplateBox[{0., 0.}, "Spacer2"], TraditionalForm], {0.005, 0.}, {
          AbsoluteThickness[0.1]}}, {14., 
         FormBox[
          TemplateBox[{0., 0.}, "Spacer2"], TraditionalForm], {0.005, 0.}, {
          AbsoluteThickness[0.1]}}}}, {Automatic, {{0., 
         FormBox[
          TemplateBox[{0., 0.}, "Spacer2"], TraditionalForm], {0.01, 0.}, {
          AbsoluteThickness[0.1]}}, {0.2, 
         FormBox[
          TemplateBox[{0., 0.}, "Spacer2"], TraditionalForm], {0.01, 0.}, {
          AbsoluteThickness[0.1]}}, {0.4, 
         FormBox[
          TemplateBox[{0., 0.}, "Spacer2"], TraditionalForm], {0.01, 0.}, {
          AbsoluteThickness[0.1]}}, {0.6, 
         FormBox[
          TemplateBox[{0., 0.}, "Spacer2"], TraditionalForm], {0.01, 0.}, {
          AbsoluteThickness[0.1]}}, {0.8, 
         FormBox[
          TemplateBox[{0., 0.}, "Spacer2"], TraditionalForm], {0.01, 0.}, {
          AbsoluteThickness[0.1]}}, {1., 
         FormBox[
          TemplateBox[{0., 0.}, "Spacer2"], TraditionalForm], {0.01, 0.}, {
          AbsoluteThickness[0.1]}}, {0.05, 
         FormBox[
          TemplateBox[{0., 0.}, "Spacer2"], TraditionalForm], {0.005, 0.}, {
          AbsoluteThickness[0.1]}}, {0.1, 
         FormBox[
          TemplateBox[{0., 0.}, "Spacer2"], TraditionalForm], {0.005, 0.}, {
          AbsoluteThickness[0.1]}}, {0.15, 
         FormBox[
          TemplateBox[{0., 0.}, "Spacer2"], TraditionalForm], {0.005, 0.}, {
          AbsoluteThickness[0.1]}}, {0.25, 
         FormBox[
          TemplateBox[{0., 0.}, "Spacer2"], TraditionalForm], {0.005, 0.}, {
          AbsoluteThickness[0.1]}}, {0.3, 
         FormBox[
          TemplateBox[{0., 0.}, "Spacer2"], TraditionalForm], {0.005, 0.}, {
          AbsoluteThickness[0.1]}}, {0.35, 
         FormBox[
          TemplateBox[{0., 0.}, "Spacer2"], TraditionalForm], {0.005, 0.}, {
          AbsoluteThickness[0.1]}}, {0.45, 
         FormBox[
          TemplateBox[{0., 0.}, "Spacer2"], TraditionalForm], {0.005, 0.}, {
          AbsoluteThickness[0.1]}}, {0.5, 
         FormBox[
          TemplateBox[{0., 0.}, "Spacer2"], TraditionalForm], {0.005, 0.}, {
          AbsoluteThickness[0.1]}}, {0.55, 
         FormBox[
          TemplateBox[{0., 0.}, "Spacer2"], TraditionalForm], {0.005, 0.}, {
          AbsoluteThickness[0.1]}}, {0.65, 
         FormBox[
          TemplateBox[{0., 0.}, "Spacer2"], TraditionalForm], {0.005, 0.}, {
          AbsoluteThickness[0.1]}}, {0.7, 
         FormBox[
          TemplateBox[{0., 0.}, "Spacer2"], TraditionalForm], {0.005, 0.}, {
          AbsoluteThickness[0.1]}}, {0.75, 
         FormBox[
          TemplateBox[{0., 0.}, "Spacer2"], TraditionalForm], {0.005, 0.}, {
          AbsoluteThickness[0.1]}}, {0.85, 
         FormBox[
          TemplateBox[{0., 0.}, "Spacer2"], TraditionalForm], {0.005, 0.}, {
          AbsoluteThickness[0.1]}}, {0.9, 
         FormBox[
          TemplateBox[{0., 0.}, "Spacer2"], TraditionalForm], {0.005, 0.}, {
          AbsoluteThickness[0.1]}}, {0.95, 
         FormBox[
          TemplateBox[{0., 0.}, "Spacer2"], TraditionalForm], {0.005, 0.}, {
          AbsoluteThickness[0.1]}}}}}],
   GridLines->{None, None},
   GridLinesStyle->Directive[
     GrayLevel[0.5, 0.4]],
   ImagePadding->All,
   ImageSize->{640, 480},
   LabelStyle->{
     GrayLevel[0], Large},
   Method->{
    "DefaultBoundaryStyle" -> Automatic, 
     "DefaultGraphicsInteraction" -> {
      "Version" -> 1.2, "TrackMousePosition" -> {True, False}, 
       "Effects" -> {
        "Highlight" -> {"ratio" -> 2}, "HighlightPoint" -> {"ratio" -> 2}, 
         "Droplines" -> {
          "freeformCursorMode" -> True, 
           "placement" -> {"x" -> "All", "y" -> "None"}}}}, 
     "DefaultMeshStyle" -> AbsolutePointSize[6], "ScalingFunctions" -> None, 
     "CoordinatesToolOptions" -> {"DisplayFunction" -> ({
         (Identity[#]& )[
          Part[#, 1]], 
         (Identity[#]& )[
          Part[#, 2]]}& ), "CopiedValueFunction" -> ({
         (Identity[#]& )[
          Part[#, 1]], 
         (Identity[#]& )[
          Part[#, 2]]}& )}},
   PlotRange->{{0, 1}, {1.5, 13}},
   PlotRangeClipping->True,
   PlotRangePadding->{{0, 0}, {0, 0}},
   Ticks->{Automatic, Automatic}],
  InterpretTemplate[Legended[
    Graphics[{{{{}, {}, 
        Annotation[{
          Directive[
           Opacity[1.], 
           RGBColor[0.368417, 0.506779, 0.709798], 
           AbsoluteThickness[1.6]], 
          Line[CompressedData["
1:eJwV1Pk/1HkcwPHPHM7JmJlaNTE8JO1WVGtlK+n9tmxTg3qQsophraxrCylr
OxVSznrIsc5CQ9ZR6FE5ErPtshpnUc6wGldfPRgqYdsfXo/nf/DS9zjucJRO
CLH73P+Kjspba0cP7jKpYEju3OEh02p1QD/fFHY5HrHsKODhN1kp6WV8a9gz
fa97IZ+HNs8672XwHUH8tQfHXsJDJ8+56ut8T7haVBs6l8PD3s2XrWL5wTCQ
d9bWOoOH2V/sj7zKD4e4pLl3vfE8DFMt+/IKPxHGQsZ3ck/y8AfnmyVT73JB
9p4mUezgIWspzEWoWwKlouquMiYPDe3fyuujy2GGO3vhYjMXQ2TbIWXmIXgl
uy7IbnBxZTm3j0Z7DB2TPpYKNy7eH7Rqat5ZBwH0POdUQy7W+WZoO09IISDG
VW43wUHFOgvNol/+Av83j3b13Ocg/UMhR9uwEZKI0Ed+hoNmS+73DxQ3QeVY
yBHZbg42hZvKnm5oBmvROqmUy0G9hPEPBW9bYLZZmR5Uqonjc/19z7e0gUuR
Oov9vSbmjlU2suPaQU/FvyqvhY1sgYQaHu6A2zZ/HxaL2RjjU+GVvfYFrDM5
FtU4rYGzWDjsfb4TGDcCxSYXNDDYRFquVd8Fr1Jr6u1WaGB/sTS6Vf8VsLR9
Wj2zluG8b0fa+t+6gVxmN6UbLcONliqLXpU9MJW4cDDqCQuFt/R/vruyD3bq
iaKO27EwROC25rVLP4TZDOxVf62ORhMHWZ12AxDnEfj+z1PquFxzSlX6cQCm
FW77zzLUkfk4rcQg/TUc2JiyVZ6shn6mlS/VbAaB3Wss3WeghoV7PbJrZgch
LrQGXpSqomJ8NWckaQhUH6SIuLtVseKAkJFoPQx9QS0LwjYVPL8nIqt8ZBgK
m+3RxEsF9XtFXTkR/wKulB23+KSMO74NT+SbjMCmbonQ+ooyuug2f6C1j8Aq
y3+KFwXKqGiMHQwIewNiA9ua8gIlTGGKgx3WyiFNouWqa6GEy/sqbtGlcsjU
6pHntzFR6WyY4/bAUVigLelsdmMiKRCXDPLG4FC834D3NAODfi+J5dWNgXrq
VtvMcwys3hilyj02DpdiP+bOsBjIFQUZXWRPgMJALXYxm449xi3toVUTUG92
UsA0pmNpJqwdFk9C9PgGi+paGrqWmHEFi5OwKrp7b/IhGl6IuBnWc+ctEMno
ov8QwSK5II1tS8GQp6XVbAjBqIwI9759FMwn2ftqnSLo6TBpWGxPwfKGH6+Z
BRPUqaoqtXOiwMr4Yv+pAIJX4488jfGgIFdRd3rOm6C3Weo79VAKvCKty987
E1wTvmKPym0KxiRCw3lzgovbzmh05lNAf+Vkq72D4MvJobbbhRRoL/M+Yb6N
YIJTmevuuxTYBEQ9OW1KcGmDw4mIKgr+2Nbg+smIYE9rfCajnYJjDaKkBQHB
B5FzP7U/pyBy/nC1QIdgornb+pwuCjKN/YYtVhO0ydtU/l0fBbJr0SbntAg+
+vVZQ9goBZsON8kW2QSTjLfG209QIIzpUehqEAwcTHfUpyhwr5nQARbBr2z9
+2tnKEhYo+F3XoUgk9aRmzBHQb6j4HqWEsGBCnNf948U1EYaP3zMIFjlm7N5
ywIFXQ8sBvppBJP1WIqlJQqmxuxUPu8M/wOyMDZi
           "]]}, 
         "Charting`Private`Tag$9842#1"], 
        Annotation[{
          Directive[
           Opacity[1.], 
           RGBColor[0.880722, 0.611041, 0.142051], 
           AbsoluteThickness[1.6]], 
          Line[CompressedData["
1:eJwV1nk8VN8bB3DLkIwsF4m0ECqJQrTxnEKWEEWWkNAu2bJmyy5bkp8KIRRC
iVIR9UUlZF9n5o4lyTYqJYTf8de83q+5r3vOc+69z/ORcrh6/CwHGxsbLzsb
28qvwdnR1prv5pqfdvlTWFPciKIl4UqKq8Jr3vve5C9upPIgNe25uDYIfzOY
av7LjY42dZemi5uBt9i9kQKOVcjCabYqSdwJflwqpVisXYXoSpFaceKewONf
SAnWWIUyRY9FxIiHAZdK7Q3Rm6tQCM/zrdHiyZCR9pJluoUHWVpllUz/yIGz
PxgS6+1XI+pyiI3uxhKYNyU2lnrzIlnTqdH/bpbBCytXK7ofFXk374PUmVeg
5LX3XUIoHxIrE2Kws1dDvf1unSuX16AXg1qNXw6+h3O5u9f6nORH7y+lr7ea
qIX12kOL63YKoN9yGgJFVz7AT9k9l+S/CSCOuULB9bINIL/nceuIiSBSW7Z/
caK4EdYW7dVYkyWIGsNUm+vlv4B0qsXuvd8F0abE8bn8qRaoCAraFbBLCI3P
kozOXW3g8HaSP9xZCOWMvWngj28HOau+fSV5Qoh/wyPW8HAH6KpIqv/sEUKx
F8vPZcp0gaY/V0cPO4HGUFEUVb4L3h+YrQrgIJDuutwCL6UucOT/qCHNSSCO
D8lThvu7IL5EcfkihUC+Mp5ec8e6wE1PLmaGm0DnSOWI4/5d4E51//SbSqBD
5k9zKW1d8DFeVCVflEB/UOHwhaBuyDa2Jju3EqgyZ/y+d1g3fH+/1dxiG4Fu
8CiciIjuhoyX+a492PwtT949vN0NV3zHU3u3E0judHEG41E3nKnRK+neQaCT
Ac8szVq6IfliwPx7JQKVv3rZCFI9UJZ6XuukOoE8lWvL1v7XAxtHOJzcdPD+
VDdn3vrYA/w3q7y+YluqXb/J19wDJqPtUlZHCHRgv6oDR28P/J0+eAh0cb2H
cwSmpnpgSnNzHrc+gRJMwy7VSfRC3uQOoRuGBCpw1d7s6d4Lv1Mty3acIFCa
eyaV5d0L00d8RpKw4zz//bkY0As+XQdL57BdfcqaTkf1gko1fW29GYHUg2X8
j2b0wt03GaLWJwlUm0Dpkm7oBePgDT9drAhEFtfebJXqg98HBK4aniZQyyRl
QnlrH5THfNXOxa5R0DFMVuiDkePHXi1iZxbU8Vmo98EwUAKL7AnkkFcfRzPs
g9YNFB8eBwKNpH9M+ObdB6XXmGpPnAg0Gdt4e7GpDwZnlWQKLxKI8Zlvxq69
D2JbTMlZ7GZeI7Oanj5wy9Hcr32JQMVRTSKhQ30gopj5pR/bNaz5Ds9cH9hb
3/bldibQjH/L/4Rl+sH44ds2fRcCLVzquL/drx9qLY0YUe4EMlOzvaUY1A+U
E7+P1WE/YR+JUAnrB+X5aRd2DwLZpc66acT3w9MJjnIf7Hd1Enqm2f2QXeLi
4OhJoMjNZ2Z8GvohdZ2J/nYvAgl3TRp+lKABZ2tcoLcvgZyzvA43baJBxYOF
/HzsWudl9TYZGkhwvw7tx/biFNpCU6SBtrreYU0/AvXuUp1jHaZBqk/kxDL2
g5t+uWKXaRA46P/P4zqBdhxatXTuDQ28ihIObQoi0NOCwq09NTQwm3HIMsBW
FTEx1a+nwWSbdfY17IPfUnN2tNJgYzYzsgHbOE7+6PQIDSh37AavBhPIvdco
1Zegwy+lGfrjEPw9HP75bkyMDoGvPpk1Y/s/SRk/tYEO57jPXvmFHRZEampu
o8PuPaJhB28QKEXW7SuHJh3W/bqm14D9yi1ZOfYiHQxPrFbrCCWQZv9em0UX
Okz3/mr6hf1emx7u4kmHO8d0eITDCNQgJtdrEkSHluM6TibYtKqXQaJ36HC2
rv11PTYbb39jRg0d1N7Oj2WF4/U9gv4I1NPB7h9f8Rvs1fQtm0M+00HBfKtI
Jzbx1NnDsYsOBVlpn7gjCCRzckl82wQd0kof9p3F1s2WOv9MjAGOYjPpRCQ+
r1R+uXpJBrC/W9CRxd4cvzDcJ8WAOb2wdHXsed9OB4oCA1Sr9546hV1kGm1n
gRiwvUOEeIB9T9drg7MOA54s86iXYEdoONKCDRiwI7OaWo1tv13DusCMAU7U
O7V0bGH2H+aLFxggIlHvKRaF65ulixAuDMi7/nydLPbEREO7nAcDOsZynJWx
63tyTE0CGGBXXiZjiO371NLo4S0GXEq60uWPfS5Ph68ihQHKA/YLEdjH05Q/
N95nwP62uy23sBWi+PT/5DLg7LnFm3nY5Okabf3XDPAccdVtxG40L+K0q2ZA
apcXqwO74ui99+61DMhc5tSjYyepe6K0Zga8+9DBO4kdtPPM8tN2BgQ2brs2
g+28xfhtXQ8DvDtlEhewdQS2HWQNMuBq9Z4enmgCKXOJLnCOMkCU+xSXAPbG
BfbX6yYZYCCpPySCTf0x5bPzJwOYqjzuEth/R/rVD88yoPhG5rNN2F9pH/+c
/MeAiL0S2TLYbW3l5ZfZSdCMDtDajl34NkHlDpWEzHqpu7uxU8uu/8wXJOH3
Og+jPdhhBRefvRUlIbC1uXQvtlvmSdd2CRJ4tmh8OoBtl6KlNLqJBA9Un6iJ
fTR219Q/GRISbNxXH8Lee2NDkZA8CTsL9FW0sGV8eJ3llEiQszHj18EWcpmV
P6BKgknuvXtHsJcch78f20eCT4VMjy72mFXrYydNEq5/nK/Xw+4+9va8rxYJ
W3lkz+tj1+oUysXrkWBZUFix4mcHUr9mG5HQP5DyZsUZu8NzXh4nIXZg6uqK
Y7a6OzZakHCQ9qZz5X7eG05LD9iQ8JrCPbmynoPJrpO0MyQ0GD2vXNmPcSh7
TPc5EnrZFtDKfve/aKtqu0xCcPew70o9ct8f/mhyJcHqps/5lXoJyWuyn66R
sNRZtRqwF42PWNX6kcDmVml/EHs0RCyuOogEjrXXnfdhd5SN1rwOIyE5kLJT
Dbvm26uZ8mh8Hk622corz0fi5rZn8SS0BMc3KmKnGNnYPLlNQnHcg0J57BvB
OxMfpZIQop0Kctguz5f+y04ngWEXHCWFbTXyZTY9m4RzKacjJLF3GbqfTn5C
AmhJZwlhSwZp3U54huvdIfqWir2qVORDzAsSaGIbE7mwGWIvFUNqSJhmJp74
i9/PBoMoh+t1JCjs5tX5gV0eYJXi3UCCweWK8e/YsUMLi1c6SCgKbbPsw/ZZ
27T7Yi8J6zuNNrVhO+pnnHVikNDzR/L+J+z9JajJepSEuFudpS+xR/3C03T/
kVDmGuWYiD12cseFLDYmbL/l1xmObT8tzLGJkwn5xkv//LCPbvm6R4KHCXsj
e52dsKWjI9MFCSYcPPCyRQU7VdpVPV6ECc2J/NNy2PyVlq1UMSaomeypE8ee
m9rOtUqSCb0/BW4t4f7SYtbovCjLhB0ibSW12Eemyrj9tzFhiRIQWI5dGZme
+VeeCQ4KezjzsB+9dun4pcQEU64JxQjswM1CB8f2rfxvKKiFrTBhTu02YsLH
slT2Etw/K8wMq2NMmGBnsy/0LrZW1WEPzRNMSItyKg7Fto5X6s+1ZELeYAi7
BXb0rtWFno5MID5M3J/D/XnEs9KA8GWCVJZMgSK2O710qc6fCRLSaz4JYy/q
5Jf6BjIh5s+GpL+4/4uIpUgMhDIhcQ1T+h221qurYyXxTJDeOA/G2JmL0jFG
OUzQFd/qZonni8I5cU32R0xQPaOqvhf7ZbPAz7J8Jrh/XvVYDLv5wT8ryRIm
ZPtti+nE82rxUNf28VdMeHHlrKkRtnVE9KeoL0zI+OMyo4DnnbDANE/tPBOS
ic+tTwJx/6mKidRfxM+r8MxgGHaSsyz3l2Um6Fm15dtgEw3WnH2UAQjlcrCl
rji8bpHFPwCb16y3PBtAIMGFez/XbxmAj8az2VQ8z/m+6dA8jg6A5FHPeimc
BxrvMK3njAaA90Dnu2kf/D5q+/cGmgzA77eC16qxqdlPu6LNByA2SZ3TBpvX
dn3rg9MDkNQtU33Lm0A87dN1nz0GoNY4pJJ1jUCU6vslW9IGYD7TlssL55u+
g9p6ZMYAuM9eUFDHLnk9wbyXNQAP9wwtz7rh+l9oEMSjAYjab/TEB/tZEenJ
VjoAPptFJb1ccb9M27Kf/mEAuHc62J/BearCt7A25dcA5Hw6/d8czmeXVd/0
rj46CDZitoqqOO/VtHQ+qTAahOJ76/UGcR4UvTIddN5kEC7o1AonYlfnysrV
mQ9CytP5mjE7fN5iie7B9oOQuZ/XM82WQG/mnKiz1wahjWOrzg9rXH81v8Zw
5iDYJUx12Zvj/qLvkPn2zyDI/HHptMJ5WFVBShPmBuFXwJfwBT0CveVn9lcv
DMLJUOuZNOyWdluxd2xDQLET4CNxnp6xtYr/j3cIpsq+yNnjvK3pbnL948Yh
2Pg3XPCkFr7+nqZl25EhkDTOGhfUINDvcQnBkZQhKOOx8K5dyfcndDmTtYeh
WKzKJFQAz0e98AdlI8NQOaDvazQphKToBj0Pw79CrQEo8H0UQvvVw5LFlUeA
cr5zLPW+ELLZ+GWOvX0ETkz0u/q5CKHfDXGDriHf4LZH/2TlPiGUSrHzPC4z
CoaMl3WruISQMKM8m6N2FNrL/u7WaBZEXAEhZvvcvsO8wtXn1xIEEVu+Xckg
MQa+ahzZ/aaCyP1eSRzxfgzuBJdl/qUKoqodUTxCLuOQ1CMfVxwlgIQM3BVu
8E/AaOew+MQiP6LtbGn3rZyAmFYKm4IDP3qaATLDdpPg902IV7BxDbItURPa
sDQJ6yK3TVerrkHB4VkhtIIp6N4SflEtlg8VjW64z2/IAsLqhM36cSqKSg+3
ZxizQNjg9azWKBU5HZ+ULTZlgZ/eZWPnr1QkWVn51MiCBavNKYqVJBXFJJyq
j3VgwQh7SIVlBxVdULv7g9eXBRtNxPjDq6hIOkxEb1UeC65PGFoUJlDR0t7r
a7ofs0D3KVfk51gq6p0cassrZMHzqi+e49FUlGjx3PbIMxaIpk/HyIdR0bL8
cY/wSrz++/aHuT5URGtNyOBsZ0G0UdL9hDNUVBEx69jeyYLspoYXhXZUlHzg
9PaHPSyI3eNz68MpKjqaq1h2mMGCnTkx4UvmVPTap+lTyHcW3DL9d+miARWl
7NyTYDrBgrtOBmGhulTkNphmJsVigbditW26NhVtM3Qma2ZYsL/5mmmLJhVR
2DtyEmdZQIoNX/5+gIqY5Qcu2c+zYGi59QjHPiqqvPRQadciC2RrzAcl1Kjo
f5uov5eX8X6SwjVVVKjo/6fonOQ=
           "]]}, "Charting`Private`Tag$9842#2"], 
        
        Annotation[{
          Directive[
           Opacity[1.], 
           RGBColor[0.560181, 0.691569, 0.194885], 
           AbsoluteThickness[1.6]], 
          Line[CompressedData["
1:eJwV13k4lF0UAHAkjN0wIxIRQqIsJcW5ichaUqgsSbZUhEKLJEv2IlT2LWtk
q5AkkcqStSLEzGsIQ/FJSt/tr3l+z/s+793OOfeMtNN5y9NsLCws/qwsLP9+
jU8zPjROHtG9oiE3Q3EgIfZ94l4jYhpww3t5p5Q9CalnpKRWiumDW0Gr/hY7
EjJpH6hIE7MCUa89mSbHScjaeen5HTFnYNQt7y21JqEvquH7YsR8oeDRmOmP
gySUmLGuUe64H8T92qyjgG0sULSnIfUixNnJjjhYkFDN7HtNplQACEbt1Bgw
I6HYUrLCIflr4PTuJgdhTEKZFIuwSLGb8Alt9wgxIKHL7cnNR2tvwlGPX7/H
9EnoaOgo26bjoaAV7bTdAJt30TuoLjUMbEMFLgvtIyH/3kT/aalbcEST5teG
SOhw9Jeap423oHK4eFkHW0VffvHmyUgYOkMVrQYSolU+8d6QEwVN5p/Ei3VJ
6FDCZw9z+VhQPrhPqWYPCSmbbCoUb42FJxzmDoDNtcZzgnCNg/ot3PLvdpOQ
w7PVxy+s4oF3a5bzlDYJURTjVWySbsPs3tRIw10kxBZaZdZA3IbIgJDtdC0S
mhv96Cm78w4o62s6hWK/S5Eunhu4A21GXHbtO0komKty8y2xRBAwG0+9vIOE
lAxvR1R4JYLjWh7WzdjdoecnB1sTIas53rpPk4Rk1ygXq1y8CzoBT/u1sd/v
5ea1ab8La4WGfs9rkJDfdYZnsGwSHFhwFCzBbvmTq9LbnQQLTom/FLDP7wmJ
+6OYDClOLR3f1Elo3eWTc/LByXAsyTHqMbb7zw0VAaopEMg28NQAm7zzNzkn
LAVyrmttFsGu9fvs8/5LCmxu4A2gq+Hz+JGkKRV9DxqDxZvisau3+yUZjd8D
P8nBGg9se6/DS97a9+H2Q4lIQ2yOsu02D27fB5ddOdqbsctmBJ41M+7DKSX1
VhK2jfKs2Cw8ADae2yrM7STEcuZ9oGjyA0jPCz4/gF1YWDSIZh9A0mpbRBO2
JSNij4dBKphaqQaUY6/Iu6YlpKYCm9QlyMLOPW2wWv8jFQYEXT8nYpvmbnIg
jNNgnPLaKAp7cYy1USA7DeSsrG/dxE6XHt24azkNbm2h3b+Ovd+xIdjpYDrc
0lS7EoTNTE8di3qYDl0GXMrB2ClfAvdVr6bDc/ethaHYeyVsc4ePZIADw+17
NPbUsZ1ruUozIEHvBkcy9tv33JXr2DKBqr6XloMtOR1wqnRrJlg+OhtZiX2B
Z1JYzzYTwsc6l15jtyjZNPffzAS7ndu2DGKLG7f6ninPhGhz600/sM+775Bj
GcqEI2v4R/jw/jVH5PUlcmZBqscGuy3Y6wpEwhTVs+BVt3mqCbZna8iOBvss
WN985sE57EbiO2EZmQXuLLq2idgiHE7JE9VZIB4S11uP7S73wfDK1ywgByvx
MrDJzmUFeVrZYDjmUrwfx4NLiKSttnM2mHamCQZi12XHkDrjsqHE+MDWcmzn
r2c8fhLZ0OS/JUIWx99TlkHxGHIOsAQvv3LC5t1o/E5aNwdymzwqcrCr7RWU
Te7mwGmKW/ZWHN/c15KHRhpzwMkwJusitn0aR4zvdA6UL4SbN2FzDNFm0vbl
glSgWulJnC82tlllc/O5MNXy6Xgjzi/moBV3tngebHgYeHgdzr8we67Th/fl
wZquNykXsCtPnRevScyD4cwoLhWcv/zndEIv78yHRhR1shHnd97c3IiyYz6M
aPkVK+H83+OTqz0ckQ9PlM13J2N7+PPMoc/5MC02r3AJ14vXNz4d47j6EGS5
WKUtcX05sTam+kneQygudg3qwP4ejgTdOx6CwABJwgzXo40xD1+/kyoASz0l
3kO4Xl1J9tt2u6kAZs05S330SEitRIhDgqsIZHZJrd9kSEJtKq8d27cVwdpo
36kmbMfH/nXXbIugZr6B4WxEQjE1I15fi4qgWdf1XNkBEmI0lg7mmxVDo9nV
EHtTHN99Bx5vTyiBiglOVllLEtK0+cMzXlcCc1IK5gT2+8/lLom0EmAXlKkr
OkxCyyOiEkuapfDfxrG5XUdIyGqKHlb/sRSoD4889rYhIZ6/wScMJcsg5mtx
lQG+X1Lcre2V95cBn0W/kJwjrle9yo5C58og76bTGY6TJKRbOHBq8HkZPOvZ
KNjpRELPCpOqn6iUg7nPS05/FxKaOTxdb9JRDmvuXJrefI6EjhQkv/PhqwAL
EWbg8jUSSrW7YeoiXQHZ7VerqddJaIx8tt1GswJ+PnzepRmM8+GqXqeOXQXc
maXlBYSQ0C3LmW7O0gpoT5qoEI0goee/9T4/MK2E/ULTKSW3SUju0CzjVVQV
1PG55Kvn4/wKMtR2zaoCh/DQ8IKHJCRYmhnF/aQK8gsPX5MqJKFfXIdVDo1V
QcZcTYFwCQl1NT7xGdaqhl1Xm7pFKkgocFvw6k96NSj+pcUENJBQh4CIiAp6
AmGK3LtffyShSx27IGXhGYDL1kUlYW7Er1JNb+OqhVHbtvIVEW6UG7MtekWi
FnQ61Nd0ULnRB9PNn+wNasGBJu9+SZwbbXkn4iOXVAuxW71lvkhzo5FWZn7F
zjoo3Ox758c2bmT4Mo+/PbAecuVMyvYf5EaiVULDrKwvIG7mV5JNAjeqGdv3
vnNPE5TE/3hvvJMHNXmkrbedbgYfvrTPEzM8aFFeR6D0bCskhv6+HFjAi9iW
iwXXy72F6VrjHONgPrTjr2PN4Ufv4eGDv49Cj/Kj9zc1OlqUOmH2kcOf3aoC
SCr+23LhbBdIJ2Y1qwgKom9LI8N927qBwZsVZntDEOVO1b3lj+0Bgw8i8zWr
goh/w0MmjdYLUzox1AP+QijavdolU7YfzFzzBxFDCP2HimluQQPglbGko+5A
Rr5qzVXUVx9B792Rr4LvyGjkUXPUB+nPEGm/N6twtzBa8eh9oBg4CH7+g8fW
5QmjLXs5V13qhoBm4eOH2ESQYba062PRYbg+dHplwVEEXdrgIPP1xAi4DPP5
/qgQQcrTR3gGzEZhsbS7YvS3CBIWmONq/jUK4mZulzwNKIj9xYOyTalfgSNi
uio5mILOaNR9IpmMAae6Ite+Wgpq7OoreWo2BhvdFX0F6iiIcnYuyPXgGPw6
FW45iP0iT07+9ZExSFSScPF+TkHCovEXrjuOQU86g0hqpKC6ZWeeJb8xuKys
tbe1hYJ4XvDr0DLH4JodMV3fTUHFB5wyG/4bA6f5BOZPBgVpKEvrwvIYSNGO
KiVNUlAD/+jgi5UxaL77glCboqCuHjvRlyzjIMltS/P4RkELdraxr7jHYUEv
dr53hoJ0Lxy88kYSu0fd5PZ3/P59XZvu/eOQnyH4pGiFgmyv/lm0PDAOw0PH
hLV+U9CYQ31Cj8k41I6JzDVjL8hqd/YeHAdd1SqlL38oSKxMc//AsXGgHszL
4WShIqdXyhpD58bBqS49VZ+diha/iQsSSeMge+zUeXteKkpMm2hNvTcOhhyC
tgS2ukVV0OFU/Lw1oPgsHxV5V5gxG7PGQXz0RGQgPxXN+F/veFAyDoMfzVVj
BKmIvpaIPtQ0DoGMAL4kESrqk3pMej4zDm+nfT9rSlCR74erL33mxmFoTXxb
EbZwiHGA0o9x+Nqrv1FqAxUdIsYZyT/Hwb7xGDuHJBW1l1DfXFhDA/OzVvnv
pajo9a4rYQpiNAg9F2+ss4mKqg8brknUp4Fp7fmRYkUqijB5GiphSIM/S32a
nEpUdGKfIlfeARrsC87kcMJmU+fhqzGngbuImSh1CxWZkzupH21okF7rtXBJ
mYoYXUeVJM7SoCTO5Z6MKhWJm7scyr1Lg1grLU9hDbxeg4Ee5RQaZDeHr7XH
btQxOlp9nwYfzHLWFWC7bFU63pJBA34tlRJtTSqq5J11ZhTS4JybTITtDioy
fefnr9xAgxUhCcFrWlQUZBSaUUXQYCOLkKHTHirqtnc7sW2SBqASO3cfW9bP
RKzkGw2ka/LX9WC/zRJKyJmjwYGv6bS9OlQkspIWducXDQR/Op4R06WigtKa
s178dKCV/9heDlT069U9pWlBOlzxnHs1im32+cqEqzAdPj5z7BVEVPSdY99J
h3V0aDdJ8DqPvcex08pchg5v2dYmye+loi4yY7fyDjq0rLdLuKJHRTKK734+
1KKD7ct0njxsP3hUvWk3HfoWNNjascU9fVXXIzqo+Nl4rN9HRc6vWTZxG9Mh
o8NCvgK7ZnB8JNSUDkP3SLf7sUnfW1JZLegQX8kT+Av7kWQMdfkwHWStx1uQ
PhX9vCTGzbCjw9zXOpNWbOPY3y2nHOnw3TWhYAI7LXckZMSJDi/lCkM4DahI
70Pen35XvP7RyCoD7GgltfnX3nSYsudmrceW/mL8MSeUDmh0q378fiqKbNpd
diSCDmrB72OLsL8/VA7jjKKDa88d1IzddIFf40w8nl9xwqdFbGeu7ji1B3TY
lGn19ZAhFb2faXKhpdFBcEbytCu2Zk+lTlImHWLteA9eweZIv/ttOY8Obnst
judiF6jbGr4spwNH51nDGWxBMWNJn0o8fuYB9lXsgFXtRdkaOjQv7lfgN8Lr
bZPIiaijg++e/Dxl7IpHfIHaDXRgHuL6q40tnrh6cLqRDo4a0S+MsL/Zj65a
tODzUvjl54Rtpf+hj7WNDhvraWfOYdcrNpVUvqPDeqnvbwKwZQUqQ0530MGj
TCbmJnb0Qs4x0Q90MO2/+DQWe+FT4va2HjokcTGNU7DtXoRyXe7H32+J0s/C
Vol0rRkepIOcjObZx9hJ521i4ofpML+sl/oU+6/VAWe9r3QY7b6k9gLbTVt7
98I4Hbhde1VfY3dJbSHnE3SQvGKb+BZba63EpPUkHazHOR07sTOneBtJ0zje
Akbv9GBzdf1Jqpulg4s8TXkA27t69uzZeTpoDwurfMb+fH9EX2qBDtMZXklD
2HrXu9Z/+I8OGhdXTg9jF51++f3GMh0ULlWnjmCTTSraNH7TwbM5Q3sUO3Bb
TiaxSoeFyDr453FK4qUUVgJ2rOEu+fe+6cpNc2N2AtS8o4P+fa9q1E/uNwd+
Lqtf+288iRaX36UkAn5eVDvxbz6hxdY9DrwE5HfanP4339l4oyIhAQK6Mp72
/VvP0Yu7gl8JEeDlfLj033objivZ+IkQQMtTmv63H/J716tuFiXg7RLc+bdf
sfK8HJ/ECDBdTsz4t59LPH+GIiUIIKy2iDzDdpyfqdwjRYBNI/vcv/N40z8c
OStNQNNvGfUi7G31nSczZQmo6Q//8u/8UrIatSw3E/BDTpP573xZwh8LsCsR
uJ9TdovDdvfMJqqVCdCu9zIKxdbeeTNRTI0AK0e67nnsfiexHWkaBLAcUpR3
xvaJfTSwcScBmSphETbYJfSP4gp7CHCpvN0A2EZC5+qLdQmQmd93Rw2bvmeN
vepeAvgPUL/KYksmbs3asZ+A690yc5zYtS+a9GqNCBgbdiz/ifPD+ps1TceE
gIXalm8M7Hi9G5sNDhIQsyjU24rNNt9fevgYAaO9ox5B2OkSnhYDJwi4cjOZ
3RN7txHr/DEHAtw4wsVssH0ztmg4ORPgmSNWrYJNmF2v9TpHwH9cFpV9ON9v
BFBOLHgRsHeAb3MDtlRe0Z9LPgTsSV5Hzce2+d2LgvwJ4JWQcPHFflek2Bpz
g4B1J2Q7uLHd+hvchELxfmRGSTBx/WFns+K+G06AuKAV0Y2ta3vNLDWagOZi
4ekU7HLOnp6iJALKjNMbJbETna+MthYRsLLperwQrnfb4oVumJQS0Hb0RNIM
rpftdfmbOsvw+bm9FW3D5hD+4NJfRUBxoHvMNWz/l3IztAYCKs3I+uO4Pp+Q
7Fxm7SGgPlx6LAHXd36xC9V1fQRs4omnncJ+KUzx9vuI4/ttpok6tjzpOIPx
hQCxxHrDLnw/MH8Q/Z0MAo79dvvJhn2jbbUybZUA/62iyATfPxrNWeetWSdg
OIM3Tgh7okF/ixD7BPx9s6Q3gO8r06rI7JukCRDIf/3JEZuSQb19RmQCPN8M
v/LE91uBr8q5XUoTsMohF+eqTUXHzn9Q/KE8AeemlLfJYvN5+NJLVCfAUv7W
jtFdVHTBofbERs0J6Oy29jmKvdt4vwknmoCcuyyPduP7tUPKXqHvyAQcDNDa
Oonv48W3MWNewdgX9EO6tlHREE+f2++QCcjTqE0Lwm4ylWCGh01Ay2URNRXs
+I6ilfSoCeALintzC/cDSt2tIu13J+CCt0WptgoV2X9iNVQsmoATF+4cD8H9
RMuEX/HX7gmI3FMYUC6H41/h+fazfRNAfWDzxRw7wZ396c8BvP5Nr+qmZXG+
frvTLPBlAog0giGP/Wu27IvOxARwhqivvStDRar/TQrcX5kATc2Tpja4/0lh
t/e1lGWA765o48vrqGj1lKjmB3kGjF7Mt+TBdn7VtWihyAAjybuD90VxvNzY
d8lMhQE3svm9nlJxPfirEGikxQDjPtPcGdyfLf36EaRryoCXbKMICeF6NH8r
SsmXAfbyCiFhJNyfDVdnszUzgOKZRLr3k4Jiea9efdLCALc7H4/9WaIg7t36
Np5tDIgIWSN2EpstpZuvv4MBGqA/JP8fBX0/xPQv/MQA96stQcU/cD/7WsHi
IJMBzsvJBvdmKSi69MFKmvgkXNtTKMtJo6C1V4OtdnlPArddpaBqOwVVzU8v
v/CZhEuh7H2X31OQs4tNxv6Lk+B+UVTizTsKarZQnTp8eRK4Yh6rObyloJsy
X4LOhU7CFDtLSHgr/n/wRqs4594kNC651ja+xPMTnmPlb5qEfO/uj33VFMRS
aF82Rp4CwU79mJhUCrpwvyyG3DQFrZLH1+g6UNDzLRFcQue+gW6pxsg9cQoS
Mr6gfIN/GqYTerwP9Iigoa1dPQH10xChWKZjdU0ElaeDLM1+BpxPbFrYrCCC
7Mp2CG1YnYHvnfqKce3C6HpoVvBQ0Sx4+Gz+1eosjEoZGx7wmzKhzKmXy+gP
GUWkhToOmzNha+LBr2dXyMjZckbu0SEmjEWPWCYsk5FEfX25mTUTrB7UsH5Z
JKPIuOMt0U5McH/SefvMLBm57bg3zx3AhKn735P9RshI5qaIEWc+E1bPyEjp
viSjVa0rfAMFTBD3qLaxfkFGn2bGu/OLmWDwxkPV6zkZxVtX2u1/zAS2zy+q
Mp+R0V8lS5/QeibIdxTJ/HlMRkMf4tLX9DDhKMWiICebjJ6GLZ3q6WNC2JL3
q5pMMkrc7aCY85EJLxRbrralk5FJnkqV3jATGJ/Dumbuk1Gtf3tb8CQef4nr
+/YEMkraqhl3aJoJIo1HuPVuk5H3WKqVNJMJLFxfmg7FkZGCqedI4wIT/mPZ
SPGKIiN21t7c+CUmhKtLll27RUaj1bs9HH8x4e3E4GR0OBnVe+SobvvDhPvu
ga/vh5JRshTP4t+/TFAmrdcrCCGj/wHpLYHl
           "]]}, 
         "Charting`Private`Tag$9842#3"], 
        Annotation[{
          Directive[
           Opacity[1.], 
           RGBColor[0.922526, 0.385626, 0.209179], 
           AbsoluteThickness[1.6]], 
          Line[CompressedData["
1:eJwd13k8lN/bB3Ci0swgS8KYCVEU8muzdx0R2YoiuxCRLSFJ9iKlJEkqJC2S
QraQfcZOlmiRpWSZBaMslaTnfJ+/5vV+zZn73Oc+9/lc18i4nj7ivoqLi6uU
m4vrv09jd0ZPHdNqn7q57YW3yiTEqyfpPyKxGw6bGhq1KJHQrgdp6cUS+vBZ
eO/Ghu0kZNL5oShDwhK8ojYVlyqSkLXbz+pkCTeIKytgp8uT0NCOy3rXJYLA
616SpzeFhLI2HI67KnEJhKwryev4SSiar3jrFYkU+JP5u/HwFBHZ2D4smP3+
GOJcT59UeEpExH/RDobUArAduzxo7EFE8hYzDFpCCVTVpko/UiEiyUhDTY+H
JTA7p+9QpUxE619mJRBel4C73eT290pEtMR3VMVitATkiAtXiduJqLvudeCw
einUTFWfCN9KRKGq0Su/xkvBAM44RkgT0VtBUVEV9Bp6+zb4LgsTEU3H173H
6jUYff8qsg273LupLMj7NYg4ZvjZCBHRo+YQ2zepryE6ZE7vtSARhUQOZR6c
fg0vBbKvhpOISJbzVPHEvXLYNTHso7yGiM691YC0+QpQNl8skVkiIAGV0vFW
vkpYt3Jlb9BvAnp8XfXaH6lKeCLvfab5FwH1mG795HSgEii9QWL+Pwloe7to
oHxqJbzes39P2zwBjTRznhapvQFy+nBMNoeADOufCHSGVsG813Ej5jgBDUvL
lK4kVsGD2ad3LLGDotLtVR9VgWGJcWXdGAE9hFvPbrVXAddOQtT9bwT0pzpq
v51UNSTJb5K3/0pABZX2wZPV1UBL1rvFM0RAG0uEhrm5a0E4cYy10kdADtf+
WI6J1cKijKFDGHa223h7k1ItLJUwJ5beEZDShoqKBJtaSApSM/3TS0D7g51v
byisBRENdtC6HgLam279NGVHHdgG/lZ26CQg2/iOr7GadWBmmFHM7iCgsCBd
yrkDdXC8NeVEGHa96fYUW/s6CC+pMXjYTkCmf1eiqZfrYHG0WO13KwG5OD11
fDZcB/plOq9GmwjokjH57l1mHZwz0raPxX66N6nv6nwd0OzPI0XsKYFQE19C
PRROjNYFNRJQcK2Zxs699RA401smSSegu3kNQZt168FYf4tNM42Aqu6oFYqa
1sNRkNQ5i83tL7P1p0s9dMysf9/XQEDXpBdEq67Xw5CNu8ujegLKJ3mZv0yr
h4kMtrYdds+v4YTMR/VQ987dTRhbrKdlVXRFPXQu292Pq8P7EZ0+e2C8HqQl
tZsiagmI7iukpDZbDw6R1lSEPWEb56Hwpx483ua2rcJW2uk/TBBqgJ2XBOWu
1RBQ2aheR5d2A7A7bi/mVxPQ+4PR368bNsDd/c7LF7AX82vETI80wLbyRQtj
bLULGi4tHg1gnOc6y6oiIJuvwXFxAQ2QtCynVY0dYliSpx/eAF7fr31Kwi4X
2bFYl9wAOkZyG7SxP573IUdmNEDR//aViGD/GslFOs8agL+j9/nUGwJSfyGX
UFGNx4/oZGdj2wi7Fp5raYAdUcuPI7FDQh7073nXAKnUNTxO2BX6ktJFjAZw
NGnuo2IPPLc+4D/XAOevuxlzYy+tv+2lstIAF3eLbxqvJCDNIcHS5yI0OPbs
KrMQ207PbMCTSoOKR0pf07BDc6/+26JIAwWXPK0Y7Mqzq40f7aPBvhluii32
wOf9p12MaMCyrHxigL2kG5WyyZIG/3LW396DLfmsumLIiQY/nebZ8thaAn+G
75/Cv79rmbcR2yFIndcuiAbhMtJ9BOywgbOK4pE0kPE54PGvgoDSUfGh91do
oJVS5L6AXfV0NjAlhQZsB6vuKexBksrdIw9o8E6V/GwceznAu2b9cxqYynyf
HsGW+vTs29sSGuyYoGV/xtaBCb7rtTS4MhjZ/BHb6clmFZM27DVCjh+wI4gu
R9f10yCMcMLtP2eeyQxpHqGBxy6X4f/G13z4nBHLooGP32L7f9cb1pGg6S3Q
QNKMX+UL9sqjYwxuLjpYr0paPYFNJaTw1xHooHzC8+g09j7/np0RG+hgOxEp
vvjf/O8FbLSl6eCaVWvFhdcfoW0avrSNDtuM15NI2JnZV7LL99CBT9NOWwK7
lq+5ORjRwdA9dnIr9hc/3undJng+5/MC6thc/brCc1Z0UHGiFBlhS2tFqr1y
pkOnss07B2z0sMrhtDcd2rTXB57Bdl67FK0cTIfZ5O3Jl7GjfNVy2FF0OPvx
xv8eYNdpFH33SKVDX2vzfO9/8z3giG15SIfKZjdJzn/zrVHWHsujA7IeopHw
+6XbmxPnXE+H6JOcJ6bYrurjedQOOjjyHv7ihx2TKdsz+J4O9T5i2cnYDV4Z
ZNspbEe32mHsYqa3t9MiHXqiem158Xl47Kn55gRXI4wNvTPZjh178oOdn2gj
rLrpqRGOfdBV6N5F7UZQEiw69D98HjW+jjDjDRrhuF9KhQv2Nud8jUTzRigw
K4q+hU1yMvmU5tYISzf8lP5gd9nGiudfa4RD9JB/A/j813086lmc2gjVQq0e
YjgfCq1ly8uzGkHInLHzKHayVa01raQRjvw9Nt+Nfczid+rHwUZYHtRQG8L5
M3jQdwOPchNojJCPaeB862zWcudTa4JdhQk6Cdg1BoRSft0msFMsTB7GfqCf
Yylu1QQFuvT4KzgvXdHXW8rhTRBnXF82i/OUoWYlbNPZBAG50vm8OJ8/lW12
dfzQBNo7Pep8sdv2/Hjl+rUJrq2fNv6InbfrhoXvQhN4J5u2v2ojIL8drUkx
lGYw4zgmBOP8X9iiI/jStxli+Z/cMezG7+Po/uarIc2Qx3zj/Q47LuNgpOfF
ZnhN37fGBdcXMVFLzua7zdCdWXIzGtefvdzeXffozVAacU78I65XIZ/TbsST
W0BOXjfl8yf8/FIzDU9uaYHutbLKlwYIiO/I4396/2sB/sKRNJXPuB60FJz+
Z9ACucu/2fGDOE9Kmw4HB7SAhlbz7aMj+PzemBd0a22BNk5Lpi6ut/omS826
fS1gV2Fcu3YC14c1XFGbRlpgl9WVmi5sSjhxdmC+BUil0g7uDLweL9luC+lW
KHvVvTWHTUCR+uZJcK4V1C3XZsX+IKBVv/PWk+XbYNy3ilXETUTkzv1zsKMN
VB/Lzz1eRUS7H37qd9NoA7mw8YI0HiJyN1p7P9+sDVoKLx6MXU1ELXdd5fcH
t0HQwifewHVEdENTQvNUcxt459pQHuJ+Rios7sTrU+3Ajo4+bLKZiPaYUwwG
A9thVO7KcJAcER2SK1HgjmiHJXL3/7LkiSiy4+u0cXI79G/9tWUZ91OjUjoh
w5XtQAu4a9OK+6/c6rlrq0kdwD9Qt69iLxHt/edcdjS/A1YfFlD8YUJEpmZ1
MQfKOyDg9irKITMiOnF/02G1hg44K7zQnXeIiJLUhicl33dA04R1qI8FETFP
20uM/u2AfdeShlZZE1H6F6swf7NOkH8lpn7JlYi4G4z3X5/qBNtSu7LPoUQk
vv65QORiJ8jaX3bwDyMiFad1n/253gLv75HONRFEZLfUHGgp+hbocnYiGtFE
VLLzwBOy9lu4Mamxs/gyEZ18BHzPE97Ck9IDvCspRNRxaffbpm1dcMk1jHe2
kIg0BdtX3dzTBQ1ye/gniojo2V0XNXvUBQHldjrDJUR0MT8xi2PVBQntGhv6
y/H4j4wA8eguWFnc92KwDo/fnrHR60MXBC33Vx3tIaL9zJjCNfu7waHnn9+3
OSLalMT+nTvTDa+8y1dSgYRqXCJzi+a64b3M4NK0Lgk57RKxffOrG+yuBo0Z
6JNQ+nvN8o5VPZDGHRW1cpCExClXgzliPWClZjJy6QgJCT9XmNsNPUDy0jKf
cSeh1XT3qdobPeD9KThndyIJsX+ODPer9oLT4a4nyWMkVOZxo8F4by8scll5
Zk+SUNSHfU9rtXrB9cKngBIWCYm9zvDNNeiFJrPO4yOzJNzf2S+HOfQC1aUq
zfwvCd2bfy8hF98LgmzFyCwxfnTwe6dlwEgvHFL6W7lgzI8es960CSS+gwu7
aKf8K/mRACWHMzbWB0dsIracKRBA106VnsySew/94jF3jIsE0SLKG/OM/ADa
u8Wl9c+uR0E76SVitI8QXk0SbxAVQiP59IQemQHwNsoL3tElhP549d1XDP0M
sonHZSyShdF23bUrJ98Mgiyvom6YhQgyzJbxeLVxGLYuFU0UK4iic5Tjsl8d
RiBs+omZzE9RpDRlRfxg9gVm80pji+kbkIjgLB996Qt833VAh/REDPHW3i/Y
nP4VzhmzfS+e3Yi8d7/5tM5kFJJens/ntxRHeUauWTWLo/A/vStRzxUk0AJb
cv1E6jfo/ZPUkzkpgUqPGvKk6I9BaFOObdALSRR5MPZBycQYxGR1LmXakJHM
kPHHR7Hj8HZsVLNvnow01S6lSOycgB3T37aGJkohB2rXb+53E9D7l27oz09B
AhIBpW/6J4B1t3zsjCAF1YtsOHP24wQs63TsCxCioC3r7BmMoQlIM3ircHoD
BXHmJt53MSbg1p3HrbYUCoppXSnOWJkAt6Vk1nclCnoWpOKnsW0SWPHaG7ab
UNBC2/VR/+hJCJjao/LyIgUNEvs9ly9OQpL7gdZ9sRTUYCrFuRyHx39VVuuK
o6Ckt8//ZCZMQpVL+NWpKxS0rbdZtPP2JGRubF0rkURBTp+4DRWfT4LnE93N
GukU1DR5Nu9r7ySQHNrEU4op6IVC9f98+ych9OXxpH8lFHTrFG/5rw+T4OBC
6z1VRkHO7GS64NAkmC5xvdasoKClmYIhnclJePH8xWJnDQXtWGQK3vszCX72
0tTKVgpK43UKOiLHgLdrqAE5wxS0cmLjnp4tDOA7l31ufISC3GjdC4cVGaBq
OWcq+5WCVGP0zpmpMGCd1LaTad8oqOWfQuhBdQZcE9c3C2ZQ0M+luch9pgxI
yY2o//Wdgo59v5KwLYgB6nUz42K8VFRlrmeaG8yA/TZnL6qspiLZwmWSwnkG
9Buls/TXUNGM3+lE+QgGGCQIbfDjo6LYKcub0vEMIOfd6H9FoqKSyU13xNIZ
MNYuPbQiSkUiw6XZq+gMOFIs2/tSjooSSeHhr5sY4LTjR3qRPBURtPRtfFoZ
oFIvO1+6hYpWpfXyv3+L13Pmg0G5AhX9sOCE5H5iQDwP51yeEhV1NyocNucw
wLkmZ9BkNxVde3n/T4YkE5ZzPtkH7qcivkHX90coTFivP3bESI+KLhG2vVor
zYSSrybdFH0quuBRfvKMPBOS7WMcGw5QkZdMf4++KhNKWe1Vvw9S0cHbAs/Y
B5iwY9XDUzKHqWh1eLSlxhkmRJb8PX7UDq/v+9Tv2kAmcEod6TPYbidtHhgE
M8Gj+PTneHsqoh/ewTp6gQmE1t0yFQ54ftmhSL9YJnQoSvERjlMRb4t63qO7
TFhb0LTN9wS+nvZj823pTHjlufRiDtvtleBiYSYTeKdkv4S44evdm0A1j5ig
X8q0iXSnoou+Ke8/vmTCzb6wm2Ee+HmJzHILNDDhh95bPnVvKiq6bJ+TQmeC
JTEgMRfbdbnJlNzMhEzvCJqEDxU1jGfcUehggsHDIK1F7JhyE2W990xI3Gvv
/MCPiridcmxCWEw43tbnVXSGigp7hVdWpvD4iNuDAgFU5GwY8SiWg+/v+Ynl
U9h1qlYzyfNMyLL6eEAqkIqieHguvVxhgvOev3/9g6iIK9epYFSYBWgg58dA
MBU1TX3we7CBBXHJtZsVzuH9U7VQcRBnAc/Pe02B2BvL9V72U1hwNtPAZU0I
Fak0K+S1KLAgUEmeIX6eiuYJ2V6x21lwUJX0xBa78hB5234VFnwJFHqXhn3g
PX/um10saFmrGCMcSkUO4z+e5u9jgYbVhW1z2LKKPie9dfH8Prp+Wy9QEcNn
XF5BH9/fvpuydtiB8x8ePzRigdS7+MFKbHV1CzcnUxYoZwmMMrBXLrRtJh9m
QaPmgPWGMCq6ylOdnWLJAkI/d8opbHPDva4W1iyYWtKxu4ktllAgI2DHAjmt
qKTX2NnC2VmXj7PASWfA9B+25zGys74rC/p0+3qlw/F676Vs4nZngcp4WgvC
rpC5nBnqxQJaoBFPGHaEO5eTmi8LtKolDt7B1s89T5k/zYJnLuHLhdiE6R+D
hQH4+hoe0q3Y3ao+6b5nWfj/YFvxCHZq0Lj9thAWHPrfvbJ5bIdyJ/JkKH4e
R9oU+CLw81n+MPAonAXzOYcIktgMsLjnHMUCSTuy/Tbs/ItttpSLLJjolyNr
YAc160kMxLLgW+txYwNsTWL1x9R4FrAU6xkW2P8O7U07msCC9u37Fu2x6ckF
1usTWWBr1BHghn31vcLGziQWPAcXJ29sc8ns91duseCGwFy5P7aYEznVIJUF
okvnYoKwBx+mWPHcZcHOKxOVwdjZ4/wb6u6z4FLsHtdz2J6Kl/vCMlmwsmwf
8t/3yr5cKRoP8X6Axd9A7B+F548uPmKB4yjp+2ns8vkfwsVPWVD6Ju6oF3aE
uk/v6VwWXJ0okzuBrR82flPpBQuu1952s8Mm1DlZMPNZIM8gi5hjd/N8XP/0
FQs09fer6mOnGlp0u5aw4NcSd9VebPuEthubXrMgNdiybCu2dJfe4cEKFlDc
dm3aiD0hXC1wt4oF5iVpi7zYAfcKrgs3sMAtcWT2M96f18v3LjfQWWBU9ie6
EXvZKS46oJkFJPq6pJfYlzc7nu3twOvrZMqex+6IPXg6posFXheLcxywhRm7
Tu3sZUFKslPuPuz0FwTH5A8skB403ryC37+vAovH9g/g/W2Ivf8Ze8uZr+Y/
BllwzOb2/7+vhXvK9Y+MsiD/jsJ3L+zGGncl4WkWiJMmE2rxeSDIWGxp4LCA
fuo6Kwnb/KK2dMAPFpS1LzU6Yw8Yioj2/mRBqKvC3B98/ma66/7cXMWGp10d
W6Sxd+16saC7mg1tt3K8x/H5Dbl9h/N9LRt27DRRzsXmsfP7ZsHPhjMxP7Yo
YYt/I7cLibPhatLC3CacD44H1jbWS7LhQZrRpk84P7JzftScobAhrfVccxK2
kk9rUY8sG7LGTif+wfmjuxB876YyG+oUNH7WnKWiOGvXFF1VNmTON63zwe6o
MEv8vpMNujmH727EPhYhF2OhzoaAopM7vHCeea3tPSWkx4ZpHxP1vzj/Ck5V
n6g/wAa9t4d2ZWLPtz9zPHOQDcNq4Xk62JFJkRY9ZmyYoJ0TCcF5miKhrHHT
hg2pCRUNA6epqHp7PJ+QHxsiYfKJNc7jvX0bO5P92aAa2H2JgfO7MCznpmgg
Gz523hEJwc7ubJIUD2FDS9wYuuVFRfGnVytvimEDP//5zxWeVHSkOMZCOZUN
I0M6Ei24frTbC4sVpLEhofnWkh62Pm/2gOp9NsT/8rpWg+uNmlX9id1ZbDiJ
OuoLXKlI6ue/s1rP8f5MvQyKcaaiSc3we0Y1bBhaLb2Gieub8zfS8fY6NvwE
34XD2AMJ6ZvNaGzwbCSlluJ62DH45oV5CxtEVMPZYba4HkUs1Vj3ssFpvonx
5xgVhTWc++Y+wYbCj/mabyyoSMg4QClGYArGeh8UgQEVZdULEjWFpkCHtPeM
D67Pqhovmd9FpqB/aejZHVy/DykwnrpITEFbSNtFJq73V9c4yejKTcFjgV+s
UMD1lWYkxqU5Bd/GolIt1aloUUuGK8J9Cuz21CuP4X4itrhmeI/nFDhRdQ58
2UpFotsdqqe9psBDKOzTAO4/dkneCXX0n4ImndaQdtyv+P8iLWhfmIJfRNvU
e9JUxCz5xfyTNAXE1x+8ZzfiPFLufne+agocPv2IuoD7pQdsoXCeWjx+x8NF
e9xPueYe3XK9fgoWFfuoWjz493IfQrKapuBzuNnlBS58f+RhSnM3Xk+tTpXd
MgUJEaY8RMenwD9VoW/iBwUZTKxdzuefBobodOka3O8VZoLcmNM0JDaZZfni
fnMudG6ti8s0NFyelOEpoqC91jnsoRPTkL7TwudOIQW9ERQs/uA5DW3GWg5V
L3G/GjWs2x4wDVWmvC9/5lDQZ9fw40Vx04COl6vtxv3smq1v7kXlT0MGU0qu
CffLjgV7hSgr03Cqrs3L+jAFldn9EujmmoF6/lXbL5jh/n1NJekizwzYhmRc
zcD9dp2DDh+TbwYS6WsUhw0pSJag/69EZAa6DnxiHkIUNOFmMW2qOAOPZ/pK
Z1QpyE/SpzXMcgYC2bstFXG/HxX7MHrw+Qycjm/cc69TCr1kUO4LmHLgElQ+
eawrheIzYp2HD3Ggqsd0mAhSyO3ItHy+BQdmj5fVndGWQlJVVYVm1hyQ1cm4
pKEmha7esG+65sqBoRsvRCqUpJDn3rvfCec5ENrMlxOyUQrJXhI9uPYpBwTi
w/yW2WS0oh7G/+EZHu9U/VSDSUafpr/1Ps3jQIZQ7u2zE2SUZF3saPCKA+Vi
CneZX8jo37YjgbFVHJDe6ry/oZ+MBntuZPK844D2PuULe2vJqDzu54l3/RzQ
jxc0P15FRilaxxUffeTAiTGz0bgKMjJ5olKyf5gDDI+bqLeYjCpDOlujmRyA
xE2zts/IKFV5zw2LKQ48p3a+CXlCRmdG0y1lOBwIjkQHU7PJSMHUZ6RungOr
xlWfdKaTES933+OknxzwD7gaPHmXjL6Uank5L3Eg8asrgesOGVV5Pdqh+pcD
+eMKLhtTyOjOJuLCv38c4HIyuaB8k4z+D9wgtaQ=
           "]]}, 
         "Charting`Private`Tag$9842#4"], 
        Annotation[{
          Directive[
           Opacity[1.], 
           RGBColor[0.528488, 0.470624, 0.701351], 
           AbsoluteThickness[1.6]], 
          Line[CompressedData["
1:eJwV1nlYjF8bB/AkiplpRytaaKZCKKnoPkilhSQiSiVUSPWjjVRapBUllTYV
KUq0qmjRhvaZadoUSdvMM9MiytZ73r/m+lxzrvM85zz3/T1HwfGy5Vl+Pj6+
8iV8fP//NTk73lkzcVQ/JV/QTNBGBAnsk3EfktaEAqFk6vRxEbQ9PTGlSNoA
bhWqLeu3FkGmraxXqdJW8PvnwbcFR0WQtdPPN/ekncBZI0Hj2GER9GnLrX3R
0ldA/o7SqsfGIihj1aGwCOkQoGmjwb3aIihIqEjltnQ8qAf7uN+QFEHHTzx6
MTWdDew1/vvl3gsj0mLQKaO1LyCp4yj/65vCaMNh7vi7yGLw3M4uKNstjLzb
dCDx+2tQnNqv9HmGgtYUiw0uWVINv4uYRuL5FFQ6vK+lfVcdWMYsZN51oKA6
11TZE5x60Lb7FNm5hoLmNu4Wyb/UBI93bnpdSycj/oVnorIbPsCJksvBIZFk
tGPRvvRIQQtERiWpvDAho5YQzbZG1XYosxLepiJCRroiH/nvarXD2mcTdzWE
yehpkoP2SdQOBeiLky6FjIILYjJ4R9vh3zGL84dIeHzPuKdUUDuMz8d8vyGI
x6ulrnFltUNfYN/o90US2jtxs3D53g7oulwptneahNbdYS/kcjvgYvecVDyT
hN46BOS+mu2ABTd37XYGCdltlzhROd8BRpYqxErslG7d8hb+Tvj77ZVCSBcJ
SclHePFWd4LHlE2TfzsJiedRZzWhEzRm45pj3pPQsvqznOrYTnhX8JW96S0J
Zd9feNgc3wlTZWG5/m9IyOB8tGlnUicorT0u21ZFQjdXluQNZ3XC4wa7dR6V
JPTPQsBlWXknXPsgXF9dTkLznzK/mXzuhHwV15OBRSTE/jk0yNTogpOByz/e
zyWh0vOxdSY7umDHQOr+6ackFMjSf1Kt1wXLVcUrzLFXl6VeyjXsgmVOSxJW
5OD98Dr55/opPD7OAUVnk1Dy925p5fAuSP9tkdCQTkJnncL+JkZ3QcTBZKut
2BoMrS+UuC6IurVKKS2NhBqL4p/+TO2CxrVOP/xSSWja01L7Y1EXjJFG0/Y8
JCHj6VYrz6EuENKKB4EHJCTh4L9zbKQL1GtXFgYlkNBgh7rcqcku+PUbGfNh
XymM/Lp/Ds+fND/Hd5+E0i8f8JQm0cHvro6HaBwJ/SDqY2t20OG6jxRyiSWh
Wtsr/2ntosOnwfSRhRgSimpVss7bQweGWe77SGzF/Jtr483oMHQ37WRRNAmZ
X0T55x3pcG+o66NYFP4ek5UfhGPo4OZy0ohym4TcHhxSco2jQ5uqhE1xOAlp
G3y91pBIh/vNBRWnsD+krtx0PYsO3199vvDyFl6vxYnYiXI6lIr6V7iGkVDF
X86YwVs8viLLWQ47JC8QZbyjw63RMx7tobheBJ5OH2ujg8yV9Uk62PplP47U
f6XDb3OG29oQEhJyini+boIOLT9XrOsPJqEu0bXLrnHpQFVl7EjCPuu6v3Tr
Ah2E11ZlSWNHycdLpQszIMtQ8pHaTRI69kHF45cEA/Z+V6uaDcL17V35/qg0
A+IVZczeYL/qGPYjKzPgoPXWTivs3uCtn3x1GPB1yj/9fiAJZWo0aDH1GbDq
i+8dF+yLn47HaBgwQFaSsRSw+bQDYewgA6IuXfPhBuD9+CqRuNeKARJ3tf2b
sePu5EylnmBAutMWUjb2xsm2R1ZODLjTX/X+NPZUguOvFy4MaJlt/gvYFft+
WJIuM0BKla9OATtk6vazc1cY8N5xvdQybPNUeYE6Xwac+DC+ZPIGrl+Tl6fk
A/DzaDJBHdiffxiU+IRg6199UI59xeLiuS2xDAi6WXonGlv/7+LbiHgGpI0o
e/thC+bFrRlNYkCyQ+tvZ+yOYyrue9IZkJHms/4EdvLSyuaUbGwBYtQE26nw
oMJ8LgNmd81a6GNvth32PfKCAZUhx+y3Y8+v8OoqKGbA2Ozn1arYtaUr1FZW
MEA92s5LETviTGrw2WoG+E2kBMphW4luHaipZ4DNUldtKey1b+o15T4wIGBH
fMoq7HGX49He7Qywfcd5KYn9ajXnWxeDATER+3z///+1dwH6m/sYcCDk4vc1
2AbuEg9uDzGAoqGz4f/zC8vn8EZGGMAsukH5//PRseBPXycY0HoiWJ6G7Rl7
+uMwlwE9Ab0FW7Gzm/Vef5llwOXVi3V62N1LpHI+zzNgevK/k0bYQnrf44f+
MuAllPlaYete6bg5yM8E/ZwD685gX8x/7v5JkAktsfnm/2GnjYbbDZCZMCh7
Znno//d33VmzfjEmmJ7imiRi85/Yo9u3mgniQV1y+dia9+SpvbJMOITi/d9h
n/u4sKpnPRO2u5a79WMnCnQvZW1ggrpVw/R37A+7X00zVZlgEY2ERHF9bC50
baVrMqHKNnPOBNt+wrCyS4cJJdbJ7a7Y9xSVcjv1mZDTq7gvCvtHfH9IuzET
jj8W+0vHpraVebaZMyHGPMbwF7aNYLx9qyUTRubfb1HE9f7W12zXx1NMqLlY
POaFPfWKqvrBgQkXhAJfZ2ErcgSk3p9jgneIwdYu7DC7N7ON7kzonJ2X0sT9
Zb5v87O6ECbEMZbNkXB/3ri+Mqn2Nl6PyC1FQ+zCktGwmhgmlK57wH8TW5Ka
7vg2kQk6w28//8MeIIvKVDxngtvjN3soOB+EDTmCr18yIbv2gMZRbBTQPFdW
yoTD+2mDadjZ04GdJTVMuBxseUMb58vF7unwlwwmiJUG/vXHeZQm0uZV2MsE
XXOWBAO7wzjP6cUgE56Oev5Qw3mmWemI8seZ4LHx78Yv2H/S6T+f/mGC+8HN
ZxxwPka5lJzLUO6GY7T08gqcn5MoP5yk2g0uXcM7duJ8NZJ6nOe1pRumpdqn
y7D5m+K5ZrrdOO9oG9/iPPZVvuK1cKgb9u9i1H+7g7/30LYwy2vdEEV2qcrC
eV9fqvr0TWA3uMmKCBri80AxRvEDNawbNtiPFk5if9olLrx4pxucL42r6iXi
fkqevv/sSTdQd+fPzSeT0J6jhY8FurrBa/9RxkQGXq/606bLrG64XbBPpugR
Xs/SjIm+gW74U1A7fCOThMpfxW56OdYNC4S9wFp8/m0WvVxi+7cbCiR+Nvvh
81Hu46aGUioLehICLQoLSMgvc8OYwmYW7Dx1tTXzBQmxfOVXRG9nwbmHctMP
CnG9USnmZ/RZEB+bqRXxioRWhHEYIlYseJ6XPRtTiusPPRtxDmBBpOh+Q9lq
EqrKZj/0DmGBw3qG/MYafP4LqR8Ju82ChK4Up+21+Ht3PK/NimNBta2z0dF3
OE9PF6QN5rAgmsJOKG3Cee//8rhVBwt87eUFpzvw+36ZFjnDZEF7/USJEr6f
DBtsa/LoY8HLGduZ43R8vpGLtGJHWOC3OC77Ed93wh4Wi3+YZ8HQeqPzbX0k
VPK6rAUUeuB4g0eM5Te8Xvn54IMbe6A+MvxfwSiut6CderZqPXBn5VpZ4XES
ajF+neun1QMFWuEOjEkSGmFVhJUc6AHH5OoTQVO4nn+8QWqePXCawntm9wfn
87b64tXvesB4rCNcczUZndNcn3G3uQf+bSeERKTI6PiO65HkNuw3fj840mSk
p6vpyN/bA5XvfyoVyeP7495sES63Bx4GDAq7bCCj2MMhrg0yvXCo8cpxfy0y
ynM3WH/FsxemLRPPnThORimeGSSedy8cvu7q/cSGjKKv/Pnh4t8LzkHXDH+e
IiN3n+LW0+G9UG7rT8t2ICPtQOVrpmm9MOr264DaBTKqjxXoVvzQC9lalerT
N8hoqKA+slOhDw5m+2pfyiWjDkKAs02lDxIGlaZpz8moRn2/Wbx6H3TAvfjJ
AjLKyGsgW2v3QY364UzvYjJyfNIYPWDWB6Up+nK11WQ0mtocO+bdB2qvn2ZI
sMiIiGqJ+9vaB3O6AfebhCho8CP5ux29DxIHvm9YTqagtpXmVjU9fbC8dx/H
WISCCsJbJYO/9kFAa79S/yoKcg9puy+00Aetld2B25Qo6Pu1jgcSyv1g4t+8
WKBPQb9dGQ9pfv3Q4159judDQVY7bO9uDugHnyRDAZ/rFPR8yWjY9pB+sKHH
RQkEUpBd4k+P3TH9sLdlyol2i4JqG2SMD2f2A/NVhXPmfQq6td7hu8+HfuD7
M2RzpIiCJLoJs2aZARCZz69+M01BFx957W1dNwBPj4obNc1RUP3FRe0u5QGw
9q+dZSxQkNdSMaWBzQOQmaRa/2eJMOrV0Fzg7R0Ag/jV/90QF0bpkX6P11wY
gBeOVQmmmsJIbY/gv3OVA/DlkJ+u9DVhVJj3TKWnZgD22DFCKYHCSFPS4vCB
xgFwH06cWR4qjHaNJWardQ4ALUdIZ0WsMDoYrWo6NToAEzolJaZZwsiz1zzR
V/wTdEvKm31oEUavPeK3Rbl8gor1zUlVSiLIKFPh/Ms1gxCuKvt49IsI0kwU
3tgoNwidCV8sm8dE0PqY3yN9CoMgzN89XkCIoF++TEcB9UGoiKTRIxZEUP7h
23bWaBACWbLf3gqJIokl00f/Og+C9+a+WqqCKBo6XWNwoGIQ7GqPzA0cEUXe
8qcVv5waAloQeymnRhQ5WmgcG3AYgoKPO7Uv1Yuig8FLIljnhqCqlUNMNYmi
jRNZ063uQ7DTJHlssU0UMYrHaypChiAw10Jm1ydRpGHmeTr++RAwVD5wNv0S
ReN+oSlGf4agPnVt0i8tMaTOOUpimX+G27Qv04dKxJCEyJRQ/a/PoBj0vbiM
EEcC1Q9fKKV8AT/ihe55fUl0QbOyd4XpMGhIluqsGFiFnh1wzHj7Yxg+Nt8n
nB6tQXNsGdHRhK+gGKqkgy5Lo5IjRkvjDUaATuJPvntbFgUYh6YXj45Amf33
e2qp8kjhk0lPVug3SDvUvOdFxTqkqx0SL71tFIYGq/VkVyqgU2vbF5bQR+Fa
pRBkKiuiuQ/Rw+5BY2CrzzI/c0QJ3w/srlgqj8Nsu4bVmbPKSGKwJJO/fhyU
Sfl1VU4b0DL/ICsdjwnoWCBmd5zdiPhy7V4Mi0/CetYuU9NdKqiRw3JLXzUJ
eaNjM8WggqI0Dm8+JTUJEU2vI+T2qaA15fvymfKTsE3NP/TbARW0uYn6rJk6
CUeNrG7aWaugU99mnhToTwIRJ+LJ9lBBrxVupfm5TkJM8Jik82MV5Jn8Ilq8
bhLCdJerPllGRWV/km/V1eP5Xh6+cUWIiv7YhQV5Nk2C8Tup24hERbeUbK92
tUyCcFL9m05RKkp5vtL2HmsSfrAuh/bIUlHD27Pq4sQkbL99K91rKxVJfZX9
KCbFhsZo92LChops9ws21MqwwWe7bpu7LRVl5sy89ZBng9slB//p01SkfvH9
q05FNuyaGXjAdqKiPXNeyXc3saFSDjLr3KjIVbDLRWwfGwK1dmn9DqKiN2rh
QmJubGiTW2iIfUJFOxhrWu+5s6Hoycx46lMqKryec1fyPzYctmpg5ebh57U2
ykj5sKGHUFhdWUBF4ZeXbVp3kw1iKyj870qpyLLo5uFNCWx42Prw9/lGKhrT
9U8+8JYNS7Z21i4ZoSL7r+TTH2vYMJBDFm7+RkV9kSlK5u/YMOTdIRo1RkUt
A5XPLZrZYNPkpU1hU9GrG7/eWnex4ZwEeX52moqu13l/PTvKBj6WZrXlIhWJ
mXiq3xTmAOs60/KwFA1l1IqQdMU4UMxeo01I05CGTv7EtAQHTr40ORomS0MH
qeNPHKQ5MPahc1fhWhqKWG6nsEeZA17Q9XhYmYYE3h1YzafLgSGzSwdrNWgo
Tnfse9kuDgTUGAdrbKMhxVch9MvAAbZp+1jKdhpCj6rvDBlwQGuvx+5LO2jI
P0CLVH2IA2+mzFdy9Gjoh54C342zHIhPk3zqYEhDoUVvB7WcOaBwTflulhEN
SaqdekO4cuADOzdj2JiGtss88LN15wBTlKtx3JSG3OfJc7uucSCvM0hQwYKG
JornJ37f4cCxq8nStBM05KOe0FwUx4HnmQ/VdtvQkFD29pwLCRzoypg+efAk
DW2Mc3Pqf8gBv+rXq5xtacjRY2Sw4gkH+Lvff/ZxoKGBTR103yoOEDN8HiIu
NJTOFvNfWo3nq/QXHMV2zD2yMbqWA9672ZIVrvj5yiyfjEYOhM0Zx9lcxOuT
HZRv6uCAcKbkKv/LNFTRu67Jgs6Bm19X2YA73o8HDu59TA40/RcgsYgtIPGt
jujjwDYl62EvTxoSW8k5L/kNz9ffP2Z0lYYYTZvE0sY48Kmmv2kOOzH0coXK
JAcc+WakH3nR0Nols2Q9Hp7vtJHElDcNqc8vvHRY4ABPV+rIZT8aMhwV/FNA
IWANd0PbzA0aWpF94PFOUQKype0KvQNoqMUh8mCdOAE3PZ7x/cI+8kn4EXMN
AcGZWZM/AmnInrHK8I8CAQbNQoOdN2lI+Z41L1SZAE/vEdW9wTQ0digpUUSF
AB2yysgLbLePcmxFdQIiN8g8DA6hoWt1SncO7CCgzMVnFTmMhvQDz+rQdxKg
WL6/5jw2v37O8Ck9AtZm83fXYIe/VtVyRwSs35Kx58ItGjLzvji4sJeACY1N
D6qwRbQKbgXvJ+DTLL81KZyGEgq39iWYEHDlyaTkI+wTbv8FrzcnYE6jUHwc
W069RD3vEAHvpDf4qd+moaycnQFvrAigVESH5mOfO+tHNbIm4PN9PdoktqpS
VWfHCQIulFF2KEfQUGEaKI/YEfBLPCXiDvas36yggwMBcOG//lrsHdY57E9n
CHiu0lAwhe2z/WS7zTkC9jVeFZCPpKFKEZEiljPeP3AdMMT+x65LsLpAgNxk
+A43bNTs5dd5iYAlluXicdiNgYN7PnoSILBuwoKJLWR7b4PxVQJ4PypfzWCb
6hiuaPAm4J7CvgRKFA3FrPrF2eNHgKqLy+8N2B3T+R1vrxOQpiczrIct0eZQ
rBdAAJey1+QQ9rG8VYnlQbgeVrdtt8dODHt/TSuEgOSA52lu2P2O/qdfhRFQ
I9ES4Ye9Frbu23KbgI2mcvPB2Pay3zY+jyTA7mX0aAR21s/ElbQYAi5eEzsW
iz1KN+M+vkOAyuMkw7vY1EK+LsU4/D5C0uV3sC9EFZek3yfAhhacF41d4Oyc
JJdIgEVJi3w49pSBnH9SMgGSwZNigdjbFTrsV6cScIndFXYV2+tvsEFcOgG6
hdevO2OX92pTRTMJqJUemjmO/buETYrOxvs9PzNhiK1/L523IgfXq8VLh23Y
gW5H6GG5eD9OSdrIYr8zESxb+pyAlXmr6Uuwl6tUJgcWENA6UNTyDe/3gaWX
b/wtJODLuXHDJuyoIUVHvyICGlNf7nmC3VbZvf9nCQGEKeXNTWyxxAjalXIC
Nvv/Kj+FbXVFnzJdQUBHso+WJnaCxczUpTcEzMiEb1uBLbfCpvx8HQGGdPuC
Z7h+Tn+jpIzU4/qc2rzJFzuztjbAoQnv//wDdQNsFT+a0ckWAkgp5vlduF63
seeZB7sJqD47W9qJ6/1q0/PXH3sIcFDeoxeJXZ5ln2rcT0C82Rm0F3v3qWan
vZ8JaNA+3PoU95Nx64NZrUkCyuu3zVrj/ovINWW94uD5mm4E/A2lodbQxYot
PNyPHFJ0Bral/vmbtO8EPPLfrD6E+9v2xQ4x+X8EuHzKua6P+7/UZl64g48L
fwPKExpxXggvryAHL+XCzMmcWlPsmlO7hSaEuKATlGRiHoTPj5UGi8USXHCK
slffhPPHr2TZ3/OruZAYyelIxXlFt2/6JSPNhbzGc7dI2CFlJj8C13LhzZM6
1cHruN6cDhNmNC78Y6Udssd5py8qwV5U44JXtWz4a18aelDJGH+1mQtfRgfo
ItjG4sdHpDS54Lie87gI52VetV3/iD4Xjti81um5gvNL5uL761Zc2GMZcui+
G+7Hhk1NW6y5kGSzlFl9iYbWefDqh09w4fcNA48xnPcdTZ41xqe5wL9RnLfp
Av4eV33LJF25kG0Bgonnaehne9jj5wFc6B0OGv98moYsrhlnnb7JheJA/t8D
djT0dOPKR+KhXFDb2kPtxueRjX90ik8EF/QOtrKq8XlVpRofZ3CfC3W2SlHu
1rh+Qx8FDeRxIWa/UorRQRqieAuaOORzIWrGQVbVnIaSnS+Jj77gAlssWWal
GQ0Vmepk8Yq5ILRFN7nuAN4vsc56/mouyJzdnbNqP86TND4hGp0LLB+xfQb4
fF5ddjrm6m8uLAt8sqRxA+7vpw3Hfv3lgnBcldoJfB/QSFZbF8DHAz5X1y8T
irg//H++CF/Gg68RWtNL19PQ9X2xnQ9FeECXsiiQkaGh4fa3knVKPPhx5fBi
F4WG8sflHwqb8WBEM1fVcxbfl1JD7QcP8qDxSIlACL7POFkSGwoO88D3m8zw
PR4VyVVVFZpb86A5tjk3B99/ImJPNkY58iCXaA/M/0pFzjuSplf68kCRbD+j
SqcixRBJY8En+HlhvftnXlDRv53XKaynPDB/28z3JJ+KeomvXU+e8eBd/XfW
sWdUdMe6yNbwJQ/ufnAdfIHve4uqlv+FVvHAIHrwDKRS0UBnbNpSOg+mvi1Z
xbxNReVhP8/QmTwoNZD/Y3OLiuL1TtOyengwqHOXMhhCRaaPNxfvHeTB8YLN
Rf0BVFTh0/o+aIIHD7ZrKpVcpaKETVqxhzl4vsR/Xsr/UZHHcIqVAo8H5VoJ
f+64UxHV7OJQzXcePNn2K8PhAhUJLGFk3/mJxz8vrG1wpqLPJXqu9r94oJMg
KKVyjoqqXLO2aPzlgbLJj+zQM1T0YB1pbnERv8/Nqy5f7Knofxpl6CQ=
           "]]}, 
         "Charting`Private`Tag$9842#5"]}}, {}}, {
     DisplayFunction -> Identity, Ticks -> {Automatic, Automatic}, 
      AxesOrigin -> {0, 1.5`15.954589770191003}, FrameTicks -> {{Automatic, 
         Charting`ScaledFrameTicks[{Identity, Identity}]}, {Automatic, 
         Charting`ScaledFrameTicks[{Identity, Identity}]}}, 
      GridLines -> {None, None}, DisplayFunction -> Identity, 
      PlotRangePadding -> {{0, 0}, {0, 0}}, PlotRangeClipping -> True, 
      ImagePadding -> All, DisplayFunction -> Identity, AspectRatio -> 
      GoldenRatio^(-1), Axes -> {False, False}, AxesLabel -> {None, None}, 
      AxesOrigin -> {0, 1.5}, DisplayFunction :> Identity, 
      Frame -> {{True, False}, {True, False}}, FrameLabel -> {{
         Style["I(q)", FontSize -> 32, FontColor -> GrayLevel[0]], None}, {
         Style["q", FontSize -> 32, FontColor -> GrayLevel[0]], None}}, 
      FrameStyle -> Directive[
        Thickness[Large], 
        GrayLevel[0]], 
      FrameTicks -> {{Automatic, Automatic}, {Automatic, Automatic}}, 
      GridLines -> {None, None}, GridLinesStyle -> Directive[
        GrayLevel[0.5, 0.4]], ImageSize -> {640, 480}, LabelStyle -> {
        GrayLevel[0], Large}, 
      Method -> {
       "DefaultBoundaryStyle" -> Automatic, 
        "DefaultGraphicsInteraction" -> {
         "Version" -> 1.2, "TrackMousePosition" -> {True, False}, 
          "Effects" -> {
           "Highlight" -> {"ratio" -> 2}, "HighlightPoint" -> {"ratio" -> 2}, 
            "Droplines" -> {
             "freeformCursorMode" -> True, 
              "placement" -> {"x" -> "All", "y" -> "None"}}}}, 
        "DefaultMeshStyle" -> AbsolutePointSize[6], "ScalingFunctions" -> 
        None, "CoordinatesToolOptions" -> {"DisplayFunction" -> ({
            (Identity[#]& )[
             Part[#, 1]], 
            (Identity[#]& )[
             Part[#, 2]]}& ), "CopiedValueFunction" -> ({
            (Identity[#]& )[
             Part[#, 1]], 
            (Identity[#]& )[
             Part[#, 2]]}& )}}, PlotRange -> {{0, 1}, {1.5, 13}}, 
      PlotRangeClipping -> True, 
      PlotRangePadding -> {{Automatic, Automatic}, {Automatic, Automatic}}, 
      Ticks -> {Automatic, Automatic}}], {
     Placed[
      LineLegend[{
        Directive[
         Opacity[1.], 
         RGBColor[0.368417, 0.506779, 0.709798], 
         AbsoluteThickness[1.6]], 
        Directive[
         Opacity[1.], 
         RGBColor[0.880722, 0.611041, 0.142051], 
         AbsoluteThickness[1.6]], 
        Directive[
         Opacity[1.], 
         RGBColor[0.560181, 0.691569, 0.194885], 
         AbsoluteThickness[1.6]], 
        Directive[
         Opacity[1.], 
         RGBColor[0.922526, 0.385626, 0.209179], 
         AbsoluteThickness[1.6]], 
        Directive[
         Opacity[1.], 
         RGBColor[0.528488, 0.470624, 0.701351], 
         AbsoluteThickness[1.6]]}, {"n=1", "n=2", "n=3", "n=5", "n=10"}, 
       LegendMarkers -> None, LabelStyle -> {
         GrayLevel[0], Large}, LegendLayout -> "Column", 
       LegendMarkerSize -> {75, 20}], {0.35, Top}, Identity]}]& ],
  AutoDelete->True,
  Editable->True,
  SelectWithContents->False,
  Selectable->True]], "Output",
 CellChangeTimes->{
  3.954910413955409*^9, 3.954910446568943*^9, {3.954910515986267*^9, 
   3.9549105382405977`*^9}, 3.954910674066257*^9, {3.954910740455255*^9, 
   3.9549107439039392`*^9}, {3.95491089143265*^9, 3.954910909479816*^9}, 
   3.9549109743619213`*^9, {3.954911042631407*^9, 3.954911053237239*^9}, {
   3.9549112745266542`*^9, 3.954911307463066*^9}, 3.954911379218804*^9, {
   3.954911446236691*^9, 3.9549114566882477`*^9}, 3.954911598894651*^9, 
   3.954911719034643*^9, {3.95491177183783*^9, 3.954911779838141*^9}, 
   3.954911812639699*^9, 3.954911998798275*^9, 3.954912155659236*^9, 
   3.954912379352705*^9, 3.954912426173829*^9, {3.954912457708178*^9, 
   3.9549124754511414`*^9}, 3.95491250798672*^9, 3.954912561939299*^9, {
   3.954912592495585*^9, 3.954912649833251*^9}, {3.954912680488842*^9, 
   3.954912804406351*^9}, 3.954912917757493*^9, {3.954912955491206*^9, 
   3.954912959694358*^9}, 3.954913042545865*^9, {3.954913075198763*^9, 
   3.954913086315345*^9}, 3.9549131474032907`*^9, {3.954913187383432*^9, 
   3.9549132576224127`*^9}, 3.954913409974565*^9, 3.954913440711109*^9, 
   3.954913483895585*^9, 3.954913514848403*^9, 3.954913549173787*^9, {
   3.954913707622547*^9, 3.954913727650577*^9}, 3.9549137892499523`*^9, {
   3.954913867723855*^9, 3.9549138868415127`*^9}, {3.95491466986524*^9, 
   3.9549147616015787`*^9}, {3.954914824457555*^9, 3.954914891416676*^9}, 
   3.9549149743857193`*^9, 3.95491611221955*^9, 3.954916397534753*^9, 
   3.9549177034741983`*^9, 3.95499522169011*^9, {3.954995268286745*^9, 
   3.954995289253817*^9}, {3.954999411608674*^9, 3.9549994339838448`*^9}, {
   3.955000741040707*^9, 3.955000768753057*^9}, 3.9550983368565702`*^9, 
   3.9550998049529047`*^9, 3.955186014777957*^9, 3.955186791069906*^9, 
   3.957600060711627*^9},
 CellLabel->"Out[26]=",ExpressionUUID->"0fa27853-860a-4e99-baf5-5a3186a792ad"]
}, Open  ]],

Cell[CellGroupData[{

Cell[BoxData[{
 RowBox[{"E1", "=", 
  RowBox[{"NIntegrate", "[", 
   RowBox[{
    RowBox[{
     RowBox[{"p", "[", "x", "]"}], "*", 
     RowBox[{"Income", "[", 
      RowBox[{"x", ",", "1"}], "]"}]}], ",", 
    RowBox[{"{", 
     RowBox[{"x", ",", "0", ",", "1"}], "}"}]}], 
   "]"}]}], "\[IndentingNewLine]", 
 RowBox[{"E2", "=", 
  RowBox[{"NIntegrate", "[", 
   RowBox[{
    RowBox[{
     RowBox[{"p", "[", "x", "]"}], "*", 
     RowBox[{"Income", "[", 
      RowBox[{"x", ",", "2"}], "]"}]}], ",", 
    RowBox[{"{", 
     RowBox[{"x", ",", "0", ",", "1"}], "}"}]}], 
   "]"}]}], "\[IndentingNewLine]", 
 RowBox[{"E3", "=", 
  RowBox[{"NIntegrate", "[", 
   RowBox[{
    RowBox[{
     RowBox[{"p", "[", "x", "]"}], "*", 
     RowBox[{"Income", "[", 
      RowBox[{"x", ",", "3"}], "]"}]}], ",", 
    RowBox[{"{", 
     RowBox[{"x", ",", "0", ",", "1"}], "}"}]}], 
   "]"}]}], "\[IndentingNewLine]", 
 RowBox[{"E5", "=", 
  RowBox[{"NIntegrate", "[", 
   RowBox[{
    RowBox[{
     RowBox[{"p", "[", "x", "]"}], "*", 
     RowBox[{"Income", "[", 
      RowBox[{"x", ",", "5"}], "]"}]}], ",", 
    RowBox[{"{", 
     RowBox[{"x", ",", "0", ",", "1"}], "}"}]}], 
   "]"}]}], "\[IndentingNewLine]", 
 RowBox[{"E10", "=", 
  RowBox[{"NIntegrate", "[", 
   RowBox[{
    RowBox[{
     RowBox[{"p", "[", "x", "]"}], "*", 
     RowBox[{"Income", "[", 
      RowBox[{"x", ",", "10"}], "]"}]}], ",", 
    RowBox[{"{", 
     RowBox[{"x", ",", "0", ",", "1"}], "}"}]}], "]"}]}]}], "Input",
 CellChangeTimes->{{3.9551844437830753`*^9, 3.955184567169462*^9}, 
   3.95759910869749*^9, {3.957599303214921*^9, 3.9575993180458612`*^9}, {
   3.957599762256562*^9, 3.957599774106637*^9}},
 CellLabel->"In[27]:=",ExpressionUUID->"c95cbc49-5de8-457a-9761-4f75a8bce27a"],

Cell[BoxData["3.777777777777783`"], "Output",
 CellChangeTimes->{{3.9551845406216803`*^9, 3.955184567995298*^9}, 
   3.957599443063572*^9, 3.9576000612617292`*^9},
 CellLabel->"Out[27]=",ExpressionUUID->"1e51a7d0-ced8-4e96-ac6b-c4f5ff0e3b88"],

Cell[BoxData["4.088888888888893`"], "Output",
 CellChangeTimes->{{3.9551845406216803`*^9, 3.955184567995298*^9}, 
   3.957599443063572*^9, 3.957600062129919*^9},
 CellLabel->"Out[28]=",ExpressionUUID->"8ea8bb4b-29ff-429a-9952-6e59612e3d5a"],

Cell[BoxData["4.26666666666667`"], "Output",
 CellChangeTimes->{{3.9551845406216803`*^9, 3.955184567995298*^9}, 
   3.957599443063572*^9, 3.9576000634018354`*^9},
 CellLabel->"Out[29]=",ExpressionUUID->"7413e7fa-d203-4ae0-9509-a20024df49d9"],

Cell[BoxData["4.471380471380476`"], "Output",
 CellChangeTimes->{{3.9551845406216803`*^9, 3.955184567995298*^9}, 
   3.957599443063572*^9, 3.9576000644917383`*^9},
 CellLabel->"Out[30]=",ExpressionUUID->"eed9b275-3de5-41dc-b51f-bab4569dd82b"],

Cell[BoxData["4.702726238330006`"], "Output",
 CellChangeTimes->{{3.9551845406216803`*^9, 3.955184567995298*^9}, 
   3.957599443063572*^9, 3.95760006561379*^9},
 CellLabel->"Out[31]=",ExpressionUUID->"b7ac4668-b699-466d-b273-2b8adc11ac4a"]
}, Open  ]],

Cell[CellGroupData[{

Cell[BoxData[{
 RowBox[{"Sqrt", "[", 
  RowBox[{
   RowBox[{"NIntegrate", "[", 
    RowBox[{
     RowBox[{
      RowBox[{"p", "[", "x", "]"}], "*", 
      SuperscriptBox[
       RowBox[{"(", 
        RowBox[{"Income", "[", 
         RowBox[{"x", ",", "1"}], "]"}], ")"}], "2"]}], ",", 
     RowBox[{"{", 
      RowBox[{"x", ",", "0", ",", "1"}], "}"}]}], "]"}], "-", 
   SuperscriptBox["E1", "2"]}], "]"}], "\[IndentingNewLine]", 
 RowBox[{"Sqrt", "[", 
  RowBox[{
   RowBox[{"NIntegrate", "[", 
    RowBox[{
     RowBox[{
      RowBox[{"p", "[", "x", "]"}], "*", 
      SuperscriptBox[
       RowBox[{"(", 
        RowBox[{"Income", "[", 
         RowBox[{"x", ",", "2"}], "]"}], ")"}], "2"]}], ",", 
     RowBox[{"{", 
      RowBox[{"x", ",", "0", ",", "1"}], "}"}]}], "]"}], "-", 
   SuperscriptBox["E2", "2"]}], "]"}], "\[IndentingNewLine]", 
 RowBox[{"Sqrt", "[", 
  RowBox[{
   RowBox[{"NIntegrate", "[", 
    RowBox[{
     RowBox[{
      RowBox[{"p", "[", "x", "]"}], "*", 
      SuperscriptBox[
       RowBox[{"(", 
        RowBox[{"Income", "[", 
         RowBox[{"x", ",", "3"}], "]"}], ")"}], "2"]}], ",", 
     RowBox[{"{", 
      RowBox[{"x", ",", "0", ",", "1"}], "}"}]}], "]"}], "-", 
   SuperscriptBox["E3", "2"]}], "]"}], "\[IndentingNewLine]", 
 RowBox[{"Sqrt", "[", 
  RowBox[{
   RowBox[{"NIntegrate", "[", 
    RowBox[{
     RowBox[{
      RowBox[{"p", "[", "x", "]"}], "*", 
      SuperscriptBox[
       RowBox[{"(", 
        RowBox[{"Income", "[", 
         RowBox[{"x", ",", "5"}], "]"}], ")"}], "2"]}], ",", 
     RowBox[{"{", 
      RowBox[{"x", ",", "0", ",", "1"}], "}"}]}], "]"}], "-", 
   SuperscriptBox["E5", "2"]}], "]"}], "\[IndentingNewLine]", 
 RowBox[{"Sqrt", "[", 
  RowBox[{
   RowBox[{"NIntegrate", "[", 
    RowBox[{
     RowBox[{
      RowBox[{"p", "[", "x", "]"}], "*", 
      SuperscriptBox[
       RowBox[{"(", 
        RowBox[{"Income", "[", 
         RowBox[{"x", ",", "10"}], "]"}], ")"}], "2"]}], ",", 
     RowBox[{"{", 
      RowBox[{"x", ",", "0", ",", "1"}], "}"}]}], "]"}], "-", 
   SuperscriptBox["E10", "2"]}], "]"}]}], "Input",
 CellChangeTimes->{{3.957599325884621*^9, 3.9575993425343204`*^9}, {
  3.9575997796065454`*^9, 3.9575997909663477`*^9}},
 CellLabel->"In[32]:=",ExpressionUUID->"3acd0922-0d85-46b3-bb11-692990ed9428"],

Cell[BoxData["0.6285393610546919`"], "Output",
 CellChangeTimes->{3.9575994431522064`*^9, 3.957600066115156*^9},
 CellLabel->"Out[32]=",ExpressionUUID->"2357b1d1-f226-4459-916e-15e5858c4b4f"],

Cell[BoxData["0.5146872819842282`"], "Output",
 CellChangeTimes->{3.9575994431522064`*^9, 3.957600066948574*^9},
 CellLabel->"Out[33]=",ExpressionUUID->"b097cca1-4505-4b72-811c-4b7d82fd4118"],

Cell[BoxData["0.8810986189608806`"], "Output",
 CellChangeTimes->{3.9575994431522064`*^9, 3.957600067966917*^9},
 CellLabel->"Out[34]=",ExpressionUUID->"3d2bee87-cead-497e-bc8b-119c4cfa7cbb"],

Cell[BoxData["1.4064472820045462`"], "Output",
 CellChangeTimes->{3.9575994431522064`*^9, 3.9576000688849955`*^9},
 CellLabel->"Out[35]=",ExpressionUUID->"35b3f0f5-7c40-4016-b85f-16ebd5ae3014"],

Cell[BoxData["2.249952465736514`"], "Output",
 CellChangeTimes->{3.9575994431522064`*^9, 3.9576000698560686`*^9},
 CellLabel->"Out[36]=",ExpressionUUID->"194603cf-ab85-476a-9c07-379c097d442b"]
}, Open  ]]
},
WindowSize->{1112, 1060},
WindowMargins->{{165, Automatic}, {Automatic, 30}},
Magnification:>1.5 Inherited,
FrontEndVersion->"12.0 for Microsoft Windows (64-bit) (April 8, 2019)",
StyleDefinitions->"Default.nb"
]
(* End of Notebook Content *)

(* Internal cache information *)
(*CellTagsOutline
CellTagsIndex->{}
*)
(*CellTagsIndex
CellTagsIndex->{}
*)
(*NotebookFileOutline
Notebook[{
Cell[CellGroupData[{
Cell[580, 22, 3123, 78, 431, "Input",ExpressionUUID->"4d9535e8-2929-4228-bbb3-e5ca752602e9"],
Cell[3706, 102, 2712, 60, 73, "Output",ExpressionUUID->"1f6863df-2bfa-4f19-967c-8d023e386219"],
Cell[6421, 164, 4251, 100, 127, "Output",ExpressionUUID->"a40cd0e8-aa93-4ba9-b994-59c3f560514e"],
Cell[10675, 266, 9905, 188, 363, "Output",ExpressionUUID->"b5df79b3-3168-400f-a208-f6fa2ec0fd05"]
}, Open  ]],
Cell[20595, 457, 10638, 254, 1163, "Input",ExpressionUUID->"2d0a14c9-ea94-40a0-82cf-940d0997b819"],
Cell[CellGroupData[{
Cell[31258, 715, 1181, 29, 151, "Input",ExpressionUUID->"176b1a6a-66b0-4861-a7fb-44d42155bc45"],
Cell[32442, 746, 954, 20, 73, "Output",ExpressionUUID->"efc7c1d1-ef4a-43b6-b883-5166997a872e"],
Cell[33399, 768, 857, 16, 73, "Output",ExpressionUUID->"fbc14c08-b981-4f6b-97cd-d13f60edbe68"],
Cell[34259, 786, 836, 15, 48, "Output",ExpressionUUID->"0f8e2a9c-44fe-40b0-a0a0-79bca77915f9"]
}, Open  ]],
Cell[CellGroupData[{
Cell[35132, 806, 1068, 27, 151, "Input",ExpressionUUID->"abccabdb-daad-4195-b0cb-e5a100e6567f"],
Cell[36203, 835, 898, 21, 73, "Output",ExpressionUUID->"b7ec1fdd-f8a2-4930-85ab-f3e183416c92"],
Cell[37104, 858, 1413, 39, 97, "Output",ExpressionUUID->"02a2bfea-cd21-47ea-aaa9-ef7554ffe320"],
Cell[38520, 899, 688, 13, 73, "Output",ExpressionUUID->"ccb2548c-cae6-4823-aad8-bb349f3f229a"]
}, Open  ]],
Cell[CellGroupData[{
Cell[39245, 917, 944, 25, 151, "Input",ExpressionUUID->"c6277eaa-d78b-4ea8-bb05-4cfb9c653f31"],
Cell[40192, 944, 735, 19, 73, "Output",ExpressionUUID->"8f793a2f-37b6-4582-8029-beac5635a2cd"],
Cell[40930, 965, 6333, 151, 73, "Output",ExpressionUUID->"95f6015f-5e7c-4013-9a2a-73b52c0375ca"],
Cell[47266, 1118, 6348, 151, 73, "Output",ExpressionUUID->"da9dab04-52e4-4afd-8b03-ffe2e6a4a63e"]
}, Open  ]],
Cell[CellGroupData[{
Cell[53651, 1274, 890, 25, 151, "Input",ExpressionUUID->"b1252252-5e07-4c2c-a159-eae25bbbedf9"],
Cell[54544, 1301, 713, 19, 73, "Output",ExpressionUUID->"33d8d106-c426-4015-8585-1a80e569c984"],
Cell[55260, 1322, 10589, 244, 118, "Output",ExpressionUUID->"b140287f-9fad-4223-8e13-dfe9d4b91913"],
Cell[65852, 1568, 10589, 244, 118, "Output",ExpressionUUID->"3ff23453-b845-492e-ba6b-7258e2a4a530"]
}, Open  ]],
Cell[CellGroupData[{
Cell[76478, 1817, 892, 25, 151, "Input",ExpressionUUID->"bf3dcfa2-2883-417b-a797-63ea7ac5044e"],
Cell[77373, 1844, 726, 19, 73, "Output",ExpressionUUID->"f9ceff08-4ed1-413e-b6ce-4680d5d0715f"],
Cell[78102, 1865, 27204, 570, 213, "Output",ExpressionUUID->"9d2d2f35-b8ba-450f-bd97-9a700ec769ea"],
Cell[105309, 2437, 27230, 570, 213, "Output",ExpressionUUID->"449b02c3-4b7f-4646-b2e4-2dc4631085b0"]
}, Open  ]],
Cell[CellGroupData[{
Cell[132576, 3012, 4171, 96, 460, "Input",ExpressionUUID->"1f046b41-956a-4ca7-a2b1-721180d98515"],
Cell[136750, 3110, 102827, 1872, 746, "Output",ExpressionUUID->"0fa27853-860a-4e99-baf5-5a3186a792ad"]
}, Open  ]],
Cell[CellGroupData[{
Cell[239614, 4987, 1749, 53, 282, "Input",ExpressionUUID->"c95cbc49-5de8-457a-9761-4f75a8bce27a"],
Cell[241366, 5042, 242, 3, 49, "Output",ExpressionUUID->"1e51a7d0-ced8-4e96-ac6b-c4f5ff0e3b88"],
Cell[241611, 5047, 240, 3, 49, "Output",ExpressionUUID->"8ea8bb4b-29ff-429a-9952-6e59612e3d5a"],
Cell[241854, 5052, 241, 3, 49, "Output",ExpressionUUID->"7413e7fa-d203-4ae0-9509-a20024df49d9"],
Cell[242098, 5057, 242, 3, 49, "Output",ExpressionUUID->"eed9b275-3de5-41dc-b51f-bab4569dd82b"],
Cell[242343, 5062, 239, 3, 49, "Output",ExpressionUUID->"b7ac4668-b699-466d-b273-2b8adc11ac4a"]
}, Open  ]],
Cell[CellGroupData[{
Cell[242619, 5070, 2283, 68, 306, "Input",ExpressionUUID->"3acd0922-0d85-46b3-bb11-692990ed9428"],
Cell[244905, 5140, 191, 2, 49, "Output",ExpressionUUID->"2357b1d1-f226-4459-916e-15e5858c4b4f"],
Cell[245099, 5144, 191, 2, 49, "Output",ExpressionUUID->"b097cca1-4505-4b72-811c-4b7d82fd4118"],
Cell[245293, 5148, 191, 2, 49, "Output",ExpressionUUID->"3d2bee87-cead-497e-bc8b-119c4cfa7cbb"],
Cell[245487, 5152, 193, 2, 49, "Output",ExpressionUUID->"35b3f0f5-7c40-4016-b85f-16ebd5ae3014"],
Cell[245683, 5156, 192, 2, 49, "Output",ExpressionUUID->"194603cf-ab85-476a-9c07-379c097d442b"]
}, Open  ]]
}
]
*)
