# Supplementary material for: Reputation in the Iterated Prisoner’s Dilemma: A Simple, Analytically Solvable Agents’ Model
Source: Entropy (Basel). 2025 Jun 15;27(6):639. doi: 10.3390/e27060639 (PMC12192003; doi:10.3390/e27060639)
Supplement: Supplementary file 1 [file entropy-27-00639-s001.zip › pd_case3_exp.nb]

(* Content-type: application/vnd.wolfram.mathematica *)

(*** Wolfram Notebook File ***)
(* http://www.wolfram.com/nb *)

(* CreatedBy='Mathematica 10.0' *)

(*CacheID: 234*)
(* Internal cache information:
NotebookFileLineBreakTest
NotebookFileLineBreakTest
NotebookDataPosition[       158,          7]
NotebookDataLength[    237573,       4969]
NotebookOptionsPosition[    232126,       4887]
NotebookOutlinePosition[    232470,       4902]
CellTagsIndexPosition[    232427,       4899]
WindowFrame->Normal*)

(* Beginning of Notebook Content *)
Notebook[{

Cell[CellGroupData[{
Cell[BoxData[
 RowBox[{
  RowBox[{"(*", 
   RowBox[{
    RowBox[{" ", 
     RowBox[{
      RowBox[{"q", " ", "-", " ", "reputation", " ", "-", " ", 
       RowBox[{"probability", " ", "of", " ", "ccoperation"}]}], ";", " ", 
      RowBox[{
       RowBox[{"(", 
        RowBox[{"1", "-", "q"}], ")"}], " ", "-", " ", 
       RowBox[{"probability", " ", "of", " ", "defect"}]}]}], ")"}], ",", " ", 
    RowBox[{"N", " ", "-", " ", 
     RowBox[{"number", " ", "of", " ", "agents"}]}], ",", " ", 
    RowBox[{
    "reputation", " ", "is", " ", "a", " ", "random", " ", "variable", " ", 
     "of", " ", "probability", " ", "distribution", " ", "function", " ", "p", 
     RowBox[{"(", "x", ")"}]}]}], " ", "*)"}], "\[IndentingNewLine]", 
  "\[IndentingNewLine]", "\[IndentingNewLine]", 
  RowBox[{
   RowBox[{
    RowBox[{"p", "[", "x_", "]"}], "=", 
    RowBox[{
     RowBox[{
      RowBox[{"a", "/", 
       RowBox[{"(", 
        RowBox[{
         SuperscriptBox["\[ExponentialE]", 
          RowBox[{"-", "a"}]], " ", 
         RowBox[{"(", 
          RowBox[{
           RowBox[{"-", "1"}], "-", "a", "+", 
           SuperscriptBox["\[ExponentialE]", "a"]}], ")"}]}], ")"}]}], 
      RowBox[{"Piecewise", "[", 
       RowBox[{"{", 
        RowBox[{
         RowBox[{"{", 
          RowBox[{
           RowBox[{
            RowBox[{"Exp", "[", 
             RowBox[{
              RowBox[{"-", "a"}], "*", "x"}], "]"}], "-", 
            RowBox[{"1", "/", 
             SuperscriptBox["\[ExponentialE]", "a"]}]}], ",", " ", 
           RowBox[{
           "0", "\[LessEqual]", " ", "x", "\[LessEqual]", " ", "1"}]}], "}"}],
          ",", 
         RowBox[{"{", 
          RowBox[{"0", ",", " ", "True"}], "}"}]}], "}"}], "]"}]}], " ", "/.", 
     RowBox[{"a", "->", "5"}]}]}], "\[IndentingNewLine]", 
   RowBox[{"(*", " ", 
    RowBox[{"cumulative", " ", "distribution", " ", "function"}], " ", "*)"}],
    "\[IndentingNewLine]", 
   RowBox[{
    RowBox[{"d", "[", "x_", "]"}], "=", 
    RowBox[{"Piecewise", "[", 
     RowBox[{"{", 
      RowBox[{
       RowBox[{"{", 
        RowBox[{
         RowBox[{"Integrate", "[", 
          RowBox[{
           RowBox[{"p", "[", "t", "]"}], ",", 
           RowBox[{"{", 
            RowBox[{"t", ",", "0", ",", "x"}], "}"}], ",", 
           RowBox[{"Assumptions", "->", 
            RowBox[{
             RowBox[{"x", "\[Element]", "Reals"}], " ", "&&", " ", 
             RowBox[{"a", "\[Element]", "PositiveReals"}]}]}]}], "]"}], ",", 
         RowBox[{"x", ">=", "0"}]}], "}"}], ",", 
       RowBox[{"{", 
        RowBox[{"0", ",", "True"}], "}"}]}], "}"}], "]"}]}], 
   "\[IndentingNewLine]", "\[IndentingNewLine]", 
   RowBox[{"Plot", "[", 
    RowBox[{
     RowBox[{"{", 
      RowBox[{
       RowBox[{"p", "[", "x", "]"}], ",", 
       RowBox[{"d", "[", "x", "]"}]}], "}"}], ",", 
     RowBox[{"{", 
      RowBox[{"x", ",", 
       RowBox[{"-", "0.5"}], ",", " ", "1.5"}], "}"}]}], "]"}], 
   "\[IndentingNewLine]", 
   RowBox[{"d", "[", "0", "]"}], "\[IndentingNewLine]"}]}]], "Input",
 CellChangeTimes->{{3.635147029691077*^9, 3.6351470673370934`*^9}, {
   3.63514759562679*^9, 3.635147644754985*^9}, {3.635152060700944*^9, 
   3.6351520966940947`*^9}, {3.635152295891028*^9, 3.6351523136094027`*^9}, {
   3.635153467119866*^9, 3.6351534744571943`*^9}, {3.6351535271518793`*^9, 
   3.635153608830785*^9}, {3.635153643031358*^9, 3.635153644774806*^9}, {
   3.6351537625114393`*^9, 3.63515382807773*^9}, {3.6351540024383707`*^9, 
   3.635154025850889*^9}, {3.635154080677793*^9, 3.635154085556234*^9}, {
   3.635154194640972*^9, 3.635154213732699*^9}, {3.635154317552342*^9, 
   3.6351543207575493`*^9}, {3.635154595021274*^9, 3.635154606924209*^9}, {
   3.635670536889179*^9, 3.6356706556908503`*^9}, {3.63570230743542*^9, 
   3.6357023221374607`*^9}, {3.954603546370804*^9, 3.954603568671159*^9}, {
   3.954900137922086*^9, 3.954900139648891*^9}, {3.954907888693886*^9, 
   3.954907890228232*^9}, {3.954915981662552*^9, 3.9549160356946497`*^9}, {
   3.9549163288321133`*^9, 3.95491633975778*^9}, {3.954916480080494*^9, 
   3.954916484668993*^9}, {3.9549166474409857`*^9, 3.954916647949538*^9}, {
   3.9549168120648518`*^9, 3.954916903205551*^9}, {3.954916985039983*^9, 
   3.954916987518834*^9}, {3.954917079295953*^9, 3.954917090542768*^9}, {
   3.954917124930197*^9, 3.954917131869946*^9}, {3.954917206815687*^9, 
   3.95491723215837*^9}, {3.954917292686981*^9, 3.954917314062422*^9}, {
   3.954979683632039*^9, 3.954979726086237*^9}, {3.9549810046328173`*^9, 
   3.954981007414714*^9}, {3.954981726536791*^9, 3.954981745206221*^9}, {
   3.9549818009872913`*^9, 3.954981866254714*^9}, {3.9549819052229347`*^9, 
   3.954981960486134*^9}, {3.954981990582993*^9, 3.95498199877385*^9}, {
   3.954982030806673*^9, 3.9549820337343903`*^9}, {3.9549820764256477`*^9, 
   3.9549820805174093`*^9}, {3.954982115175021*^9, 3.954982184838669*^9}, {
   3.954983163223693*^9, 3.954983206117702*^9}, {3.954983260312722*^9, 
   3.9549833050630283`*^9}, {3.954984418951626*^9, 3.954984467782132*^9}, {
   3.9550966299221067`*^9, 3.955096634456203*^9}, {3.955097350741823*^9, 
   3.955097355622856*^9}, {3.9550984434926357`*^9, 3.9550985509633827`*^9}, {
   3.9550986172707987`*^9, 3.955098631994566*^9}, {3.957324410686874*^9, 
   3.957324767650695*^9}, {3.957324806034339*^9, 3.95732482036147*^9}, {
   3.957325222398275*^9, 3.957325225156796*^9}, {3.9573254155973377`*^9, 
   3.9573254508695507`*^9}, {3.957325500056188*^9, 3.957325526187305*^9}, {
   3.9573288262114973`*^9, 3.957328826747258*^9}, {3.9573288683303556`*^9, 
   3.957328868927466*^9}, 3.957328984593519*^9, {3.957585100183621*^9, 
   3.957585122737424*^9}, {3.9575871018622217`*^9, 3.95758710284914*^9}, {
   3.957588263263339*^9, 3.957588268301909*^9}},
 CellLabel->"In[1]:=",ExpressionUUID->"4d9535e8-2929-4228-bbb3-e5ca752602e9"],

Cell[BoxData[
 FractionBox[
  RowBox[{"5", " ", 
   SuperscriptBox["\[ExponentialE]", "5"], " ", 
   RowBox[{"(", 
    TagBox[GridBox[{
       {"\[Piecewise]", GridBox[{
          {
           RowBox[{
            RowBox[{"-", 
             FractionBox["1", 
              SuperscriptBox["\[ExponentialE]", "5"]]}], "+", 
            SuperscriptBox["\[ExponentialE]", 
             RowBox[{
              RowBox[{"-", "5"}], " ", "x"}]]}], 
           RowBox[{"0", "\[LessEqual]", "x", "\[LessEqual]", "1"}]},
          {"0", 
           TagBox["True",
            "PiecewiseDefault",
            AutoDelete->True]}
         },
         AllowedDimensions->{2, Automatic},
         Editable->True,
         GridBoxAlignment->{"Columns" -> {{Left}}, "Rows" -> {{Baseline}}},
         GridBoxItemSize->{"Columns" -> {{Automatic}}, "Rows" -> {{1.}}},
         GridBoxSpacings->{"Columns" -> {
             Offset[0.27999999999999997`], {
              Offset[0.84]}, 
             Offset[0.27999999999999997`]}, "Rows" -> {
             Offset[0.2], {
              Offset[0.4]}, 
             Offset[0.2]}},
         Selectable->True]}
      },
      GridBoxAlignment->{"Columns" -> {{Left}}, "Rows" -> {{Baseline}}},
      GridBoxItemSize->{"Columns" -> {{Automatic}}, "Rows" -> {{1.}}},
      GridBoxSpacings->{"Columns" -> {
          Offset[0.27999999999999997`], {
           Offset[0.35]}, 
          Offset[0.27999999999999997`]}, "Rows" -> {
          Offset[0.2], {
           Offset[0.4]}, 
          Offset[0.2]}}],
     "Piecewise",
     DeleteWithContents->True,
     Editable->False,
     SelectWithContents->True,
     Selectable->False,
     StripWrapperBoxes->True], ")"}]}], 
  RowBox[{
   RowBox[{"-", "6"}], "+", 
   SuperscriptBox["\[ExponentialE]", "5"]}]]], "Output",
 CellChangeTimes->{
  3.635670625051888*^9, 3.635670657215683*^9, 3.6357023365729856`*^9, 
   3.954603534729981*^9, 3.954603570975284*^9, 3.954900128520083*^9, 
   3.954900169823295*^9, 3.954907891164613*^9, 3.954916040794746*^9, 
   3.9549163404464407`*^9, 3.954916418806929*^9, {3.95491648543598*^9, 
   3.954916502503557*^9}, 3.954916648711274*^9, 3.954916904125061*^9, 
   3.9549169907445393`*^9, 3.95491713273746*^9, 3.954917233269136*^9, 
   3.954917315014841*^9, 3.954979726769043*^9, 3.954981020232712*^9, 
   3.954981686520412*^9, 3.9549817460540323`*^9, {3.9549817896960077`*^9, 
   3.9549818076379433`*^9}, {3.954981849726554*^9, 3.954981867642353*^9}, {
   3.9549819201471243`*^9, 3.9549819308680696`*^9}, {3.9549819614577227`*^9, 
   3.954981999651731*^9}, 3.9549820348231287`*^9, 3.954982081330572*^9, {
   3.954982170473044*^9, 3.954982186308592*^9}, 3.95498320711754*^9, {
   3.9549832653419943`*^9, 3.954983306077366*^9}, 3.9549844701202717`*^9, 
   3.9549949462393913`*^9, 3.95499937030005*^9, 3.955077776459897*^9, 
   3.9550786366666307`*^9, 3.955096636522564*^9, 3.955097294564809*^9, 
   3.955097356452936*^9, 3.9550977960836763`*^9, {3.955098630038546*^9, 
   3.9550986326271763`*^9}, 3.955099282154628*^9, 3.955099432720913*^9, 
   3.95509948914223*^9, 3.955185697212101*^9, 3.955186473284602*^9, 
   3.9573244316802073`*^9, {3.957324463259078*^9, 3.957324553368513*^9}, {
   3.957324584665059*^9, 3.957324629419407*^9}, 3.957324679565465*^9, 
   3.9573247134629*^9, 3.9573247477383127`*^9, {3.95732479087882*^9, 
   3.9573248136606903`*^9}, 3.957325425064636*^9, 3.957325465085939*^9, 
   3.957325526756597*^9, 3.9573283586130857`*^9, 3.9573285229383698`*^9, 
   3.957328827284512*^9, 3.957328870775961*^9, 3.95732898536561*^9, 
   3.957585116084547*^9, 3.95758710362869*^9, 3.9575874318915873`*^9, {
   3.9575876801645737`*^9, 3.957587691130541*^9}, 3.957588269274433*^9, 
   3.9575883215320883`*^9, 3.9575884620249434`*^9, 3.957588554974987*^9, 
   3.9575891938519278`*^9, 3.957589404456441*^9, 3.957589664493038*^9, 
   3.9575902152881603`*^9, 3.957590607492448*^9, 3.9575990645647573`*^9},
 CellLabel->"Out[1]=",ExpressionUUID->"b3d0fc78-add6-43a5-827b-f96a00ac8a53"],

Cell[BoxData[
 TagBox[GridBox[{
    {"\[Piecewise]", GridBox[{
       {
        TagBox[GridBox[{
           {"\[Piecewise]", GridBox[{
              {"1", 
               RowBox[{"x", ">", "1"}]},
              {
               FractionBox[
                RowBox[{
                 SuperscriptBox["\[ExponentialE]", 
                  RowBox[{
                   RowBox[{"-", "5"}], " ", "x"}]], " ", 
                 RowBox[{"(", 
                  RowBox[{
                   RowBox[{"-", 
                    SuperscriptBox["\[ExponentialE]", "5"]}], "+", 
                   SuperscriptBox["\[ExponentialE]", 
                    RowBox[{"5", "+", 
                    RowBox[{"5", " ", "x"}]}]], "-", 
                   RowBox[{"5", " ", 
                    SuperscriptBox["\[ExponentialE]", 
                    RowBox[{"5", " ", "x"}]], " ", "x"}]}], ")"}]}], 
                RowBox[{
                 RowBox[{"-", "6"}], "+", 
                 SuperscriptBox["\[ExponentialE]", "5"]}]], 
               RowBox[{"0", "<", "x", "\[LessEqual]", "1"}]},
              {"0", 
               TagBox["True",
                "PiecewiseDefault",
                AutoDelete->True]}
             },
             AllowedDimensions->{2, Automatic},
             Editable->True,
             GridBoxAlignment->{"Columns" -> {{Left}}, "Rows" -> {{Baseline}}},
             GridBoxItemSize->{"Columns" -> {{Automatic}}, "Rows" -> {{1.}}},
             GridBoxSpacings->{"Columns" -> {
                 Offset[0.27999999999999997`], {
                  Offset[0.84]}, 
                 Offset[0.27999999999999997`]}, "Rows" -> {
                 Offset[0.2], {
                  Offset[0.4]}, 
                 Offset[0.2]}},
             Selectable->True]}
          },
          GridBoxAlignment->{"Columns" -> {{Left}}, "Rows" -> {{Baseline}}},
          GridBoxItemSize->{"Columns" -> {{Automatic}}, "Rows" -> {{1.}}},
          GridBoxSpacings->{"Columns" -> {
              Offset[0.27999999999999997`], {
               Offset[0.35]}, 
              Offset[0.27999999999999997`]}, "Rows" -> {
              Offset[0.2], {
               Offset[0.4]}, 
              Offset[0.2]}}],
         "Piecewise",
         DeleteWithContents->True,
         Editable->False,
         SelectWithContents->True,
         Selectable->False,
         StripWrapperBoxes->True], 
        RowBox[{"x", "\[GreaterEqual]", "0"}]},
       {"0", 
        TagBox["True",
         "PiecewiseDefault",
         AutoDelete->True]}
      },
      AllowedDimensions->{2, Automatic},
      Editable->True,
      GridBoxAlignment->{"Columns" -> {{Left}}, "Rows" -> {{Baseline}}},
      GridBoxItemSize->{"Columns" -> {{Automatic}}, "Rows" -> {{1.}}},
      GridBoxSpacings->{"Columns" -> {
          Offset[0.27999999999999997`], {
           Offset[0.84]}, 
          Offset[0.27999999999999997`]}, "Rows" -> {
          Offset[0.2], {
           Offset[0.4]}, 
          Offset[0.2]}},
      Selectable->True]}
   },
   GridBoxAlignment->{"Columns" -> {{Left}}, "Rows" -> {{Baseline}}},
   GridBoxItemSize->{"Columns" -> {{Automatic}}, "Rows" -> {{1.}}},
   GridBoxSpacings->{"Columns" -> {
       Offset[0.27999999999999997`], {
        Offset[0.35]}, 
       Offset[0.27999999999999997`]}, "Rows" -> {
       Offset[0.2], {
        Offset[0.4]}, 
       Offset[0.2]}}],
  "Piecewise",
  DeleteWithContents->True,
  Editable->False,
  SelectWithContents->True,
  Selectable->False,
  StripWrapperBoxes->True]], "Output",
 CellChangeTimes->{
  3.635670625051888*^9, 3.635670657215683*^9, 3.6357023365729856`*^9, 
   3.954603534729981*^9, 3.954603570975284*^9, 3.954900128520083*^9, 
   3.954900169823295*^9, 3.954907891164613*^9, 3.954916040794746*^9, 
   3.9549163404464407`*^9, 3.954916418806929*^9, {3.95491648543598*^9, 
   3.954916502503557*^9}, 3.954916648711274*^9, 3.954916904125061*^9, 
   3.9549169907445393`*^9, 3.95491713273746*^9, 3.954917233269136*^9, 
   3.954917315014841*^9, 3.954979726769043*^9, 3.954981020232712*^9, 
   3.954981686520412*^9, 3.9549817460540323`*^9, {3.9549817896960077`*^9, 
   3.9549818076379433`*^9}, {3.954981849726554*^9, 3.954981867642353*^9}, {
   3.9549819201471243`*^9, 3.9549819308680696`*^9}, {3.9549819614577227`*^9, 
   3.954981999651731*^9}, 3.9549820348231287`*^9, 3.954982081330572*^9, {
   3.954982170473044*^9, 3.954982186308592*^9}, 3.95498320711754*^9, {
   3.9549832653419943`*^9, 3.954983306077366*^9}, 3.9549844701202717`*^9, 
   3.9549949462393913`*^9, 3.95499937030005*^9, 3.955077776459897*^9, 
   3.9550786366666307`*^9, 3.955096636522564*^9, 3.955097294564809*^9, 
   3.955097356452936*^9, 3.9550977960836763`*^9, {3.955098630038546*^9, 
   3.9550986326271763`*^9}, 3.955099282154628*^9, 3.955099432720913*^9, 
   3.95509948914223*^9, 3.955185697212101*^9, 3.955186473284602*^9, 
   3.9573244316802073`*^9, {3.957324463259078*^9, 3.957324553368513*^9}, {
   3.957324584665059*^9, 3.957324629419407*^9}, 3.957324679565465*^9, 
   3.9573247134629*^9, 3.9573247477383127`*^9, {3.95732479087882*^9, 
   3.9573248136606903`*^9}, 3.957325425064636*^9, 3.957325465085939*^9, 
   3.957325526756597*^9, 3.9573283586130857`*^9, 3.9573285229383698`*^9, 
   3.957328827284512*^9, 3.957328870775961*^9, 3.95732898536561*^9, 
   3.957585116084547*^9, 3.95758710362869*^9, 3.9575874318915873`*^9, {
   3.9575876801645737`*^9, 3.957587691130541*^9}, 3.957588269274433*^9, 
   3.9575883215320883`*^9, 3.9575884620249434`*^9, 3.957588554974987*^9, 
   3.9575891938519278`*^9, 3.957589404456441*^9, 3.957589664493038*^9, 
   3.9575902152881603`*^9, 3.957590607492448*^9, 3.9575990664196815`*^9},
 CellLabel->"Out[2]=",ExpressionUUID->"7d52ae7a-b7b1-4e68-b86e-9be9ff609599"],

Cell[BoxData[
 GraphicsBox[{{{{}, {}, 
     TagBox[
      {RGBColor[0.368417, 0.506779, 0.709798], AbsoluteThickness[1.6], 
       Opacity[1.], LineBox[CompressedData["
1:eJxFzFsog3EABfChuaS0kkwiNLZQQgoZhSWaLESJtgwT5St5kMY3uStPLDGN
F5e5TSSskBhbW1ImIkYikttMFmkonf+p0+n3ckLLqfxKVwaDEfXbvy1tibY4
ndZNxn8ubFmst3diiUwqvH0grhQN75iPievCPJeHtMStu9fKeDHxhI+qWLZx
Ab+ovc725efwtMbf0rZ9CvMVVl5d4gn5P+72DtYdwXq29HKJeQi/h3+waPoA
HkxulEk6TTAdqTfkcnfhgMWOq3HOFuwMFK33167AYneHsLxvGp5Vft8f8ok/
OW5dgicNPJDhs8XLIzYoOAnPrCk47ksUJB8Yh5kvmkelagzOp7W9HkLitKCa
PJtjFG4oUWyv6tTwuWV2RpA6Ai8YmXKxYBCeq6KSIiZ7YTtbPWHN7YFTTGbf
IXsXbI6JfPJO74BPXo2C6zUari7ihhR5NMMOXfunobAJZrenaeefG+Cpu5Ge
UH49TA3b93h+FDwfXRNrz6mAVQ/Z5iVTGXzavJlAuxTAScyYycubTPgH1zTC
tw==
        "]], LineBox[CompressedData["
1:eJwdhwk4FIoCRkVPUlqUpRqhzVTXTZYbSv+g7JdkKYksKQqlJFlCqciakL0s
RWRNYpSIcVW2yb7PmBkzljEKkci7753vO9/5jqzDlZNO/Hx8fDn/+r8+WDt2
77zPR/D9n5WkPzxTqh4/roWHnSjZXFqANHNaxCsquxYHT25XV9kgQHqncVs+
rLIWBNmsu7IrBEiGq+xS7jBqUSvtZCzF4CddStrp46FUByGmVu2zbH7Sy+pc
FZO2OiSNUY+3KPKT9ohUvBLeVA+GXcJsuOkKksyLjqSgmAbsPFJnfMFmGfEC
b3b8mdOAgRqNRRetZYjYx+b2vm/AT32Od7DcMha2mZGVRhsQkvgxZunbb3Q8
au1h4RP+NqpQ+P3gNx76f5E04H7CQHJbGLF8CTPmNfGiel+QFxed+4y4iAaB
/JjMpSa07r0RrKvzE7SYgiuDG5tRYi4zxjz4E/OyRUZb9jRD8s0ppxipnyCS
XgtGGTdDYaTYRWp2Hg/8Knx8njbDv0JR/3vWPHRmKQ6mmi0o8PrsF75qHg7X
ryQGaLWiZS72tnz3DwydD3GRv0/FwtGfrfFZM/joTCLtfERFvRq/o1fMDF64
zotvSaGiLGX4ulPgDFw9netWllCh3qo64HF2Bgt39aT7B6hwt5ey1RKbweZM
oY6HKl+xc9Xtd2Wh0zCgh5A4zK8IPRCuG+v/HaU2oRKZ2u3wdfNmB0ROIa5v
dbeTcTtentJtlQ2cgpfVwwSiVTsmFWQaWjymoGoRtqXAvR3Tpn7vTCymUGkU
sa0isR1Pe6LTBglT+Hj4kXQLrx2vfH0Uz53loXVLotyv5A50qvuT3pRwMd6R
c8hsphO/F313pD8dQ4oreYfN705oOcpUj4SOwVigUeSiUBe+Uh7aa3iOoUiB
x/AhdCH1xFUfKf0xeIWpRGcc68JI0eKj7OlR8Gt+5HyL7UJQYjery3AUW1/1
JUardGPK40C6iRAH+nfWLTZ59eDn08EzvAIWTlqcMikK6oEYgfQjJpmFM8Rn
GTHhPZhLl1uhG8KCa/NB/VMZPWC4UeRp9ixEb7WIpzX1oDDqlm2HGAtdJckK
07t6ETwksOdDIBNODKKTZFsvPBUvcBQdGAg6pt3scKAfJLIEof0EHWcUpIzC
1fqhIwWjv7ToUCbMfXqj3Q/DTd6iWUp0jEznUoRO92PAyeVIhjgdRpmi7wsC
+yFPHRMkDtAgyT+ct0DtR7SH4GNTVxqKPgSGxngOoKfF4v373UOgqVcd+1gx
CPW+6QDx3314+8zuVXntIEpbjC/Fj/QhUlBgc2HTIIIC+BKILX048lWXkUwf
hP+D/OC7z/qQ4EINurF6CG+1/CRFj/XhRAKzimg1BEdPyfl7kb2omRVWi5of
wvhsnZqLQg9Mu/PEC5JpKC+/lXHseSecXybcFkunYcCM/lkvuhOBPvdG/F7Q
IGKblGnr24kCwrkyw2IaLpg67/tg2glhe1HL0XoafusI8kyXO1A36h236zsN
ZVHhocU2HVD9dXxzsh4dxK/h+2f3tEN6O21jyCwdBIOg7DgOFWm+YusfL9Bx
60r0QXI3Fdt7DNamLdNxX8xRZbzh3499I1i6ehhrmBJ3r72kgiAc9mtIahgR
OdTdYpepkPyhwjqkM4x80a1bM6ZasaE5rJwdP4wqU6O2hJWt4Lt96JyuKgM8
m5RsgZRG5N0Kia7SYCD2Gu59DmiE5Y2eGhVtBl5eHrj20rER+a6+u3YZM5Ap
tfaPwv2NOGP9YZTvPAOL6pv6u959Qamqric5igGKrmVSOOMzLk5bhsqzGWgz
2Ke9oPkJzc5erzfFM3HEcUqCerQe3ul5Vh7JTFhOTp+6QqzHjl7acvMzJmQf
/jKTEa2Hl6Gh0cM8JniGlzTJLAq2/ynD4qthgiY0ptEYQYH79CfxyXEmGGfW
6VvT67DutpRPgyYLB7nMtHdxtTB+XEfy57LwPubi0mWFGtid1vK7/Z2FnVuf
tPpL1+CaVPXbgDkWlK2m+lLW1eBJduWfd1aMwPLuoAc/txq0yhLCA7ERrN6e
7nsptxrXmc/mozVGkNbxhPhcrhoJKv5FWREjMB6elV22rAK9S0WmUZ6NU3Jp
29zyyZA+3BKlpsSG/kHKonoUGTZpzssvVNk4S4ty3+FBRs/55MEgbTbW50Tm
a6iQQf3Gl3rIio3F/7xAZlUFatY0bskMZuPCj707JTvLkQ6HTT59bKzND+OT
lHgL++xIQWIoB4JHkCUz8BpCT66uUYvkoHnRNvlk/WsU3D+5weAxB01jPxLi
C19jwUl8q2sqB9QDqe7md14jdleafFExB+WqiXPPia9Rn55vrtrLgWH7Te1Y
7xLsS2nM0Ns/Cq3DWZJHdxdjJloYLk2j4Ak/Ku2yyUfi+9Zyu6+jGMpfvEtU
y8fRsXjF012juN5tVx23OR8h2jv36NJH8c93ISLlyysQfhwW2T07ihAnI+Mb
h1/huLVbH40whlnliNVCMnmI391687TrGMyuFPzluJQDNXJcke6acfj5/P0o
eOVzCN+7aZu3YRzGumus3zGy0GtitXa9+DiUWPtK19dmwY9FcO6UGYeDyOxb
oTtZqN6QJe301zh00slBmiuyoHOxJPKO/ThayJoa5JWZOLm5xfX923FYt5nt
k5dOxyV3ob1K5ydACo/8MKuejEyKoqu6ywQOpI5KO61ORj/BplDTfQIb3A45
/OpKgvGXYpUT3hNIS6gWTbmRBEWitZZb+AQq5S3bcksS8Yueb51dOoHspltp
DKUEhFuYRW77Dxd8FKbfrGkcCo+kTQu84GIpkHLw50QUNisyL93M4yJCllNV
GBsFb7l9w2NFXKyuP2ZbfCQKWqJlrdRKLurSwttjIyLRyW7Kf0rlwqHApLhD
MQKLMUsXDy9x8U/qustCYQ+hN3q2/5r5JGjxn5PvX72H/MEMsxGrSXTSL1Pk
ZO9BtJ3z2ercJCIIZ1zXfg1GX5VnBenSJA7N1Rg9VQ6Ge2x4/LrASciwhwms
xTuIxbsTuXmTUDZxrfmQGAh63DYKnZ8HRbrpkr2gNwokcqnzq3jw0zdXIQTd
hF+i6uB6ER70xMo1SYteEE+1mNOQ4GGLePWDuukbMMiK2pu0n4dmxq6cUvZ1
lJQIRJ405yHDaGFLJ+UKApRjklyseOATPuB+qMEdRmUy2YG2PKTwpco5fHHD
SIVGdYEzD08ipww2tl/Gtpqb34X9eVC6XjlTN3kRwS3jlrXPeWD3n/aZ17OD
qamPY28uDzWxFn5GhbbY3iZ09VshDwbH5XXkms+ivHN3qDSZB7cD62gWG6ww
MXCu0reZh/vbzm/3emGKinOT/8S08dA9nHLc4qkJ7tP92l9288DNmlmRO2MI
GVYit2uYB2LZxhMiOcfAvUBcmGTzkHB+WFtCUBNkTpmgIJcH/YXHtqua1WEx
0SatPMfDiQXtzeMUIqDc+aB+gYciK+vk/U5S+C85z0Et
        "]], 
       LineBox[CompressedData["
1:eJxFx2kogwEAxvHXKHJMW7RSQkaM4cvkqAklMcOsKJnl+OLMUe40mQhNzlwr
ZwuZs6T3g5D4oMxoPmjuoohh5h5K7/PUv6efR1axKJdGEETgb39/duVEDtEe
Ioj/zYQJ1Sk2cGdND+/EFs788ox6cYRj+PnbMibsX78gdHCG34jIdLYL3GUl
KRex4ddsFk/jDUs29oyJvjCnIboiIQBeN/tUx4bAj+9P9XwBnGRoaeWUw3T9
8ihtEybqZOLQEgPlD5VEfc58pFw4oG5nrsMrfs02jKInyvZxpf4N9GfKOu6e
toqEp5UR7EuJkXKaOpjh+g3XyEdkx1MvlFXXroN0gYly47BcqhfCUtGd12wy
zCLJuYRUuEmRvtWWBecE9xtsq2D3RqdY60n4M6TWQaeCj+4u9ienYUXqYkbM
PPzNEZXJSfhYo1BaauGVJlO29hDuDs/0HTuC4ycClqL08Grl7o7sBu7l8hTJ
t3DJ+ZDY4x72ERScrD3DVhYH4x0m+HQ5PE/6DpN5Y4FBX3Cfm53RbIZ/AOYG
xKE=
        "]]},
      Annotation[#, "Charting`Private`Tag$3980#1"]& ], 
     TagBox[
      {RGBColor[0.880722, 0.611041, 0.142051], AbsoluteThickness[1.6], 
       Opacity[1.], LineBox[CompressedData["
1:eJxTTMoPSmViYGBQA2IQHVOnc+X///v7GaDg3id3gc9fEfyE9GSfZ68R/NSA
WUfOXEfw85Q4ts5cj+A3Hns81TgewV/GNzs8fd89OP/DPM7b52ruwvmrVopf
aT58C863bbivkWdxA2H+9Q5uuV1X4fyjEskPNrNehvO/qn4XqK+/AOdPt6pI
T2g7DefXax094at+DM6X3NT6cKnKQTj/v3TA3snZ2+H8eLYfPkm9q+D8NVP/
vrxsi+D/UmFud323Es6f4sx3UMMfwT/RoGL6XmAFnG/0O0C2ZspSOJ/1w8q3
U2cvgPOD6td3sfsg+PayWf6ffsyH80uiGg7v2DUPzr97Zc1qV7s5cP6Gk6w1
8a7T4fy1afmWasu74PwvEvOW3ffthPNtTp8RnvmlHc4/o6/1jtupFc6/8fGk
6+Od9XD+Op0swy9eKXD+7NeeZzafjoXzb9XuN61nDIbzLVn1lz946gLnAwD1
gK3C
        "]], LineBox[CompressedData["
1:eJwV1nk4VdsfBnBxKynpZyYkqaQ0U25Xr0iDNBBCczdj0iyZMjSJIoVSqRBl
ypCZzKJkyJT5OM5xjjPsXYpE8lv3r/N8nmft8+z13Xu971544oyFvaiIiIjC
NBGR/371p69KZLC3omrcoVh8ygVa+i6a+5faICJ93zSuxlVY3S7R6u1xwC73
07kmx+9Ar+yvi2NGrlAX8T2xXj0cs3/HH53VchYWAUpR3SER4K/lJS3Sd0er
7dsWz8NPYL2vQD3F3w+vX9seVqLiMTcmOGu40x/7mRT/SHQCqvmHtumvD8R1
l1x/fZNX0Ls5dap68DrWeJTczIxMhsK7rbmMXcE4LNF630U2A4IIToLE7PtY
+v7iv+eu5yJF7LwBWp9C9eVX45vfyxC+QbDKyj0G6alXjY7vLofHKQeNUwrP
0EOd1fiRUI5Y59TAjyuew00xz97EtgKnm144/XR7AT+ZcYknBZX468XttXu/
x8GjdvPHnWffY53hoeo/E6+wuC/bWO11HXaUTI2m3ciAY9hXitJpxjMDL1nr
zAyEdprt67Fqxmjh6JrJngyY9C48/tqnGfF5Qtddupn4xP02vauuGSKZXUzO
QCYsLPpvJjq3ID8+t159y1tMX7DN88+TVmjfPpMQPpGDluwbkY78dsy26rNy
P1uEzqB930dXdMOm0FvZ/HERms+W5d8z60bCQuW+5dVFSG6sqf6fazcMKUun
/vnF+DCnW7I8qRsXb37wNHtfjHOWH4rYS3rQm5/9TEOtBLF/Sb03U+6FrVT1
RQ67FG+Tzmquovqw4uKTd/fvV8Avx+nsocR+/LCRdA9NrID61viiHVn9KDLw
1QkurMCpAlb08pJ+7Jp57EnAQAXeh7Rot7b1wyV6kee5dZXoXd50Mm86E69L
k3T3Nldi3ueCe1XHmVgimZ8iIVON6tUtq1bIDEA9oTXaP7wGFzxn/Yw7xEKk
WLbGylc1uHHhQ9RmRxYkjz9I6iyugdPGXsXGcyyMz99fsG6oBqmXGjvbb7DQ
eq+xg41aBM1fv94rnYXbPh8VTYW1eDsrsFNBlI0flmWR0js+wvQgL7I7ho0a
sdTwuMlPSNc8+Jdq6SAY4Wlnev9Xj8szPUQUagYxtjDdTGlJPWaIh92RaByE
lmHWjNA99Wi4NOHW2zeIm975np7P6jHydbBLf2oQ20aqTphvacBU0p6Cin84
OHHhzKOrRo3QGUp5ZpLFQd/JW846N5qwyUfed0YoF+VOhoaL7jUhz6LASS6S
iwTXMXmlJ01Y/fCFutpTLlwvOlX+ldmEjjBHSdVkLsYDdyzo7mmCzOZ5bk3V
XMjGibfe1v2MmEnNdsVJLkz7bxlyWZ9BFa8qNrEfwtvDQQpxxi3wTAnOW7yY
h4iuWV/s97Tg/nqjR2+1eXC3vf1Qy7YFr0aXJm5ezcNGq2ClNLcWxO55Y7d1
Ew+FZnfm5z9qwcU3a+/Jm/NQvunegga6BWIqG7M7vHhoVHq0dOJxK1Lz1o6O
fOKB3/pqw/4fbWgxXcaztOfjiWuBxuE/bciTnb/dz5mPPWJ1ko7i7Sg0Yf/z
6jQf6avpAU+Vdpj6vZ4UXuLDPVg3LHZrO1rNZquZ3+BDdEs599uDdvhe3qLp
kcCHckrXozDdL2heU7biIIuPnQFzf39y70Bs6ZLJSWsBLKwO7E3370Cq/We7
FDsB7LSex4aHdOBO62+3A0cEcK1fs/NAbAf8tEaq4uwFCFO2imR86sBvtoi3
3EUB2jMfr/6u2Qm6cuvpo2EC2A9o2Ss2d2JVuLX082oB/Lca159Y1Y1me9az
E9pC2K1WNQvR78Zl8ZfmC3WEWK/yszbbuBtKP1Zm9qwSYvB7UpW4TTegOnpj
r64QZnHSxWl+3TBPO5mpYCiEoigzebypG4Vb4uI3WQmRXuIXFH6xBw+043f1
+gjB+Pvd1vL8XqhVxrcLaoTIfX4sJa+iF0ZbfqUqfRTi7gwx2TefeiEhXZW+
9ZMQ/3zePvC4vxfPabctEU1CPHRu8r80qw89dYE56p1C7HvIeqdl24cfnYyl
TJ4QZSMS+qFjfXh3pzxdcTYF8y/J8mmPGaj6tcrk6TYKTq8f+sq9YOBY3wnm
9R0U/DyvD3onMHChubTA1ZRCmsrRnF0ZDGQHf9fQ3UNB4ri09VA1AzYPXo6n
W1GoHPKI0BxmQNw5e671SQobJ0xkH+/oR61fUNVRPwoL1Bj/uzXSj2EFB8/i
LAoxXnJS98f7kVK/VWlJNgW1DtM5MVP9KFxe4XEnh/hB9oy3s5h4ujjYxyaf
gopE8ESfKhMX5O7n972joDiqy96wjYnlHnbNWbUU5tUH53EimSi5isVXeimE
LS/LHn7MRFuWSXphHwWpoNHMyedMcF8wlCYZFOZuPZ4qk8xEY+WJEO8BCnMK
9GJRwkRc+f6ZblwK4gn9wVEcJhLgr6gyTEHEd8PR7RsHoPdZ/0XSXzSSr9wK
e2cwgD8/FSqY02lYX+oo0zUegPzR0XSlmTRSXb00NfcM4M7ZTz8CZ9GwO1gy
JHKSXG/qoG86l8bbjdsvFoQOoLHEKypGgYbjd+sgHc4AKqtir51eRkOaTiyI
FwzAV69S2l+bxjveGH/+8ADm6MmF3F9OQ5YZvUdicgAiaiPG2To0Sht7ZTjS
LOTb7GLy19BQTnOIeb6ZBdO4orglf9Ood3LPkolkoWjfKvsvO2l4vEi2PfeY
hdq9uYnVpjQ0OhlT9c9Z6N19fjxrFw33XbvMbiezYBIY1xy8m4baSnW2SBnJ
6aZil9XmNNy+18pTfBbkV0t82W1DY66vqmfNFjYU3C7RvfY08nIs1JdsZ8Nn
/pf0dAcaJ+ib1YFmbMhX7oz2d6SRc2xYGgfYsDy3gqvuTOOI8fvkbFc2ji4K
DbRypZEmfq4nNooNf6++/VHnaey5X2noI2Sjr81OLsCXxjEbI2/fYTbap2k3
6FylcV61NPfqTzaeDlT0fSGOSixcGTBtEJd7HWfq+NNgFGaq3JQjuZ77wfdT
II0LrOdjYQaDqKN8rtK3aDzU9UmPvzOIrB3LDQvDaSSNj/Nfhg9CauXrjxb3
aRSVeCxNjBpEUGZW8RBx/86LMa9fDOKI7+52uQga2kdOhaRlk/8TfSh0iCLr
b9g65fUM4nq2h6TwMVnfrqtep8OBmIIFQuJpLNjUEKq/joOnC+lclZc0Dsc4
TSVs5GCzFxWSQtxx8nGvvzEHCiUGez4k0Gj6JvJ0gy3pGTctgz+vaJTNrlOK
u8aBkrSo8Y5UGi9wQsazi4OPu5fcdcqm0Rc7EcBhcBB0oDqSTaw6I2LYcpCD
7jCDOSdyaDyqe9+06hsHJ2/EwTaXxj1bnTD2DC6YWi2thvk0/C+MzTFfy4Vg
/yvtkSIaxxPvztAK4kLjnm7eSAUN8aizs/XvcrFzmYqGXSV5Xjcs5pne56Jw
SYLiO+Jxe3llV9JrTlXzUq9V0XigGaOTnsEFZ7qWz5z3NKpfpFpu7OTiZkW6
+MwPZH5P6mJ3LB+C0Nh1TVIDjcbgtETb1UPIGpLtEmkk76NXWIqL7hAOOkHl
AHGFnWVOCIYgkDzpINpE45BSd23j/iEkhLA0LD/TCI3kf7XxHoK5Z1Ygq4XG
jzAJOH8awuYJZanCDrL/4sa8Y5+HULTrV71YJ43NvMi1Nu1DqN7dv86M+Jbx
oiXb+4dguIAr7CJWGd0kuXhkCA5qV7R/dtEwOXi6i6HCQ3HtRlHVXhqRixsv
27jycH9h23QtJo1NFpHf9p7j4ZrdGb49McP30Knt7jw0SXv5xhFrf+Ee0fPj
4VXaUKrqAI2S29O2yT7gISxAXn8uiwaXXivbWMhDrffLDQw2Df2CiPTts/k4
LeUeuHOIhsT1y0eS5/Gxd7rMuD9x517bOVLyfKwt91UsIPZmqzi1qfNRy+bt
XsYj+TAvfoG9Hh92oRpxYnwa2xwz7wYc52NWULLeKwENC9kG1+JcPqr/SRrO
pGks6ktXXljMRxJ3OcUg/vE6vOZaOR9vpMyi536lEQFrTbNPfNy5dX66M/EX
l56uTiYf+yYjVyp/I+e5jG86JinAgPLV6W7DNFzcxJetOynA7YScaz0/aMRV
rXX921kAydq051PE3SqH32xxE+Bo9FnfhSPkvH/M0N3nIUCAnazfSeK1WgeN
TocIsP/Mshcc4on+1IOJbwUQ/+J+jTlKY73+l5i0fAHWXIlqFvlJ8ilMlJn9
ToBzI94cNWLG5gNOlTUCPN+w74gdceVjkUv93QKcGVt0p544xGr/3fnThZgt
cUohZYxGVYpPk4aEEDCxqKkm/iP2SlZbSoiOkRbDfuKzmb+jNyoJsSLocJDc
LxpWUgmJVuS74GD8Th8vYrXasdJQ0vPbnt+VNxin8eafmO9iCUIoHac2PJwg
+b2W5XI5WYh7KOpMJfZYqs3kpQuhF+S1pYLYSDqnsalQCM3L0QeFxG2cT6nP
SM/3jrLeb/5N43f4pOOmSSHqaq6ktBEfv2XclyZKYbXr15dc4mqfIGsNcQpn
Ai45jBOHOsmZzJKh0BDsaqA6SfJ+s45GuxYF67y9O44R7xg61H3eksJCt/MT
XcSpvbH7B20p9Pkt8+YRS7dwP9gepXC+iFk9Rtz17mK+oQuFI9oyhbJ/yLwf
hETOJT1vV+W4yJS4OeizZMB1sl5O55c18caritdHblPYHXU0+l/iaS7xF7oj
yP10voM38QPSTEnJFBaVG85PJv61XrRGNYNC6Zxd5jnER7R34B75Lpg3S9Oy
jHipXIuORxmFAamvpW3EBTy+xLZ2CllySZumiBcw1gTkd1O4ksHqFp+ica31
8q8VTLIf3W1m0sR7SsW4MkIKfx9bGqlJ3B8xv6pflJyTdb87txGnKSQ1jZEe
91l83GUPsfejjb1SkjQCFp1rsCKWf2r104D0tvkzxfkniU3jQ5dFk15u2rKi
yJdYYYmaXsZqGpKTYb+vEbMSU4xqdMl7UpskE0zsm1x7cBQkp+P8qiOJMzPF
7lpY0ghXNjFKIb66Pjza2ZbkUANzUwaxWY56ot8RGk+k9SVziAfzDUrTnMj9
KIduKCHO2lRXV3WahldwfVgFsV+xXUc36c1FAybl74nnl10elvAhcwiyS2sg
5hrNmFoYQGNxoZ5zM3FO5YPZ+jdpODyq+d1GvK8mQ9PxHo1AqdtpPcSqpoZr
fCNJz1b8rGMQ8z7WG0SQXjM6FFU58N98G/jWFaS3FB04GCI2N/f8tzOJRvvK
1go+sVqz+Nlvb8i5DT6zkCLmW0Z5i5NeeiZosflKnNe2OGhBAdlH4iKXYeLr
Nm8j9EpozPp9xeoHsUWnUexu0ivn540qjxIvONSUdrKW9MT37IKfxIKeo4Ve
9TTknrav/0Wcf5R6H95Meo3vETROfKPfu+X1F/JcE3LzJoj3/zu7v7SHxk7f
jPLfxOrsR8J2kstxEtcSJ4mFDlrjFIfMt87M8Q9xATdnxgwhyWGdZaJTxLdc
TGRUSa6V+ep5/GcrQfOC9SRHOifu1f5nrG+7WU3O/ewNjYL//H8UpEY8
        "]], 
       LineBox[CompressedData["
1:eJxTTMoPSmViYGAQBmIQ/fCpyJ45TB/sGcDgg/2k6qmm97kQ/Pi/yk7f+BH8
nwyO0SpSCP5klriSIBUEP+BjZ7dWCYLPd2/rIqYjCD5DbWOIZeFHOP/3irj1
j4Q+wfm5s9b3Ch1C8Hdod3AI5n2G83m8inSa+L7A+dd1L1yu3IPgr55nr/Ik
7iucH7HeTFD2H4Jf3bqw8c6qb3D+iheys/l8vsP5Ci0iHuzLEPzp8txf//9H
8AG5dGJj
        "]]},
      Annotation[#, 
       "Charting`Private`Tag$3980#2"]& ], {}}, {{}, {}, {}, {}, {}}, {{}, {}, \
{}, {}, {}}}, {}},
  AspectRatio->NCache[GoldenRatio^(-1), 0.6180339887498948],
  Axes->{True, True},
  AxesLabel->{None, None},
  AxesOrigin->{0, 0},
  DisplayFunction->Identity,
  Frame->{{False, False}, {False, False}},
  FrameLabel->{{None, None}, {None, None}},
  FrameTicks->{{Automatic, 
     Charting`ScaledFrameTicks[{Identity, Identity}]}, {Automatic, 
     Charting`ScaledFrameTicks[{Identity, Identity}]}},
  GridLines->{None, None},
  GridLinesStyle->Directive[
    GrayLevel[0.5, 0.4]],
  ImagePadding->All,
  Method->{
   "DefaultBoundaryStyle" -> Automatic, 
    "DefaultGraphicsInteraction" -> {
     "Version" -> 1.2, "TrackMousePosition" -> {True, False}, 
      "Effects" -> {
       "Highlight" -> {"ratio" -> 2}, "HighlightPoint" -> {"ratio" -> 2}, 
        "Droplines" -> {
         "freeformCursorMode" -> True, 
          "placement" -> {"x" -> "All", "y" -> "None"}}}}, "DefaultMeshStyle" -> 
    AbsolutePointSize[6], "ScalingFunctions" -> None, 
    "CoordinatesToolOptions" -> {"DisplayFunction" -> ({
        (Identity[#]& )[
         Part[#, 1]], 
        (Identity[#]& )[
         Part[#, 2]]}& ), "CopiedValueFunction" -> ({
        (Identity[#]& )[
         Part[#, 1]], 
        (Identity[#]& )[
         Part[#, 2]]}& )}},
  PlotRange->{{-0.5, 1.5}, {0., 2.5}},
  PlotRangeClipping->True,
  PlotRangePadding->{{
     Scaled[0.02], 
     Scaled[0.02]}, {
     Scaled[0.05], 
     Scaled[0.05]}},
  Ticks->{Automatic, Automatic}]], "Output",
 CellChangeTimes->{
  3.635670625051888*^9, 3.635670657215683*^9, 3.6357023365729856`*^9, 
   3.954603534729981*^9, 3.954603570975284*^9, 3.954900128520083*^9, 
   3.954900169823295*^9, 3.954907891164613*^9, 3.954916040794746*^9, 
   3.9549163404464407`*^9, 3.954916418806929*^9, {3.95491648543598*^9, 
   3.954916502503557*^9}, 3.954916648711274*^9, 3.954916904125061*^9, 
   3.9549169907445393`*^9, 3.95491713273746*^9, 3.954917233269136*^9, 
   3.954917315014841*^9, 3.954979726769043*^9, 3.954981020232712*^9, 
   3.954981686520412*^9, 3.9549817460540323`*^9, {3.9549817896960077`*^9, 
   3.9549818076379433`*^9}, {3.954981849726554*^9, 3.954981867642353*^9}, {
   3.9549819201471243`*^9, 3.9549819308680696`*^9}, {3.9549819614577227`*^9, 
   3.954981999651731*^9}, 3.9549820348231287`*^9, 3.954982081330572*^9, {
   3.954982170473044*^9, 3.954982186308592*^9}, 3.95498320711754*^9, {
   3.9549832653419943`*^9, 3.954983306077366*^9}, 3.9549844701202717`*^9, 
   3.9549949462393913`*^9, 3.95499937030005*^9, 3.955077776459897*^9, 
   3.9550786366666307`*^9, 3.955096636522564*^9, 3.955097294564809*^9, 
   3.955097356452936*^9, 3.9550977960836763`*^9, {3.955098630038546*^9, 
   3.9550986326271763`*^9}, 3.955099282154628*^9, 3.955099432720913*^9, 
   3.95509948914223*^9, 3.955185697212101*^9, 3.955186473284602*^9, 
   3.9573244316802073`*^9, {3.957324463259078*^9, 3.957324553368513*^9}, {
   3.957324584665059*^9, 3.957324629419407*^9}, 3.957324679565465*^9, 
   3.9573247134629*^9, 3.9573247477383127`*^9, {3.95732479087882*^9, 
   3.9573248136606903`*^9}, 3.957325425064636*^9, 3.957325465085939*^9, 
   3.957325526756597*^9, 3.9573283586130857`*^9, 3.9573285229383698`*^9, 
   3.957328827284512*^9, 3.957328870775961*^9, 3.95732898536561*^9, 
   3.957585116084547*^9, 3.95758710362869*^9, 3.9575874318915873`*^9, {
   3.9575876801645737`*^9, 3.957587691130541*^9}, 3.957588269274433*^9, 
   3.9575883215320883`*^9, 3.9575884620249434`*^9, 3.957588554974987*^9, 
   3.9575891938519278`*^9, 3.957589404456441*^9, 3.957589664493038*^9, 
   3.9575902152881603`*^9, 3.957590607492448*^9, 3.957599066745841*^9},
 CellLabel->"Out[3]=",ExpressionUUID->"bc8763ea-10ef-470b-98ca-2ddb3140ea02"],

Cell[BoxData["0"], "Output",
 CellChangeTimes->{
  3.635670625051888*^9, 3.635670657215683*^9, 3.6357023365729856`*^9, 
   3.954603534729981*^9, 3.954603570975284*^9, 3.954900128520083*^9, 
   3.954900169823295*^9, 3.954907891164613*^9, 3.954916040794746*^9, 
   3.9549163404464407`*^9, 3.954916418806929*^9, {3.95491648543598*^9, 
   3.954916502503557*^9}, 3.954916648711274*^9, 3.954916904125061*^9, 
   3.9549169907445393`*^9, 3.95491713273746*^9, 3.954917233269136*^9, 
   3.954917315014841*^9, 3.954979726769043*^9, 3.954981020232712*^9, 
   3.954981686520412*^9, 3.9549817460540323`*^9, {3.9549817896960077`*^9, 
   3.9549818076379433`*^9}, {3.954981849726554*^9, 3.954981867642353*^9}, {
   3.9549819201471243`*^9, 3.9549819308680696`*^9}, {3.9549819614577227`*^9, 
   3.954981999651731*^9}, 3.9549820348231287`*^9, 3.954982081330572*^9, {
   3.954982170473044*^9, 3.954982186308592*^9}, 3.95498320711754*^9, {
   3.9549832653419943`*^9, 3.954983306077366*^9}, 3.9549844701202717`*^9, 
   3.9549949462393913`*^9, 3.95499937030005*^9, 3.955077776459897*^9, 
   3.9550786366666307`*^9, 3.955096636522564*^9, 3.955097294564809*^9, 
   3.955097356452936*^9, 3.9550977960836763`*^9, {3.955098630038546*^9, 
   3.9550986326271763`*^9}, 3.955099282154628*^9, 3.955099432720913*^9, 
   3.95509948914223*^9, 3.955185697212101*^9, 3.955186473284602*^9, 
   3.9573244316802073`*^9, {3.957324463259078*^9, 3.957324553368513*^9}, {
   3.957324584665059*^9, 3.957324629419407*^9}, 3.957324679565465*^9, 
   3.9573247134629*^9, 3.9573247477383127`*^9, {3.95732479087882*^9, 
   3.9573248136606903`*^9}, 3.957325425064636*^9, 3.957325465085939*^9, 
   3.957325526756597*^9, 3.9573283586130857`*^9, 3.9573285229383698`*^9, 
   3.957328827284512*^9, 3.957328870775961*^9, 3.95732898536561*^9, 
   3.957585116084547*^9, 3.95758710362869*^9, 3.9575874318915873`*^9, {
   3.9575876801645737`*^9, 3.957587691130541*^9}, 3.957588269274433*^9, 
   3.9575883215320883`*^9, 3.9575884620249434`*^9, 3.957588554974987*^9, 
   3.9575891938519278`*^9, 3.957589404456441*^9, 3.957589664493038*^9, 
   3.9575902152881603`*^9, 3.957590607492448*^9, 3.9575990667614675`*^9},
 CellLabel->"Out[4]=",ExpressionUUID->"a36f2668-ce3e-4cd0-b748-016c6d9936c3"]
}, Open  ]],

Cell[CellGroupData[{

Cell[BoxData[
 RowBox[{
  RowBox[{"(*", " ", 
   RowBox[{
   "expected", " ", "result", " ", "of", " ", "the", " ", "game", " ", "for", 
    " ", "an", " ", "agent", " ", "of", " ", "reputation", " ", "q1", " ", 
    "with", " ", "the", " ", "one", " ", "with", " ", "reputation", " ", "q2",
     " ", 
    RowBox[{"(", 
     RowBox[{
      RowBox[{"T", "=", "5"}], ",", " ", 
      RowBox[{"R", "=", "3"}], ",", " ", 
      RowBox[{"P", "=", 
       RowBox[{
        RowBox[{"1", " ", "and", " ", "S"}], "=", 
        RowBox[{"0", " ", "assumed"}]}]}]}], ")"}]}], " ", "*)"}], " ", 
  "\[IndentingNewLine]", 
  RowBox[{
   RowBox[{
    RowBox[{
     RowBox[{"Result", "[", 
      RowBox[{"q1_", ",", "q2_"}], "]"}], ":=", 
     RowBox[{
      RowBox[{"q1", "*", 
       RowBox[{"(", 
        RowBox[{
         RowBox[{"q2", "*", "3"}], "+", 
         RowBox[{
          RowBox[{"(", 
           RowBox[{"1", "-", "q2"}], ")"}], "*", "0"}]}], ")"}]}], " ", "+", 
      " ", 
      RowBox[{
       RowBox[{"(", 
        RowBox[{"1", "-", "q1"}], ")"}], "*", 
       RowBox[{"(", 
        RowBox[{
         RowBox[{"q2", "*", "5"}], "+", 
         RowBox[{
          RowBox[{"(", 
           RowBox[{"1", "-", "q2"}], ")"}], "*", "1"}]}], ")"}]}]}]}], ";"}], 
   "\[IndentingNewLine]", 
   RowBox[{"(*", "\[IndentingNewLine]", " ", 
    RowBox[{
     RowBox[{
      RowBox[{
      "expected", " ", "number", " ", "of", " ", "games", " ", "in", " ", 
       "one", " ", "cycle", " ", 
       RowBox[{"(", 
        RowBox[{"N", " ", "games"}], ")"}], " ", "of", " ", "the", " ", 
       "agent", " ", "of", " ", "reputation", " ", "q", " ", 
       "\[IndentingNewLine]", 
       RowBox[{"1", "/", "N"}]}], " ", "-", " ", 
      RowBox[{
      "probability", " ", "that", " ", "the", " ", "agent", " ", "will", " ", 
       "be", " ", "chosen", " ", "as", " ", "a", " ", "first", " ", "one"}]}],
      ",", "\[IndentingNewLine]", "  ", 
     RowBox[{
      RowBox[{"n", "/", 
       RowBox[{"(", 
        RowBox[{"N", "-", "1"}], ")"}]}], " ", "-", " ", 
      RowBox[{
      "probability", " ", "that", " ", "the", " ", "agent", " ", "will", " ", 
       "be", " ", "chosen", " ", "as", " ", "a", " ", "second", " ", 
       "one"}]}], ",", "\[IndentingNewLine]", "  ", 
     RowBox[{
      SuperscriptBox[
       RowBox[{"d", "[", "q", "]"}], 
       RowBox[{"n", "-", "1"}]], "  ", "-", " ", 
      RowBox[{
      "probability", " ", "that", " ", "agents", " ", "reputation", " ", "q", 
       " ", "will", " ", "by", " ", "higher", " ", "than", " ", "reputationf",
        " ", "others", " ", "n"}], "-", 
      RowBox[{"1", " ", "agents"}]}]}], " ", "\[IndentingNewLine]", "*)"}], 
   "\[IndentingNewLine]", 
   RowBox[{
    RowBox[{"ng1", "[", 
     RowBox[{"q_", ",", "n_"}], "]"}], "=", 
    RowBox[{"Limit", "[", 
     RowBox[{
      RowBox[{"N", "*", 
       RowBox[{"(", 
        RowBox[{"(", 
         RowBox[{"1", "/", "N"}], ")"}], ")"}]}], ",", 
      RowBox[{"N", "\[Rule]", " ", "\[Infinity]"}]}], "]"}]}], 
   "\[IndentingNewLine]", 
   RowBox[{
    RowBox[{"ng2", "[", 
     RowBox[{"q_", ",", "n_"}], "]"}], "=", " ", 
    RowBox[{"Limit", "[", 
     RowBox[{
      RowBox[{"N", "*", 
       RowBox[{"(", 
        RowBox[{
         RowBox[{"(", 
          RowBox[{"N", "-", "1"}], ")"}], "/", "N"}], ")"}], "*", 
       RowBox[{"(", 
        RowBox[{"n", "/", 
         RowBox[{"(", 
          RowBox[{"N", "-", "1"}], ")"}]}], ")"}], "*", 
       RowBox[{"Piecewise", "[", 
        RowBox[{"{", 
         RowBox[{
          RowBox[{"{", 
           RowBox[{"1", ",", " ", 
            RowBox[{
             RowBox[{"q", "==", "0"}], "&&", 
             RowBox[{"n", "==", "1"}]}]}], "}"}], ",", 
          RowBox[{"{", 
           RowBox[{
            SuperscriptBox[
             RowBox[{"(", 
              RowBox[{"d", "[", "q", "]"}], ")"}], 
             RowBox[{"n", "-", "1"}]], ",", "True"}], "}"}]}], "}"}], "]"}]}],
       ",", 
      RowBox[{"N", "\[Rule]", " ", "\[Infinity]"}], ",", " ", 
      RowBox[{"Assumptions", "->", 
       RowBox[{
        RowBox[{"q", "\[Element]", "NonNegativeReals"}], "&&", " ", 
        RowBox[{"q", "<=", "1"}], "&&", " ", 
        RowBox[{"n", "\[Element]", "PositiveIntegers"}]}]}]}], "]"}]}], 
   "\[IndentingNewLine]", "\[IndentingNewLine]", 
   RowBox[{"(*", " ", 
    RowBox[{
     RowBox[{
     "if", " ", "the", " ", "agent", " ", "will", " ", "be", " ", "the", " ", 
      "first"}], ",", " ", 
     RowBox[{
     "his", " ", "opponent", " ", "will", " ", "have", " ", "reputation", " ",
       "given", " ", "by", " ", "the", " ", "following", " ", 
      "distribution"}]}], " ", "*)"}], "\[IndentingNewLine]", 
   RowBox[{
    RowBox[{
     SubscriptBox["p", "agent"], "[", 
     RowBox[{"q_", ",", "n_"}], "]"}], "=", 
    RowBox[{"Refine", "[", 
     RowBox[{
      RowBox[{"n", "*", 
       RowBox[{"p", "[", "q", "]"}], "*", 
       RowBox[{"Piecewise", "[", 
        RowBox[{"{", 
         RowBox[{
          RowBox[{"{", 
           RowBox[{"0", ",", " ", 
            RowBox[{
             RowBox[{"q", "==", "0"}], "&&", 
             RowBox[{"n", "==", "1"}]}]}], "}"}], ",", 
          RowBox[{"{", 
           RowBox[{
            SuperscriptBox[
             RowBox[{"(", 
              RowBox[{"d", "[", "q", "]"}], ")"}], 
             RowBox[{"n", "-", "1"}]], ",", "True"}], "}"}]}], "}"}], "]"}]}],
       ",", 
      RowBox[{"Assumptions", "->", 
       RowBox[{
        RowBox[{"q", "\[Element]", "NonNegativeReals"}], "&&", " ", 
        RowBox[{"q", "<=", "1"}], "&&", " ", 
        RowBox[{"n", "\[Element]", "PositiveIntegers"}]}]}]}], "]"}]}], 
   "\[IndentingNewLine]", "\[IndentingNewLine]", 
   RowBox[{"(*", " ", 
    RowBox[{
    "and", " ", "expected", " ", "income", " ", "from", " ", "this", " ", 
     "game", " ", "is"}], " ", "*)"}], "\[IndentingNewLine]", 
   RowBox[{
    RowBox[{"I1", "[", 
     RowBox[{"q_", ",", "n_"}], "]"}], "=", 
    RowBox[{"Integrate", "[", 
     RowBox[{
      RowBox[{
       RowBox[{
        SubscriptBox["p", "agent"], "[", 
        RowBox[{"q2", ",", "n"}], "]"}], "*", 
       RowBox[{"Result", "[", 
        RowBox[{"q", ",", "q2"}], "]"}]}], ",", 
      RowBox[{"{", 
       RowBox[{"q2", ",", "0", ",", "1"}], "}"}], ",", 
      RowBox[{"Assumptions", "->", 
       RowBox[{
        RowBox[{
         RowBox[{"{", 
          RowBox[{"q", ",", "q2"}], "}"}], "\[Element]", "NonNegativeReals"}],
         "&&", 
        RowBox[{"q", "<=", "1"}], "&&", 
        RowBox[{"n", "\[Element]", "PositiveIntegers"}]}]}]}], "]"}]}], 
   "\[IndentingNewLine]", "\[IndentingNewLine]", 
   RowBox[{"(*", " ", 
    RowBox[{
     RowBox[{
     "if", " ", "the", " ", "agent", " ", "will", " ", "be", " ", "the", " ", 
      "second"}], ",", " ", 
     RowBox[{
     "his", " ", "opponent", " ", "will", " ", "have", " ", "reputation", " ",
       "given", " ", "p", 
      RowBox[{"(", "x", ")"}], " ", "distribution"}]}], "*)"}], 
   "\[IndentingNewLine]", 
   RowBox[{"(*", " ", 
    RowBox[{
    "expected", " ", "income", " ", "trom", " ", "such", " ", "game", " ", 
     RowBox[{"is", ":"}]}], " ", "*)"}], "\[IndentingNewLine]", 
   RowBox[{
    RowBox[{
     RowBox[{"I2", "[", 
      RowBox[{"q_", ",", "n_"}], "]"}], "=", 
     RowBox[{"Integrate", "[", 
      RowBox[{
       RowBox[{
        RowBox[{"Result", "[", 
         RowBox[{"q", ",", "q2"}], "]"}], "*", 
        RowBox[{"p", "[", "q2", "]"}]}], ",", 
       RowBox[{"{", 
        RowBox[{"q2", ",", "0", ",", "1"}], "}"}], ",", 
       RowBox[{"Assumptions", "->", 
        RowBox[{
         RowBox[{
          RowBox[{"{", 
           RowBox[{"q", ",", "q2"}], "}"}], "\[Element]", 
          "NonNegativeReals"}], "&&", 
         RowBox[{"q", "<=", "1"}], "&&", 
         RowBox[{"n", "\[Element]", "PositiveIntegers"}]}]}]}], "]"}]}], 
    ";"}], "\[IndentingNewLine]", "\[IndentingNewLine]", 
   RowBox[{"(*", " ", 
    RowBox[{
    "the", " ", "total", " ", "expected", " ", "income", " ", "from", " ", 
     "a", " ", "single", " ", "game"}], " ", "*)"}], "\[IndentingNewLine]", 
   RowBox[{
    RowBox[{"Income", "[", 
     RowBox[{"q_", ",", "n_"}], "]"}], "=", 
    RowBox[{
     RowBox[{
      RowBox[{"ng1", "[", 
       RowBox[{"q", ",", "n"}], "]"}], "*", 
      RowBox[{"I1", "[", 
       RowBox[{"q", ",", "n"}], "]"}]}], " ", "+", " ", 
     RowBox[{
      RowBox[{"ng2", "[", 
       RowBox[{"q", ",", "n"}], "]"}], "*", 
      RowBox[{"I2", "[", 
       RowBox[{"q", ",", "n"}], "]"}]}]}]}], "\[IndentingNewLine]", 
   RowBox[{
    RowBox[{"NIncome", "[", 
     RowBox[{"q_", ",", "n_"}], "]"}], "=", 
    RowBox[{
     RowBox[{
      RowBox[{"ng1", "[", 
       RowBox[{"q", ",", "n"}], "]"}], "*", 
      RowBox[{"NIntegrate", "[", 
       RowBox[{
        RowBox[{
         RowBox[{
          SubscriptBox["p", "agent"], "[", 
          RowBox[{"q2", ",", "n"}], "]"}], "*", 
         RowBox[{"Result", "[", 
          RowBox[{"q", ",", "q2"}], "]"}]}], ",", 
        RowBox[{"{", 
         RowBox[{"q2", ",", "0", ",", "1"}], "}"}]}], "]"}]}], " ", "+", " ", 
     
     RowBox[{
      RowBox[{"ng2", "[", 
       RowBox[{"q", ",", "n"}], "]"}], "*", 
      RowBox[{"NIntegrate", "[", 
       RowBox[{
        RowBox[{
         RowBox[{"Result", "[", 
          RowBox[{"q", ",", "q2"}], "]"}], "*", 
         RowBox[{"p", "[", "q2", "]"}]}], ",", 
        RowBox[{"{", 
         RowBox[{"q2", ",", "0", ",", "1"}], "}"}]}], 
       "]"}]}]}]}]}]}]], "Input",
 CellChangeTimes->{{3.63436493172945*^9, 3.634365163008604*^9}, {
   3.6343651992238703`*^9, 3.634365263497447*^9}, {3.634365324037294*^9, 
   3.6343653921464443`*^9}, {3.634366764341757*^9, 3.6343668252511*^9}, {
   3.634366877453043*^9, 3.6343669677379436`*^9}, {3.634367017027894*^9, 
   3.6343670507889223`*^9}, {3.634367086375063*^9, 3.6343671675130453`*^9}, {
   3.634367461666647*^9, 3.634367508401217*^9}, {3.6343680735455723`*^9, 
   3.634368609831847*^9}, {3.6343686729355097`*^9, 3.6343690388025293`*^9}, {
   3.634369075240279*^9, 3.634369082868236*^9}, {3.6343691185893917`*^9, 
   3.634369175146398*^9}, {3.634369432919697*^9, 3.634369475767686*^9}, {
   3.6346142183569117`*^9, 3.634614267832539*^9}, {3.634615001315503*^9, 
   3.6346152070642138`*^9}, {3.634615244595112*^9, 3.634615258894017*^9}, {
   3.634615294839818*^9, 3.6346154248830013`*^9}, {3.634616519247772*^9, 
   3.63461656320477*^9}, {3.634638001391238*^9, 3.634638095997326*^9}, {
   3.6346381902418213`*^9, 3.634638190894135*^9}, {3.6346382708963327`*^9, 
   3.6346383081468973`*^9}, {3.635146733447566*^9, 3.635147024732604*^9}, {
   3.6351470882526217`*^9, 3.635147093270447*^9}, {3.6351471454392443`*^9, 
   3.6351471621805573`*^9}, {3.635147210366324*^9, 3.6351472363202667`*^9}, {
   3.635147371506619*^9, 3.635147416012005*^9}, {3.635147561762364*^9, 
   3.635147591012903*^9}, {3.63514765641181*^9, 3.63514766923696*^9}, {
   3.6351521057595987`*^9, 3.63515216790781*^9}, {3.635152322678566*^9, 
   3.635152345179616*^9}, {3.6351534454752693`*^9, 3.635153522811418*^9}, 
   3.635153897304118*^9, {3.6351546212123137`*^9, 3.635154666123664*^9}, {
   3.63515476751289*^9, 3.635154768243865*^9}, {3.6352318046908693`*^9, 
   3.6352318564689283`*^9}, {3.63523191556048*^9, 3.635231985911038*^9}, {
   3.635232057964528*^9, 3.635232058563055*^9}, {3.63523230766182*^9, 
   3.635232308722728*^9}, {3.954907920355295*^9, 3.954907953779965*^9}, {
   3.9549080433648653`*^9, 3.954908045316043*^9}, 3.954916783713901*^9, {
   3.9549172444165897`*^9, 3.954917244686792*^9}, {3.954979766343309*^9, 
   3.9549798218951273`*^9}, {3.95498103829692*^9, 3.954981043351832*^9}, {
   3.9549821968549147`*^9, 3.9549822269023647`*^9}, {3.954994963405676*^9, 
   3.954995007675886*^9}, {3.955077786983054*^9, 3.955077798328745*^9}, 
   3.9550781182685003`*^9, {3.95507820904784*^9, 3.9550782642824183`*^9}, {
   3.955097254009997*^9, 3.955097255514398*^9}, {3.955097365113278*^9, 
   3.9550973709295187`*^9}, {3.955097735985516*^9, 3.955097736769895*^9}, {
   3.955097810548327*^9, 3.955097843744336*^9}, {3.955098641524662*^9, 
   3.9550992514390097`*^9}, 3.9550993052196074`*^9, {3.9550993495940638`*^9, 
   3.955099379282064*^9}, {3.957324841899148*^9, 3.957324972051977*^9}, {
   3.957325235526334*^9, 3.957325252547928*^9}, {3.957328458954969*^9, 
   3.957328517594879*^9}, 3.9575872061087523`*^9, {3.957587259282126*^9, 
   3.957587411227126*^9}, {3.957587505409338*^9, 3.957587538890367*^9}, 
   3.957587705280738*^9, {3.957587740273246*^9, 3.957587746437808*^9}, {
   3.95758778077203*^9, 3.957587795411796*^9}, {3.957587828740044*^9, 
   3.957587831410966*^9}, 3.95758821084307*^9, 3.95758845017076*^9, 
   3.957588534274097*^9, 3.9575885782585487`*^9, {3.9575886943268414`*^9, 
   3.9575887794310617`*^9}, {3.957588832562078*^9, 3.9575888714546833`*^9}, {
   3.957589098969964*^9, 3.957589116099628*^9}, 3.957589171932252*^9, {
   3.957589239395306*^9, 3.957589267684265*^9}, {3.957589377978603*^9, 
   3.957589391866027*^9}, 3.9575894518660717`*^9, {3.957589511022604*^9, 
   3.957589541356237*^9}, 3.9575896896996098`*^9, {3.957590145388158*^9, 
   3.957590177993724*^9}, {3.957590453394855*^9, 3.957590548897237*^9}, {
   3.957590698484189*^9, 3.957590710975197*^9}, {3.957590771064661*^9, 
   3.9575907763151293`*^9}, 3.957590973937508*^9, {3.957591020631647*^9, 
   3.957591022144761*^9}, {3.957591054892887*^9, 3.9575910624015703`*^9}, {
   3.9575911746058292`*^9, 3.957591215397602*^9}},
 CellLabel->"In[5]:=",ExpressionUUID->"2d0a14c9-ea94-40a0-82cf-940d0997b819"],

Cell[BoxData["1"], "Output",
 CellChangeTimes->{{3.957588560074419*^9, 3.957588579228648*^9}, {
   3.957588849862834*^9, 3.957588874922271*^9}, 3.9575891180563803`*^9, {
   3.9575891745494204`*^9, 3.957589197841337*^9}, 3.957589269177875*^9, 
   3.957589316668826*^9, 3.95758940844197*^9, 3.957589453698547*^9, 
   3.9575895557086897`*^9, 3.957589690691497*^9, 3.957590181420163*^9, 
   3.957590290360211*^9, 3.9575906102821083`*^9, 3.9575907989174433`*^9, 
   3.9575909749813137`*^9, 3.957591023143147*^9, 3.957591066123558*^9, 
   3.957591216824029*^9, 3.957599067042175*^9},
 CellLabel->"Out[6]=",ExpressionUUID->"0fa2e33b-b1dc-4a7a-a61d-45f7112e0f7e"],

Cell[BoxData[
 RowBox[{"n", " ", 
  RowBox[{"(", 
   TagBox[GridBox[{
      {"\[Piecewise]", GridBox[{
         {"1", 
          RowBox[{
           RowBox[{"q", "\[Equal]", "0"}], "&&", 
           RowBox[{"n", "\[Equal]", "1"}]}]},
         {
          SuperscriptBox[
           RowBox[{"(", 
            TagBox[GridBox[{
               {"\[Piecewise]", GridBox[{
                  {
                   FractionBox[
                    RowBox[{
                    SuperscriptBox["\[ExponentialE]", 
                    RowBox[{
                    RowBox[{"-", "5"}], " ", "q"}]], " ", 
                    RowBox[{"(", 
                    RowBox[{
                    RowBox[{"-", 
                    SuperscriptBox["\[ExponentialE]", "5"]}], "+", 
                    SuperscriptBox["\[ExponentialE]", 
                    RowBox[{"5", "+", 
                    RowBox[{"5", " ", "q"}]}]], "-", 
                    RowBox[{"5", " ", 
                    SuperscriptBox["\[ExponentialE]", 
                    RowBox[{"5", " ", "q"}]], " ", "q"}]}], ")"}]}], 
                    RowBox[{
                    RowBox[{"-", "6"}], "+", 
                    SuperscriptBox["\[ExponentialE]", "5"]}]], 
                   RowBox[{"0", "<", "q"}]},
                  {"0", 
                   TagBox["True",
                    "PiecewiseDefault",
                    AutoDelete->True]}
                 },
                 AllowedDimensions->{2, Automatic},
                 Editable->True,
                 
                 GridBoxAlignment->{
                  "Columns" -> {{Left}}, "Rows" -> {{Baseline}}},
                 
                 GridBoxItemSize->{
                  "Columns" -> {{Automatic}}, "Rows" -> {{1.}}},
                 GridBoxSpacings->{"Columns" -> {
                    Offset[0.27999999999999997`], {
                    Offset[0.84]}, 
                    Offset[0.27999999999999997`]}, "Rows" -> {
                    Offset[0.2], {
                    Offset[0.4]}, 
                    Offset[0.2]}},
                 Selectable->True]}
              },
              
              GridBoxAlignment->{
               "Columns" -> {{Left}}, "Rows" -> {{Baseline}}},
              GridBoxItemSize->{"Columns" -> {{Automatic}}, "Rows" -> {{1.}}},
              
              GridBoxSpacings->{"Columns" -> {
                  Offset[0.27999999999999997`], {
                   Offset[0.35]}, 
                  Offset[0.27999999999999997`]}, "Rows" -> {
                  Offset[0.2], {
                   Offset[0.4]}, 
                  Offset[0.2]}}],
             "Piecewise",
             DeleteWithContents->True,
             Editable->False,
             SelectWithContents->True,
             Selectable->False,
             StripWrapperBoxes->True], ")"}], 
           RowBox[{
            RowBox[{"-", "1"}], "+", "n"}]], 
          TagBox["True",
           "PiecewiseDefault",
           AutoDelete->True]}
        },
        AllowedDimensions->{2, Automatic},
        Editable->True,
        GridBoxAlignment->{"Columns" -> {{Left}}, "Rows" -> {{Baseline}}},
        GridBoxItemSize->{"Columns" -> {{Automatic}}, "Rows" -> {{1.}}},
        GridBoxSpacings->{"Columns" -> {
            Offset[0.27999999999999997`], {
             Offset[0.84]}, 
            Offset[0.27999999999999997`]}, "Rows" -> {
            Offset[0.2], {
             Offset[0.4]}, 
            Offset[0.2]}},
        Selectable->True]}
     },
     GridBoxAlignment->{"Columns" -> {{Left}}, "Rows" -> {{Baseline}}},
     GridBoxItemSize->{"Columns" -> {{Automatic}}, "Rows" -> {{1.}}},
     GridBoxSpacings->{"Columns" -> {
         Offset[0.27999999999999997`], {
          Offset[0.35]}, 
         Offset[0.27999999999999997`]}, "Rows" -> {
         Offset[0.2], {
          Offset[0.4]}, 
         Offset[0.2]}}],
    "Piecewise",
    DeleteWithContents->True,
    Editable->False,
    SelectWithContents->True,
    Selectable->False,
    StripWrapperBoxes->True], ")"}]}]], "Output",
 CellChangeTimes->{{3.957588560074419*^9, 3.957588579228648*^9}, {
   3.957588849862834*^9, 3.957588874922271*^9}, 3.9575891180563803`*^9, {
   3.9575891745494204`*^9, 3.957589197841337*^9}, 3.957589269177875*^9, 
   3.957589316668826*^9, 3.95758940844197*^9, 3.957589453698547*^9, 
   3.9575895557086897`*^9, 3.957589690691497*^9, 3.957590181420163*^9, 
   3.957590290360211*^9, 3.9575906102821083`*^9, 3.9575907989174433`*^9, 
   3.9575909749813137`*^9, 3.957591023143147*^9, 3.957591066123558*^9, 
   3.957591216824029*^9, 3.957599067042175*^9},
 CellLabel->"Out[7]=",ExpressionUUID->"68fb1d60-3ef8-47c9-a4ab-0d747305b819"],

Cell[BoxData[
 FractionBox[
  RowBox[{"5", " ", 
   SuperscriptBox["\[ExponentialE]", "5"], " ", 
   RowBox[{"(", 
    RowBox[{
     RowBox[{"-", 
      FractionBox["1", 
       SuperscriptBox["\[ExponentialE]", "5"]]}], "+", 
     SuperscriptBox["\[ExponentialE]", 
      RowBox[{
       RowBox[{"-", "5"}], " ", "q"}]]}], ")"}], " ", "n", " ", 
   RowBox[{"(", 
    TagBox[GridBox[{
       {"\[Piecewise]", GridBox[{
          {"0", 
           RowBox[{
            RowBox[{"q", "\[Equal]", "0"}], "&&", 
            RowBox[{"n", "\[Equal]", "1"}]}]},
          {
           SuperscriptBox[
            RowBox[{"(", 
             TagBox[GridBox[{
                {"\[Piecewise]", GridBox[{
                   {
                    FractionBox[
                    RowBox[{
                    SuperscriptBox["\[ExponentialE]", 
                    RowBox[{
                    RowBox[{"-", "5"}], " ", "q"}]], " ", 
                    RowBox[{"(", 
                    RowBox[{
                    RowBox[{"-", 
                    SuperscriptBox["\[ExponentialE]", "5"]}], "+", 
                    SuperscriptBox["\[ExponentialE]", 
                    RowBox[{"5", "+", 
                    RowBox[{"5", " ", "q"}]}]], "-", 
                    RowBox[{"5", " ", 
                    SuperscriptBox["\[ExponentialE]", 
                    RowBox[{"5", " ", "q"}]], " ", "q"}]}], ")"}]}], 
                    RowBox[{
                    RowBox[{"-", "6"}], "+", 
                    SuperscriptBox["\[ExponentialE]", "5"]}]], 
                    RowBox[{"0", "<", "q"}]},
                   {"0", 
                    TagBox["True",
                    "PiecewiseDefault",
                    AutoDelete->True]}
                  },
                  AllowedDimensions->{2, Automatic},
                  Editable->True,
                  
                  GridBoxAlignment->{
                   "Columns" -> {{Left}}, "Rows" -> {{Baseline}}},
                  GridBoxItemSize->{
                   "Columns" -> {{Automatic}}, "Rows" -> {{1.}}},
                  GridBoxSpacings->{"Columns" -> {
                    Offset[0.27999999999999997`], {
                    Offset[0.84]}, 
                    Offset[0.27999999999999997`]}, "Rows" -> {
                    Offset[0.2], {
                    Offset[0.4]}, 
                    Offset[0.2]}},
                  Selectable->True]}
               },
               
               GridBoxAlignment->{
                "Columns" -> {{Left}}, "Rows" -> {{Baseline}}},
               GridBoxItemSize->{"Columns" -> {{Automatic}}, "Rows" -> {{1.}}},
               GridBoxSpacings->{"Columns" -> {
                   Offset[0.27999999999999997`], {
                    Offset[0.35]}, 
                   Offset[0.27999999999999997`]}, "Rows" -> {
                   Offset[0.2], {
                    Offset[0.4]}, 
                   Offset[0.2]}}],
              "Piecewise",
              DeleteWithContents->True,
              Editable->False,
              SelectWithContents->True,
              Selectable->False,
              StripWrapperBoxes->True], ")"}], 
            RowBox[{
             RowBox[{"-", "1"}], "+", "n"}]], 
           TagBox["True",
            "PiecewiseDefault",
            AutoDelete->True]}
         },
         AllowedDimensions->{2, Automatic},
         Editable->True,
         GridBoxAlignment->{"Columns" -> {{Left}}, "Rows" -> {{Baseline}}},
         GridBoxItemSize->{"Columns" -> {{Automatic}}, "Rows" -> {{1.}}},
         GridBoxSpacings->{"Columns" -> {
             Offset[0.27999999999999997`], {
              Offset[0.84]}, 
             Offset[0.27999999999999997`]}, "Rows" -> {
             Offset[0.2], {
              Offset[0.4]}, 
             Offset[0.2]}},
         Selectable->True]}
      },
      GridBoxAlignment->{"Columns" -> {{Left}}, "Rows" -> {{Baseline}}},
      GridBoxItemSize->{"Columns" -> {{Automatic}}, "Rows" -> {{1.}}},
      GridBoxSpacings->{"Columns" -> {
          Offset[0.27999999999999997`], {
           Offset[0.35]}, 
          Offset[0.27999999999999997`]}, "Rows" -> {
          Offset[0.2], {
           Offset[0.4]}, 
          Offset[0.2]}}],
     "Piecewise",
     DeleteWithContents->True,
     Editable->False,
     SelectWithContents->True,
     Selectable->False,
     StripWrapperBoxes->True], ")"}]}], 
  RowBox[{
   RowBox[{"-", "6"}], "+", 
   SuperscriptBox["\[ExponentialE]", "5"]}]]], "Output",
 CellChangeTimes->{{3.957588560074419*^9, 3.957588579228648*^9}, {
   3.957588849862834*^9, 3.957588874922271*^9}, 3.9575891180563803`*^9, {
   3.9575891745494204`*^9, 3.957589197841337*^9}, 3.957589269177875*^9, 
   3.957589316668826*^9, 3.95758940844197*^9, 3.957589453698547*^9, 
   3.9575895557086897`*^9, 3.957589690691497*^9, 3.957590181420163*^9, 
   3.957590290360211*^9, 3.9575906102821083`*^9, 3.9575907989174433`*^9, 
   3.9575909749813137`*^9, 3.957591023143147*^9, 3.957591066123558*^9, 
   3.957591216824029*^9, 3.957599067060353*^9},
 CellLabel->"Out[8]=",ExpressionUUID->"2aa45b88-c31d-4e79-861f-56bf4ca23c56"],

Cell[BoxData[
 RowBox[{"Integrate", "[", 
  RowBox[{
   FractionBox[
    RowBox[{"5", " ", 
     SuperscriptBox["\[ExponentialE]", "5"], " ", 
     RowBox[{"(", 
      RowBox[{
       RowBox[{"-", 
        FractionBox["1", 
         SuperscriptBox["\[ExponentialE]", "5"]]}], "+", 
       SuperscriptBox["\[ExponentialE]", 
        RowBox[{
         RowBox[{"-", "5"}], " ", "q2"}]]}], ")"}], " ", "n", " ", 
     RowBox[{"(", 
      RowBox[{
       RowBox[{"3", " ", "q", " ", "q2"}], "+", 
       RowBox[{
        RowBox[{"(", 
         RowBox[{"1", "-", "q"}], ")"}], " ", 
        RowBox[{"(", 
         RowBox[{"1", "+", 
          RowBox[{"4", " ", "q2"}]}], ")"}]}]}], ")"}], " ", 
     RowBox[{"(", 
      TagBox[GridBox[{
         {"\[Piecewise]", GridBox[{
            {"0", 
             RowBox[{
              RowBox[{"q2", "\[Equal]", "0"}], "&&", 
              RowBox[{"n", "\[Equal]", "1"}]}]},
            {
             SuperscriptBox[
              RowBox[{"(", 
               TagBox[GridBox[{
                  {"\[Piecewise]", GridBox[{
                    {
                    FractionBox[
                    RowBox[{
                    SuperscriptBox["\[ExponentialE]", 
                    RowBox[{
                    RowBox[{"-", "5"}], " ", "q2"}]], " ", 
                    RowBox[{"(", 
                    RowBox[{
                    RowBox[{"-", 
                    SuperscriptBox["\[ExponentialE]", "5"]}], "+", 
                    SuperscriptBox["\[ExponentialE]", 
                    RowBox[{"5", "+", 
                    RowBox[{"5", " ", "q2"}]}]], "-", 
                    RowBox[{"5", " ", 
                    SuperscriptBox["\[ExponentialE]", 
                    RowBox[{"5", " ", "q2"}]], " ", "q2"}]}], ")"}]}], 
                    RowBox[{
                    RowBox[{"-", "6"}], "+", 
                    SuperscriptBox["\[ExponentialE]", "5"]}]], 
                    RowBox[{"0", "<", "q2"}]},
                    {"0", 
                    TagBox["True",
                    "PiecewiseDefault",
                    AutoDelete->True]}
                    },
                    AllowedDimensions->{2, Automatic},
                    Editable->True,
                    
                    GridBoxAlignment->{
                    "Columns" -> {{Left}}, "Rows" -> {{Baseline}}},
                    
                    GridBoxItemSize->{
                    "Columns" -> {{Automatic}}, "Rows" -> {{1.}}},
                    GridBoxSpacings->{"Columns" -> {
                    Offset[0.27999999999999997`], {
                    Offset[0.84]}, 
                    Offset[0.27999999999999997`]}, "Rows" -> {
                    Offset[0.2], {
                    Offset[0.4]}, 
                    Offset[0.2]}},
                    Selectable->True]}
                 },
                 
                 GridBoxAlignment->{
                  "Columns" -> {{Left}}, "Rows" -> {{Baseline}}},
                 
                 GridBoxItemSize->{
                  "Columns" -> {{Automatic}}, "Rows" -> {{1.}}},
                 GridBoxSpacings->{"Columns" -> {
                    Offset[0.27999999999999997`], {
                    Offset[0.35]}, 
                    Offset[0.27999999999999997`]}, "Rows" -> {
                    Offset[0.2], {
                    Offset[0.4]}, 
                    Offset[0.2]}}],
                "Piecewise",
                DeleteWithContents->True,
                Editable->False,
                SelectWithContents->True,
                Selectable->False,
                StripWrapperBoxes->True], ")"}], 
              RowBox[{
               RowBox[{"-", "1"}], "+", "n"}]], 
             TagBox["True",
              "PiecewiseDefault",
              AutoDelete->True]}
           },
           AllowedDimensions->{2, Automatic},
           Editable->True,
           GridBoxAlignment->{"Columns" -> {{Left}}, "Rows" -> {{Baseline}}},
           GridBoxItemSize->{"Columns" -> {{Automatic}}, "Rows" -> {{1.}}},
           GridBoxSpacings->{"Columns" -> {
               Offset[0.27999999999999997`], {
                Offset[0.84]}, 
               Offset[0.27999999999999997`]}, "Rows" -> {
               Offset[0.2], {
                Offset[0.4]}, 
               Offset[0.2]}},
           Selectable->True]}
        },
        GridBoxAlignment->{"Columns" -> {{Left}}, "Rows" -> {{Baseline}}},
        GridBoxItemSize->{"Columns" -> {{Automatic}}, "Rows" -> {{1.}}},
        GridBoxSpacings->{"Columns" -> {
            Offset[0.27999999999999997`], {
             Offset[0.35]}, 
            Offset[0.27999999999999997`]}, "Rows" -> {
            Offset[0.2], {
             Offset[0.4]}, 
            Offset[0.2]}}],
       "Piecewise",
       DeleteWithContents->True,
       Editable->False,
       SelectWithContents->True,
       Selectable->False,
       StripWrapperBoxes->True], ")"}]}], 
    RowBox[{
     RowBox[{"-", "6"}], "+", 
     SuperscriptBox["\[ExponentialE]", "5"]}]], ",", 
   RowBox[{"{", 
    RowBox[{"q2", ",", "0", ",", "1"}], "}"}], ",", 
   RowBox[{"Assumptions", "\[Rule]", 
    RowBox[{
     RowBox[{
      RowBox[{"(", 
       RowBox[{"q", "|", "q2"}], ")"}], "\[Element]", 
      TemplateBox[{},
       "Reals"]}], "&&", 
     RowBox[{"q", "\[GreaterEqual]", "0"}], "&&", 
     RowBox[{"q2", "\[GreaterEqual]", "0"}], "&&", 
     RowBox[{"q", "\[LessEqual]", "1"}], "&&", 
     RowBox[{"n", "\[Element]", 
      TemplateBox[{},
       "Integers"]}], "&&", 
     RowBox[{"n", ">", "0"}]}]}]}], "]"}]], "Output",
 CellChangeTimes->{{3.957588560074419*^9, 3.957588579228648*^9}, {
   3.957588849862834*^9, 3.957588874922271*^9}, 3.9575891180563803`*^9, {
   3.9575891745494204`*^9, 3.957589197841337*^9}, 3.957589269177875*^9, 
   3.957589316668826*^9, 3.95758940844197*^9, 3.957589453698547*^9, 
   3.9575895557086897`*^9, 3.957589690691497*^9, 3.957590181420163*^9, 
   3.957590290360211*^9, 3.9575906102821083`*^9, 3.9575907989174433`*^9, 
   3.9575909749813137`*^9, 3.957591023143147*^9, 3.957591066123558*^9, 
   3.957591216824029*^9, 3.9575990904705153`*^9},
 CellLabel->"Out[9]=",ExpressionUUID->"cc73a882-229b-4107-9ddb-9247572c65e4"],

Cell[BoxData[
 RowBox[{
  RowBox[{"Integrate", "[", 
   RowBox[{
    FractionBox[
     RowBox[{"5", " ", 
      SuperscriptBox["\[ExponentialE]", "5"], " ", 
      RowBox[{"(", 
       RowBox[{
        RowBox[{"-", 
         FractionBox["1", 
          SuperscriptBox["\[ExponentialE]", "5"]]}], "+", 
        SuperscriptBox["\[ExponentialE]", 
         RowBox[{
          RowBox[{"-", "5"}], " ", "q2"}]]}], ")"}], " ", "n", " ", 
      RowBox[{"(", 
       RowBox[{
        RowBox[{"3", " ", "q", " ", "q2"}], "+", 
        RowBox[{
         RowBox[{"(", 
          RowBox[{"1", "-", "q"}], ")"}], " ", 
         RowBox[{"(", 
          RowBox[{"1", "+", 
           RowBox[{"4", " ", "q2"}]}], ")"}]}]}], ")"}], " ", 
      RowBox[{"(", 
       TagBox[GridBox[{
          {"\[Piecewise]", GridBox[{
             {"0", 
              RowBox[{
               RowBox[{"q2", "\[Equal]", "0"}], "&&", 
               RowBox[{"n", "\[Equal]", "1"}]}]},
             {
              SuperscriptBox[
               RowBox[{"(", 
                TagBox[GridBox[{
                   {"\[Piecewise]", GridBox[{
                    {
                    FractionBox[
                    RowBox[{
                    SuperscriptBox["\[ExponentialE]", 
                    RowBox[{
                    RowBox[{"-", "5"}], " ", "q2"}]], " ", 
                    RowBox[{"(", 
                    RowBox[{
                    RowBox[{"-", 
                    SuperscriptBox["\[ExponentialE]", "5"]}], "+", 
                    SuperscriptBox["\[ExponentialE]", 
                    RowBox[{"5", "+", 
                    RowBox[{"5", " ", "q2"}]}]], "-", 
                    RowBox[{"5", " ", 
                    SuperscriptBox["\[ExponentialE]", 
                    RowBox[{"5", " ", "q2"}]], " ", "q2"}]}], ")"}]}], 
                    RowBox[{
                    RowBox[{"-", "6"}], "+", 
                    SuperscriptBox["\[ExponentialE]", "5"]}]], 
                    RowBox[{"0", "<", "q2"}]},
                    {"0", 
                    TagBox["True",
                    "PiecewiseDefault",
                    AutoDelete->True]}
                    },
                    AllowedDimensions->{2, Automatic},
                    Editable->True,
                    
                    GridBoxAlignment->{
                    "Columns" -> {{Left}}, "Rows" -> {{Baseline}}},
                    
                    GridBoxItemSize->{
                    "Columns" -> {{Automatic}}, "Rows" -> {{1.}}},
                    GridBoxSpacings->{"Columns" -> {
                    Offset[0.27999999999999997`], {
                    Offset[0.84]}, 
                    Offset[0.27999999999999997`]}, "Rows" -> {
                    Offset[0.2], {
                    Offset[0.4]}, 
                    Offset[0.2]}},
                    Selectable->True]}
                  },
                  
                  GridBoxAlignment->{
                   "Columns" -> {{Left}}, "Rows" -> {{Baseline}}},
                  
                  GridBoxItemSize->{
                   "Columns" -> {{Automatic}}, "Rows" -> {{1.}}},
                  GridBoxSpacings->{"Columns" -> {
                    Offset[0.27999999999999997`], {
                    Offset[0.35]}, 
                    Offset[0.27999999999999997`]}, "Rows" -> {
                    Offset[0.2], {
                    Offset[0.4]}, 
                    Offset[0.2]}}],
                 "Piecewise",
                 DeleteWithContents->True,
                 Editable->False,
                 SelectWithContents->True,
                 Selectable->False,
                 StripWrapperBoxes->True], ")"}], 
               RowBox[{
                RowBox[{"-", "1"}], "+", "n"}]], 
              TagBox["True",
               "PiecewiseDefault",
               AutoDelete->True]}
            },
            AllowedDimensions->{2, Automatic},
            Editable->True,
            GridBoxAlignment->{"Columns" -> {{Left}}, "Rows" -> {{Baseline}}},
            
            GridBoxItemSize->{"Columns" -> {{Automatic}}, "Rows" -> {{1.}}},
            GridBoxSpacings->{"Columns" -> {
                Offset[0.27999999999999997`], {
                 Offset[0.84]}, 
                Offset[0.27999999999999997`]}, "Rows" -> {
                Offset[0.2], {
                 Offset[0.4]}, 
                Offset[0.2]}},
            Selectable->True]}
         },
         GridBoxAlignment->{"Columns" -> {{Left}}, "Rows" -> {{Baseline}}},
         GridBoxItemSize->{"Columns" -> {{Automatic}}, "Rows" -> {{1.}}},
         GridBoxSpacings->{"Columns" -> {
             Offset[0.27999999999999997`], {
              Offset[0.35]}, 
             Offset[0.27999999999999997`]}, "Rows" -> {
             Offset[0.2], {
              Offset[0.4]}, 
             Offset[0.2]}}],
        "Piecewise",
        DeleteWithContents->True,
        Editable->False,
        SelectWithContents->True,
        Selectable->False,
        StripWrapperBoxes->True], ")"}]}], 
     RowBox[{
      RowBox[{"-", "6"}], "+", 
      SuperscriptBox["\[ExponentialE]", "5"]}]], ",", 
    RowBox[{"{", 
     RowBox[{"q2", ",", "0", ",", "1"}], "}"}], ",", 
    RowBox[{"Assumptions", "\[Rule]", 
     RowBox[{
      RowBox[{
       RowBox[{"(", 
        RowBox[{"q", "|", "q2"}], ")"}], "\[Element]", 
       TemplateBox[{},
        "Reals"]}], "&&", 
      RowBox[{"q", "\[GreaterEqual]", "0"}], "&&", 
      RowBox[{"q2", "\[GreaterEqual]", "0"}], "&&", 
      RowBox[{"q", "\[LessEqual]", "1"}], "&&", 
      RowBox[{"n", "\[Element]", 
       TemplateBox[{},
        "Integers"]}], "&&", 
      RowBox[{"n", ">", "0"}]}]}]}], "]"}], "+", 
  FractionBox[
   RowBox[{"n", " ", 
    RowBox[{"(", 
     RowBox[{
      RowBox[{"-", "208"}], "+", 
      RowBox[{"18", " ", 
       SuperscriptBox["\[ExponentialE]", "5"]}], "+", 
      RowBox[{"97", " ", "q"}], "-", 
      RowBox[{"12", " ", 
       SuperscriptBox["\[ExponentialE]", "5"], " ", "q"}]}], ")"}], " ", 
    RowBox[{"(", 
     TagBox[GridBox[{
        {"\[Piecewise]", GridBox[{
           {"1", 
            RowBox[{
             RowBox[{"q", "\[Equal]", "0"}], "&&", 
             RowBox[{"n", "\[Equal]", "1"}]}]},
           {
            SuperscriptBox[
             RowBox[{"(", 
              TagBox[GridBox[{
                 {"\[Piecewise]", GridBox[{
                    {
                    FractionBox[
                    RowBox[{
                    SuperscriptBox["\[ExponentialE]", 
                    RowBox[{
                    RowBox[{"-", "5"}], " ", "q"}]], " ", 
                    RowBox[{"(", 
                    RowBox[{
                    RowBox[{"-", 
                    SuperscriptBox["\[ExponentialE]", "5"]}], "+", 
                    SuperscriptBox["\[ExponentialE]", 
                    RowBox[{"5", "+", 
                    RowBox[{"5", " ", "q"}]}]], "-", 
                    RowBox[{"5", " ", 
                    SuperscriptBox["\[ExponentialE]", 
                    RowBox[{"5", " ", "q"}]], " ", "q"}]}], ")"}]}], 
                    RowBox[{
                    RowBox[{"-", "6"}], "+", 
                    SuperscriptBox["\[ExponentialE]", "5"]}]], 
                    RowBox[{"0", "<", "q"}]},
                    {"0", 
                    TagBox["True",
                    "PiecewiseDefault",
                    AutoDelete->True]}
                   },
                   AllowedDimensions->{2, Automatic},
                   Editable->True,
                   
                   GridBoxAlignment->{
                    "Columns" -> {{Left}}, "Rows" -> {{Baseline}}},
                   
                   GridBoxItemSize->{
                    "Columns" -> {{Automatic}}, "Rows" -> {{1.}}},
                   GridBoxSpacings->{"Columns" -> {
                    Offset[0.27999999999999997`], {
                    Offset[0.84]}, 
                    Offset[0.27999999999999997`]}, "Rows" -> {
                    Offset[0.2], {
                    Offset[0.4]}, 
                    Offset[0.2]}},
                   Selectable->True]}
                },
                
                GridBoxAlignment->{
                 "Columns" -> {{Left}}, "Rows" -> {{Baseline}}},
                
                GridBoxItemSize->{
                 "Columns" -> {{Automatic}}, "Rows" -> {{1.}}},
                GridBoxSpacings->{"Columns" -> {
                    Offset[0.27999999999999997`], {
                    Offset[0.35]}, 
                    Offset[0.27999999999999997`]}, "Rows" -> {
                    Offset[0.2], {
                    Offset[0.4]}, 
                    Offset[0.2]}}],
               "Piecewise",
               DeleteWithContents->True,
               Editable->False,
               SelectWithContents->True,
               Selectable->False,
               StripWrapperBoxes->True], ")"}], 
             RowBox[{
              RowBox[{"-", "1"}], "+", "n"}]], 
            TagBox["True",
             "PiecewiseDefault",
             AutoDelete->True]}
          },
          AllowedDimensions->{2, Automatic},
          Editable->True,
          GridBoxAlignment->{"Columns" -> {{Left}}, "Rows" -> {{Baseline}}},
          GridBoxItemSize->{"Columns" -> {{Automatic}}, "Rows" -> {{1.}}},
          GridBoxSpacings->{"Columns" -> {
              Offset[0.27999999999999997`], {
               Offset[0.84]}, 
              Offset[0.27999999999999997`]}, "Rows" -> {
              Offset[0.2], {
               Offset[0.4]}, 
              Offset[0.2]}},
          Selectable->True]}
       },
       GridBoxAlignment->{"Columns" -> {{Left}}, "Rows" -> {{Baseline}}},
       GridBoxItemSize->{"Columns" -> {{Automatic}}, "Rows" -> {{1.}}},
       GridBoxSpacings->{"Columns" -> {
           Offset[0.27999999999999997`], {
            Offset[0.35]}, 
           Offset[0.27999999999999997`]}, "Rows" -> {
           Offset[0.2], {
            Offset[0.4]}, 
           Offset[0.2]}}],
      "Piecewise",
      DeleteWithContents->True,
      Editable->False,
      SelectWithContents->True,
      Selectable->False,
      StripWrapperBoxes->True], ")"}]}], 
   RowBox[{"10", " ", 
    RowBox[{"(", 
     RowBox[{
      RowBox[{"-", "6"}], "+", 
      SuperscriptBox["\[ExponentialE]", "5"]}], ")"}]}]]}]], "Output",
 CellChangeTimes->{{3.957588560074419*^9, 3.957588579228648*^9}, {
   3.957588849862834*^9, 3.957588874922271*^9}, 3.9575891180563803`*^9, {
   3.9575891745494204`*^9, 3.957589197841337*^9}, 3.957589269177875*^9, 
   3.957589316668826*^9, 3.95758940844197*^9, 3.957589453698547*^9, 
   3.9575895557086897`*^9, 3.957589690691497*^9, 3.957590181420163*^9, 
   3.957590290360211*^9, 3.9575906102821083`*^9, 3.9575907989174433`*^9, 
   3.9575909749813137`*^9, 3.957591023143147*^9, 3.957591066123558*^9, 
   3.957591216824029*^9, 3.9575991126624255`*^9},
 CellLabel->"Out[11]=",ExpressionUUID->"dd67fc73-15d4-4e11-9654-a9f3e666891d"],

Cell[BoxData[
 TemplateBox[{
  "NIntegrate","inumr",
   "\"The integrand \\!\\(\\*FractionBox[RowBox[{\\\"5\\\", \\\" \\\", \
SuperscriptBox[\\\"\[ExponentialE]\\\", \\\"5\\\"], \\\" \\\", \
RowBox[{\\\"(\\\", RowBox[{RowBox[{\\\"-\\\", FractionBox[\\\"1\\\", \
SuperscriptBox[\\\"\[ExponentialE]\\\", \\\"5\\\"]]}], \\\"+\\\", \
SuperscriptBox[\\\"\[ExponentialE]\\\", RowBox[{RowBox[{\\\"-\\\", \
\\\"5\\\"}], \\\" \\\", \\\"q2\\\"}]]}], \\\")\\\"}], \\\" \\\", \\\"n\\\", \
\\\" \\\", RowBox[{\\\"(\\\", RowBox[{RowBox[{\\\"3\\\", \\\" \\\", \
\\\"q\\\", \\\" \\\", \\\"q2\\\"}], \\\"+\\\", RowBox[{RowBox[{\\\"(\\\", \
RowBox[{\\\"1\\\", \\\"-\\\", \\\"q\\\"}], \\\")\\\"}], \\\" \\\", RowBox[{\\\
\"(\\\", RowBox[{\\\"1\\\", \\\"+\\\", RowBox[{\\\"4\\\", \\\" \\\", \\\"q2\\\
\"}]}], \\\")\\\"}]}]}], \\\")\\\"}], \\\" \\\", RowBox[{\\\"(\\\", \
TagBox[GridBox[{{\\\"\[Piecewise]\\\", GridBox[{{\\\"0\\\", \
RowBox[{RowBox[{\\\"q2\\\", \\\"\[Equal]\\\", \\\"0\\\"}], \\\"&&\\\", \
RowBox[{\\\"n\\\", \\\"\[Equal]\\\", \\\"1\\\"}]}]}, {SuperscriptBox[RowBox[{\
\\\"(\\\", TagBox[GridBox[{{\\\"\[Piecewise]\\\", \
GridBox[{{RowBox[{RowBox[{\\\"Power\\\", \\\"[\\\", RowBox[{\\\"\
\[LeftSkeleton]\\\", \\\"2\\\", \\\"\[RightSkeleton]\\\"}], \\\"]\\\"}], \\\" \
\\\", RowBox[{\\\"Power\\\", \\\"[\\\", RowBox[{\\\"\[LeftSkeleton]\\\", \
\\\"2\\\", \\\"\[RightSkeleton]\\\"}], \\\"]\\\"}], \\\" \\\", \
RowBox[{\\\"Plus\\\", \\\"[\\\", RowBox[{\\\"\[LeftSkeleton]\\\", \\\"3\\\", \
\\\"\[RightSkeleton]\\\"}], \\\"]\\\"}]}], RowBox[{\\\"0\\\", \\\"<\\\", \
\\\"q2\\\"}]}, {\\\"0\\\", TagBox[\\\"True\\\", \\\"PiecewiseDefault\\\", \
Rule[AutoDelete, True]]}}, Rule[ColumnAlignments, List[Left]], \
Rule[ColumnSpacings, 1.2`], Rule[ColumnWidths, Automatic], \
Rule[AllowedDimensions, List[2, Automatic]], Rule[Selectable, True], \
Rule[Editable, True]]}}, Rule[ColumnAlignments, List[Left]], \
Rule[ColumnSpacings, 0.5`], Rule[ColumnWidths, Automatic]], \
\\\"Piecewise\\\", Rule[SyntaxForm, Equal], Rule[SelectWithContents, True], \
Rule[StripWrapperBoxes, True], Rule[Selectable, False], Rule[Editable, \
False], Rule[DeleteWithContents, True]], \\\")\\\"}], RowBox[{RowBox[{\\\"-\\\
\", \\\"1\\\"}], \\\"+\\\", \\\"n\\\"}]], TagBox[\\\"True\\\", \
\\\"PiecewiseDefault\\\", Rule[AutoDelete, True]]}}, Rule[ColumnAlignments, \
List[Left]], Rule[ColumnSpacings, 1.2`], Rule[ColumnWidths, Automatic], \
Rule[AllowedDimensions, List[2, Automatic]], Rule[Selectable, True], \
Rule[Editable, True]]}}, Rule[ColumnAlignments, List[Left]], \
Rule[ColumnSpacings, 0.5`], Rule[ColumnWidths, Automatic]], \
\\\"Piecewise\\\", Rule[SyntaxForm, Equal], Rule[SelectWithContents, True], \
Rule[StripWrapperBoxes, True], Rule[Selectable, False], Rule[Editable, \
False], Rule[DeleteWithContents, True]], \\\")\\\"}]}], RowBox[{RowBox[{\\\"-\
\\\", \\\"6\\\"}], \\\"+\\\", SuperscriptBox[\\\"\[ExponentialE]\\\", \\\"5\\\
\"]}]]\\) has evaluated to non-numerical values for all sampling points in \
the region with boundaries \\!\\(\\*RowBox[{\\\"{\\\", RowBox[{\\\"{\\\", \
RowBox[{\\\"0\\\", \\\",\\\", \\\"1\\\"}], \\\"}\\\"}], \\\"}\\\"}]\\).\"",2,
   12,1,20823904555780486030,"Local"},
  "MessageTemplate"]], "Message", "MSG",
 CellChangeTimes->{3.957591031304307*^9, 3.957591075693946*^9, 
  3.957591227248302*^9, 3.9575991128408637`*^9},
 CellLabel->
  "During evaluation of \
In[5]:=",ExpressionUUID->"b8cf43e1-baa3-4c6a-8a4d-f85bbacc2438"],

Cell[BoxData[
 TemplateBox[{
  "NIntegrate","inumr",
   "\"The integrand \\!\\(\\*FractionBox[RowBox[{\\\"5\\\", \\\" \\\", \
SuperscriptBox[\\\"\[ExponentialE]\\\", \\\"5\\\"], \\\" \\\", \
RowBox[{\\\"(\\\", RowBox[{RowBox[{\\\"-\\\", FractionBox[\\\"1\\\", \
SuperscriptBox[\\\"\[ExponentialE]\\\", \\\"5\\\"]]}], \\\"+\\\", \
SuperscriptBox[\\\"\[ExponentialE]\\\", RowBox[{RowBox[{\\\"-\\\", \
\\\"5\\\"}], \\\" \\\", \\\"q2\\\"}]]}], \\\")\\\"}], \\\" \\\", \\\"n\\\", \
\\\" \\\", RowBox[{\\\"(\\\", RowBox[{RowBox[{\\\"3\\\", \\\" \\\", \
\\\"q\\\", \\\" \\\", \\\"q2\\\"}], \\\"+\\\", RowBox[{RowBox[{\\\"(\\\", \
RowBox[{\\\"1\\\", \\\"-\\\", \\\"q\\\"}], \\\")\\\"}], \\\" \\\", RowBox[{\\\
\"(\\\", RowBox[{\\\"1\\\", \\\"+\\\", RowBox[{\\\"4\\\", \\\" \\\", \\\"q2\\\
\"}]}], \\\")\\\"}]}]}], \\\")\\\"}], \\\" \\\", RowBox[{\\\"(\\\", \
TagBox[GridBox[{{\\\"\[Piecewise]\\\", GridBox[{{\\\"0\\\", \
RowBox[{RowBox[{\\\"q2\\\", \\\"\[Equal]\\\", \\\"0\\\"}], \\\"&&\\\", \
RowBox[{\\\"n\\\", \\\"\[Equal]\\\", \\\"1\\\"}]}]}, {SuperscriptBox[RowBox[{\
\\\"(\\\", TagBox[GridBox[{{\\\"\[Piecewise]\\\", \
GridBox[{{RowBox[{RowBox[{\\\"Power\\\", \\\"[\\\", RowBox[{\\\"\
\[LeftSkeleton]\\\", \\\"2\\\", \\\"\[RightSkeleton]\\\"}], \\\"]\\\"}], \\\" \
\\\", RowBox[{\\\"Power\\\", \\\"[\\\", RowBox[{\\\"\[LeftSkeleton]\\\", \
\\\"2\\\", \\\"\[RightSkeleton]\\\"}], \\\"]\\\"}], \\\" \\\", \
RowBox[{\\\"Plus\\\", \\\"[\\\", RowBox[{\\\"\[LeftSkeleton]\\\", \\\"3\\\", \
\\\"\[RightSkeleton]\\\"}], \\\"]\\\"}]}], RowBox[{\\\"0\\\", \\\"<\\\", \
\\\"q2\\\"}]}, {\\\"0\\\", TagBox[\\\"True\\\", \\\"PiecewiseDefault\\\", \
Rule[AutoDelete, True]]}}, Rule[ColumnAlignments, List[Left]], \
Rule[ColumnSpacings, 1.2`], Rule[ColumnWidths, Automatic], \
Rule[AllowedDimensions, List[2, Automatic]], Rule[Selectable, True], \
Rule[Editable, True]]}}, Rule[ColumnAlignments, List[Left]], \
Rule[ColumnSpacings, 0.5`], Rule[ColumnWidths, Automatic]], \
\\\"Piecewise\\\", Rule[SyntaxForm, Equal], Rule[SelectWithContents, True], \
Rule[StripWrapperBoxes, True], Rule[Selectable, False], Rule[Editable, \
False], Rule[DeleteWithContents, True]], \\\")\\\"}], RowBox[{RowBox[{\\\"-\\\
\", \\\"1\\\"}], \\\"+\\\", \\\"n\\\"}]], TagBox[\\\"True\\\", \
\\\"PiecewiseDefault\\\", Rule[AutoDelete, True]]}}, Rule[ColumnAlignments, \
List[Left]], Rule[ColumnSpacings, 1.2`], Rule[ColumnWidths, Automatic], \
Rule[AllowedDimensions, List[2, Automatic]], Rule[Selectable, True], \
Rule[Editable, True]]}}, Rule[ColumnAlignments, List[Left]], \
Rule[ColumnSpacings, 0.5`], Rule[ColumnWidths, Automatic]], \
\\\"Piecewise\\\", Rule[SyntaxForm, Equal], Rule[SelectWithContents, True], \
Rule[StripWrapperBoxes, True], Rule[Selectable, False], Rule[Editable, \
False], Rule[DeleteWithContents, True]], \\\")\\\"}]}], RowBox[{RowBox[{\\\"-\
\\\", \\\"6\\\"}], \\\"+\\\", SuperscriptBox[\\\"\[ExponentialE]\\\", \\\"5\\\
\"]}]]\\) has evaluated to non-numerical values for all sampling points in \
the region with boundaries \\!\\(\\*RowBox[{\\\"{\\\", RowBox[{\\\"{\\\", \
RowBox[{\\\"0\\\", \\\",\\\", \\\"1\\\"}], \\\"}\\\"}], \\\"}\\\"}]\\).\"",2,
   12,2,20823904555780486030,"Local"},
  "MessageTemplate"]], "Message", "MSG",
 CellChangeTimes->{3.957591031304307*^9, 3.957591075693946*^9, 
  3.957591227248302*^9, 3.9575991129947085`*^9},
 CellLabel->
  "During evaluation of \
In[5]:=",ExpressionUUID->"05f7511b-80ff-416d-a99e-4be4e774590b"],

Cell[BoxData[
 TemplateBox[{
  "NIntegrate","inumr",
   "\"The integrand \\!\\(\\*FractionBox[RowBox[{\\\"5\\\", \\\" \\\", \
SuperscriptBox[\\\"\[ExponentialE]\\\", \\\"5\\\"], \\\" \\\", \
RowBox[{\\\"(\\\", RowBox[{RowBox[{\\\"3\\\", \\\" \\\", \\\"q\\\", \\\" \
\\\", \\\"q2\\\"}], \\\"+\\\", RowBox[{RowBox[{\\\"(\\\", RowBox[{\\\"1\\\", \
\\\"-\\\", \\\"q\\\"}], \\\")\\\"}], \\\" \\\", RowBox[{\\\"(\\\", RowBox[{\\\
\"1\\\", \\\"+\\\", RowBox[{\\\"4\\\", \\\" \\\", \\\"q2\\\"}]}], \
\\\")\\\"}]}]}], \\\")\\\"}], \\\" \\\", RowBox[{\\\"(\\\", TagBox[GridBox[{{\
\\\"\[Piecewise]\\\", GridBox[{{RowBox[{RowBox[{\\\"-\\\", \
FractionBox[\\\"1\\\", SuperscriptBox[\\\"\[ExponentialE]\\\", \\\"5\\\"]]}], \
\\\"+\\\", SuperscriptBox[\\\"\[ExponentialE]\\\", RowBox[{RowBox[{\\\"-\\\", \
\\\"5\\\"}], \\\" \\\", \\\"q2\\\"}]]}], RowBox[{\\\"0\\\", \
\\\"\[LessEqual]\\\", \\\"q2\\\", \\\"\[LessEqual]\\\", \\\"1\\\"}]}, \
{\\\"0\\\", TagBox[\\\"True\\\", \\\"PiecewiseDefault\\\", Rule[AutoDelete, \
True]]}}, Rule[ColumnAlignments, List[Left]], Rule[ColumnSpacings, 1.2`], \
Rule[ColumnWidths, Automatic], Rule[AllowedDimensions, List[2, Automatic]], \
Rule[Selectable, True], Rule[Editable, True]]}}, Rule[ColumnAlignments, \
List[Left]], Rule[ColumnSpacings, 0.5`], Rule[ColumnWidths, Automatic]], \
\\\"Piecewise\\\", Rule[SyntaxForm, Equal], Rule[SelectWithContents, True], \
Rule[StripWrapperBoxes, True], Rule[Selectable, False], Rule[Editable, \
False], Rule[DeleteWithContents, True]], \\\")\\\"}]}], RowBox[{RowBox[{\\\"-\
\\\", \\\"6\\\"}], \\\"+\\\", SuperscriptBox[\\\"\[ExponentialE]\\\", \\\"5\\\
\"]}]]\\) has evaluated to non-numerical values for all sampling points in \
the region with boundaries \\!\\(\\*RowBox[{\\\"{\\\", RowBox[{\\\"{\\\", \
RowBox[{\\\"0\\\", \\\",\\\", \\\"1\\\"}], \\\"}\\\"}], \\\"}\\\"}]\\).\"",2,
   12,3,20823904555780486030,"Local"},
  "MessageTemplate"]], "Message", "MSG",
 CellChangeTimes->{3.957591031304307*^9, 3.957591075693946*^9, 
  3.957591227248302*^9, 3.9575991129947085`*^9},
 CellLabel->
  "During evaluation of \
In[5]:=",ExpressionUUID->"f6a16c2c-dc91-4239-a375-bdb74a9dceae"],

Cell[BoxData[
 TemplateBox[{
  "General","stop",
   "\"Further output of \\!\\(\\*StyleBox[RowBox[{\\\"NIntegrate\\\", \
\\\"::\\\", \\\"inumr\\\"}], \\\"MessageName\\\"]\\) will be suppressed \
during this calculation.\"",2,12,4,20823904555780486030,"Local"},
  "MessageTemplate"]], "Message", "MSG",
 CellChangeTimes->{3.957591031304307*^9, 3.957591075693946*^9, 
  3.957591227248302*^9, 3.9575991130103273`*^9},
 CellLabel->
  "During evaluation of \
In[5]:=",ExpressionUUID->"430181df-9142-40e5-9779-c7b5092fbb2d"],

Cell[BoxData[
 RowBox[{
  RowBox[{"NIntegrate", "[", 
   RowBox[{
    RowBox[{
     RowBox[{
      SubscriptBox["p", "agent"], "[", 
      RowBox[{"q2", ",", "n"}], "]"}], " ", 
     RowBox[{"Result", "[", 
      RowBox[{"q", ",", "q2"}], "]"}]}], ",", 
    RowBox[{"{", 
     RowBox[{"q2", ",", "0", ",", "1"}], "}"}]}], "]"}], "+", 
  RowBox[{"n", " ", 
   RowBox[{"NIntegrate", "[", 
    RowBox[{
     RowBox[{
      RowBox[{"Result", "[", 
       RowBox[{"q", ",", "q2"}], "]"}], " ", 
      RowBox[{"p", "[", "q2", "]"}]}], ",", 
     RowBox[{"{", 
      RowBox[{"q2", ",", "0", ",", "1"}], "}"}]}], "]"}], " ", 
   RowBox[{"(", 
    TagBox[GridBox[{
       {"\[Piecewise]", GridBox[{
          {"1", 
           RowBox[{
            RowBox[{"q", "\[Equal]", "0"}], "&&", 
            RowBox[{"n", "\[Equal]", "1"}]}]},
          {
           SuperscriptBox[
            RowBox[{"(", 
             TagBox[GridBox[{
                {"\[Piecewise]", GridBox[{
                   {
                    FractionBox[
                    RowBox[{
                    SuperscriptBox["\[ExponentialE]", 
                    RowBox[{
                    RowBox[{"-", "5"}], " ", "q"}]], " ", 
                    RowBox[{"(", 
                    RowBox[{
                    RowBox[{"-", 
                    SuperscriptBox["\[ExponentialE]", "5"]}], "+", 
                    SuperscriptBox["\[ExponentialE]", 
                    RowBox[{"5", "+", 
                    RowBox[{"5", " ", "q"}]}]], "-", 
                    RowBox[{"5", " ", 
                    SuperscriptBox["\[ExponentialE]", 
                    RowBox[{"5", " ", "q"}]], " ", "q"}]}], ")"}]}], 
                    RowBox[{
                    RowBox[{"-", "6"}], "+", 
                    SuperscriptBox["\[ExponentialE]", "5"]}]], 
                    RowBox[{"0", "<", "q"}]},
                   {"0", 
                    TagBox["True",
                    "PiecewiseDefault",
                    AutoDelete->True]}
                  },
                  AllowedDimensions->{2, Automatic},
                  Editable->True,
                  
                  GridBoxAlignment->{
                   "Columns" -> {{Left}}, "Rows" -> {{Baseline}}},
                  
                  GridBoxItemSize->{
                   "Columns" -> {{Automatic}}, "Rows" -> {{1.}}},
                  GridBoxSpacings->{"Columns" -> {
                    Offset[0.27999999999999997`], {
                    Offset[0.84]}, 
                    Offset[0.27999999999999997`]}, "Rows" -> {
                    Offset[0.2], {
                    Offset[0.4]}, 
                    Offset[0.2]}},
                  Selectable->True]}
               },
               
               GridBoxAlignment->{
                "Columns" -> {{Left}}, "Rows" -> {{Baseline}}},
               GridBoxItemSize->{"Columns" -> {{Automatic}}, "Rows" -> {{1.}}},
               GridBoxSpacings->{"Columns" -> {
                   Offset[0.27999999999999997`], {
                    Offset[0.35]}, 
                   Offset[0.27999999999999997`]}, "Rows" -> {
                   Offset[0.2], {
                    Offset[0.4]}, 
                   Offset[0.2]}}],
              "Piecewise",
              DeleteWithContents->True,
              Editable->False,
              SelectWithContents->True,
              Selectable->False,
              StripWrapperBoxes->True], ")"}], 
            RowBox[{
             RowBox[{"-", "1"}], "+", "n"}]], 
           TagBox["True",
            "PiecewiseDefault",
            AutoDelete->True]}
         },
         AllowedDimensions->{2, Automatic},
         Editable->True,
         GridBoxAlignment->{"Columns" -> {{Left}}, "Rows" -> {{Baseline}}},
         GridBoxItemSize->{"Columns" -> {{Automatic}}, "Rows" -> {{1.}}},
         GridBoxSpacings->{"Columns" -> {
             Offset[0.27999999999999997`], {
              Offset[0.84]}, 
             Offset[0.27999999999999997`]}, "Rows" -> {
             Offset[0.2], {
              Offset[0.4]}, 
             Offset[0.2]}},
         Selectable->True]}
      },
      GridBoxAlignment->{"Columns" -> {{Left}}, "Rows" -> {{Baseline}}},
      GridBoxItemSize->{"Columns" -> {{Automatic}}, "Rows" -> {{1.}}},
      GridBoxSpacings->{"Columns" -> {
          Offset[0.27999999999999997`], {
           Offset[0.35]}, 
          Offset[0.27999999999999997`]}, "Rows" -> {
          Offset[0.2], {
           Offset[0.4]}, 
          Offset[0.2]}}],
     "Piecewise",
     DeleteWithContents->True,
     Editable->False,
     SelectWithContents->True,
     Selectable->False,
     StripWrapperBoxes->True], ")"}]}]}]], "Output",
 CellChangeTimes->{{3.957588560074419*^9, 3.957588579228648*^9}, {
   3.957588849862834*^9, 3.957588874922271*^9}, 3.9575891180563803`*^9, {
   3.9575891745494204`*^9, 3.957589197841337*^9}, 3.957589269177875*^9, 
   3.957589316668826*^9, 3.95758940844197*^9, 3.957589453698547*^9, 
   3.9575895557086897`*^9, 3.957589690691497*^9, 3.957590181420163*^9, 
   3.957590290360211*^9, 3.9575906102821083`*^9, 3.9575907989174433`*^9, 
   3.9575909749813137`*^9, 3.957591023143147*^9, 3.957591066123558*^9, 
   3.957591216824029*^9, 3.9575991130259657`*^9},
 CellLabel->"Out[12]=",ExpressionUUID->"9cfac0ea-65e4-48ff-a07d-461d6e073a3a"]
}, Open  ]],

Cell[CellGroupData[{

Cell[BoxData[{
 RowBox[{"Income", "[", 
  RowBox[{"q", ",", "1"}], "]"}], "\[IndentingNewLine]", 
 RowBox[{"NMaximize", "[", 
  RowBox[{
   RowBox[{"{", 
    RowBox[{
     RowBox[{"Income", "[", 
      RowBox[{"q", ",", "1"}], "]"}], ",", 
     RowBox[{
      RowBox[{"q", ">=", "0"}], "&&", 
      RowBox[{"q", "<=", "1"}]}]}], "}"}], ",", "q"}], 
  "]"}], "\[IndentingNewLine]", 
 RowBox[{"NMinimize", "[", 
  RowBox[{
   RowBox[{"{", 
    RowBox[{
     RowBox[{"Income", "[", 
      RowBox[{"q", ",", "1"}], "]"}], ",", 
     RowBox[{
      RowBox[{"q", ">=", "0"}], "&&", 
      RowBox[{"q", "<=", "1"}]}]}], "}"}], ",", "q"}], "]"}]}], "Input",
 CellChangeTimes->{{3.954915879228026*^9, 3.954915880028166*^9}, {
   3.954999458028681*^9, 3.9549994600579967`*^9}, {3.954999515967877*^9, 
   3.954999557482354*^9}, {3.954999590573738*^9, 3.954999590923442*^9}, {
   3.955077905497795*^9, 3.9550779376597433`*^9}, {3.955078676442503*^9, 
   3.955078677492811*^9}, {3.955096843802082*^9, 3.955096851615756*^9}, {
   3.955096907962562*^9, 3.95509690911309*^9}, {3.955097515169175*^9, 
   3.955097534743861*^9}, {3.9573252024277153`*^9, 3.957325203147415*^9}, {
   3.957588188792284*^9, 3.9575881899601393`*^9}, {3.957588908593861*^9, 
   3.957588955088388*^9}, {3.957589128367137*^9, 3.9575891288444157`*^9}, {
   3.9575896006445227`*^9, 3.957589619332323*^9}, {3.957589819507062*^9, 
   3.9575898478518353`*^9}, {3.957589893853992*^9, 3.9575899092893963`*^9}, 
   3.957590301291008*^9},
 CellLabel->"In[13]:=",ExpressionUUID->"176b1a6a-66b0-4861-a7fb-44d42155bc45"],

Cell[BoxData[
 FractionBox[
  RowBox[{
   RowBox[{"-", "208"}], "+", 
   RowBox[{"18", " ", 
    SuperscriptBox["\[ExponentialE]", "5"]}], "+", 
   RowBox[{"97", " ", "q"}], "-", 
   RowBox[{"12", " ", 
    SuperscriptBox["\[ExponentialE]", "5"], " ", "q"}]}], 
  RowBox[{"5", " ", 
   RowBox[{"(", 
    RowBox[{
     RowBox[{"-", "6"}], "+", 
     SuperscriptBox["\[ExponentialE]", "5"]}], ")"}]}]]], "Output",
 CellChangeTimes->{
  3.9549160905595417`*^9, 3.9549163853528347`*^9, 3.954999398144272*^9, 
   3.9549994610360193`*^9, {3.9549995320354843`*^9, 3.954999559049983*^9}, 
   3.954999591730476*^9, 3.95507788772971*^9, 3.9550779181982927`*^9, 
   3.9550779487163897`*^9, 3.9550786652200403`*^9, 3.9550787376141367`*^9, 
   3.955096852453624*^9, 3.955096909890667*^9, 3.955097191007223*^9, {
   3.955097516328574*^9, 3.9550975354670467`*^9}, 3.955098025743051*^9, 
   3.95509931157465*^9, 3.955099388873234*^9, 3.955099441330089*^9, 
   3.9550994974956713`*^9, 3.955185698783581*^9, 3.955186475391499*^9, 
   3.957325433787487*^9, 3.957325475857615*^9, 3.957325535003159*^9, 
   3.957328366928137*^9, 3.957328531462822*^9, 3.957587116487274*^9, 
   3.957587214076474*^9, {3.957587394507839*^9, 3.9575874157936172`*^9}, 
   3.957587446055523*^9, 3.9575875618187943`*^9, 3.957588095774766*^9, 
   3.957588190663891*^9, 3.957588336932094*^9, 3.9575884690383472`*^9, 
   3.957588587467782*^9, 3.957588879900182*^9, {3.957588918993774*^9, 
   3.9575889560523663`*^9}, {3.9575891227928658`*^9, 3.9575891298117447`*^9}, 
   3.957589180616557*^9, 3.957589273177311*^9, {3.957589323137168*^9, 
   3.9575893352209*^9}, 3.957589412927033*^9, 3.957589457821251*^9, 
   3.9575895603564777`*^9, {3.9575896041900387`*^9, 3.957589620362494*^9}, 
   3.957589693944181*^9, {3.957589841762434*^9, 3.957589848806904*^9}, {
   3.957589899499845*^9, 3.9575899103743362`*^9}, 3.957590185034732*^9, 
   3.9575903029280663`*^9, 3.95759061955119*^9, 3.957591036715335*^9, 
   3.957591087434845*^9, 3.957599115670786*^9},
 CellLabel->"Out[13]=",ExpressionUUID->"cd095e98-32e5-41ee-a449-bb1729a99398"],

Cell[BoxData[
 RowBox[{"{", 
  RowBox[{"3.4595635394507713`", ",", 
   RowBox[{"{", 
    RowBox[{"q", "\[Rule]", "0.`"}], "}"}]}], "}"}]], "Output",
 CellChangeTimes->{
  3.9549160905595417`*^9, 3.9549163853528347`*^9, 3.954999398144272*^9, 
   3.9549994610360193`*^9, {3.9549995320354843`*^9, 3.954999559049983*^9}, 
   3.954999591730476*^9, 3.95507788772971*^9, 3.9550779181982927`*^9, 
   3.9550779487163897`*^9, 3.9550786652200403`*^9, 3.9550787376141367`*^9, 
   3.955096852453624*^9, 3.955096909890667*^9, 3.955097191007223*^9, {
   3.955097516328574*^9, 3.9550975354670467`*^9}, 3.955098025743051*^9, 
   3.95509931157465*^9, 3.955099388873234*^9, 3.955099441330089*^9, 
   3.9550994974956713`*^9, 3.955185698783581*^9, 3.955186475391499*^9, 
   3.957325433787487*^9, 3.957325475857615*^9, 3.957325535003159*^9, 
   3.957328366928137*^9, 3.957328531462822*^9, 3.957587116487274*^9, 
   3.957587214076474*^9, {3.957587394507839*^9, 3.9575874157936172`*^9}, 
   3.957587446055523*^9, 3.9575875618187943`*^9, 3.957588095774766*^9, 
   3.957588190663891*^9, 3.957588336932094*^9, 3.9575884690383472`*^9, 
   3.957588587467782*^9, 3.957588879900182*^9, {3.957588918993774*^9, 
   3.9575889560523663`*^9}, {3.9575891227928658`*^9, 3.9575891298117447`*^9}, 
   3.957589180616557*^9, 3.957589273177311*^9, {3.957589323137168*^9, 
   3.9575893352209*^9}, 3.957589412927033*^9, 3.957589457821251*^9, 
   3.9575895603564777`*^9, {3.9575896041900387`*^9, 3.957589620362494*^9}, 
   3.957589693944181*^9, {3.957589841762434*^9, 3.957589848806904*^9}, {
   3.957589899499845*^9, 3.9575899103743362`*^9}, 3.957590185034732*^9, 
   3.9575903029280663`*^9, 3.95759061955119*^9, 3.957591036715335*^9, 
   3.957591087434845*^9, 3.9575991181703625`*^9},
 CellLabel->"Out[14]=",ExpressionUUID->"c72960bf-2208-4844-b83a-d5274ecd36c9"],

Cell[BoxData[
 RowBox[{"{", 
  RowBox[{"1.094672654588079`", ",", 
   RowBox[{"{", 
    RowBox[{"q", "\[Rule]", "1.`"}], "}"}]}], "}"}]], "Output",
 CellChangeTimes->{
  3.9549160905595417`*^9, 3.9549163853528347`*^9, 3.954999398144272*^9, 
   3.9549994610360193`*^9, {3.9549995320354843`*^9, 3.954999559049983*^9}, 
   3.954999591730476*^9, 3.95507788772971*^9, 3.9550779181982927`*^9, 
   3.9550779487163897`*^9, 3.9550786652200403`*^9, 3.9550787376141367`*^9, 
   3.955096852453624*^9, 3.955096909890667*^9, 3.955097191007223*^9, {
   3.955097516328574*^9, 3.9550975354670467`*^9}, 3.955098025743051*^9, 
   3.95509931157465*^9, 3.955099388873234*^9, 3.955099441330089*^9, 
   3.9550994974956713`*^9, 3.955185698783581*^9, 3.955186475391499*^9, 
   3.957325433787487*^9, 3.957325475857615*^9, 3.957325535003159*^9, 
   3.957328366928137*^9, 3.957328531462822*^9, 3.957587116487274*^9, 
   3.957587214076474*^9, {3.957587394507839*^9, 3.9575874157936172`*^9}, 
   3.957587446055523*^9, 3.9575875618187943`*^9, 3.957588095774766*^9, 
   3.957588190663891*^9, 3.957588336932094*^9, 3.9575884690383472`*^9, 
   3.957588587467782*^9, 3.957588879900182*^9, {3.957588918993774*^9, 
   3.9575889560523663`*^9}, {3.9575891227928658`*^9, 3.9575891298117447`*^9}, 
   3.957589180616557*^9, 3.957589273177311*^9, {3.957589323137168*^9, 
   3.9575893352209*^9}, 3.957589412927033*^9, 3.957589457821251*^9, 
   3.9575895603564777`*^9, {3.9575896041900387`*^9, 3.957589620362494*^9}, 
   3.957589693944181*^9, {3.957589841762434*^9, 3.957589848806904*^9}, {
   3.957589899499845*^9, 3.9575899103743362`*^9}, 3.957590185034732*^9, 
   3.9575903029280663`*^9, 3.95759061955119*^9, 3.957591036715335*^9, 
   3.957591087434845*^9, 3.9575991205300493`*^9},
 CellLabel->"Out[15]=",ExpressionUUID->"97855044-d23a-432d-9d8a-d796ca6d3a17"]
}, Open  ]],

Cell[CellGroupData[{

Cell[BoxData[{
 RowBox[{"Income", "[", 
  RowBox[{"q", ",", "2"}], "]"}], "\[IndentingNewLine]", 
 RowBox[{"NMaximize", "[", 
  RowBox[{
   RowBox[{"{", 
    RowBox[{
     RowBox[{"Income", "[", 
      RowBox[{"q", ",", "2"}], "]"}], ",", 
     RowBox[{
      RowBox[{"q", ">=", "0"}], "&&", 
      RowBox[{"q", "<=", "1"}]}]}], "}"}], ",", "q"}], 
  "]"}], "\[IndentingNewLine]", 
 RowBox[{"NMinimize", "[", 
  RowBox[{
   RowBox[{"{", 
    RowBox[{
     RowBox[{"Income", "[", 
      RowBox[{"q", ",", "2"}], "]"}], ",", 
     RowBox[{
      RowBox[{"q", ">=", "0"}], "&&", 
      RowBox[{"q", "<=", "1"}]}]}], "}"}], ",", "q"}], "]"}]}], "Input",
 CellChangeTimes->{{3.954908899970296*^9, 3.954908944882409*^9}, {
   3.954909383090151*^9, 3.9549094121620407`*^9}, {3.9549094809961147`*^9, 
   3.954909495531061*^9}, {3.9549095553965893`*^9, 3.954909598801453*^9}, 
   3.9549160984143763`*^9, {3.955078691763487*^9, 3.955078717109765*^9}, {
   3.955097547640235*^9, 3.955097589517852*^9}, {3.957590307198986*^9, 
   3.9575903087559633`*^9}},
 CellLabel->"In[16]:=",ExpressionUUID->"abccabdb-daad-4195-b0cb-e5a100e6567f"],

Cell[BoxData[
 RowBox[{
  FractionBox[
   RowBox[{"4700", "-", 
    RowBox[{"1296", " ", 
     SuperscriptBox["\[ExponentialE]", "5"]}], "+", 
    RowBox[{"66", " ", 
     SuperscriptBox["\[ExponentialE]", "10"]}], "-", 
    RowBox[{"1985", " ", "q"}], "+", 
    RowBox[{"594", " ", 
     SuperscriptBox["\[ExponentialE]", "5"], " ", "q"}], "-", 
    RowBox[{"39", " ", 
     SuperscriptBox["\[ExponentialE]", "10"], " ", "q"}]}], 
   RowBox[{"30", " ", 
    SuperscriptBox[
     RowBox[{"(", 
      RowBox[{
       RowBox[{"-", "6"}], "+", 
       SuperscriptBox["\[ExponentialE]", "5"]}], ")"}], "2"]}]], "+", 
  FractionBox[
   RowBox[{
    RowBox[{"(", 
     RowBox[{
      RowBox[{"-", "208"}], "+", 
      RowBox[{"18", " ", 
       SuperscriptBox["\[ExponentialE]", "5"]}], "+", 
      RowBox[{"97", " ", "q"}], "-", 
      RowBox[{"12", " ", 
       SuperscriptBox["\[ExponentialE]", "5"], " ", "q"}]}], ")"}], " ", 
    RowBox[{"(", 
     TagBox[GridBox[{
        {"\[Piecewise]", GridBox[{
           {
            FractionBox[
             RowBox[{
              SuperscriptBox["\[ExponentialE]", 
               RowBox[{
                RowBox[{"-", "5"}], " ", "q"}]], " ", 
              RowBox[{"(", 
               RowBox[{
                RowBox[{"-", 
                 SuperscriptBox["\[ExponentialE]", "5"]}], "+", 
                SuperscriptBox["\[ExponentialE]", 
                 RowBox[{"5", "+", 
                  RowBox[{"5", " ", "q"}]}]], "-", 
                RowBox[{"5", " ", 
                 SuperscriptBox["\[ExponentialE]", 
                  RowBox[{"5", " ", "q"}]], " ", "q"}]}], ")"}]}], 
             RowBox[{
              RowBox[{"-", "6"}], "+", 
              SuperscriptBox["\[ExponentialE]", "5"]}]], 
            RowBox[{"0", "<", "q"}]},
           {"0", 
            TagBox["True",
             "PiecewiseDefault",
             AutoDelete->True]}
          },
          AllowedDimensions->{2, Automatic},
          Editable->True,
          GridBoxAlignment->{"Columns" -> {{Left}}, "Rows" -> {{Baseline}}},
          GridBoxItemSize->{"Columns" -> {{Automatic}}, "Rows" -> {{1.}}},
          GridBoxSpacings->{"Columns" -> {
              Offset[0.27999999999999997`], {
               Offset[0.84]}, 
              Offset[0.27999999999999997`]}, "Rows" -> {
              Offset[0.2], {
               Offset[0.4]}, 
              Offset[0.2]}},
          Selectable->True]}
       },
       GridBoxAlignment->{"Columns" -> {{Left}}, "Rows" -> {{Baseline}}},
       GridBoxItemSize->{"Columns" -> {{Automatic}}, "Rows" -> {{1.}}},
       GridBoxSpacings->{"Columns" -> {
           Offset[0.27999999999999997`], {
            Offset[0.35]}, 
           Offset[0.27999999999999997`]}, "Rows" -> {
           Offset[0.2], {
            Offset[0.4]}, 
           Offset[0.2]}}],
      "Piecewise",
      DeleteWithContents->True,
      Editable->False,
      SelectWithContents->True,
      Selectable->False,
      StripWrapperBoxes->True], ")"}]}], 
   RowBox[{"5", " ", 
    RowBox[{"(", 
     RowBox[{
      RowBox[{"-", "6"}], "+", 
      SuperscriptBox["\[ExponentialE]", "5"]}], ")"}]}]]}]], "Output",
 CellChangeTimes->{
  3.954908909204145*^9, 3.954908946294814*^9, 3.954909373067739*^9, 
   3.9549094166991796`*^9, 3.954909496413085*^9, {3.954909556951494*^9, 
   3.954909599609481*^9}, 3.9549160992517433`*^9, 3.954916387477717*^9, 
   3.9550787489445353`*^9, {3.9550975765011053`*^9, 3.955097590626691*^9}, 
   3.955098027407165*^9, 3.9550994444640217`*^9, 3.9550994993292933`*^9, 
   3.9551857004271593`*^9, 3.955186476908617*^9, 3.9573283714375668`*^9, 
   3.957588481816642*^9, 3.957589765960697*^9, 3.957590310594329*^9, 
   3.9575910916894417`*^9, 3.9575991251946964`*^9},
 CellLabel->"Out[16]=",ExpressionUUID->"1c6adfc1-0efa-4558-8996-66b4c64447ab"],

Cell[BoxData[
 RowBox[{"{", 
  RowBox[{"3.897410258094533`", ",", 
   RowBox[{"{", 
    RowBox[{"q", "\[Rule]", "0.2972509405463636`"}], "}"}]}], "}"}]], "Output",\

 CellChangeTimes->{
  3.954908909204145*^9, 3.954908946294814*^9, 3.954909373067739*^9, 
   3.9549094166991796`*^9, 3.954909496413085*^9, {3.954909556951494*^9, 
   3.954909599609481*^9}, 3.9549160992517433`*^9, 3.954916387477717*^9, 
   3.9550787489445353`*^9, {3.9550975765011053`*^9, 3.955097590626691*^9}, 
   3.955098027407165*^9, 3.9550994444640217`*^9, 3.9550994993292933`*^9, 
   3.9551857004271593`*^9, 3.955186476908617*^9, 3.9573283714375668`*^9, 
   3.957588481816642*^9, 3.957589765960697*^9, 3.957590310594329*^9, 
   3.9575910916894417`*^9, 3.957599129706555*^9},
 CellLabel->"Out[17]=",ExpressionUUID->"21631101-7819-4e35-a00e-2cef32df53b6"],

Cell[BoxData[
 RowBox[{"{", 
  RowBox[{"1.905334829466058`", ",", 
   RowBox[{"{", 
    RowBox[{"q", "\[Rule]", "1.`"}], "}"}]}], "}"}]], "Output",
 CellChangeTimes->{
  3.954908909204145*^9, 3.954908946294814*^9, 3.954909373067739*^9, 
   3.9549094166991796`*^9, 3.954909496413085*^9, {3.954909556951494*^9, 
   3.954909599609481*^9}, 3.9549160992517433`*^9, 3.954916387477717*^9, 
   3.9550787489445353`*^9, {3.9550975765011053`*^9, 3.955097590626691*^9}, 
   3.955098027407165*^9, 3.9550994444640217`*^9, 3.9550994993292933`*^9, 
   3.9551857004271593`*^9, 3.955186476908617*^9, 3.9573283714375668`*^9, 
   3.957588481816642*^9, 3.957589765960697*^9, 3.957590310594329*^9, 
   3.9575910916894417`*^9, 3.957599134517352*^9},
 CellLabel->"Out[18]=",ExpressionUUID->"b7acf3fc-733d-49eb-9c2d-f40d10463e75"]
}, Open  ]],

Cell[CellGroupData[{

Cell[BoxData[{
 RowBox[{"Income", "[", 
  RowBox[{"q", ",", "3"}], "]"}], "\[IndentingNewLine]", 
 RowBox[{"NMaximize", "[", 
  RowBox[{
   RowBox[{"{", 
    RowBox[{
     RowBox[{"Income", "[", 
      RowBox[{"q", ",", "3"}], "]"}], ",", 
     RowBox[{
      RowBox[{"q", ">=", "0"}], "&&", 
      RowBox[{"q", "<=", "1"}]}]}], "}"}], ",", "q"}], 
  "]"}], "\[IndentingNewLine]", 
 RowBox[{"NMinimize", "[", 
  RowBox[{
   RowBox[{"{", 
    RowBox[{
     RowBox[{"Income", "[", 
      RowBox[{"q", ",", "3"}], "]"}], ",", 
     RowBox[{
      RowBox[{"q", ">=", "0"}], "&&", 
      RowBox[{"q", "<=", "1"}]}]}], "}"}], ",", "q"}], "]"}]}], "Input",
 CellChangeTimes->{{3.954909797825863*^9, 3.954909798401889*^9}, {
  3.9550787463186073`*^9, 3.955078763404797*^9}, {3.9550976068640003`*^9, 
  3.9550976289760323`*^9}, {3.9550979344951572`*^9, 3.955097937411886*^9}, {
  3.9575903210285597`*^9, 3.9575903223161383`*^9}},
 CellLabel->"In[19]:=",ExpressionUUID->"c6277eaa-d78b-4ea8-bb05-4cfb9c653f31"],

Cell[BoxData[
 RowBox[{
  FractionBox[
   RowBox[{
    RowBox[{"-", "63040"}], "+", 
    RowBox[{"28488", " ", 
     SuperscriptBox["\[ExponentialE]", "5"]}], "-", 
    RowBox[{"3996", " ", 
     SuperscriptBox["\[ExponentialE]", "10"]}], "+", 
    RowBox[{"148", " ", 
     SuperscriptBox["\[ExponentialE]", "15"]}], "+", 
    RowBox[{"25480", " ", "q"}], "-", 
    RowBox[{"11982", " ", 
     SuperscriptBox["\[ExponentialE]", "5"], " ", "q"}], "+", 
    RowBox[{"1809", " ", 
     SuperscriptBox["\[ExponentialE]", "10"], " ", "q"}], "-", 
    RowBox[{"82", " ", 
     SuperscriptBox["\[ExponentialE]", "15"], " ", "q"}]}], 
   RowBox[{"60", " ", 
    SuperscriptBox[
     RowBox[{"(", 
      RowBox[{
       RowBox[{"-", "6"}], "+", 
       SuperscriptBox["\[ExponentialE]", "5"]}], ")"}], "3"]}]], "+", 
  FractionBox[
   RowBox[{"3", " ", 
    RowBox[{"(", 
     RowBox[{
      RowBox[{"-", "208"}], "+", 
      RowBox[{"18", " ", 
       SuperscriptBox["\[ExponentialE]", "5"]}], "+", 
      RowBox[{"97", " ", "q"}], "-", 
      RowBox[{"12", " ", 
       SuperscriptBox["\[ExponentialE]", "5"], " ", "q"}]}], ")"}], " ", 
    SuperscriptBox[
     RowBox[{"(", 
      TagBox[GridBox[{
         {"\[Piecewise]", GridBox[{
            {
             FractionBox[
              RowBox[{
               SuperscriptBox["\[ExponentialE]", 
                RowBox[{
                 RowBox[{"-", "5"}], " ", "q"}]], " ", 
               RowBox[{"(", 
                RowBox[{
                 RowBox[{"-", 
                  SuperscriptBox["\[ExponentialE]", "5"]}], "+", 
                 SuperscriptBox["\[ExponentialE]", 
                  RowBox[{"5", "+", 
                   RowBox[{"5", " ", "q"}]}]], "-", 
                 RowBox[{"5", " ", 
                  SuperscriptBox["\[ExponentialE]", 
                   RowBox[{"5", " ", "q"}]], " ", "q"}]}], ")"}]}], 
              RowBox[{
               RowBox[{"-", "6"}], "+", 
               SuperscriptBox["\[ExponentialE]", "5"]}]], 
             RowBox[{"0", "<", "q"}]},
            {"0", 
             TagBox["True",
              "PiecewiseDefault",
              AutoDelete->True]}
           },
           AllowedDimensions->{2, Automatic},
           Editable->True,
           GridBoxAlignment->{"Columns" -> {{Left}}, "Rows" -> {{Baseline}}},
           GridBoxItemSize->{"Columns" -> {{Automatic}}, "Rows" -> {{1.}}},
           GridBoxSpacings->{"Columns" -> {
               Offset[0.27999999999999997`], {
                Offset[0.84]}, 
               Offset[0.27999999999999997`]}, "Rows" -> {
               Offset[0.2], {
                Offset[0.4]}, 
               Offset[0.2]}},
           Selectable->True]}
        },
        GridBoxAlignment->{"Columns" -> {{Left}}, "Rows" -> {{Baseline}}},
        GridBoxItemSize->{"Columns" -> {{Automatic}}, "Rows" -> {{1.}}},
        GridBoxSpacings->{"Columns" -> {
            Offset[0.27999999999999997`], {
             Offset[0.35]}, 
            Offset[0.27999999999999997`]}, "Rows" -> {
            Offset[0.2], {
             Offset[0.4]}, 
            Offset[0.2]}}],
       "Piecewise",
       DeleteWithContents->True,
       Editable->False,
       SelectWithContents->True,
       Selectable->False,
       StripWrapperBoxes->True], ")"}], "2"]}], 
   RowBox[{"10", " ", 
    RowBox[{"(", 
     RowBox[{
      RowBox[{"-", "6"}], "+", 
      SuperscriptBox["\[ExponentialE]", "5"]}], ")"}]}]]}]], "Output",
 CellChangeTimes->{3.95490979912116*^9, 3.954915889719145*^9, 
  3.954916104012747*^9, 3.954916388947609*^9, 3.9550787647473392`*^9, 
  3.955097629785179*^9, 3.955098029128636*^9, 3.955099447416912*^9, 
  3.955099500665122*^9, 3.955185702219852*^9, 3.955186478500799*^9, 
  3.957328390187255*^9, 3.9575897772959146`*^9, 3.9575903238809757`*^9, 
  3.95759913906313*^9},
 CellLabel->"Out[19]=",ExpressionUUID->"b4d1eecb-4585-4e0c-b781-b72f90d0bcee"],

Cell[BoxData[
 RowBox[{"{", 
  RowBox[{"4.746244020825123`", ",", 
   RowBox[{"{", 
    RowBox[{"q", "\[Rule]", "0.4130712819852237`"}], "}"}]}], "}"}]], "Output",\

 CellChangeTimes->{3.95490979912116*^9, 3.954915889719145*^9, 
  3.954916104012747*^9, 3.954916388947609*^9, 3.9550787647473392`*^9, 
  3.955097629785179*^9, 3.955098029128636*^9, 3.955099447416912*^9, 
  3.955099500665122*^9, 3.955185702219852*^9, 3.955186478500799*^9, 
  3.957328390187255*^9, 3.9575897772959146`*^9, 3.9575903238809757`*^9, 
  3.957599143299178*^9},
 CellLabel->"Out[20]=",ExpressionUUID->"5217707c-6d23-4f3e-af43-ff833ac3840b"],

Cell[BoxData[
 RowBox[{"{", 
  RowBox[{"2.3046417456901067`", ",", 
   RowBox[{"{", 
    RowBox[{"q", "\[Rule]", "0.004981588457679819`"}], "}"}]}], 
  "}"}]], "Output",
 CellChangeTimes->{3.95490979912116*^9, 3.954915889719145*^9, 
  3.954916104012747*^9, 3.954916388947609*^9, 3.9550787647473392`*^9, 
  3.955097629785179*^9, 3.955098029128636*^9, 3.955099447416912*^9, 
  3.955099500665122*^9, 3.955185702219852*^9, 3.955186478500799*^9, 
  3.957328390187255*^9, 3.9575897772959146`*^9, 3.9575903238809757`*^9, 
  3.95759914787514*^9},
 CellLabel->"Out[21]=",ExpressionUUID->"6869a8af-1a63-4605-b3ec-e0475e8bdafc"]
}, Open  ]],

Cell[CellGroupData[{

Cell[BoxData[{
 RowBox[{"Income", "[", 
  RowBox[{"q", ",", "5"}], "]"}], "\[IndentingNewLine]", 
 RowBox[{"NMaximize", "[", 
  RowBox[{
   RowBox[{"{", 
    RowBox[{
     RowBox[{"Income", "[", 
      RowBox[{"q", ",", "5"}], "]"}], ",", 
     RowBox[{
      RowBox[{"q", ">=", "0"}], "&&", 
      RowBox[{"q", "<=", "1"}]}]}], "}"}], ",", "q"}], 
  "]"}], "\[IndentingNewLine]", 
 RowBox[{"NMinimize", "[", 
  RowBox[{
   RowBox[{"{", 
    RowBox[{
     RowBox[{"Income", "[", 
      RowBox[{"q", ",", "5"}], "]"}], ",", 
     RowBox[{
      RowBox[{"q", ">=", "0"}], "&&", 
      RowBox[{"q", "<=", "1"}]}]}], "}"}], ",", "q"}], "]"}]}], "Input",
 CellChangeTimes->{{3.954915538621216*^9, 3.954915610172452*^9}, {
  3.955078797781764*^9, 3.955078809533905*^9}, {3.955097637118462*^9, 
  3.955097673661201*^9}, {3.9575903319023943`*^9, 3.9575903332068357`*^9}},
 CellLabel->"In[22]:=",ExpressionUUID->"b1252252-5e07-4c2c-a159-eae25bbbedf9"],

Cell[BoxData[
 RowBox[{
  RowBox[{
   FractionBox["1", 
    RowBox[{"10800", " ", 
     SuperscriptBox[
      RowBox[{"(", 
       RowBox[{
        RowBox[{"-", "6"}], "+", 
        SuperscriptBox["\[ExponentialE]", "5"]}], ")"}], "5"]}]], 
   RowBox[{"(", 
    RowBox[{
     RowBox[{"-", "473442028"}], "+", 
     RowBox[{"369008400", " ", 
      SuperscriptBox["\[ExponentialE]", "5"]}], "-", 
     RowBox[{"114476400", " ", 
      SuperscriptBox["\[ExponentialE]", "10"]}], "+", 
     RowBox[{"17380000", " ", 
      SuperscriptBox["\[ExponentialE]", "15"]}], "-", 
     RowBox[{"1247700", " ", 
      SuperscriptBox["\[ExponentialE]", "20"]}], "+", 
     RowBox[{"30528", " ", 
      SuperscriptBox["\[ExponentialE]", "25"]}], "+", 
     RowBox[{"181346107", " ", "q"}], "-", 
     RowBox[{"144740100", " ", 
      SuperscriptBox["\[ExponentialE]", "5"], " ", "q"}], "+", 
     RowBox[{"46115100", " ", 
      SuperscriptBox["\[ExponentialE]", "10"], " ", "q"}], "-", 
     RowBox[{"7261000", " ", 
      SuperscriptBox["\[ExponentialE]", "15"], " ", "q"}], "+", 
     RowBox[{"554925", " ", 
      SuperscriptBox["\[ExponentialE]", "20"], " ", "q"}], "-", 
     RowBox[{"15732", " ", 
      SuperscriptBox["\[ExponentialE]", "25"], " ", "q"}]}], ")"}]}], "+", 
  FractionBox[
   RowBox[{
    RowBox[{"(", 
     RowBox[{
      RowBox[{"-", "208"}], "+", 
      RowBox[{"18", " ", 
       SuperscriptBox["\[ExponentialE]", "5"]}], "+", 
      RowBox[{"97", " ", "q"}], "-", 
      RowBox[{"12", " ", 
       SuperscriptBox["\[ExponentialE]", "5"], " ", "q"}]}], ")"}], " ", 
    SuperscriptBox[
     RowBox[{"(", 
      TagBox[GridBox[{
         {"\[Piecewise]", GridBox[{
            {
             FractionBox[
              RowBox[{
               SuperscriptBox["\[ExponentialE]", 
                RowBox[{
                 RowBox[{"-", "5"}], " ", "q"}]], " ", 
               RowBox[{"(", 
                RowBox[{
                 RowBox[{"-", 
                  SuperscriptBox["\[ExponentialE]", "5"]}], "+", 
                 SuperscriptBox["\[ExponentialE]", 
                  RowBox[{"5", "+", 
                   RowBox[{"5", " ", "q"}]}]], "-", 
                 RowBox[{"5", " ", 
                  SuperscriptBox["\[ExponentialE]", 
                   RowBox[{"5", " ", "q"}]], " ", "q"}]}], ")"}]}], 
              RowBox[{
               RowBox[{"-", "6"}], "+", 
               SuperscriptBox["\[ExponentialE]", "5"]}]], 
             RowBox[{"0", "<", "q"}]},
            {"0", 
             TagBox["True",
              "PiecewiseDefault",
              AutoDelete->True]}
           },
           AllowedDimensions->{2, Automatic},
           Editable->True,
           GridBoxAlignment->{"Columns" -> {{Left}}, "Rows" -> {{Baseline}}},
           GridBoxItemSize->{"Columns" -> {{Automatic}}, "Rows" -> {{1.}}},
           GridBoxSpacings->{"Columns" -> {
               Offset[0.27999999999999997`], {
                Offset[0.84]}, 
               Offset[0.27999999999999997`]}, "Rows" -> {
               Offset[0.2], {
                Offset[0.4]}, 
               Offset[0.2]}},
           Selectable->True]}
        },
        GridBoxAlignment->{"Columns" -> {{Left}}, "Rows" -> {{Baseline}}},
        GridBoxItemSize->{"Columns" -> {{Automatic}}, "Rows" -> {{1.}}},
        GridBoxSpacings->{"Columns" -> {
            Offset[0.27999999999999997`], {
             Offset[0.35]}, 
            Offset[0.27999999999999997`]}, "Rows" -> {
            Offset[0.2], {
             Offset[0.4]}, 
            Offset[0.2]}}],
       "Piecewise",
       DeleteWithContents->True,
       Editable->False,
       SelectWithContents->True,
       Selectable->False,
       StripWrapperBoxes->True], ")"}], "4"]}], 
   RowBox[{"2", " ", 
    RowBox[{"(", 
     RowBox[{
      RowBox[{"-", "6"}], "+", 
      SuperscriptBox["\[ExponentialE]", "5"]}], ")"}]}]]}]], "Output",
 CellChangeTimes->{
  3.955078820698461*^9, {3.95509765780912*^9, 3.9550976741913147`*^9}, 
   3.955098029654029*^9, 3.9550994498385887`*^9, 3.9550995015222197`*^9, 
   3.955185702661875*^9, 3.95518647895257*^9, 3.957328463314686*^9, 
   3.957590346901513*^9, 3.957599156565894*^9},
 CellLabel->"Out[22]=",ExpressionUUID->"d4686cb5-0610-41c2-8e8e-b28bc5d4149b"],

Cell[BoxData[
 RowBox[{"{", 
  RowBox[{"6.351527819622925`", ",", 
   RowBox[{"{", 
    RowBox[{"q", "\[Rule]", "0.531997028391806`"}], "}"}]}], "}"}]], "Output",\

 CellChangeTimes->{
  3.955078820698461*^9, {3.95509765780912*^9, 3.9550976741913147`*^9}, 
   3.955098029654029*^9, 3.9550994498385887`*^9, 3.9550995015222197`*^9, 
   3.955185702661875*^9, 3.95518647895257*^9, 3.957328463314686*^9, 
   3.957590346901513*^9, 3.95759916400439*^9},
 CellLabel->"Out[23]=",ExpressionUUID->"d6af2174-70e0-49bf-9b2c-23ce4a967d36"],

Cell[BoxData[
 RowBox[{"{", 
  RowBox[{"2.5561242827426005`", ",", 
   RowBox[{"{", 
    RowBox[{"q", "\[Rule]", "0.04734495185477165`"}], "}"}]}], 
  "}"}]], "Output",
 CellChangeTimes->{
  3.955078820698461*^9, {3.95509765780912*^9, 3.9550976741913147`*^9}, 
   3.955098029654029*^9, 3.9550994498385887`*^9, 3.9550995015222197`*^9, 
   3.955185702661875*^9, 3.95518647895257*^9, 3.957328463314686*^9, 
   3.957590346901513*^9, 3.9575991726742244`*^9},
 CellLabel->"Out[24]=",ExpressionUUID->"d9a8f476-0b6b-4465-8b6d-4b3b970981cd"]
}, Open  ]],

Cell[CellGroupData[{

Cell[BoxData[{
 RowBox[{"Income", "[", 
  RowBox[{"q", ",", "10"}], "]"}], "\[IndentingNewLine]", 
 RowBox[{"NMaximize", "[", 
  RowBox[{
   RowBox[{"{", 
    RowBox[{
     RowBox[{"Income", "[", 
      RowBox[{"q", ",", "10"}], "]"}], ",", 
     RowBox[{
      RowBox[{"q", ">=", "0"}], "&&", 
      RowBox[{"q", "<=", "1"}]}]}], "}"}], ",", "q"}], 
  "]"}], "\[IndentingNewLine]", 
 RowBox[{"NMinimize", "[", 
  RowBox[{
   RowBox[{"{", 
    RowBox[{
     RowBox[{"Income", "[", 
      RowBox[{"q", ",", "10"}], "]"}], ",", 
     RowBox[{
      RowBox[{"q", ">=", "0"}], "&&", 
      RowBox[{"q", "<=", "1"}]}]}], "}"}], ",", "q"}], "]"}]}], "Input",
 CellChangeTimes->{{3.955078814419924*^9, 3.955078817752791*^9}, {
  3.95509767831805*^9, 3.955097696461197*^9}, {3.955099458823818*^9, 
  3.955099467504037*^9}, {3.957590356786228*^9, 3.957590358089437*^9}},
 CellLabel->"In[25]:=",ExpressionUUID->"bf3dcfa2-2883-417b-a797-63ea7ac5044e"],

Cell[BoxData[
 RowBox[{
  RowBox[{
   FractionBox["1", 
    RowBox[{"51342984000000", " ", 
     SuperscriptBox[
      RowBox[{"(", 
       RowBox[{
        RowBox[{"-", "6"}], "+", 
        SuperscriptBox["\[ExponentialE]", "5"]}], ")"}], "10"]}]], 
   RowBox[{"(", 
    RowBox[{"38103190069890275513692", "-", 
     RowBox[{"47990553056344546530960", " ", 
      SuperscriptBox["\[ExponentialE]", "5"]}], "+", 
     RowBox[{"29754507584439748202400", " ", 
      SuperscriptBox["\[ExponentialE]", "10"]}], "-", 
     RowBox[{"11608641913414819504000", " ", 
      SuperscriptBox["\[ExponentialE]", "15"]}], "+", 
     RowBox[{"3083567003689104817500", " ", 
      SuperscriptBox["\[ExponentialE]", "20"]}], "-", 
     RowBox[{"573216923333072641392", " ", 
      SuperscriptBox["\[ExponentialE]", "25"]}], "+", 
     RowBox[{"74631272227493556960", " ", 
      SuperscriptBox["\[ExponentialE]", "30"]}], "-", 
     RowBox[{"6651104731585142400", " ", 
      SuperscriptBox["\[ExponentialE]", "35"]}], "+", 
     RowBox[{"383483041258779000", " ", 
      SuperscriptBox["\[ExponentialE]", "40"]}], "-", 
     RowBox[{"12639169961880000", " ", 
      SuperscriptBox["\[ExponentialE]", "45"]}], "+", 
     RowBox[{"171648560160000", " ", 
      SuperscriptBox["\[ExponentialE]", "50"]}], "-", 
     RowBox[{"11854182947654456878423", " ", "q"}], "+", 
     RowBox[{"15878280647722616632740", " ", 
      SuperscriptBox["\[ExponentialE]", "5"], " ", "q"}], "-", 
     RowBox[{"10349108683837297050600", " ", 
      SuperscriptBox["\[ExponentialE]", "10"], " ", "q"}], "+", 
     RowBox[{"4195707939565864876000", " ", 
      SuperscriptBox["\[ExponentialE]", "15"], " ", "q"}], "-", 
     RowBox[{"1148176427109156204375", " ", 
      SuperscriptBox["\[ExponentialE]", "20"], " ", "q"}], "+", 
     RowBox[{"218761166070644160348", " ", 
      SuperscriptBox["\[ExponentialE]", "25"], " ", "q"}], "-", 
     RowBox[{"29137947950953389240", " ", 
      SuperscriptBox["\[ExponentialE]", "30"], " ", "q"}], "+", 
     RowBox[{"2660883791856285600", " ", 
      SuperscriptBox["\[ExponentialE]", "35"], " ", "q"}], "-", 
     RowBox[{"158252485874694750", " ", 
      SuperscriptBox["\[ExponentialE]", "40"], " ", "q"}], "+", 
     RowBox[{"5470226770470000", " ", 
      SuperscriptBox["\[ExponentialE]", "45"], " ", "q"}], "-", 
     RowBox[{"81419378040000", " ", 
      SuperscriptBox["\[ExponentialE]", "50"], " ", "q"}]}], ")"}]}], "+", 
  FractionBox[
   RowBox[{
    RowBox[{"(", 
     RowBox[{
      RowBox[{"-", "208"}], "+", 
      RowBox[{"18", " ", 
       SuperscriptBox["\[ExponentialE]", "5"]}], "+", 
      RowBox[{"97", " ", "q"}], "-", 
      RowBox[{"12", " ", 
       SuperscriptBox["\[ExponentialE]", "5"], " ", "q"}]}], ")"}], " ", 
    SuperscriptBox[
     RowBox[{"(", 
      TagBox[GridBox[{
         {"\[Piecewise]", GridBox[{
            {
             FractionBox[
              RowBox[{
               SuperscriptBox["\[ExponentialE]", 
                RowBox[{
                 RowBox[{"-", "5"}], " ", "q"}]], " ", 
               RowBox[{"(", 
                RowBox[{
                 RowBox[{"-", 
                  SuperscriptBox["\[ExponentialE]", "5"]}], "+", 
                 SuperscriptBox["\[ExponentialE]", 
                  RowBox[{"5", "+", 
                   RowBox[{"5", " ", "q"}]}]], "-", 
                 RowBox[{"5", " ", 
                  SuperscriptBox["\[ExponentialE]", 
                   RowBox[{"5", " ", "q"}]], " ", "q"}]}], ")"}]}], 
              RowBox[{
               RowBox[{"-", "6"}], "+", 
               SuperscriptBox["\[ExponentialE]", "5"]}]], 
             RowBox[{"0", "<", "q"}]},
            {"0", 
             TagBox["True",
              "PiecewiseDefault",
              AutoDelete->True]}
           },
           AllowedDimensions->{2, Automatic},
           Editable->True,
           GridBoxAlignment->{"Columns" -> {{Left}}, "Rows" -> {{Baseline}}},
           GridBoxItemSize->{"Columns" -> {{Automatic}}, "Rows" -> {{1.}}},
           GridBoxSpacings->{"Columns" -> {
               Offset[0.27999999999999997`], {
                Offset[0.84]}, 
               Offset[0.27999999999999997`]}, "Rows" -> {
               Offset[0.2], {
                Offset[0.4]}, 
               Offset[0.2]}},
           Selectable->True]}
        },
        GridBoxAlignment->{"Columns" -> {{Left}}, "Rows" -> {{Baseline}}},
        GridBoxItemSize->{"Columns" -> {{Automatic}}, "Rows" -> {{1.}}},
        GridBoxSpacings->{"Columns" -> {
            Offset[0.27999999999999997`], {
             Offset[0.35]}, 
            Offset[0.27999999999999997`]}, "Rows" -> {
            Offset[0.2], {
             Offset[0.4]}, 
            Offset[0.2]}}],
       "Piecewise",
       DeleteWithContents->True,
       Editable->False,
       SelectWithContents->True,
       Selectable->False,
       StripWrapperBoxes->True], ")"}], "9"]}], 
   RowBox[{
    RowBox[{"-", "6"}], "+", 
    SuperscriptBox["\[ExponentialE]", "5"]}]]}]], "Output",
 CellChangeTimes->{
  3.955078826159354*^9, 3.955097697164863*^9, 3.9550980302803373`*^9, {
   3.955099452181932*^9, 3.955099469236882*^9}, 3.955099503188146*^9, 
   3.9551857031945353`*^9, 3.955186479471086*^9, 3.9575903823486958`*^9, 
   3.9575991959733047`*^9},
 CellLabel->"Out[25]=",ExpressionUUID->"b076fa4a-135d-4424-b66a-8a97f6628f5c"],

Cell[BoxData[
 RowBox[{"{", 
  RowBox[{"9.96484219098937`", ",", 
   RowBox[{"{", 
    RowBox[{"q", "\[Rule]", "0.6607209790076267`"}], "}"}]}], "}"}]], "Output",\

 CellChangeTimes->{
  3.955078826159354*^9, 3.955097697164863*^9, 3.9550980302803373`*^9, {
   3.955099452181932*^9, 3.955099469236882*^9}, 3.955099503188146*^9, 
   3.9551857031945353`*^9, 3.955186479471086*^9, 3.9575903823486958`*^9, 
   3.95759921840541*^9},
 CellLabel->"Out[26]=",ExpressionUUID->"b337d793-fc46-4909-936d-f2b055eff4c5"],

Cell[BoxData[
 RowBox[{"{", 
  RowBox[{"2.833764541120224`", ",", 
   RowBox[{"{", 
    RowBox[{"q", "\[Rule]", "0.13348788728686964`"}], "}"}]}], 
  "}"}]], "Output",
 CellChangeTimes->{
  3.955078826159354*^9, 3.955097697164863*^9, 3.9550980302803373`*^9, {
   3.955099452181932*^9, 3.955099469236882*^9}, 3.955099503188146*^9, 
   3.9551857031945353`*^9, 3.955186479471086*^9, 3.9575903823486958`*^9, 
   3.9575992414724655`*^9},
 CellLabel->"Out[27]=",ExpressionUUID->"9462ebcf-4f14-4f16-834a-95cd6318bc90"]
}, Open  ]],

Cell[CellGroupData[{

Cell[BoxData[
 RowBox[{
  RowBox[{"Plot", "[", 
   RowBox[{
    RowBox[{"{", 
     RowBox[{
      RowBox[{"NIncome", "[", 
       RowBox[{"q", ",", "1"}], "]"}], ",", 
      RowBox[{"NIncome", "[", 
       RowBox[{"q", ",", "2"}], "]"}], ",", 
      RowBox[{"NIncome", "[", 
       RowBox[{"q", ",", "3"}], "]"}], ",", 
      RowBox[{"NIncome", "[", 
       RowBox[{"q", ",", "5"}], "]"}], ",", 
      RowBox[{"NIncome", "[", 
       RowBox[{"q", ",", "10"}], "]"}]}], "}"}], ",", 
    RowBox[{"{", 
     RowBox[{"q", ",", "0", ",", "1"}], "}"}], ",", "\[IndentingNewLine]", 
    RowBox[{"PlotRange", "->", 
     RowBox[{"{", 
      RowBox[{
       RowBox[{"{", 
        RowBox[{"0", ",", "1"}], "}"}], ",", 
       RowBox[{"{", 
        RowBox[{"1.5", ",", "13"}], "}"}]}], "}"}]}], ",", 
    "\[IndentingNewLine]", 
    RowBox[{"PlotLegends", "->", 
     RowBox[{"{", 
      RowBox[{"Placed", "[", 
       RowBox[{
        RowBox[{"LineLegend", "[", 
         RowBox[{
          RowBox[{"{", 
           RowBox[{
           "\"\<n=1\>\"", ",", "\"\<n=2\>\"", ",", "\"\<n=3\>\"", ",", 
            "\"\<n=5\>\"", ",", "\"\<n=10\>\""}], "}"}], ",", 
          RowBox[{"LegendMarkerSize", "->", 
           RowBox[{"{", 
            RowBox[{"75", ",", "20"}], "}"}]}]}], "]"}], ",", 
        RowBox[{"{", 
         RowBox[{"0.2", ",", "Top"}], "}"}]}], "]"}], "}"}]}], ",", 
    "\[IndentingNewLine]", 
    RowBox[{"Axes", "->", "False"}], ",", 
    RowBox[{"Frame", "->", 
     RowBox[{"{", 
      RowBox[{
       RowBox[{"{", 
        RowBox[{"True", ",", "False"}], "}"}], ",", 
       RowBox[{"{", 
        RowBox[{"True", ",", "False"}], "}"}]}], "}"}]}], ",", 
    RowBox[{"FrameStyle", "->", 
     RowBox[{"Directive", "[", 
      RowBox[{"Thick", ",", "Black"}], "]"}]}], ",", 
    RowBox[{"FrameLabel", "->", 
     RowBox[{"{", 
      RowBox[{
       RowBox[{"{", 
        RowBox[{
         RowBox[{"Style", "[", 
          RowBox[{"\"\<I(q)\>\"", ",", 
           RowBox[{"FontSize", "->", "32"}], ",", " ", 
           RowBox[{"FontColor", "->", "Black"}]}], "]"}], ",", "None"}], 
        "}"}], ",", 
       RowBox[{"{", 
        RowBox[{
         RowBox[{"Style", "[", 
          RowBox[{"\"\<q\>\"", ",", 
           RowBox[{"FontSize", "->", "32"}], ",", " ", 
           RowBox[{"FontColor", "->", "Black"}]}], "]"}], ",", "None"}], 
        "}"}]}], "}"}]}], ",", "\[IndentingNewLine]", 
    RowBox[{"LabelStyle", "->", 
     RowBox[{"{", 
      RowBox[{"Black", ",", "Large"}], "}"}]}], ",", "\[IndentingNewLine]", 
    RowBox[{"ImageSize", "->", 
     RowBox[{"{", 
      RowBox[{"640", ",", "480"}], "}"}]}]}], "\[IndentingNewLine]", "]"}], 
  "\[IndentingNewLine]"}]], "Input",
 CellChangeTimes->{{3.954910352691943*^9, 3.9549104458419333`*^9}, {
   3.954910480531766*^9, 3.954910558642235*^9}, {3.954910617490213*^9, 
   3.9549107432671833`*^9}, {3.95491087398827*^9, 3.954910908756853*^9}, {
   3.9549109730606537`*^9, 3.954910973906803*^9}, {3.9549110327704363`*^9, 
   3.954911052370946*^9}, {3.954911266661057*^9, 3.954911470177928*^9}, {
   3.9549115756039553`*^9, 3.954911598115828*^9}, {3.954911710118822*^9, 
   3.9549117183072443`*^9}, {3.954911750756173*^9, 3.9549118111969*^9}, {
   3.954911905125503*^9, 3.954911997971793*^9}, {3.954912114436069*^9, 
   3.954912152972478*^9}, {3.9549123638323803`*^9, 3.9549124750291233`*^9}, {
   3.9549125061501303`*^9, 3.954912507188033*^9}, {3.954912557333645*^9, 
   3.95491280370184*^9}, {3.95491289920498*^9, 3.954912959141671*^9}, {
   3.954913026278179*^9, 3.954913085764501*^9}, {3.954913128372932*^9, 
   3.954913257013411*^9}, {3.954913355594551*^9, 3.954913548484623*^9}, {
   3.954913688838922*^9, 3.95491372631108*^9}, 3.954913787462625*^9, {
   3.954913834533794*^9, 3.954913886165103*^9}, {3.954914664012899*^9, 
   3.9549148905716867`*^9}, {3.954914962972871*^9, 3.9549149730047827`*^9}, 
   3.954916111391705*^9, {3.954995194620492*^9, 3.954995214524284*^9}, {
   3.954995259932624*^9, 3.954995282119755*^9}, {3.954999418172579*^9, 
   3.9549994271786737`*^9}, {3.955000734063596*^9, 3.9550007623955383`*^9}, {
   3.957329609383596*^9, 3.9573296239145393`*^9}, 3.957340186828529*^9, {
   3.95759062882125*^9, 3.957590644135103*^9}},
 CellLabel->"In[28]:=",ExpressionUUID->"1f046b41-956a-4ca7-a2b1-721180d98515"],

Cell[BoxData[
 TagBox[
  GraphicsBox[{{{{}, {}, 
      TagBox[
       {RGBColor[0.368417, 0.506779, 0.709798], AbsoluteThickness[1.6], 
        Opacity[1.], LineBox[CompressedData["
1:eJwBEQPu/CFib1JlAgAAADAAAAACAAAASmXo0cDpVT6lsaifL60LQARDGnDf
GTQ/rRe3WrOrC0Azn5icsxlEP7V9xRU3qgtAS83Xsp0ZVD/JSeKLPqcLQFdk
972SGWQ/7uEbeE2hC0DdL4dDjRl0PzYSj1BrlQtAoBVPhooZhD/IcnUBp30L
QIEIsyeJGZQ/6zNCYx5OC0BYWaGv8PGkP5lD/wgO5wpAC/+BXEcerz9MbQAh
0oYKQCVR7ujDi7Q/fdc6e3koCkB3zjk/mPS5PxnPmLchwglAF7QR3gEBvz+1
4DpmnmIJQLbiQ8zPPMI/vH8A9xv7CEDCap0bWezEP0Jf/8l8lQhA9SY9D61t
xz/LWEIPsjYIQAL5qxAbJco/v9+oNujPB0A2/2C2U67MP7WAU9DybwdAzIQ0
zsYqzz8nYjes4BEHQB+Q6/mp7tA/AtE+as+rBkDr99/e1TDSP+ZZipqSTAZA
pOq7yg6O0z8vcPmsVuUFQA4dp+/k5NQ/+MahAf5/BUCMabVmoCTWP8Q3jsh5
IQVA9kCr5Gh/1z/6NZ5x9roEQHQyxLQWw9g/NE7yjEdbBEDfrsSL0SHaP9fz
aYqZ8wNA+2rUmyl62z/42RrKzo0DQCtBB/5mu9w/G9oPfNguA0BHoiFnsRfe
P6pnKBDjxwJAdx1fIuFc3z8+D4UWwmcCQCzsVQvXTeA/TfcaX4QJAkATD/AI
xPrgP8Zs1IlHowFABL+bryOc4T9D/NEm30MBQGs0u9kJS+I/KhnzpXfcAECr
SWKgvvbiP492TWfzdgBA9esaEOaW4z/27euaQxgAQLVTRwOUROQ/j+VbYSlj
/z9/SIWftObkPzojaHF0o/4/Id1K2KOF5T/g4eYFhuf9Pzo3hJQZMuY/WLus
Xpkb/T9cHs/5AdPmP9rI+ptVXfw/9cqN4nCB5z8v8Y+dE4/7P5gEXnRSJOg/
jU2tg3rO+j8T3rWiAsToP+IqPe6nEfo/BX2BVDlx6T8MIxQd10T5PwCpXq/i
Euo/QE9zMK+F+D9mGhpo8YPqPwAAAAAAAPg/7bNoRA==
         "]]},
       Annotation[#, "Charting`Private`Tag$262254#1"]& ], 
      TagBox[
       {RGBColor[0.880722, 0.611041, 0.142051], AbsoluteThickness[1.6], 
        Opacity[1.], LineBox[CompressedData["
1:eJwV1nk4VV0XAHBT0eWeS2SeEhKJSmSotZM5ChGVJCklDYY3Cm8UXpmLyhRC
KRlDmULmebj3mspQZsKlJA2ub39/nef37PU8Z5199l5rbXW8bnmBjYWFRZyV
heX/T5ML093VM9YH2R4+FX/xnAVxHBa9MSKiBu/+9MkK5rOgvSlxSYUienBM
KjLEv4wFHWnve/NUxAoiFg646nWyIBunn+8fijjBa7FtMyGrLGhI5b/DESKe
MK18dGCjCStK3XIsOFQkELTT/9pPTbOiAK7C7fdFYuFoijFXpSA7sj35LG9x
KQNutI8J/3LYgLjXA+wMJfNgW9rKsSQNTiRnsTBdG1YE9MMlR0rruJBXhybE
LZfCVGvfO4W9JETsKp5o5iqDuSofDe79JJQRoRr+R7wMdGWf3JrVIaFu0+0D
9vpl0HNtyiTFgISUWgU85B6XgVtDgfHoSRIaaWS8eKNRDkLfNy533CEhww/P
ifbbFfD4fGSFaTMJCRXxDbOyVkECn7OK/HFuZBf+x2pcsApqPpqiJBtulOY0
0dqwswpOlL6ZJuy40c4tpaVhtlXgruG/cdaJG+nedHi0Jb8KgicC0r1uciP1
JJsXsSrVQA9Jbl2K40bn7F+ceTlcDa7NRYuun7jR29HDbZ06NTDo68zVc4IH
9RoFLEUY1sCokLSe6yketJJbKWhqWQOP51MfsdjzIA0fzXNNzjXQLuB5R/oC
DyrhV1mpflgDBrdCYw948KBSPVHpN9M1UJdU8n0+kgdVvFj0iI2thf2nfEdU
63hQjctTsZNzdUB/U7s/RJ6MCmeuXLFfqYPPgxZXD+wgo4xLWuXnWerh2lKY
w6ISGQVd7Dt1TaAeEqJXg4/tJiMjR76Eezr1EF5uyvimTUadJ4OEc8PrQTFd
b1OnORkNGl3dwq7cAHXm/tvHvMmovVH7ApdGA+QbiQhY+pBRpQGpmHyoAYYz
1Ycr/cgoRS/TSti6AU4z3xMP75KRI/oSo+zXAJL8sn8kw8loWsN6s217A5AW
t3XTksnoh/wBSs7VRshKKPmUV0NGB0d1G0O9G2GzlLEodz0ZBT81unPpXiOE
nixdPd9IRoICVoxt8Y2g4l4VT7SRkTrrlc6EukYo4fkWZthDRt6f4qJCxJpA
bUOxkvEUGf2NWqY4NTfB9Pub/DGbCKR35HfjIXoT6DYd/CeDm0DhG1n8pUaa
YEFGPKGQTCAJP+7Fj8tNcE7z9O5WPgIddJHpspBuBtvVnMIREQLd0TOPBq9m
CLwtvpy8g0Bsv17zism1AKs0e66fIYHE2nW/g0oLvCloWVM0JpDas4EeJ80W
oJ3a5tVrQqALxpyJuWYtcFunY2b7UQI1xTvK6d5sgeodoxNFVgSK0hLRutzY
AqR7jxe8zhFI3Df4/LvLrcBtaDyYeYtA+8wlDAY9WmGJP3xezIdAR2WLFFj/
bQWZ3xOHIn1xfm1f5k0etsL+uNW3V+8QaFT8gPdwWStsrdo/LRREoFfvv4dv
4GmDcvmN/KLRBFJfd3h7PLcNZOSs+z5mEMjUrPqufkkb3DvtGrL5BYHOJ0od
06hpA1dr2edGmQSK1hieEu1tg1ojLdn8VwSauX5aZHStDZT8DE1dcwmU9Nna
94ZZO5xy0hyKf0cg1hoT3Yi5dhAbfvO+o4lAwrxZxJ2VdsjslFbraSbQLvtN
n26wdICNU6XSxxYCnfrd6GEl0AH6fNufjbQRqGiP/nMxnQ4gzS6/7e8i0MV0
4MoK64DC9hapwH4CtQWqdTQodoJo3mbHukkCaVFa2R7s64TPCoXBuVMEehl/
TuM06oRDKg0sT6YJdC83MpVh3Qm/j11fdZzF8f3T7sIBnaCiPMM9NY/jlZ4K
ufR1gl2ntEfqMoEE3+41VRvthOy2A2Y3fhAoELX4M+c6Icfd/P7BFQLlZ/3x
NGbtAvs6F8XenwQKq1IYHhLsAoG8r3LffhNId+Zu/kbdLijdXJQ9xEJBt3Z1
tFwx7IIDto2ssawUlO8hMtFl2gV2lJ91RmwUJMnME0m06YL98q/ictgp6Nfm
obsqV7tgsHB3qNNGHK+jYW0b1wX73v2rHcJNQVLRX3+9WuiCliM2314LUFDl
uTuv3nzvgsXSuhiFLRRkv5f/ZPlqF4BkwNd07KRerZI2tm5YObq7+rEgBQlL
hN5kCHbDkz8uxFVhCtqcpfBdDbqhU9b8/aAYBRX4VKQd0OuGGw3jnPriFGRu
Zm5pYIzXs3r4srGjFr0KbI53g+T3jRdvSlAQj0bj9dvO3WA1rSb1V5KCNtRd
mKuKwu/zsjdv20pBGY9+JTbFdgPjmjBNWoaC9JwjjnTHd0Ov/5qEJ/ZdUnHW
aHo3eJl4EkLbKIhpznF5Q0k3XAxRv3xUloKeysQJE++7QUngqk48ts6yUpNg
TTeIHJIaHMX2eXJ8u0JbN4wYi95zl6Og1aG0CZPP3eD6yPbfe/IU9CRP/dHx
iW7oMj1dV4etHtCiZzfbDUnKYp84tlPQP7Lf0q8ud4N+44JvAPY3l0OO0VxU
yF1NTnVVoKAHOj188WQqvNQw8MnAViUuf3i2mQojZ4YUP2FfK4iWLhSnwtCF
RZL+Dgr6+nNkuEeVCos0lSGSIgW9dY6qMVGnguuvk8YHsP37Dr6o0qbCNmPS
6WvYgu+eXn1lQAX6eIJbG/YXeTMLSVMqOOxo9vqFnf34r1qMBRVe3BeRl1Oi
4P50+q+vHRXcdpT6eWOTJ0mfl85R4dzscYVU7H7rstqLzlRgNmf6NWBf2ycS
Zu6O1+8TSpSdFKT5vOlavRcVFrxcAndjc2zxttTyo8JYGl+YJXbCcq+IbAgV
bD260qKxLzgFr8VFUOFe6a7iHGxV+r4v5BgqtPhd8GrGbiiMffnzKRX+XJ8k
r2E/2KYX7ppOBeEezzEBZQqyi/l+/ctLnI+80xUl7CV3S43WQipkFM7GWmFX
jLKKoVIqpFTXajhjB1sWMIsqqUCcDYjyxraocRjdUUeFtNLapBBs8T28DcnN
VBDJU3R4gj31rOoVfycVHKnWHzOw3/Bdjwih4//jMs5dgO0XIOm2NkAFU89/
fpRjGy21W7mPUEE0JfNJPTb/Ob/9U+NUeGgu8r0de7hrp7jdLBUa0i5x9WC/
QoPrXQwqDDrt7f+I7ZkfNqb/gwqqYkLnR7BBWrux7DcVrq/nvxrFJkXPZqmw
0KCYJTl7HJu+Hh+ZsYEGFbW3XSewU64bu4tw0+Bn2tjM/9ddRlatI3lpUJjr
KTeGrXbspSa7IA0O5TRLfcZer7SR8BajgZDYvwOfsFt2cbLOS9NgXlH5eC/2
o+S34+fkafC53i2iE9uBuNjUq0SDzLDJkEZspX+3ZB/ZTYMnVDmDSuyV+bqo
anUa0DOb6wuxP5zx9NinQ4O7nVe4XmKHt2+zyTpEA1rdcyIR2+YATUvKkAay
ZbwD4dgyOXclY01pgOL1L/lhz4vvYdtkSQMn9qEKV+yS8C8TfjY0uGBxve8U
tpkrynF2pIFKzLjDXmzhQUb0oDMNvnWudElgjx5J8bS4SoOiu46bOLG9lZja
2t40ON3wrKcHn6fDiTlS+X40sHFMcynHJrjPsMvdo8F46ImWFOyM2fIWIpIG
c/+pzjlhX3tybJtLDA2OrPvqGWBr6I351MfRQPQ1w1Meu+UpSdk3nQZlWrcd
xvD9WDI/GTVTgvdDztvtGHbZ2tyUXiUNOlePJGzHDszyR6m1NDgVm5HCxPdR
mOPl0okOGnxPInRfYR98t3K8bowGalJflhfx/edyCs2WmqFB2/ZV3mpsKq/k
Bp8FGnifHSVHYl9w0X+7+xcNrnZYZstjh0vECqcQdPCZCA41wfVk4N7uoVua
dGjxCNY9g+tVmmr9vp6DdPjTe+K1KLbrkG2kqh4drOKd13pxvWPR8Iepo3Qw
+mN31hRbfrbjmZUTHRaWeHYo4vroae56USWKDhYyFw3e4Hp8cG29MjSWDrRs
hr89NmdWjNBkPB1Q23T2JuwE9vKmpAw6xBkrf7KTxufj7SYlUhkdbiSSUlZw
fSckMhnj43TIaM/Zu4r7BTpxb2hshg4C18wjE7Ddo862ji7Q4b3lXQ4d7F5W
4czPq3RYkVTU9xWloOTJEPtBnh4Ii0uU+Yb7z658l3aaWg8M1nO8KMT9yuzw
rtc1gT3goMUMiiYo6F9fUvyH+z0wZMEvIISdXzwZXB3ZA74PBFuSyBQkoJDi
WBnXA5Lal/Ke81DQIA+vaFl2D3gtFl7OIeH96l0KKaD3gP9B3cVY3E/DLxdf
TJXtBf/D//Q1rBFoFuWEcCv2Qp7++Qfy2IbCz7NuqvSCxp/lU0F/8bzXGLtg
qtULsnvpkugPgW7Jet78dawXflcq3sxaxfPJyJ5gS59eOEtta7T8TqBD1vnP
Oai98OKHH+8PPI+soNfjl+70QYVWnE1cB4EqMr4megX2Qf6DvZPt7QS6y7Xz
ePD9PiCZGZWzYRNd2R/SY/rAq1JZy6WVQPJnc5OHM/tAczMlVhXPUyf8Cmyt
uvqA6+skS+IHAhWXvmuDrf2QPn90bbqQQJ576ooEa/vB+qb4+u3HOD816dQH
Tf1gx9bNc+MRgWzVfcN4OvohUFPA1imWQNpaao5sA/3wRbj+pclD/L26GZSF
hX54+0r7ABGJ51OLQJd60QFoOw9BbniezLqhJ+3pPgB7eYIkX3sQaCS3Lqx7
60f4GM5nxjQj0B8XeuKO25+AblAXZP2XjJQOcTIvlg+Ce5Tyjd5MMjJM2+pc
IDQMv5cyGpT1yMhL4qzMF7sReOnj23/5Mw/aOWfN3Wf2GUylTEnst3gQP2WR
q+73ZzgV/01Rn50HcVQl5m1L+gI1OeGd1dHc6Ipa+cCmI6Ogfv7s8g5ebvTa
2DG1cmUUXrdkx3yNIKEfX0V5Jx+PQbW9hoERHwkVHzdkj9Ubh5VPkSv8/21C
d4yCUoomxyExqagulH0T2jpk0p8eNAELpJz6AH8upKURGCuyZxKAorTn0CIn
spPs/MVKm4STSChm2ZkT/WiJGL0RMAVJEgve0dSNKI7D3tNSdhoqbWX2lehv
RPzDxWlsddNgu8R5+7+yDWiDX4CVptsMvIF7zl4yGxDLK/u80c2zUP5Y2f1l
DAdyT8iL2FwzCzkdYk68q+zovVIIF9+1r6B1SIWIsWdHfCbuO+8Sc6BADpbo
6WBDg8pdtFsVc/BNTWfMfQ8byk8G2XH7edBK1XvCmcqKzuSp80kw5yEuZ6Rj
Oy8r8g96FjCYtQDtKQ8YlR4sKGdaIpEwZQC71+SKSO06hDwNchg+ygDbqma3
9ffr4GQ5L5drwYA37mvj4yXrIF5RkW9mwwAZhltRXu46hEadbgh3ZABd32JV
L2EdLqnHL5FuMcDk47zINbd1kAkUMOJ8wYBcdq7lMql1YO73Jfe9ZMA3W9Xg
FNF1GJgfo754zQDxv/58gVvWIdqm8IxBAQNWoJjfjHsd1hUtPYIqGLB4X6px
eIUJg91Ryew0BvD7JDNYOphQEvzzPK2HAaNsx4UmmpgQq312R3o/AzSfPd7f
XMuEI893FekOM8D17Ljzg1ImlHm3NwfM4PwGjG9vfc6Ex8r7oizmGPBWdvv1
DalMcBtNstrKYMBcdv2ZmQQmKJi6jlQvM6Dc6KxCQTQTOFjpGdE/GTBReZHj
URgTPhdruzj8ZkCvutFH72AmVLikq6iuMeD9wKYsuwAmPJHi/rG+zoCk9gIP
5MuE/wHF5BrS
         "]]},
       Annotation[#, "Charting`Private`Tag$262254#2"]& ], 
      TagBox[
       {RGBColor[0.560181, 0.691569, 0.194885], AbsoluteThickness[1.6], 
        Opacity[1.], LineBox[CompressedData["
1:eJwV1nk4lF0UAHDNGNnCvG2WJJm0SZK0ybmVSomylooie2VLJCSyliUlS0my
pixDthRJWuw7sxmyKwxfJCV911/v83ued+a955x7z7nylk4G1iQ+Pr6Ti/j4
Fp7HrIebK0aMNZP8qsYeuJMQ/0Fp524pNUhQGrX+eI2Etj+NS3glpQVqe274
8WP3r6L5eSjqgeP1pcr6biSkU9+Z/0TKCJr4nExfXiUhWphs2j85U5hebzJJ
YM8duxhroWgOa6+k9gW7ktC3gLYqixgLGLc/sloY+5TVTNl9KSuYfa8ZGe9C
QlUHpYs/JNgAnUigqWOrKOyjT8nZw+Y+/7puZxJKIF3IXJdyCX482HAtBluw
1z/ZRNERxE60iZ7BLu1pqf9g5Az9M1y/TdjOJ62OnYtxgVMyryoXYytWTH+a
6nSFtu66skknEuraGnwwXMoNbk6/thjGjn4qWbHu7DUwCJJ68h37mPgLjfIE
d/BRTDD/g83nu/e1CdcD4qrID1fi/ysar9vBk/MEiUcKWxH2ZXPz/GCLG+Ar
0yNzDXttA095TYoX7BxRPlaEzdjn97Kk3xuK3q3IJOP4IrKJDfqKN0HTLne9
GfYh2dTUEVtfuJIpX1iJffPTI4n3RrdgamcGUsP5Mr3Zpxc+fQsg487rPGw1
daVw0xg/OHZmvfhenG/xcbfadTv9wcltRKUJ+1tamdB/nf6AanTFXHC9kpaf
CLojFQDCsQdL23E9vepjq0xKA+C/NHm7eFx/k8AeksLZQLhF2nvPzoOERKdd
fN8kBEFb8hWxjZ4kNJRVWha8Lxhq8ky0pG+QUKUVec6QGwwmwdIFK7xI6Hpb
9PVRuVBIvRCwaJsPCRmGdRWVVITC5B2vd3o3SUhZS3E6wOIONL3keXj44v30
qthFNuUutPUkxY/4kZD+A5aDnmIEZP1mj+oFk5CSjkKm9OcIUHz/r6YyBNeb
fHlo0DYSev256/ffIaHzr+fz3hndg805y+TNwklo+cZ7yqdjosBDp/iSRDQJ
kQILdMsHo2D/6/j4jockNNHDuEzbeR+u/TVqSI8lodo4+ZcTnfdB1SyQav2Y
hPwEX60PlYoGW0Nzm1MpJLTpSFRIvnM01Lf8c41PI6GWQKcR9udoIMffLx/M
wPudrPRS2f0hRCiQapKzSOjT31TltpYYkGrNKE0swvn7EbNDLiwe2CWCoTF1
JFS47VqMdl88bHxXtiWgkYTMnQ1nXPY8AjGy6i+vFhLKHRN/XTX8CI48zCsN
ZZCQwXCIhsOhBNA8krhm1QAJxXXdOFg4nwgCFYxFYnxktH+VaSrX+Cm8eZex
N4ZMRt/O7KQIZj+FrwKLH65fTEarRz0vZm9JAv1GW1trMTJysldfx8dJAoss
pXYdWTIirHKfp+1KhpGlQpZFGmR02vRZ7sRkKlRDtNIjPzLisY2Ek6XToCFZ
OIgdSEZB5oLWhgfToHG76m6FO2T06qKTdFF0GqTXCN/6eJ+MxBz3BXrtTIdl
XYVnjFLJ6KM/84yATwaw+ra+j/pCRqpZVIFVgi/AhnInbv9yfiTyz+/ckdW5
IFxhWKhTxo/i7E+ZKx3OhUcampLFlfyI1qZ0geqYCxPpGzUUv/AjzczOi+yy
XDDRX54h3sqPXmfGFBYr02FQPW2z2Ag/GjMcfavTQIcX2/nlXi2nIOPnsbVX
l+TDZYH2XlsXClqnPz784W4BCLpJdk2oCCCPht0QN/UaYjfNnXszvBitLKBy
Fy16B0FfDtDjI4RQUe/BukaNSviR8m6Vs74IqnR4ImM6WgWC5z3/2/tLFE0r
7hPPvvIZquNDD5XZiSHS7EsJmXU1EDdtL2vVIY7U/10oMsypA9oX9tDFAAlU
F6DW8GlTI2xMqZX0FqIiuXvfZzPHm+Cidtahx0FUVG7hm5n/owmeK2bc0Q6h
IvPtS03f/GqCj/Fb3k6FUlFCx56SOlIzbErQGzgaTkWSsnfceSuaQTVIyHDo
ARURLzb8UINmKCX7F40nURGlynr0XWQzlPwq8FIppaLvM93cdpUWUOA7XRQ8
QkVFtpGVx9RboEjppYv4dyq61amZ/m5vC1Tt5v54OEpFK4qfXMk83AKurmW6
T3lUdMD97Jz3uRZY1n7BLGWaih5NdUjRQlrAdN0SWZdFBNKerDdy7W6BgcM9
dJokgZZa+Owa6m8BwQSJokApAnGblFad+9YC5zLOhw5IE8iNfrfv0HQLuJw9
+fiZLIGeOh11lRJphRXvta6KKBDo51hVZIV6K7zWtdiUvoVAqd/e1IhFtML6
aDv32f0Ecow9oeDwoBUk9Q7NKh8k0E6tPq+Pca0QvUrK7KIWgWqeCG/xTmkF
x8rUL18OE2jypGnkSEkrRDTrqAfpEEiz+KdhVV8rjLF0UmuNCMS8va3Lc3cb
3M/JfOhvQ6BklY872jXbwMrKrjDalkCXu05HqGi1gX25cXmaHYH4dt6CIb02
0POqDatyIJDit4ZnRlZtQP99X2HaEcd38rLN1sg2uDRv77bWg0Bishm8/v42
OJe+PTg3iEDI5HZX30gbkGVjtkUGE8g18nxt73gbDKrOTVwJIVDHIsmMnl9t
QPpRkrvhDoESB0PMOaLtYCuDtj8IJ5Ay3aG+Va0dSDoSgRrRBNI9qPyyMqAd
AqqGv31NItBNb+H496HtoF5KTU99RiB64WBQRUQ7dPoE+dgkE2jZhqeW5XHt
YJwN/kMpBOKISkiXZrWDXp7dCDcdx9sxGZLX1g67ct0tU7IIFGZfaJNE6wBt
T/ekgGICfUPZISKbOiBFYon97hICHZFMe+G+tQMGO+4pj2GTPkePH9/TARZ9
9/P0SwnkSXNznz3RASh26KlYGYFsulWDDLw6IKpQweJ0JYH2G9PT+Fs6oOPR
cNSWOhyv0vPPTp0dMHPfJrwSe46cNMLidIDlWY9Ik3oCleRHbskb6gCbkODn
Xg04HxJOhWZ/O0DpBFe9tIlAq2q3fCza0An5EycEhdrxfkIv++18O8FYQzyR
xyHQ29Tvjz0COmHj1WBF8y4C+QsqGQaFdkLdbRq3FlusKet9yoNOUBatYady
cX3P5yRyMzphPixrpW4PgUx88k4bNXXCXXmZavc+/L2vk+IX2zshp/OWBQO7
V0v1swurE9ZYzyvt7sf7VfTVjsj+TnB7uM/8F3bQ4wKi5lcnVFW/UrkySKDC
18V1IM+AC5sL6lRGCHRD9tdtPUUG6OVsLgjERn679pptZoAgZLUwseu0X2fe
2MGAZZ5Vhb7fCNTfWRpUeJQBP2hqMpXfcX1/lqHNrgzIT5R5JD9OIJbp/Mxu
Dwbs/5Es7oCdVKaZq+3NgH5P+Yo8bKXAd7I2QQywkf3XoskjkNay97+THjFA
7pPk5xMTeD+rVhWs+MCAenqMnO5/uH5qa5KivjDg7+orlhHYp9W974o2MIAz
ElrZgL13j5olicmA1jNt7OM/8H44kCo+Ps4AXeuzXppTBJo6yPfHbooBARlL
865jDxw6N9g3y4CnguEC+dhfji4rY/Iz4cLkP+raaQJF6gc4fJRmQo54xKsZ
7FuGPcZoDRPqts/wNv3E58dYY/+bdUwgb32kZ4ZtYjq1Mk+FCWkW1VffYa+y
sPqYcJgJO8ou23jO4PperKCvPM6ECY5WWRo2n/WqhPv6TAgyrN/VjN1n1+Ya
co4JYS0bn677RaAXzlpr3FyZoN72fFsVdoJrkgjPgwlKmY+LRrDD3eZ+2vsw
YYSXbyk2SyDn6wX150OYoCwfss0Ye+ctmpdOIhM0Js/mM7A3+N+y+ZTChLU3
FnnOYEsHcPT3ZzLhJ98+++W/CTQfHL1hZwET1Mg5n/WwqyL5O9bW4Hzo/g0o
xi6KuvD+SSMTXAIYSY3Yzx+8zZJsZ0JkRMnwIPbdWLfbYj1MINHL/hJ/COQd
3+QYOsAEsymf2vXYjo+VzvB/Z0K9teenvdgGT/tVfk8zwTnz1CELbK1naNW1
P0x4c6y92hV7R0rC4gk+Fuwv/uB9G1syw4g7IMKCMNENTsnYwpn06gtUFhyw
2pVLx557IVrIXsECfuvx1eXY3TlVd5vlWdBf4hvRgd00xj+qup4FL2ODzb5i
VygdOh6txAJV869W37HplwKzprexYKK1PXUKO+nFR9FTO1lQUJAt+xf73gjl
SokGC67T8xr55wjkt+FwvdQBFlhd2vRGBNvVNmiL1xEWlPtc6KFiW6Z/Cucc
Z0HF1QRYiW0wIDC+z4AFdfWKTBnsg7Qjek9PsWDu35FsOWy1i8E5fGYscHbV
frsWm5b8WczSkgVL/JwF1mEv+7rY6YMtCzy8BMMUsSlrtBtpV1ggmnZadz32
T/OQrUGuLPiklnlswYNPvkQOebDgkPGBgIX3OziCE9o+LEinXf5Nw/4sc/Tk
C38WhBQ4Zi98r+RMKF0khAVk4ftPFtbzPL5a4ko4C67Krq5dWG8cQ8il4T4L
slln1BfiCV15rHlrHM7nmnvdC/HeMLmzLeoJC/LeUz4v5MPhYU3Uf8ks2HSb
PLaQrzNtwv8ZPmdBimyz/kI+dZbqGBRms6BEo2h6Id8aBnfzV7xiAZ/vb8ZC
PZSiaonrJSyQdB/4s1CvVU0iV5llLPBNLzfvxBYVP9665wML7gfXL6rDHgur
e/C3ngUwkyn0CptbKzpl3soCH1UBpzTsBmFdowoGC257FC6Pxc4JqV92u48F
QQMbN1zHTvy85Fr/MAtkTvpE22JHCui1HxpnwcMj6KAJtnNAw0PBWRZU1arY
b8O+8EHsp/08C/y3jPbIYuuTTpjUktmg/Uk1QQhb9VbjiggxNsjTvblcfD6m
vJpil9LY0NdfFn8Lu79U4pfbRjZEccN32GK3z5483aHMhow62ZW6C+fNo1ky
fjcb6KyYrBXY16+2xK8+wYbRH483PMPn1y6f+O1rxAbaRunfftimkwZnvpqy
ge9O6FJL7D1OrdKpVmzwNzWUW4P9x6Ht8cYbbJBpVkt+gPuHkbpZlLIvG0pl
XPe4YGctGgzaHsCG4zkX1PSwzeNmXPZFsMFSabueAPb7j9La+slsSH3aLueE
+1XwGoup6zVsSPy++bIC7nc930dGfBrZsMu7dfdCv9xV7Nrt38aG8l3Zl2uw
v+kG1IRx2dDZ1U5ywtb1ykhK+o8N/CPiM3Tcf5d2jB3/Is0Bx23Ptkri/n35
mfuBejkOWC2/5NCL+3vV5X87W2gcmPPkLMnCdidTFTjKHGB7R0Xuw2aqqM3y
DnDgWPPBANNJfL+7eyNt5SUOHL/9xPIani+b9y+et3nDgbAlh5008byiv3i5
nlHBgQEntsgEnmdqy07qH/3Egf7ygPkkbI2huNTNzRyoMVIY4sPWC9+kMzHI
geoff+tKhvF5Z+rGeRJd0B12TlEIz9PXLtGqYfZdcL3ww8AWPK812bvO/XXs
gupl1p9ruglUqdUV6OjWBT3hNxbbYtesVGSe9O2Chq1CqU/wvOeUFfsuf9gF
VdP9xmR8H+ATZtclVnTB1iRmO52J7zvJ8rZ5K7mQqSCzJKYFrzdOTPHTKi6c
sxVcux57TcSffpY8F1JTt+QVNxPot2e7Jb8SF3aK8zQ78f0kWz/U/BTiwqOc
H7ISjTjfiyaN/9pxYSBWYKV9Le6X5yu0jpZyIZAWcub1BwJ5yJ5f+/VcN/jG
3VzLzcf97KSKCceiG8aPgYIBtt7tRXc6bbrhG9c592Mevq+MpEzWO3fDi2sc
h5d0ArUVDFeUBnSDt2Ctq0sOgVSOu56PzuqG+dUh40OZBBq+EZhwZK4bOLcH
Gnzx/VFp1FikU7cHmuZMW63C8PrEJwSrfvdAXkD9dtWzBOJ/9zhXIeEr0Hvv
z80qEuiS2humkE4vCA/dkNo1TEUvj1omlf/shcphnRjBNCqa/i4tMRjTB+lD
nL1jFlRUaHiEHK3VD3a7Hmh0LKMiX+3ApwWD/TAfS39+sFoCyXcdY6QEDoBh
o27JZm8JtGdnQLSU6iBMdVUsD1ongc6tbpxd1DoIpCf2NRap4mi6JrzX2W8I
AtQsDo9+E0Nx/OZuBrRhsNRke1TvFkNLuYXJpKph6BOS28cJWYIoPn5Gu11G
wOBZqlf5R1HEl2me20t8g0H/DVakJaLI9VFuOFH5DfiWmaoYHRBBZZtDBKmO
3+Fj85/PGz2FEfWYq5K/2Cgc55nubX8jhDhbmlo9344CPcy9cHZUENETgdZv
PgbCV1l/4zYJIrNcdars/Bhoi4Z0Cl9ajG4FPvPjvBgH8Zvf9x9+JICyh2Uf
ix3ngaXGgeg3HRQU8iTwAlePBz3bq4X0WynIymBsXY4+D46vq7462EhBq96+
peue4kHqc7N11GoKuhN59lOYJf79yJ9/1m8oyE49flLYkwfmj6kJS5IoaG3A
Mu3F6TxQ788tMrKnoPld3ks6n/NgSQ2tcdiagphjfS3pL3lwepdJl7clBd07
9crscB4PeJ+Ws1PPUtC/TQZXA9/ygKUhaTalS0Gc5shEcisPStISb0epUlBJ
0MzF1nYeOETazNG2UlD03vMbUxg80JYLvFSymYJ00pQLDnB5IC86qtRNo6DS
6/XVfiM8IPHZ71NaSUExW3ZE6o/ywIQ2bv9uKQW59CYYyfN48IG2PNxAgoI2
HL/cXTHFg4hfV4qvC1EQ/6K21HszPLA6n18uIkBBPYV7HS785oFoddnbRBIF
vXVI2arylwcaV+Pztv3jR7FyItP//vGgN0bvSdUffvQ/fQvWhQ==
         "]]},
       Annotation[#, "Charting`Private`Tag$262254#3"]& ], 
      TagBox[
       {RGBColor[0.922526, 0.385626, 0.209179], AbsoluteThickness[1.6], 
        Opacity[1.], LineBox[CompressedData["
1:eJwV1nk4lF0UAHDL2FL2mBGhosSHCm041xahCCVkSVKWJEkkSSG7CCFkJ0tE
1ogQZQtRlsGMLUKjsiTbd/trnt8z9773vueec+4rZnPd8DIDHR1dLD0d3b9f
nctTXXXTZ1WMtBxGOHoIiKAu6DJCkoeZOIak/z4T0KHncYklJA1QFC810+sm
IN32r8VJJGNoKUn5GtRJQCa2yzVRJFuo9/KbJrQT0JDsI/UwkhsY3md8uPae
gFK26wcEk/zgTKj3W/oKAvJqf9p4rsoPto49+Lm7nIDO+VMYdpv7Qzpfl9uJ
MgLaunjD501iAEQ5wb3Q1wTk0RPtMSsSBJdYT4kIvyKgM08GHE5LhIM+t/OK
cS4B+bKW7A0iRcPJal2aZhIB7deKDCx2iYYMPwdPx0QC6va/Pj3YHA1yQlGK
Uc8IaA+jdJ6MewxUKaQ6jsUTUNN6hkxPdyz8OQCFMbF4/d+xCiKh8ZDS/Omw
6mMCKj1wK1Z7LB6mjB+se0cQkKWL0fKNYwngLC32oDqcgArnOCsbpxJgwdVi
ViWMgAynApUcNBNhdfWNulkwAcUN3VEv3UiGn8cMmX77EZCqkGnG8NnnoFZw
nNEA+7vZYSbWAmxGLqPChwS0c9bzUsF/KZC+8GTbrQcEdN1eUZyOnAJWLB0/
he8TUGNgZm80SypcD2p9EO5DQMQcvgDJQ6mwFDxeSI9dN/lr0jA4Fa5MXmOc
9yYgHtvCnMwjabDL+n7UnBcB2T3caXrMNg10DjGzuGG/SQtj+xSRBp1e1y6u
3yEgW6qjw5/JNDCtfDhLxK6gGxQM40mHgShP2TxPHB9RnVYxlXQw2Td8F2GX
Wu6T1o1Jh52BeuZuHgS05d5T8khdOjhH39rgwbZMYg5zm02HeTvdzte3CYiZ
PD6XpJ4BXn5ruxmwzVaNkg9ez4CTXc3lBe44noINp5sTMkDSXST5AvZ509TC
+Z8ZMBWyJaDxFgHRBo23pAlmwp1u5QMPsAMsWS8bqWeC7JgtRQ275NJ1wbLo
TFhV3H+l3Y2AdCZ33bpSkwkp11lOPcWmXP3yiTiZCdYC54xssTmclf29DmdB
7Nj9IRbszPn5EWnrLGA8a399+CYBKd3MODYcmAXc4YPKFdifF01iIl5lgUtf
m34MtoMH+zwayII9AVL5t7DpV9/q/GLIhuXuYVNT7Dhv18x0qWzQbGqyQtgy
dBJ0Z42z4cL26sb92O8f9Jsxe2eDF/PjCCL2Baaw0vLMbNA23trMhv3rEeKy
78iGr9y/b2y4ElDQlgUHweVsUIrYiF3CFg3Lft8qkgNRKlSlX9jlnOai3to5
EBOv6fAT+3QUh5fMjRx4x9IhvoA9wVffOxKfA9RGPve/2Hef3pKLrM8B+Q95
Fwl4PV5ByRC1mRxgyBeicWPnJpInfvO+gJyYqT27sZHIY5Sp9AIUdwayHcH+
mqr+7NzlF3D3uGO6AbbznuVFlvAX4Ce58scJm5Cda1BZ9gKijR9zhWE/k7TM
cxh5AQXqAfNF2AfzuZmFWHPB7OHe533YH2XeW7fL5YJUZPkuAj4P61ceb+6Z
5oJzs4vvIeylQ9L8cg9ywfuk3zs77LCyERdqbi44zpOmk7D3HH3SGvU5F8SO
GGz0YVe9OSGhsZYLNGklFiLOj6m6gsGsU3ngWGq6NQ3bR/2i4nn3PEh54s83
h83fxBfJ9jwPeKPM9ynh/FNv9TrhNJ8H570igiexB07JpgqT8iErIH5cFeev
S+foaodqPpzrybyYip3ce/LVgSf5EPG2cNAJ57/C+XX2sTf5IHqZbbwPu22g
yC56PB/unhCWOInrZ2VEQGhZoQAsct5cU8T19tim1T3HsgCOXDS4V4ItMXGv
y/RRAZTnlwzL43o1/j4RUN1XAEM7AjM07hLQjFM89Rr9S0ghFfF9xn5A01MS
2f8SVLX5vl/G9V+0UPLT1+slVL0M7o+7R0Dsm74XtHYWwpuT+ebyvjg/7U0s
pU8Ughpf7Noo9p4eaWtu50LQ/XloIwb3H5UXXy8N1hQCo/pWRTbcrypfxJaW
yxRBuPnd5T2PCIjOylcxV60IQjbihZexT/A5lSeeK4IDkpc/tAfiermnWul7
rwj0AGoCcT+cM5qt1u0oghnHiwkKuH/Ks31VVhktguCeyAvSuL/eefvurdxS
EXRGDjTuxf2XRfJp3fadr8BCKuupdBQBiW2oNo5cewUvjD1KnHG/PpvztPXm
tmLQfXBza99zAkq0eKBnJ1YMbU+pfwRTCWiU51r7eYVicKx2a7JJw/3UW+2T
skUxXGew5qHPxPVkONfNUlAMDoxmHzzwfVKzpjbwTK8EdH7zXzLB9xGh+D/z
cOsSsM48QZ7G95XOFSL5vlsJTOodueJbifO/a27ocmIJnM8VqqmtJqCfWXFU
2dkSeExufOXZQEDiZ35MNYS8hhSJtLHxLgIS9NE6diX1NQTdF1/5he9XroKU
kC3lr6HMf/EgyxcC+stqJHNm9DXY51OF1QYIqLOu/ObwkVIIMs7mZxjD8ZHz
3fgzUQr2jkbR+Yv4fSwH9BNXS2GioJ9t5x/cv0PxZcBdBouFm00xfwlIf2pC
PUCpDFaKxUTiNvH5pugE8T4pg/TD4W5TbEyog5OPTwaVQ6bQ+lKFCBNqUL52
uetsOTQcHXoWsYsJVTg2lbk5lsMf1cPJTuJMKL3Zw/RNbDkUTrPUHpViQh4+
Q8nac+Vg7rEjUPQwE9pFy5K8lFABn5a7m0QNmNDtjqMQt1AJfXtNpucCmBCH
TOnER9Yq0Co/0GgYzIQywuRCV4WqoMMoVbYmjAl16e3tt9SsAoqzbVlaNBOS
auW7KR5bBQwLGW5FaUxopJmWVXz4DXC7oF1fapmQ1rtMjvY71UDmIHJobDCh
YVGx0o3wamjwDPEyZWBGbvcTzeXSq0Hfx97cjZkZpcKTnCet1fC4MM2pioMZ
rdbcVzMTqoGWbZJ5j0SYUWGVufu3mhoo+5B8UFyNGQm85h6mp6+F5buKg1Yh
zOhC6KrxOH8tSFAbLAMeM6M024nWJula6DWKZSiJYUbS2ysrQ87XQrRC+POd
KcxIzd06ZntRLfj3ZpJVSpmRYqJJVrRsHcxzfKhIoTCji5ZZFjnDdXBk4cDO
z8dZUNmoetsnpXrweNXzRZyRFX3R9v0ZplUPdFK7YxPYWNHSy7f8eob1oFVV
fJ6PixUd9jp68cOVemjxHvzCL8yKKnhll+qi6sFVzkLV5DArqtQQFC2eqoe/
jIk89U6sqDpr/mZ0dANIPXrMKDbIiuodknaYzjaCIcvaHOE9G1qUUOYsuNYM
RRNhz1hS2RHDSh7XDvEWkDORXCr/tA0pblqXGb1sg9K3m2lzNE7U5iff0bT/
Ewheucv9hYkbXw8zKy9+dEJZ+cq1jxI8aGZ5ZLhXrhsMrQ+k/tnPizK+v2nh
CP8MzntLvW4r8CEO4Wza+HgP3COfoRnt3Y5C7UvtUvZ8gX464Yashe1oCeWN
X/X5CnzAZeT4hh+5HWx8zd/QB2q2qi6PLASQnbxoSuSHPmhSMH3May2Azive
Ddna0Qda9V10yTYC6PgxeRuG/j7wVf3aXXBFADGoZXD++NEHiaJLxypvCKCI
M34O7wX7ocw+foePvwDKddEQdXPtB42yZyrNeQJo5GVjSJfYAByRSZrR/S2A
OucIswf3DkDV5b2+NosCqE5aUy9aegAuZu25c3tZAKXkvt9qcngAAu3nYxNX
BZBNVlMYWW8Atn+U8fnMSESTSR8ivt0eAJu3DRILvEQ0F9r2ZL19AAQ17rTR
HyKiVYeeZ5J3BkHE8Gq0iRMRGStaRMr4DIKMzeXjM9eIKJ9+MuCQ3yCw+iT5
eV8nIsu45RvK4YPAZ+eykeRKRO/eC2qfSRuEXXeDojs8iOiR6MUFj5ZBaAlL
cP3hR0S8X+b0PgiSgeR/VH1/IhE5pbqrtYuQ4epX0dCoJCJqdNo83L2HDJ2n
1L1XkonInZF7N1mGDNqNrKYNqUTULye/QlMjQ9UD3bUT2UT0POROpoAjGXS6
topyFBORlCrLht0bMgT8WTdNaiKioty8vX11ZIjV1GhcbCYieT6DMyebyBD+
0T9N7yMRKX2Ly5DqIkN08q7qxVYiOh22X3d+kgxuDt8dFbqIyLX/VJwnzxAs
XinddBgkosob0QdD7YfAXTWc79UPIlIZPHJh3XkIEnKkovpoRFSvMeTv7DYE
HKG3wzbmiahFQKLfwGcItHutNjR/ExG5ptxne8wQZAhc7K5fJiK6LYNtyXVD
wO+nGuJGR0JaaWJXXgkMQ524ZkgVFwnJx3FINAkNw3OD5r+p3CQkGr46PiA2
DNYa+bsCeUjor2evDUF6GGa2VSUa8JFQwZkgSxM0DCZV+ardAiTES//z7PrV
YegtjQiL20lCI1Z1GierhmG+0nzfISkSajtbwGhZOwz3zzXI/sKu0E2od23E
63Ok/SmUJqGow24osWMYUu78+LRXhoQ0Ofcp0UaHwU59NpH1AAnlvY04FMM+
AqsfeH6FK5LQbWGrXdQLIyAddDuhCJGQjYHcOfLFESgpfOagqUpCpx/SB3+1
G4FplxLufmyJ6fSf7S4jsBJEmVhTI6Ge11N1VX4j0Ki/76WiJgnJ6blaReeP
gJCA1YbrSRIS8lF/EvFqBKpUflstYrMU8zUHl42A2MttSe46JDQsUC7jW4fH
H1/LvaVLQqFjq+vXekaAsP+zsN0pEpq645+otTYCiVpyKVxnSOj7OamrqXQU
+LPxmXwf23qel0GEkQIf256v0LB1d08oCLJSQH+pv6fFkIR2BT1K4uKhwBE1
RsGbxiTUadzmtC5OASGJbNFwExI68eM1s9c+CkxuGXgwi139KCnlz34KDEeP
fTx5noSyq5x7fstSwKA+m4XelITuiXIrfT9KgfhvB3VszEhIevYs+9dTFKBE
X/lv/gI+D2O92mADCizImHuoW5CQeo3aTRUjCmjqZnjFYJuFyw5mnqdAYnhV
voIlCQXJseW5XaIAq35Ug50VCfHFb1rus6OAWXnbYCF2Cv0SD/kqBU402xYu
Y1d0j95Rd6bAl7KDwQ+tSWjSrVqHx5MCUuPTxNCLJOQ6VLzx3gvHR7+UvxV7
XfNFsec9/H7s092sNvj5ArGC1IcUYLjJGXgfW73y+vfCcArcf8c4b32JhDrE
7JIvRVIgUL5mJgbbLPiCoUA0BZzez+R8xHY1P1l1L54CyYqy9v/Z4v2t7wo+
lUGBJ6H0Wyexpe1IKvTZFCD+3L6T+zIJlXdw/nr9ggIvtrxcOIbd8XzNVKiQ
AnXCP+eDsc1Yf2/rfIXPg8la4BX2pMv0u4evKSDvPcD4BXtd9YvkTCUFiuTv
yAnZkVBgbttQcjUFPgRfuqGMzcfbEGlYS4GUZIqnBbb0eOFKZSMFZK12jsVj
V+hl4esJn6dmukYZtnpp4kWxFgrYWWpc78I2Cwj6GPiJAn0Nl8QIV/D6P3y8
lbopoGif9WIH9g0T9wPzPRTomA9bO4C9Vus0kf6VAvsi7gpqYQfuuxRvMkAB
N68eRnNsvkjTU+xDFPhBW664hv18RZ++doQCsZInj/lgl7Uo2UtMUKBxZj0t
GVvt0CHhgW8UYP8rHpKP3f5MsivsO95fH0G1Evs8QdRfdY4CLzvWGhuxx534
jy7SKHBPwkXgE7ZL79a5nF8U2CX17kjfv/0pM6ZeWMTxkzSUpPzbX9aKMdcf
CoQ5+09PYvNyzrM2/sX5pVPjOYvdXRP86OQ6Hs+7EDePHeUkzvxpkwJVv/iL
fmMb7qjzM2agQsGnW7WL2DwtZowDBCpIR1o3L/2b77Hoa8VChbadez/8c9Te
x3QTbPh/a1L9v/GGX/b7OGylwiHlR6X/nsfj/36dxoGfl1SX9m+97kPWd29x
U8HOfnvwv/1Ejf79+5eXCpRHvY7f/s2PjPG8z08FJ4qBNhWbG8n9YSJRYdL0
q8gAduePFveQHVT4OFDxqwv7cdLlRa6dVGjU1nz3AdtAj84tVpQKG4FtIW+x
uVYTfu3Yjf/3STYs+Tf/hcKNVHEqBHGx82f/m3++kyaxjwpvhW2+xP+bz+Lo
nL+fCoWBv5+EYHOWMc0d+I8KKQc49e9id9imOJbLUkFvmcDqhB3Oe/y70kEq
6JTvqTXD5rjh8k3rMBU6osUkFf6NF2G3az9KheDLyWTRf+M7MscNlfD7xPpF
sGNvkx6kWqhSQdK5bWEI5+fWb5rkm7pUyKglNLljt8VQzFZOUUHZ9ZG3GXao
hlf/PQMq/Pr1U/FfPbCnFX0JOovP40pN0Sauny0WO7qeW1HBtmHygwd2C3uZ
vrgNFe4kWscZYwdXGXTk2uJ4b0FOsthsxIDWUnsqDOo77xrF9cz6ef59600q
DOurdB3H/uAbonHGHcenNqGNEztQTqLhiwcVesr7O0Zxf2AJN6+jelPh3g3l
aX9s5pNNVcuP8H5unb5Xh/sNofZZ4e5EKlj57rjOgvvTgJKG9kgyFUYLLiw3
4X5WWDVLSUilwoWoAWt/bLMyZR6ebCpQeUX7N3D/e1Uw4kZXjP/X6rcfx/3T
MnH3saFmKriW77G9g/uvvGBbd1wLFWa4nGT3YbPFuTkat1NBsP7YaI85Cb1+
8j6xtZsKDhmbm/ux2UOubFYOUaGlQGRvC+7vFZ55jbG/qTC3aubVcw6fz7KR
heESFXLYuX64YF+6tba4bYUKLt/CTm899+98T+3136BC/KLrAJwloctXaUE3
2UZhMvXDvgQjnO8mh/QNREYhNfbl0g4DEnKUf9PPpjsKMfFG20y0Saiusze/
4tQonLjWat+jRULbr837XDEYhZ0Hxz8aYNdmiku8PzsKwVJOsSdO4PoVeOx6
33oUTE+tOUhokNCbFVv25Vuj4H9F3Kgc8PvUciiPp4wCOX9bpii+363NJbme
pI/CManMfT4KJFS6rD6mmjUKzLet35DlSchKzjPoed4oPN1WyBlziIRKUsd6
zcpGwYMu1fuvHAmZ+1U4d7WOQkW17ts4/L2Rd9Im5e3SKOzNFdYVF8XxlhZT
gZVReB88oXpThITeclAGa1dHYcvmrEsd/n7p/Gwh8I5uDJr+DHqcFyahBQvT
8IYtY5BcI3rER5CEVFwN7n7YOQZpx/VLsvH3UGeCyvnuE2PweOFLpB0rCS3O
CHJNxo7BMeWQ63lzRBSd9K05MR4/r7QqrGyWiA7pv/YxShwDUY+O3roZIrpR
fIpWlzoGHTsYJrqn8feyx/2OZ/ljUCwrxzY3QUQTTJOhZ+rH4LUjf+nKEBH1
irxiq5kbA81I5b/u7URUaqTFGK0xDlGGdD94c4nIR9v/+evJcdBoJRZyWBOR
2JBOX7r/BFw8o1uuxkFExw77RZMOToJYZMK4fL4AurDz0wr950kQmN6n/01b
AC22hI26+H6Dvw+SPfJ6+VEcwdLNcM8UyC52Hq25xI94h0vTGBqnoCojs+Hj
j+2IydvX+OiNadAxM/GvcdiO6F5YFo7yfIe0bgFHxRk+5JpQGMZT/x1eBqzd
n7/Ah2qkAlm5nWcgykPxdkE7L+LWcZV+wDELW98dZz+hyYvI/3V+9qyehQ2D
+pDmlzyoKBn2jFvOwX7epe0HRXmQRaEit/DGHGQ1Gvm9i+JG9/1Tfcm5PyCg
XTqhepkLFUwJP+PQo8Hd4kBz8mUuFJjkbz18mgaUwYeZpy9xIVvDOfGXZ2jQ
+Okkuc6aCwlVVxedMqGB0TUvrkxzLhQcYd4UakOD84vnY5zOcKGrivE/t3jS
IOvmmsgfJS60y49PmyWLBi/GhQrp+bjQxpG7277m0KDKzbbkBjcX6p8b687K
o0GCZGQWlYMLPTYpsTjxigYvSYOm79i40OZ+w5v+1TS42jM3s7nBichdEcmM
n2nQbdy4Z6GXE1UELF/63EsDpjQBUncnJ4o+biWZ3keDjBDFucJWTqSbKfNa
bZgGM4ZnFRzfcaIqj/aPvtM0SKIL0Kbkc6LY/xQizszi+QuZKjXZnOjGaKKx
GI0GyaKh2xPSONE+PaeRugUaqGjutTOK40QE+p6Mx8s00JYQpMg+4USU0uMO
1n9xvLj1j28N50TVDumycus04Okdvz0VyImeirAvbm7SQOe/vzGNDznR/0My
rBM=
         "]]},
       Annotation[#, "Charting`Private`Tag$262254#4"]& ], 
      TagBox[
       {RGBColor[0.528488, 0.470624, 0.701351], AbsoluteThickness[1.6], 
        Opacity[1.], LineBox[CompressedData["
1:eJwV1nk8lF8XAHDEjC3ZUrIUD0Vp+ZUUxblpsRehUkiSFpGENiWKVEJCWeMl
FSK7rDNjzZItS/ZZ7Y2QpOi9/TWf7+e5zzz3nnvvOUfJ8crRc3w8PDzZvDw8
/36Nz420Ukat9ZRUt3jHLxNE/PvXuA/KakLavtT/MvgE0Y5XL+NyZQ+Apr3i
ZDGvIDJp6sqJl7UCwxdiTt1/yei408+ycFkn8BTiWkj9IaP+rQ/3P5X1BIdv
WZsfzZJR4sojgY9lH4BI7Xa2J5uM/ARzNzySjYAD5BFr01oyOmGTlDX1PQWi
8uudxwPISOSvn62BYhZsz1ffpmhERqoW30Yqn+SBvizzpMIKMlrja6BzPikP
zr6uFdgoRkbi7xOfCBfmgcewieyu5WS0IGi5xYKRBz3PLf2PipBRC6Xw2sDu
fBC4UB4VQiajW9v8lubZ+VBwtSxHgYeMPq+Qlt6CCmEiQ+f22+8kVKnreq7V
uhAkz13OrJkioSKXmgJPl0LYxfj0ks0loeTaGzYlUYXQ11+boPqNhG749icY
ThZCk2JRZeYYCSlzU9XPxhSBeHmd+giThK5/1oaXsx/hvytby8W6SEhsSz77
k2AxlIXs3Hq8k4RSnm4L/i1fDD9gS0JiBwm1mm74an8Q+1iyv9YXEtrUIH1N
NaoYztGjKtxaSWiwlpuas6sEXuwMmJBqJCHvDS5mLJMSaHjHqnJtICHRh5yZ
lQ4l4Oj0sKWunoS0D/Wjm0ElsGcuN9T/Ewk9r6rvga8lAK9zJQRqSciA+lqs
6VYpqNQLHjeikdDAOqX8pZBS2Cb8QaaISkKe9+JObUsuhbmL0QfUsJPg+dvn
DaVgsZizIEohod9l9/RPypdBy41s3ZEyEsoqPuU9XFYGi5sq4kc/ktChNV3y
sm1lYB7yQuEqdt/No5XGnDL4m77adKGIhIS0jcQzxcqBxceslsA+W6iV5nm6
HGzTjyRbF5DQqjyJAV7eCuix02/QzCUh2+DfViyZCmipaE5uzSGh/zmxG2o0
KiCqXrHOHVtj5cePT05UgO2ZCeGCbBLymPzfNje3Cngdx9W0xS6sDn5j/qAC
7lWVUfmx9b0dIld+wOOnSHJ2H0go6LCx6Hx1BUQztWZEsZvWa97v6a2AXwGx
ByuySChj/H5R8zIK+Ii+d9+ErRV3PDViKwXim7sClTNJyCaokR6gQ4E9zZe6
OO9JyMdzn8L1gxRgOsu2vcemmm6KsDlFAZVRlYH92Kzdic3GzhSQqyr9LYlN
Ul0psvcqBQrm2b2sDBIyXVzyU3xIAfFvMX/CsN1Gr5WtCKfA9O3HRi7YzzpG
5nniKRDb33bVEDuPaqc5/YYCaXo5t9WwO9+3XWHmUKAz0sVVBPtXtEH6lzIK
3Is4ZPY9nYTkA0s51XUUkIoKVerB1vP4T7mwnQLnQ19MVWOfsU+1eztAgf7F
XEoe9gNjuejoUQpEduq9TMVO1Qr78niWAjZeUXdisT8pC4j7/KVAwBOF68+x
J8RumbgKU+GL2J4nIdhiv78F2q+kwnK1k5Rg7P+Gz9KOrKPCG6Ux+X/Prdq7
F9EmKmw6Zv8mHNu7wkx7uxYVKhW3OMdgR6fTPIl9VDhN/XL6NXbpi10fpE2p
IHy6NSYXe+B+xrjAcSr8pqcq/Js/r7vShp9nqPBuvPfbV2wV2yjHkctUyKAt
SE9jHzIUSfh6nQpF6FnUchyfi5r3vtb7U8GAsu2WBnbwuh/SpU/x94Tdag5j
Z4peMn//kgrbD9D9PLFb5weeJCRTIbFPNTcee5ZlWRuaSYX8mz0O9dgyrXV8
fh+pIMZJfLaArV2mq+dRRYWNSwqmW/B+277LuXm2Gc8n/lfUOewkv7ipg2wq
aF6+NT+AXeUqobFrigr3U+7IK+HzxbEJPK/2mwq95rHjztga290HhCVosOj3
9/Ui9mFFtuwfORpwJT8mHMbn86rwSevJ9TSoFLpml4xdwNjf2LyXBstPjxic
wOe709Dv+1MDGiy9Ei0swJ7LLJcxPUqDkhlt5mp8P3bd1j5Td54Gpo9tg0ew
T9C9AwM9aHAhXkPmGL5vNwzy0g/coYEkKvGuxS6S2jpHCadBw2RvRz6+r903
L8v5xtNg8wtr+vY8EpoffId039Iga8S2Pxd7d4bKk49lNNClTlOo+ST08cCa
dTkjeD1DYePLcT7oSTt+0H2GBmFvK7elYy+IR17askSD46J2MaY4n+j0r8hP
k6oEkSPU2dhiEir2EjBO1qsEe9MzPq44H/X06l85Y1QJWpQvMRrl+P199yLW
WlXC5opCiSnsPWK/B2IvVkKkcpfyA5zPSlOnrkVEVEJAfl0QvRLnK9Et0Udf
VULnwjKlqioS+uPhUi6eVgka5MqD6dUkpAscwacVlcA723r4Ic6n5V298QFj
lfBBb8/K6zgfD+jKVu7/UQn1qq9q7+J8vZR8bISXpwpKnvvpPGnC9829dfvd
lVXg2Zt1O6eZhCoEa2u9URWYPZldtwfn/yE3/klNEzz+QmTwRVwfeDr2Sc5Y
V8FLm6sTcbh+oKRS2ysuVXD7RML/JL+SEEU75/v5qCpozv4UpzNAQrRL8XI2
E1UwvFbI0X+UhHJHXVzs56pgxa0u0VFcr1Iu6JSc5amGqB3pp60mSCjAueuk
m3Q1xCn2S2jjemfoKBFzf2816OuY7drzg4SabQJWZwZX43wiMLeej4wo3ZYX
cqOqYZUq279nGRl9OK5cVJRYDd5v3wk+FyCjcOuK45V51WBxiiIpJURGxyx+
RXX3VYNLdmz6EXEy6jN0Xblscw3ce87QrlhLRk21e84J7qqBN5f4k6uUyKj8
kHD+8n01kMZRtWwmyOjVgTdWq61rYO797djZDWTkiOjPN9+pgfLlOy18t5HR
yC5ryRNNNeBOq7gUrU9GP9brrnjvWguHWTZWPC5kpMfQr318oxZeOAncmXYl
o8B4Q98L92vBqnBPwLg7GclIW3GJ6FoQsJ0wmvYmIy1el+aYqlqoULLTsbxP
Rjd6X4YGydWBOt9n8/PxeP1RCQbO6+sg+7bs5KdEMhI8mvJ3/391MDVyonRH
ChlF12Vd+XuoDn4ceUZWSCej4vyaI94edTA4bt5z6CMZ/QmdXeH0qQ7GiviT
f3eS0QGThdp9X+rAfPJNTnsPGQWTeO6tHayDIFfNfbkDZKRwR2SqZ7YOjC9x
J4I4eD2XlFss1n0CSu6FhZA5MvI9YB4G1z+Bys3s90KrBRHfr3RxOdV6KJZ0
zulwEERyTfozsLUeUt5bh1ieE0SaSV87nLTrQTRn3KH7oiA6Z0SOzTSrh5Ab
gj/mPARRXbSjqr53PbgdPKcSFCCIQnVkdS7W1sOC3Xrmn3RBJO8TeLbwYgP4
yIfeRUuCaKe5wqG+aw2wZSHuV9IyIXRYJU+N924DHLjtmC8sJIR8G+mTxuEN
0MtxmvsuJYQY8ro3BoobIP5aW/OqjULoXdlMsIBoIyx5ZVvSjgshrb8OBZaZ
jbD6su/buCIhZGpG8T9Y1Aiq9L8XP5ULobOxa4/sojWChrPM4cUqIRS2a2B4
TWcjdCiY+t1qFUKjV07JMhYbYchH6139mBCKG7L2cTdrAqVsp3CaojDipRnr
P51ogk5YmpAKFkaNDzQ/12xsBrVSLy89HxGks6KB79nOZhi7cMef+UAEvY0+
s+sUaoaHbrPfw56KoPuZIYlc62Y4LWU9w/8Kj+8e8Vjt1wz5l1tOWdDw+E3x
qy51NUPx44sPbgmLIv1R/w8k/RZYXiZvxZckitaGjf96960F5jIlvFw4y1H5
Gd93OTP/nqMYx6nlyH6HlE3JfAtMD9x84rCwHMV16hQ18rWCcgZvrbuYGFqt
8NibK9MK2Z79lgwtMSSZpjajCa0Q80FDl/xIDAlUnZuoCG2F/6UpsfS3r0Dj
PwcHOra1AfvgQXWGiThKGSupFwtpB709J098mZNAYgpvuCzWF+h+/WSVWLUU
Cr6Y75yo0gmsyPK2S6Er0RxKZ13w7QJhR7Nu32erkOf2qjyZym5Q3uW76qWX
LBrMrHrSqtQDlLtZuyJvyaHfl77Eqt/qhZ3JDwyfnVVAm/aRl5xL+mBC9Peq
Xsm1yOB/SuezVw3AfJtRHNlxHbqucFqZbjsIQ4Oqp57KKiGNCWuRLrMhCBZX
CdUuVkJSK6YEqxaGwDJJO6vOQhm1lT1+aLQ4BBbSQkktlsoo/LIqqfnvEDBK
k6HLWhlJ1p9c1sNPhz1nFvyHbLADqhe5YnRQKby/jnlGGYn/jpmWI+gQY7Al
/e1VZSQ6fLDvmgkdEsLbCzTDlBF/RWwWEUeHHWvWVx/5pIx69h4wHEygw8Y7
/NIbGpRxvzsxFJNEh2vPnrX/aVRGJwt0JSXf0GFF0FhKcosyyn4/6MmTQwed
PzLhA13KyD6O0OmvpcNk3FyyEEcZFd1Mr4qaoYPex/0aO3kJFPLT0u7oHB0K
TTtzevgIdNbrz4/lv+gwoBabcZefQGJXzTYELNHBLWTTApVMoHMXuI+uCTHg
V08Ij5YYgSSP7zhivpYBMm/EO9rXEMhFs+SrkAkDrNI2PBreTiBKS0dGkRkD
hnbHTFhpEmil65TveXMGhFyhdVB2Eqjiter6amsG3Exv0Y7YTSCpVWEe9xwY
4PNW30xdj0Alv5xEfnoxINwzvlrUiEAiFWK6rEQG+EPC1mI7AjmcUhd/nozH
n7gWN29PoPyf+5n7UhkgoRYWsdOBQKe33Xz0Kp0BUqkXN6Q7Eig3idlxsoAB
Tcs29T84T6BTD4rcWhsY4PziXMG0O4HSjRwTy+cYUJTzNvajP4E0NZT04BcD
JtZsfl54n0DlYkO9Fb8ZMKJ51jTvAYFa2u1WUXmYoLU2lT8tkECzdjYhlcJM
8PzS/yzwMYH7W3OfOkUmPLh8w5g/HI+P0TvRdogJY+70aKlEAtncWfxx1IgJ
eSt2qI9hM06XPm83YULdiZR7FUn4/1R0mr+YM+G5OSXIOZlAslk7D3WdZMLW
kKFlqakEcqzU0OxzY4L0cpfOsQwC/RhfI86JYoJhZsetp0UEiogfro2LZoL2
tIWx6UcC7TiS52sZxwRY45UrVEygqzlmXEoSE+5m0C3vlRBo8sa9z7EZTPj+
srjDtpxAbAFOsAWNCYwSU6X2SgI9KMw5IFjNhHCna1m3qwhEXPT9U17LBKuv
in3K1QQ607j6skYTE9756Uu61hCoP9zEhNzNhMbe2wtTdQTqWJstVDbJhGQd
Y97CJgJ5tt6hXptiQuEHt3ijz3j/7xvf3DjDhI0F6/t7sC04zJEX80xQPxFr
+KuZQE0ZMnUey1hwte91t2obgaq1fQLVZFkQ+kp/vV4ngZzGDfUG5Vhw61uS
cgn2sviVc5GKLGh+3Vyr1UWgfTxZ55apsMDv5djyjd0EKquhHxjYwgJTda9w
nh58fiwNlkUcYMHL12J1rv0ECjIpCpA3YIHTa7uEz9i2+9UFXxuxYM2I0eEt
AwTi2yGyvOAwC7b6y+wdwz4s2SzTfYIFwaMmx62GCKQkjKIdTrEgcZ05Xwb2
LG+23KgdCzR7NR7x0QkU+z183YIjC9LPhG7KwB5pObZR3pUFKa099d8Z+PzX
1WakXGEBNeyBLWLi+0rZvXWzBwuGHAwbn2JrflijqXedBYrVyECVRSC/0AFd
Bz8cj+zxnENsAq057GyREskC+6ebkyyH8f4e7GrXeMmCue48rTBsiq7hsfwY
FvygjmU2YDtv3niq5hULLgc9NoQRfF9EvzmNvGNB7uZCNdlRAgXynx52z2AB
/6qWXlPsk3+aL/7KZMHC8Og1X2yeiWw34TwcryFjKzq2aYPXDY1yFrwtnup/
MUagtZWchTwKC0SG9ag07Oni43d0K1lwU439ZAI7Ok3b/3AdC57Rnbv3jhPo
8v/S+LvqWSDF9/XkWWwUI/fwdBMLAoNaqoOwOY8Wn7i34Xj33jnWgv3Rz03s
1xcWmPTX+0xjB98cDPPrYsHqrIZgqQkCbb9IjQzvY0H9yCqXo9i+hgGv8jj4
PNmqqVdit9lfsN02yoLndiEb+rBVvExkM8ZZMOX/SX4Wuz5J4nnyFAt2Fw5M
rJskkHzR7JG1MywweGNYtxP7yucu0dgfLFC7+ybWCFv6d3xg+ALeH12nTW7Y
zhJ++8UW8fe9jo7cxf64wYnn8V8WSGgdSwjBFtUzKBPgY0NxbaFZPLa91cZb
fvxsmPermEvD/nBp+a5FEhtC6vKjC7GX+U3N3BBiA0OUqVWJfexF+4dZETYU
NIZ+bsJ++77A1V2MDXvD+c90YS9URm+cEGfD2Oyjb4PYZj0+w+el2FD44sL1
YezEqdMpzJVsQBtHf09iT5P2nzm9mg1RF6x8ZrAPKKxX7F3DhlLZmfmf2C92
CPUeU2BDo4SYx2/sMaOJF21r2TC39dvwIvZeh2arw8psGLfvO/kXO8Q7R6Je
hQ1PI5Qa/pkeHPn54AY2KLeTtP9ZM/nGE6o6G36s70j5937gx1OGuhps+POm
Q+zf/3c36wl83MKG0RsW1/99fxNHiab5Hxv4a58NTGPf/cPv+2EHG+LrBw/8
m3+L5MgeDS02bKt5kMbBVlZvmH+zmw0C5PoV/9bvBZn5xB42vGTNe3Zi11k/
83ili+NFOdnTiL3msudWOcSGZwLaiIZ92f/4RJQ+Xq96f2oBdsVLnXeSB9kg
lREm9m9/nKp5CGFjNlz6acJ4il3QyxwMMMX78Y1z+N9+C03XxPEeYUPLq8Iy
V+xMxacyvyzZsH5qXfK/88Kz073d8xjeT5LZGi1sSxPLsKkTbBCv7ohQwp6/
Lis8YscGuUCVyB/4PBqH/Kk564Dnc+Cu3AB2fMrg/UFHHE/CNrUaW7/19WLn
eTawxBvrn2FHDAcVH73EhnqFaSdv7OFFl+ufL7PB60AV/0ns4I3bv1dfxe9v
jTymiD2AVmbu82RDxGY1ob/4Pv13fP5SmTcbwopDaQPYnffLWXm32XDrkIBJ
LLZSv3F3cgAb7EXfFQtiP6btybIOYoNWQq7ZwL/7/kYjkPyEDW7b15bnYNM8
xDRdwtiQ8Spy9wlsJ8G20O2xOJ6rzidE4vzROElzZsWzwYGfvt4Re2d7rm5U
IhsC9ueHbsYmJUSO/3rNhtjp0WVUnK/e7rAxoH5gg7v69L0enM/EZY0Vr+Xi
+AdnyCRg31zS+aFSwAbZc6WhDtjGn+STg0rYIO17cjODQ6Bx+6GlIzVsUPy6
TKkb588tj88XDPSyIXSpUDcU59uoKyeehg3geJRE79yH/dfKyEmfzoYB2waZ
aZyvW9ZukkzlsIH3dnyUOfbV/G+urt/x+ZW/EcWD83vekJfqHxIHspyGxzRw
vZCvcf7zXogDmxLyUppwfQlIP95+WpQD5xObzf7Vn2Pe2n6VEhy4XuB25V0f
gX6KLPY9ludAn03zgnQvgXR2PYiQ3c4BuvTywI+4vnU6ymrFa3Ig3l1w0hz7
Wkhm17pdHBC3a3cZxvUwg929Rm0vB1KDVuRIYCtGbE7SOsSBbKvUi6e+4Hr2
vfO95UkOvEn0+FTZQqCGNPXap/4c+GxheHkM1+8LneUXJAI4wAkQdDqHzc9n
JRz5kAOUfIs7g7W437G5axYXzIES7/yVrbj+fyC3t6dFcUDkvR7nHe4XIpx8
hmrTOMDbtsl4OwXXU8XmX7ztHNhnLr8nsQD3m7Ie+SUdHHhoOnR9Op9AVKmV
V726OeB/5mXxfuz1QqdGRvo58EXS1ZKZSyDuDKezeYQDkycc+mWyCeT/aSk3
fokDKFbs7ZF0fB48t7hpbxwGzYagSuFXuD+qf8pw9xsGw/nSQ6W4n+sT6bjw
5/4wSB2yu8HA/R7NVJ77MHAYOqIE2WTssM9pvxOeDEMDqcDd/B6BNrbVSjdF
4ufLGDbdPjg/f+U1UE8bhlWrQgsrvQhUM+yVTm8bBhGjpQJh3F++5Lf3PKoy
Ah9lu9wvGeD+ZiD/f3xVI0BLuHX7Gu6/Be74WWlfHYXe+G+rPqQpI5539lkM
yTHYLm5xM9ZcGXnEZD2VpI2BwMyggg5HCZVtChKUcBsHmz0NSzzeSkjC2EPD
X2wC7qwfu6xPVkJ9m1vab5ZOgLL/RQ+vR+vQhwRQYdlPwuevlu2OK9Yhuywt
CYWlSeA4ZquS1NaiewFJfn1p38BnE3njkZWK6P2IQqyYKRdaF3W33VyhgILi
AxwGDnNh5N3ru/3CCsjp6KRqpgUX1P+kee8jKSD50tIPZse5INpY5SS4KI8e
h56qCXbkgvSrt/vCx+TRBa3o78I3uRCYZrUvqloeKT+QNiSncuH0XubFM7fl
0dJun+Vdb7lgtxDmW+Itj75OMttS07nwsszQcKWHPAo7nmt3KJsLX+4szNRe
kEd/Nx69FlDKBXFD21L1Y/KorzU0YVk7F24vmZsPbpNHRYE/z7Z3cKFe5nmR
poY8ithzWj25mwuCM6e7H22QRyavt+TpD+D1nc+HHYryqPhG0ye/US7cKCHn
+4vIo6jNO0MtJrhgfM6G3kGSR1cZcVZKXC5kbr9Yq8Ynj9RMLw9SZrmw27aH
2jQvh/h5v6SE/eTCmbmazrWzcmgof88lhwUuFG0JSr3KlUOll5K3blvkguSR
s/9VjsmhF2tFfvz9i+PhG39dmiOH/g95SPGe
         "]]},
       Annotation[#, "Charting`Private`Tag$262254#5"]& ]}, {}}, InsetBox[
     TemplateBox[{"\"n=1\"","\"n=2\"","\"n=3\"","\"n=5\"","\"n=10\""},
      "LineLegend",
      DisplayFunction->(FormBox[
        StyleBox[
         StyleBox[
          PaneBox[
           TagBox[
            GridBox[{{
               TagBox[
                GridBox[{{
                   GraphicsBox[{{
                    Directive[
                    EdgeForm[
                    Directive[
                    Opacity[0.3], 
                    GrayLevel[0]]], 
                    PointSize[0.5], 
                    Opacity[1.], 
                    RGBColor[0.368417, 0.506779, 0.709798], 
                    AbsoluteThickness[1.6]], {
                    LineBox[{{0, 20}, {75, 20}}]}}, {
                    Directive[
                    EdgeForm[
                    Directive[
                    Opacity[0.3], 
                    GrayLevel[0]]], 
                    PointSize[0.5], 
                    Opacity[1.], 
                    RGBColor[0.368417, 0.506779, 0.709798], 
                    AbsoluteThickness[1.6]], {}}}, AspectRatio -> Full, 
                    ImageSize -> {75, 20}, PlotRangePadding -> None, 
                    ImagePadding -> Automatic, 
                    BaselinePosition -> (Scaled[0.1] -> Baseline)], #}, {
                   GraphicsBox[{{
                    Directive[
                    EdgeForm[
                    Directive[
                    Opacity[0.3], 
                    GrayLevel[0]]], 
                    PointSize[0.5], 
                    Opacity[1.], 
                    RGBColor[0.880722, 0.611041, 0.142051], 
                    AbsoluteThickness[1.6]], {
                    LineBox[{{0, 20}, {75, 20}}]}}, {
                    Directive[
                    EdgeForm[
                    Directive[
                    Opacity[0.3], 
                    GrayLevel[0]]], 
                    PointSize[0.5], 
                    Opacity[1.], 
                    RGBColor[0.880722, 0.611041, 0.142051], 
                    AbsoluteThickness[1.6]], {}}}, AspectRatio -> Full, 
                    ImageSize -> {75, 20}, PlotRangePadding -> None, 
                    ImagePadding -> Automatic, 
                    BaselinePosition -> (Scaled[0.1] -> Baseline)], #2}, {
                   GraphicsBox[{{
                    Directive[
                    EdgeForm[
                    Directive[
                    Opacity[0.3], 
                    GrayLevel[0]]], 
                    PointSize[0.5], 
                    Opacity[1.], 
                    RGBColor[0.560181, 0.691569, 0.194885], 
                    AbsoluteThickness[1.6]], {
                    LineBox[{{0, 20}, {75, 20}}]}}, {
                    Directive[
                    EdgeForm[
                    Directive[
                    Opacity[0.3], 
                    GrayLevel[0]]], 
                    PointSize[0.5], 
                    Opacity[1.], 
                    RGBColor[0.560181, 0.691569, 0.194885], 
                    AbsoluteThickness[1.6]], {}}}, AspectRatio -> Full, 
                    ImageSize -> {75, 20}, PlotRangePadding -> None, 
                    ImagePadding -> Automatic, 
                    BaselinePosition -> (Scaled[0.1] -> Baseline)], #3}, {
                   GraphicsBox[{{
                    Directive[
                    EdgeForm[
                    Directive[
                    Opacity[0.3], 
                    GrayLevel[0]]], 
                    PointSize[0.5], 
                    Opacity[1.], 
                    RGBColor[0.922526, 0.385626, 0.209179], 
                    AbsoluteThickness[1.6]], {
                    LineBox[{{0, 20}, {75, 20}}]}}, {
                    Directive[
                    EdgeForm[
                    Directive[
                    Opacity[0.3], 
                    GrayLevel[0]]], 
                    PointSize[0.5], 
                    Opacity[1.], 
                    RGBColor[0.922526, 0.385626, 0.209179], 
                    AbsoluteThickness[1.6]], {}}}, AspectRatio -> Full, 
                    ImageSize -> {75, 20}, PlotRangePadding -> None, 
                    ImagePadding -> Automatic, 
                    BaselinePosition -> (Scaled[0.1] -> Baseline)], #4}, {
                   GraphicsBox[{{
                    Directive[
                    EdgeForm[
                    Directive[
                    Opacity[0.3], 
                    GrayLevel[0]]], 
                    PointSize[0.5], 
                    Opacity[1.], 
                    RGBColor[0.528488, 0.470624, 0.701351], 
                    AbsoluteThickness[1.6]], {
                    LineBox[{{0, 20}, {75, 20}}]}}, {
                    Directive[
                    EdgeForm[
                    Directive[
                    Opacity[0.3], 
                    GrayLevel[0]]], 
                    PointSize[0.5], 
                    Opacity[1.], 
                    RGBColor[0.528488, 0.470624, 0.701351], 
                    AbsoluteThickness[1.6]], {}}}, AspectRatio -> Full, 
                    ImageSize -> {75, 20}, PlotRangePadding -> None, 
                    ImagePadding -> Automatic, 
                    BaselinePosition -> (Scaled[0.1] -> Baseline)], #5}}, 
                 GridBoxAlignment -> {
                  "Columns" -> {Center, Left}, "Rows" -> {{Baseline}}}, 
                 AutoDelete -> False, 
                 GridBoxDividers -> {
                  "Columns" -> {{False}}, "Rows" -> {{False}}}, 
                 GridBoxItemSize -> {"Columns" -> {{All}}, "Rows" -> {{All}}},
                  GridBoxSpacings -> {
                  "Columns" -> {{0.5}}, "Rows" -> {{0.8}}}], "Grid"]}}, 
             GridBoxAlignment -> {"Columns" -> {{Left}}, "Rows" -> {{Top}}}, 
             AutoDelete -> False, 
             GridBoxItemSize -> {
              "Columns" -> {{Automatic}}, "Rows" -> {{Automatic}}}, 
             GridBoxSpacings -> {"Columns" -> {{1}}, "Rows" -> {{0}}}], 
            "Grid"], Alignment -> Left, AppearanceElements -> None, 
           ImageMargins -> {{5, 5}, {5, 5}}, ImageSizeAction -> 
           "ResizeToFit"], LineIndent -> 0, StripOnInput -> False], {
          GrayLevel[0], FontSize -> Large, FontFamily -> "Arial"}, Background -> 
         Automatic, StripOnInput -> False], TraditionalForm]& ),
      Editable->True,
      InterpretationFunction:>(RowBox[{"LineLegend", "[", 
         RowBox[{
           RowBox[{"{", 
             RowBox[{
               RowBox[{"Directive", "[", 
                 RowBox[{
                   RowBox[{"Opacity", "[", "1.`", "]"}], ",", 
                   InterpretationBox[
                    ButtonBox[
                    TooltipBox[
                    GraphicsBox[{{
                    GrayLevel[0], 
                    RectangleBox[{0, 0}]}, {
                    GrayLevel[0], 
                    RectangleBox[{1, -1}]}, {
                    RGBColor[0.368417, 0.506779, 0.709798], 
                    RectangleBox[{0, -1}, {2, 1}]}}, DefaultBaseStyle -> 
                    "ColorSwatchGraphics", AspectRatio -> 1, Frame -> True, 
                    FrameStyle -> 
                    RGBColor[
                    0.24561133333333335`, 0.3378526666666667, 
                    0.4731986666666667], FrameTicks -> None, PlotRangePadding -> 
                    None, ImageSize -> 
                    Dynamic[{
                    Automatic, 1.35 CurrentValue["FontCapHeight"]/
                    AbsoluteCurrentValue[Magnification]}]], 
                    StyleBox[
                    RowBox[{"RGBColor", "[", 
                    RowBox[{"0.368417`", ",", "0.506779`", ",", "0.709798`"}],
                     "]"}], NumberMarks -> False]], Appearance -> None, 
                    BaseStyle -> {}, BaselinePosition -> Baseline, 
                    DefaultBaseStyle -> {}, ButtonFunction :> 
                    With[{Typeset`box$ = EvaluationBox[]}, 
                    If[
                    Not[
                    AbsoluteCurrentValue["Deployed"]], 
                    SelectionMove[Typeset`box$, All, Expression]; 
                    FrontEnd`Private`$ColorSelectorInitialAlpha = 1; 
                    FrontEnd`Private`$ColorSelectorInitialColor = 
                    RGBColor[0.368417, 0.506779, 0.709798]; 
                    FrontEnd`Private`$ColorSelectorUseMakeBoxes = True; 
                    MathLink`CallFrontEnd[
                    FrontEnd`AttachCell[Typeset`box$, 
                    FrontEndResource["RGBColorValueSelector"], {
                    0, {Left, Bottom}}, {Left, Top}, 
                    "ClosingActions" -> {
                    "SelectionDeparture", "ParentChanged", 
                    "EvaluatorQuit"}]]]], BaseStyle -> Inherited, Evaluator -> 
                    Automatic, Method -> "Preemptive"], 
                    RGBColor[0.368417, 0.506779, 0.709798], Editable -> False,
                     Selectable -> False], ",", 
                   RowBox[{"AbsoluteThickness", "[", "1.6`", "]"}]}], "]"}], 
               ",", 
               RowBox[{"Directive", "[", 
                 RowBox[{
                   RowBox[{"Opacity", "[", "1.`", "]"}], ",", 
                   InterpretationBox[
                    ButtonBox[
                    TooltipBox[
                    GraphicsBox[{{
                    GrayLevel[0], 
                    RectangleBox[{0, 0}]}, {
                    GrayLevel[0], 
                    RectangleBox[{1, -1}]}, {
                    RGBColor[0.880722, 0.611041, 0.142051], 
                    RectangleBox[{0, -1}, {2, 1}]}}, DefaultBaseStyle -> 
                    "ColorSwatchGraphics", AspectRatio -> 1, Frame -> True, 
                    FrameStyle -> 
                    RGBColor[
                    0.587148, 0.40736066666666665`, 0.09470066666666668], 
                    FrameTicks -> None, PlotRangePadding -> None, ImageSize -> 
                    Dynamic[{
                    Automatic, 1.35 CurrentValue["FontCapHeight"]/
                    AbsoluteCurrentValue[Magnification]}]], 
                    StyleBox[
                    RowBox[{"RGBColor", "[", 
                    RowBox[{"0.880722`", ",", "0.611041`", ",", "0.142051`"}],
                     "]"}], NumberMarks -> False]], Appearance -> None, 
                    BaseStyle -> {}, BaselinePosition -> Baseline, 
                    DefaultBaseStyle -> {}, ButtonFunction :> 
                    With[{Typeset`box$ = EvaluationBox[]}, 
                    If[
                    Not[
                    AbsoluteCurrentValue["Deployed"]], 
                    SelectionMove[Typeset`box$, All, Expression]; 
                    FrontEnd`Private`$ColorSelectorInitialAlpha = 1; 
                    FrontEnd`Private`$ColorSelectorInitialColor = 
                    RGBColor[0.880722, 0.611041, 0.142051]; 
                    FrontEnd`Private`$ColorSelectorUseMakeBoxes = True; 
                    MathLink`CallFrontEnd[
                    FrontEnd`AttachCell[Typeset`box$, 
                    FrontEndResource["RGBColorValueSelector"], {
                    0, {Left, Bottom}}, {Left, Top}, 
                    "ClosingActions" -> {
                    "SelectionDeparture", "ParentChanged", 
                    "EvaluatorQuit"}]]]], BaseStyle -> Inherited, Evaluator -> 
                    Automatic, Method -> "Preemptive"], 
                    RGBColor[0.880722, 0.611041, 0.142051], Editable -> False,
                     Selectable -> False], ",", 
                   RowBox[{"AbsoluteThickness", "[", "1.6`", "]"}]}], "]"}], 
               ",", 
               RowBox[{"Directive", "[", 
                 RowBox[{
                   RowBox[{"Opacity", "[", "1.`", "]"}], ",", 
                   InterpretationBox[
                    ButtonBox[
                    TooltipBox[
                    GraphicsBox[{{
                    GrayLevel[0], 
                    RectangleBox[{0, 0}]}, {
                    GrayLevel[0], 
                    RectangleBox[{1, -1}]}, {
                    RGBColor[0.560181, 0.691569, 0.194885], 
                    RectangleBox[{0, -1}, {2, 1}]}}, DefaultBaseStyle -> 
                    "ColorSwatchGraphics", AspectRatio -> 1, Frame -> True, 
                    FrameStyle -> 
                    RGBColor[
                    0.37345400000000006`, 0.461046, 0.12992333333333334`], 
                    FrameTicks -> None, PlotRangePadding -> None, ImageSize -> 
                    Dynamic[{
                    Automatic, 1.35 CurrentValue["FontCapHeight"]/
                    AbsoluteCurrentValue[Magnification]}]], 
                    StyleBox[
                    RowBox[{"RGBColor", "[", 
                    RowBox[{"0.560181`", ",", "0.691569`", ",", "0.194885`"}],
                     "]"}], NumberMarks -> False]], Appearance -> None, 
                    BaseStyle -> {}, BaselinePosition -> Baseline, 
                    DefaultBaseStyle -> {}, ButtonFunction :> 
                    With[{Typeset`box$ = EvaluationBox[]}, 
                    If[
                    Not[
                    AbsoluteCurrentValue["Deployed"]], 
                    SelectionMove[Typeset`box$, All, Expression]; 
                    FrontEnd`Private`$ColorSelectorInitialAlpha = 1; 
                    FrontEnd`Private`$ColorSelectorInitialColor = 
                    RGBColor[0.560181, 0.691569, 0.194885]; 
                    FrontEnd`Private`$ColorSelectorUseMakeBoxes = True; 
                    MathLink`CallFrontEnd[
                    FrontEnd`AttachCell[Typeset`box$, 
                    FrontEndResource["RGBColorValueSelector"], {
                    0, {Left, Bottom}}, {Left, Top}, 
                    "ClosingActions" -> {
                    "SelectionDeparture", "ParentChanged", 
                    "EvaluatorQuit"}]]]], BaseStyle -> Inherited, Evaluator -> 
                    Automatic, Method -> "Preemptive"], 
                    RGBColor[0.560181, 0.691569, 0.194885], Editable -> False,
                     Selectable -> False], ",", 
                   RowBox[{"AbsoluteThickness", "[", "1.6`", "]"}]}], "]"}], 
               ",", 
               RowBox[{"Directive", "[", 
                 RowBox[{
                   RowBox[{"Opacity", "[", "1.`", "]"}], ",", 
                   InterpretationBox[
                    ButtonBox[
                    TooltipBox[
                    GraphicsBox[{{
                    GrayLevel[0], 
                    RectangleBox[{0, 0}]}, {
                    GrayLevel[0], 
                    RectangleBox[{1, -1}]}, {
                    RGBColor[0.922526, 0.385626, 0.209179], 
                    RectangleBox[{0, -1}, {2, 1}]}}, DefaultBaseStyle -> 
                    "ColorSwatchGraphics", AspectRatio -> 1, Frame -> True, 
                    FrameStyle -> 
                    RGBColor[
                    0.6150173333333333, 0.25708400000000003`, 
                    0.13945266666666667`], FrameTicks -> None, 
                    PlotRangePadding -> None, ImageSize -> 
                    Dynamic[{
                    Automatic, 1.35 CurrentValue["FontCapHeight"]/
                    AbsoluteCurrentValue[Magnification]}]], 
                    StyleBox[
                    RowBox[{"RGBColor", "[", 
                    RowBox[{"0.922526`", ",", "0.385626`", ",", "0.209179`"}],
                     "]"}], NumberMarks -> False]], Appearance -> None, 
                    BaseStyle -> {}, BaselinePosition -> Baseline, 
                    DefaultBaseStyle -> {}, ButtonFunction :> 
                    With[{Typeset`box$ = EvaluationBox[]}, 
                    If[
                    Not[
                    AbsoluteCurrentValue["Deployed"]], 
                    SelectionMove[Typeset`box$, All, Expression]; 
                    FrontEnd`Private`$ColorSelectorInitialAlpha = 1; 
                    FrontEnd`Private`$ColorSelectorInitialColor = 
                    RGBColor[0.922526, 0.385626, 0.209179]; 
                    FrontEnd`Private`$ColorSelectorUseMakeBoxes = True; 
                    MathLink`CallFrontEnd[
                    FrontEnd`AttachCell[Typeset`box$, 
                    FrontEndResource["RGBColorValueSelector"], {
                    0, {Left, Bottom}}, {Left, Top}, 
                    "ClosingActions" -> {
                    "SelectionDeparture", "ParentChanged", 
                    "EvaluatorQuit"}]]]], BaseStyle -> Inherited, Evaluator -> 
                    Automatic, Method -> "Preemptive"], 
                    RGBColor[0.922526, 0.385626, 0.209179], Editable -> False,
                     Selectable -> False], ",", 
                   RowBox[{"AbsoluteThickness", "[", "1.6`", "]"}]}], "]"}], 
               ",", 
               RowBox[{"Directive", "[", 
                 RowBox[{
                   RowBox[{"Opacity", "[", "1.`", "]"}], ",", 
                   InterpretationBox[
                    ButtonBox[
                    TooltipBox[
                    GraphicsBox[{{
                    GrayLevel[0], 
                    RectangleBox[{0, 0}]}, {
                    GrayLevel[0], 
                    RectangleBox[{1, -1}]}, {
                    RGBColor[0.528488, 0.470624, 0.701351], 
                    RectangleBox[{0, -1}, {2, 1}]}}, DefaultBaseStyle -> 
                    "ColorSwatchGraphics", AspectRatio -> 1, Frame -> True, 
                    FrameStyle -> 
                    RGBColor[
                    0.3523253333333333, 0.3137493333333333, 
                    0.46756733333333333`], FrameTicks -> None, 
                    PlotRangePadding -> None, ImageSize -> 
                    Dynamic[{
                    Automatic, 1.35 CurrentValue["FontCapHeight"]/
                    AbsoluteCurrentValue[Magnification]}]], 
                    StyleBox[
                    RowBox[{"RGBColor", "[", 
                    RowBox[{"0.528488`", ",", "0.470624`", ",", "0.701351`"}],
                     "]"}], NumberMarks -> False]], Appearance -> None, 
                    BaseStyle -> {}, BaselinePosition -> Baseline, 
                    DefaultBaseStyle -> {}, ButtonFunction :> 
                    With[{Typeset`box$ = EvaluationBox[]}, 
                    If[
                    Not[
                    AbsoluteCurrentValue["Deployed"]], 
                    SelectionMove[Typeset`box$, All, Expression]; 
                    FrontEnd`Private`$ColorSelectorInitialAlpha = 1; 
                    FrontEnd`Private`$ColorSelectorInitialColor = 
                    RGBColor[0.528488, 0.470624, 0.701351]; 
                    FrontEnd`Private`$ColorSelectorUseMakeBoxes = True; 
                    MathLink`CallFrontEnd[
                    FrontEnd`AttachCell[Typeset`box$, 
                    FrontEndResource["RGBColorValueSelector"], {
                    0, {Left, Bottom}}, {Left, Top}, 
                    "ClosingActions" -> {
                    "SelectionDeparture", "ParentChanged", 
                    "EvaluatorQuit"}]]]], BaseStyle -> Inherited, Evaluator -> 
                    Automatic, Method -> "Preemptive"], 
                    RGBColor[0.528488, 0.470624, 0.701351], Editable -> False,
                     Selectable -> False], ",", 
                   RowBox[{"AbsoluteThickness", "[", "1.6`", "]"}]}], "]"}]}],
              "}"}], ",", 
           RowBox[{"{", 
             RowBox[{#, ",", #2, ",", #3, ",", #4, ",", #5}], "}"}], ",", 
           RowBox[{"LegendMarkers", "\[Rule]", "None"}], ",", 
           RowBox[{"LabelStyle", "\[Rule]", 
             RowBox[{"{", 
               RowBox[{
                 InterpretationBox[
                  ButtonBox[
                   TooltipBox[
                    GraphicsBox[{{
                    GrayLevel[0], 
                    RectangleBox[{0, 0}]}, {
                    GrayLevel[0], 
                    RectangleBox[{1, -1}]}, {
                    GrayLevel[0], 
                    RectangleBox[{0, -1}, {2, 1}]}}, DefaultBaseStyle -> 
                    "ColorSwatchGraphics", AspectRatio -> 1, Frame -> True, 
                    FrameStyle -> GrayLevel[0.], FrameTicks -> None, 
                    PlotRangePadding -> None, ImageSize -> 
                    Dynamic[{
                    Automatic, 1.35 CurrentValue["FontCapHeight"]/
                    AbsoluteCurrentValue[Magnification]}]], 
                    StyleBox[
                    RowBox[{"GrayLevel", "[", "0", "]"}], NumberMarks -> 
                    False]], Appearance -> None, BaseStyle -> {}, 
                   BaselinePosition -> Baseline, DefaultBaseStyle -> {}, 
                   ButtonFunction :> With[{Typeset`box$ = EvaluationBox[]}, 
                    If[
                    Not[
                    AbsoluteCurrentValue["Deployed"]], 
                    SelectionMove[Typeset`box$, All, Expression]; 
                    FrontEnd`Private`$ColorSelectorInitialAlpha = 1; 
                    FrontEnd`Private`$ColorSelectorInitialColor = 
                    GrayLevel[0]; 
                    FrontEnd`Private`$ColorSelectorUseMakeBoxes = True; 
                    MathLink`CallFrontEnd[
                    FrontEnd`AttachCell[Typeset`box$, 
                    FrontEndResource["GrayLevelColorValueSelector"], {
                    0, {Left, Bottom}}, {Left, Top}, 
                    "ClosingActions" -> {
                    "SelectionDeparture", "ParentChanged", 
                    "EvaluatorQuit"}]]]], BaseStyle -> Inherited, Evaluator -> 
                   Automatic, Method -> "Preemptive"], 
                  GrayLevel[0], Editable -> False, Selectable -> False], ",", 
                 "Large"}], "}"}]}], ",", 
           RowBox[{"LegendLayout", "\[Rule]", "\"Column\""}], ",", 
           RowBox[{"LegendMarkerSize", "\[Rule]", 
             RowBox[{"{", 
               RowBox[{"75", ",", "20"}], "}"}]}]}], "]"}]& )], 
     Scaled[{0.2, 0.99}], ImageScaled[{0.5, 1}],
     BaseStyle->{FontSize -> Larger},
     FormatType->StandardForm]},
   AspectRatio->NCache[GoldenRatio^(-1), 0.6180339887498948],
   Axes->{False, False},
   AxesLabel->{None, None},
   AxesOrigin->{0, 1.5},
   DisplayFunction->Identity,
   Frame->{{True, False}, {True, False}},
   FrameLabel->{{
      FormBox[
       StyleBox[
       "\"I(q)\"", FontSize -> 32, FontColor -> GrayLevel[0], StripOnInput -> 
        False], TraditionalForm], None}, {
      FormBox[
       StyleBox[
       "\"q\"", FontSize -> 32, FontColor -> GrayLevel[0], StripOnInput -> 
        False], TraditionalForm], None}},
   FrameStyle->Directive[
     Thickness[Large], 
     GrayLevel[0]],
   FrameTicks->FrontEndValueCache[{{Automatic, 
       Charting`ScaledFrameTicks[{Identity, Identity}]}, {Automatic, 
       Charting`ScaledFrameTicks[{Identity, Identity}]}}, {{Automatic, {{2., 
         FormBox[
          TemplateBox[{0., 0.}, "Spacer2"], TraditionalForm], {0.01, 0.}, {
          AbsoluteThickness[0.1]}}, {4., 
         FormBox[
          TemplateBox[{0., 0.}, "Spacer2"], TraditionalForm], {0.01, 0.}, {
          AbsoluteThickness[0.1]}}, {6., 
         FormBox[
          TemplateBox[{0., 0.}, "Spacer2"], TraditionalForm], {0.01, 0.}, {
          AbsoluteThickness[0.1]}}, {8., 
         FormBox[
          TemplateBox[{0., 0.}, "Spacer2"], TraditionalForm], {0.01, 0.}, {
          AbsoluteThickness[0.1]}}, {10., 
         FormBox[
          TemplateBox[{0., 0.}, "Spacer2"], TraditionalForm], {0.01, 0.}, {
          AbsoluteThickness[0.1]}}, {12., 
         FormBox[
          TemplateBox[{0., 0.}, "Spacer2"], TraditionalForm], {0.01, 0.}, {
          AbsoluteThickness[0.1]}}, {0., 
         FormBox[
          TemplateBox[{0., 0.}, "Spacer2"], TraditionalForm], {0.005, 0.}, {
          AbsoluteThickness[0.1]}}, {0.5, 
         FormBox[
          TemplateBox[{0., 0.}, "Spacer2"], TraditionalForm], {0.005, 0.}, {
          AbsoluteThickness[0.1]}}, {1., 
         FormBox[
          TemplateBox[{0., 0.}, "Spacer2"], TraditionalForm], {0.005, 0.}, {
          AbsoluteThickness[0.1]}}, {1.5, 
         FormBox[
          TemplateBox[{0., 0.}, "Spacer2"], TraditionalForm], {0.005, 0.}, {
          AbsoluteThickness[0.1]}}, {2.5, 
         FormBox[
          TemplateBox[{0., 0.}, "Spacer2"], TraditionalForm], {0.005, 0.}, {
          AbsoluteThickness[0.1]}}, {3., 
         FormBox[
          TemplateBox[{0., 0.}, "Spacer2"], TraditionalForm], {0.005, 0.}, {
          AbsoluteThickness[0.1]}}, {3.5, 
         FormBox[
          TemplateBox[{0., 0.}, "Spacer2"], TraditionalForm], {0.005, 0.}, {
          AbsoluteThickness[0.1]}}, {4.5, 
         FormBox[
          TemplateBox[{0., 0.}, "Spacer2"], TraditionalForm], {0.005, 0.}, {
          AbsoluteThickness[0.1]}}, {5., 
         FormBox[
          TemplateBox[{0., 0.}, "Spacer2"], TraditionalForm], {0.005, 0.}, {
          AbsoluteThickness[0.1]}}, {5.5, 
         FormBox[
          TemplateBox[{0., 0.}, "Spacer2"], TraditionalForm], {0.005, 0.}, {
          AbsoluteThickness[0.1]}}, {6.5, 
         FormBox[
          TemplateBox[{0., 0.}, "Spacer2"], TraditionalForm], {0.005, 0.}, {
          AbsoluteThickness[0.1]}}, {7., 
         FormBox[
          TemplateBox[{0., 0.}, "Spacer2"], TraditionalForm], {0.005, 0.}, {
          AbsoluteThickness[0.1]}}, {7.5, 
         FormBox[
          TemplateBox[{0., 0.}, "Spacer2"], TraditionalForm], {0.005, 0.}, {
          AbsoluteThickness[0.1]}}, {8.5, 
         FormBox[
          TemplateBox[{0., 0.}, "Spacer2"], TraditionalForm], {0.005, 0.}, {
          AbsoluteThickness[0.1]}}, {9., 
         FormBox[
          TemplateBox[{0., 0.}, "Spacer2"], TraditionalForm], {0.005, 0.}, {
          AbsoluteThickness[0.1]}}, {9.5, 
         FormBox[
          TemplateBox[{0., 0.}, "Spacer2"], TraditionalForm], {0.005, 0.}, {
          AbsoluteThickness[0.1]}}, {10.5, 
         FormBox[
          TemplateBox[{0., 0.}, "Spacer2"], TraditionalForm], {0.005, 0.}, {
          AbsoluteThickness[0.1]}}, {11., 
         FormBox[
          TemplateBox[{0., 0.}, "Spacer2"], TraditionalForm], {0.005, 0.}, {
          AbsoluteThickness[0.1]}}, {11.5, 
         FormBox[
          TemplateBox[{0., 0.}, "Spacer2"], TraditionalForm], {0.005, 0.}, {
          AbsoluteThickness[0.1]}}, {12.5, 
         FormBox[
          TemplateBox[{0., 0.}, "Spacer2"], TraditionalForm], {0.005, 0.}, {
          AbsoluteThickness[0.1]}}, {13., 
         FormBox[
          TemplateBox[{0., 0.}, "Spacer2"], TraditionalForm], {0.005, 0.}, {
          AbsoluteThickness[0.1]}}, {13.5, 
         FormBox[
          TemplateBox[{0., 0.}, "Spacer2"], TraditionalForm], {0.005, 0.}, {
          AbsoluteThickness[0.1]}}, {14., 
         FormBox[
          TemplateBox[{0., 0.}, "Spacer2"], TraditionalForm], {0.005, 0.}, {
          AbsoluteThickness[0.1]}}}}, {Automatic, {{0., 
         FormBox[
          TemplateBox[{0., 0.}, "Spacer2"], TraditionalForm], {0.01, 0.}, {
          AbsoluteThickness[0.1]}}, {0.2, 
         FormBox[
          TemplateBox[{0., 0.}, "Spacer2"], TraditionalForm], {0.01, 0.}, {
          AbsoluteThickness[0.1]}}, {0.4, 
         FormBox[
          TemplateBox[{0., 0.}, "Spacer2"], TraditionalForm], {0.01, 0.}, {
          AbsoluteThickness[0.1]}}, {0.6, 
         FormBox[
          TemplateBox[{0., 0.}, "Spacer2"], TraditionalForm], {0.01, 0.}, {
          AbsoluteThickness[0.1]}}, {0.8, 
         FormBox[
          TemplateBox[{0., 0.}, "Spacer2"], TraditionalForm], {0.01, 0.}, {
          AbsoluteThickness[0.1]}}, {1., 
         FormBox[
          TemplateBox[{0., 0.}, "Spacer2"], TraditionalForm], {0.01, 0.}, {
          AbsoluteThickness[0.1]}}, {0.05, 
         FormBox[
          TemplateBox[{0., 0.}, "Spacer2"], TraditionalForm], {0.005, 0.}, {
          AbsoluteThickness[0.1]}}, {0.1, 
         FormBox[
          TemplateBox[{0., 0.}, "Spacer2"], TraditionalForm], {0.005, 0.}, {
          AbsoluteThickness[0.1]}}, {0.15, 
         FormBox[
          TemplateBox[{0., 0.}, "Spacer2"], TraditionalForm], {0.005, 0.}, {
          AbsoluteThickness[0.1]}}, {0.25, 
         FormBox[
          TemplateBox[{0., 0.}, "Spacer2"], TraditionalForm], {0.005, 0.}, {
          AbsoluteThickness[0.1]}}, {0.3, 
         FormBox[
          TemplateBox[{0., 0.}, "Spacer2"], TraditionalForm], {0.005, 0.}, {
          AbsoluteThickness[0.1]}}, {0.35, 
         FormBox[
          TemplateBox[{0., 0.}, "Spacer2"], TraditionalForm], {0.005, 0.}, {
          AbsoluteThickness[0.1]}}, {0.45, 
         FormBox[
          TemplateBox[{0., 0.}, "Spacer2"], TraditionalForm], {0.005, 0.}, {
          AbsoluteThickness[0.1]}}, {0.5, 
         FormBox[
          TemplateBox[{0., 0.}, "Spacer2"], TraditionalForm], {0.005, 0.}, {
          AbsoluteThickness[0.1]}}, {0.55, 
         FormBox[
          TemplateBox[{0., 0.}, "Spacer2"], TraditionalForm], {0.005, 0.}, {
          AbsoluteThickness[0.1]}}, {0.65, 
         FormBox[
          TemplateBox[{0., 0.}, "Spacer2"], TraditionalForm], {0.005, 0.}, {
          AbsoluteThickness[0.1]}}, {0.7, 
         FormBox[
          TemplateBox[{0., 0.}, "Spacer2"], TraditionalForm], {0.005, 0.}, {
          AbsoluteThickness[0.1]}}, {0.75, 
         FormBox[
          TemplateBox[{0., 0.}, "Spacer2"], TraditionalForm], {0.005, 0.}, {
          AbsoluteThickness[0.1]}}, {0.85, 
         FormBox[
          TemplateBox[{0., 0.}, "Spacer2"], TraditionalForm], {0.005, 0.}, {
          AbsoluteThickness[0.1]}}, {0.9, 
         FormBox[
          TemplateBox[{0., 0.}, "Spacer2"], TraditionalForm], {0.005, 0.}, {
          AbsoluteThickness[0.1]}}, {0.95, 
         FormBox[
          TemplateBox[{0., 0.}, "Spacer2"], TraditionalForm], {0.005, 0.}, {
          AbsoluteThickness[0.1]}}}}}],
   GridLines->{None, None},
   GridLinesStyle->Directive[
     GrayLevel[0.5, 0.4]],
   ImagePadding->All,
   ImageSize->{640, 480},
   LabelStyle->{
     GrayLevel[0], Large},
   Method->{
    "DefaultBoundaryStyle" -> Automatic, 
     "DefaultGraphicsInteraction" -> {
      "Version" -> 1.2, "TrackMousePosition" -> {True, False}, 
       "Effects" -> {
        "Highlight" -> {"ratio" -> 2}, "HighlightPoint" -> {"ratio" -> 2}, 
         "Droplines" -> {
          "freeformCursorMode" -> True, 
           "placement" -> {"x" -> "All", "y" -> "None"}}}}, 
     "DefaultMeshStyle" -> AbsolutePointSize[6], "ScalingFunctions" -> None, 
     "CoordinatesToolOptions" -> {"DisplayFunction" -> ({
         (Identity[#]& )[
          Part[#, 1]], 
         (Identity[#]& )[
          Part[#, 2]]}& ), "CopiedValueFunction" -> ({
         (Identity[#]& )[
          Part[#, 1]], 
         (Identity[#]& )[
          Part[#, 2]]}& )}},
   PlotRange->{{0, 1}, {1.5, 13}},
   PlotRangeClipping->True,
   PlotRangePadding->{{0, 0}, {0, 0}},
   Ticks->{Automatic, Automatic}],
  InterpretTemplate[Legended[
    Graphics[{{{{}, {}, 
        Annotation[{
          Directive[
           Opacity[1.], 
           RGBColor[0.368417, 0.506779, 0.709798], 
           AbsoluteThickness[1.6]], 
          Line[CompressedData["
1:eJwBEQPu/CFib1JlAgAAADAAAAACAAAASmXo0cDpVT6lsaifL60LQARDGnDf
GTQ/rRe3WrOrC0Azn5icsxlEP7V9xRU3qgtAS83Xsp0ZVD/JSeKLPqcLQFdk
972SGWQ/7uEbeE2hC0DdL4dDjRl0PzYSj1BrlQtAoBVPhooZhD/IcnUBp30L
QIEIsyeJGZQ/6zNCYx5OC0BYWaGv8PGkP5lD/wgO5wpAC/+BXEcerz9MbQAh
0oYKQCVR7ujDi7Q/fdc6e3koCkB3zjk/mPS5PxnPmLchwglAF7QR3gEBvz+1
4DpmnmIJQLbiQ8zPPMI/vH8A9xv7CEDCap0bWezEP0Jf/8l8lQhA9SY9D61t
xz/LWEIPsjYIQAL5qxAbJco/v9+oNujPB0A2/2C2U67MP7WAU9DybwdAzIQ0
zsYqzz8nYjes4BEHQB+Q6/mp7tA/AtE+as+rBkDr99/e1TDSP+ZZipqSTAZA
pOq7yg6O0z8vcPmsVuUFQA4dp+/k5NQ/+MahAf5/BUCMabVmoCTWP8Q3jsh5
IQVA9kCr5Gh/1z/6NZ5x9roEQHQyxLQWw9g/NE7yjEdbBEDfrsSL0SHaP9fz
aYqZ8wNA+2rUmyl62z/42RrKzo0DQCtBB/5mu9w/G9oPfNguA0BHoiFnsRfe
P6pnKBDjxwJAdx1fIuFc3z8+D4UWwmcCQCzsVQvXTeA/TfcaX4QJAkATD/AI
xPrgP8Zs1IlHowFABL+bryOc4T9D/NEm30MBQGs0u9kJS+I/KhnzpXfcAECr
SWKgvvbiP492TWfzdgBA9esaEOaW4z/27euaQxgAQLVTRwOUROQ/j+VbYSlj
/z9/SIWftObkPzojaHF0o/4/Id1K2KOF5T/g4eYFhuf9Pzo3hJQZMuY/WLus
Xpkb/T9cHs/5AdPmP9rI+ptVXfw/9cqN4nCB5z8v8Y+dE4/7P5gEXnRSJOg/
jU2tg3rO+j8T3rWiAsToP+IqPe6nEfo/BX2BVDlx6T8MIxQd10T5PwCpXq/i
Euo/QE9zMK+F+D9mGhpo8YPqPwAAAAAAAPg/7bNoRA==
           "]]}, 
         "Charting`Private`Tag$262254#1"], 
        Annotation[{
          Directive[
           Opacity[1.], 
           RGBColor[0.880722, 0.611041, 0.142051], 
           AbsoluteThickness[1.6]], 
          Line[CompressedData["
1:eJwV1nk4VV0XAHBT0eWeS2SeEhKJSmSotZM5ChGVJCklDYY3Cm8UXpmLyhRC
KRlDmULmebj3mspQZsKlJA2ub39/nef37PU8Z5199l5rbXW8bnmBjYWFRZyV
heX/T5ML093VM9YH2R4+FX/xnAVxHBa9MSKiBu/+9MkK5rOgvSlxSYUienBM
KjLEv4wFHWnve/NUxAoiFg646nWyIBunn+8fijjBa7FtMyGrLGhI5b/DESKe
MK18dGCjCStK3XIsOFQkELTT/9pPTbOiAK7C7fdFYuFoijFXpSA7sj35LG9x
KQNutI8J/3LYgLjXA+wMJfNgW9rKsSQNTiRnsTBdG1YE9MMlR0rruJBXhybE
LZfCVGvfO4W9JETsKp5o5iqDuSofDe79JJQRoRr+R7wMdGWf3JrVIaFu0+0D
9vpl0HNtyiTFgISUWgU85B6XgVtDgfHoSRIaaWS8eKNRDkLfNy533CEhww/P
ifbbFfD4fGSFaTMJCRXxDbOyVkECn7OK/HFuZBf+x2pcsApqPpqiJBtulOY0
0dqwswpOlL6ZJuy40c4tpaVhtlXgruG/cdaJG+nedHi0Jb8KgicC0r1uciP1
JJsXsSrVQA9Jbl2K40bn7F+ceTlcDa7NRYuun7jR29HDbZ06NTDo68zVc4IH
9RoFLEUY1sCokLSe6yketJJbKWhqWQOP51MfsdjzIA0fzXNNzjXQLuB5R/oC
DyrhV1mpflgDBrdCYw948KBSPVHpN9M1UJdU8n0+kgdVvFj0iI2thf2nfEdU
63hQjctTsZNzdUB/U7s/RJ6MCmeuXLFfqYPPgxZXD+wgo4xLWuXnWerh2lKY
w6ISGQVd7Dt1TaAeEqJXg4/tJiMjR76Eezr1EF5uyvimTUadJ4OEc8PrQTFd
b1OnORkNGl3dwq7cAHXm/tvHvMmovVH7ApdGA+QbiQhY+pBRpQGpmHyoAYYz
1Ycr/cgoRS/TSti6AU4z3xMP75KRI/oSo+zXAJL8sn8kw8loWsN6s217A5AW
t3XTksnoh/wBSs7VRshKKPmUV0NGB0d1G0O9G2GzlLEodz0ZBT81unPpXiOE
nixdPd9IRoICVoxt8Y2g4l4VT7SRkTrrlc6EukYo4fkWZthDRt6f4qJCxJpA
bUOxkvEUGf2NWqY4NTfB9Pub/DGbCKR35HfjIXoT6DYd/CeDm0DhG1n8pUaa
YEFGPKGQTCAJP+7Fj8tNcE7z9O5WPgIddJHpspBuBtvVnMIREQLd0TOPBq9m
CLwtvpy8g0Bsv17zism1AKs0e66fIYHE2nW/g0oLvCloWVM0JpDas4EeJ80W
oJ3a5tVrQqALxpyJuWYtcFunY2b7UQI1xTvK6d5sgeodoxNFVgSK0hLRutzY
AqR7jxe8zhFI3Df4/LvLrcBtaDyYeYtA+8wlDAY9WmGJP3xezIdAR2WLFFj/
bQWZ3xOHIn1xfm1f5k0etsL+uNW3V+8QaFT8gPdwWStsrdo/LRREoFfvv4dv
4GmDcvmN/KLRBFJfd3h7PLcNZOSs+z5mEMjUrPqufkkb3DvtGrL5BYHOJ0od
06hpA1dr2edGmQSK1hieEu1tg1ojLdn8VwSauX5aZHStDZT8DE1dcwmU9Nna
94ZZO5xy0hyKf0cg1hoT3Yi5dhAbfvO+o4lAwrxZxJ2VdsjslFbraSbQLvtN
n26wdICNU6XSxxYCnfrd6GEl0AH6fNufjbQRqGiP/nMxnQ4gzS6/7e8i0MV0
4MoK64DC9hapwH4CtQWqdTQodoJo3mbHukkCaVFa2R7s64TPCoXBuVMEehl/
TuM06oRDKg0sT6YJdC83MpVh3Qm/j11fdZzF8f3T7sIBnaCiPMM9NY/jlZ4K
ufR1gl2ntEfqMoEE3+41VRvthOy2A2Y3fhAoELX4M+c6Icfd/P7BFQLlZ/3x
NGbtAvs6F8XenwQKq1IYHhLsAoG8r3LffhNId+Zu/kbdLijdXJQ9xEJBt3Z1
tFwx7IIDto2ssawUlO8hMtFl2gV2lJ91RmwUJMnME0m06YL98q/ictgp6Nfm
obsqV7tgsHB3qNNGHK+jYW0b1wX73v2rHcJNQVLRX3+9WuiCliM2314LUFDl
uTuv3nzvgsXSuhiFLRRkv5f/ZPlqF4BkwNd07KRerZI2tm5YObq7+rEgBQlL
hN5kCHbDkz8uxFVhCtqcpfBdDbqhU9b8/aAYBRX4VKQd0OuGGw3jnPriFGRu
Zm5pYIzXs3r4srGjFr0KbI53g+T3jRdvSlAQj0bj9dvO3WA1rSb1V5KCNtRd
mKuKwu/zsjdv20pBGY9+JTbFdgPjmjBNWoaC9JwjjnTHd0Ov/5qEJ/ZdUnHW
aHo3eJl4EkLbKIhpznF5Q0k3XAxRv3xUloKeysQJE++7QUngqk48ts6yUpNg
TTeIHJIaHMX2eXJ8u0JbN4wYi95zl6Og1aG0CZPP3eD6yPbfe/IU9CRP/dHx
iW7oMj1dV4etHtCiZzfbDUnKYp84tlPQP7Lf0q8ud4N+44JvAPY3l0OO0VxU
yF1NTnVVoKAHOj188WQqvNQw8MnAViUuf3i2mQojZ4YUP2FfK4iWLhSnwtCF
RZL+Dgr6+nNkuEeVCos0lSGSIgW9dY6qMVGnguuvk8YHsP37Dr6o0qbCNmPS
6WvYgu+eXn1lQAX6eIJbG/YXeTMLSVMqOOxo9vqFnf34r1qMBRVe3BeRl1Oi
4P50+q+vHRXcdpT6eWOTJ0mfl85R4dzscYVU7H7rstqLzlRgNmf6NWBf2ycS
Zu6O1+8TSpSdFKT5vOlavRcVFrxcAndjc2zxttTyo8JYGl+YJXbCcq+IbAgV
bD260qKxLzgFr8VFUOFe6a7iHGxV+r4v5BgqtPhd8GrGbiiMffnzKRX+XJ8k
r2E/2KYX7ppOBeEezzEBZQqyi/l+/ctLnI+80xUl7CV3S43WQipkFM7GWmFX
jLKKoVIqpFTXajhjB1sWMIsqqUCcDYjyxraocRjdUUeFtNLapBBs8T28DcnN
VBDJU3R4gj31rOoVfycVHKnWHzOw3/Bdjwih4//jMs5dgO0XIOm2NkAFU89/
fpRjGy21W7mPUEE0JfNJPTb/Ob/9U+NUeGgu8r0de7hrp7jdLBUa0i5x9WC/
QoPrXQwqDDrt7f+I7ZkfNqb/gwqqYkLnR7BBWrux7DcVrq/nvxrFJkXPZqmw
0KCYJTl7HJu+Hh+ZsYEGFbW3XSewU64bu4tw0+Bn2tjM/9ddRlatI3lpUJjr
KTeGrXbspSa7IA0O5TRLfcZer7SR8BajgZDYvwOfsFt2cbLOS9NgXlH5eC/2
o+S34+fkafC53i2iE9uBuNjUq0SDzLDJkEZspX+3ZB/ZTYMnVDmDSuyV+bqo
anUa0DOb6wuxP5zx9NinQ4O7nVe4XmKHt2+zyTpEA1rdcyIR2+YATUvKkAay
ZbwD4dgyOXclY01pgOL1L/lhz4vvYdtkSQMn9qEKV+yS8C8TfjY0uGBxve8U
tpkrynF2pIFKzLjDXmzhQUb0oDMNvnWudElgjx5J8bS4SoOiu46bOLG9lZja
2t40ON3wrKcHn6fDiTlS+X40sHFMcynHJrjPsMvdo8F46ImWFOyM2fIWIpIG
c/+pzjlhX3tybJtLDA2OrPvqGWBr6I351MfRQPQ1w1Meu+UpSdk3nQZlWrcd
xvD9WDI/GTVTgvdDztvtGHbZ2tyUXiUNOlePJGzHDszyR6m1NDgVm5HCxPdR
mOPl0okOGnxPInRfYR98t3K8bowGalJflhfx/edyCs2WmqFB2/ZV3mpsKq/k
Bp8FGnifHSVHYl9w0X+7+xcNrnZYZstjh0vECqcQdPCZCA41wfVk4N7uoVua
dGjxCNY9g+tVmmr9vp6DdPjTe+K1KLbrkG2kqh4drOKd13pxvWPR8Iepo3Qw
+mN31hRbfrbjmZUTHRaWeHYo4vroae56USWKDhYyFw3e4Hp8cG29MjSWDrRs
hr89NmdWjNBkPB1Q23T2JuwE9vKmpAw6xBkrf7KTxufj7SYlUhkdbiSSUlZw
fSckMhnj43TIaM/Zu4r7BTpxb2hshg4C18wjE7Ddo862ji7Q4b3lXQ4d7F5W
4czPq3RYkVTU9xWloOTJEPtBnh4Ii0uU+Yb7z658l3aaWg8M1nO8KMT9yuzw
rtc1gT3goMUMiiYo6F9fUvyH+z0wZMEvIISdXzwZXB3ZA74PBFuSyBQkoJDi
WBnXA5Lal/Ke81DQIA+vaFl2D3gtFl7OIeH96l0KKaD3gP9B3cVY3E/DLxdf
TJXtBf/D//Q1rBFoFuWEcCv2Qp7++Qfy2IbCz7NuqvSCxp/lU0F/8bzXGLtg
qtULsnvpkugPgW7Jet78dawXflcq3sxaxfPJyJ5gS59eOEtta7T8TqBD1vnP
Oai98OKHH+8PPI+soNfjl+70QYVWnE1cB4EqMr4megX2Qf6DvZPt7QS6y7Xz
ePD9PiCZGZWzYRNd2R/SY/rAq1JZy6WVQPJnc5OHM/tAczMlVhXPUyf8Cmyt
uvqA6+skS+IHAhWXvmuDrf2QPn90bbqQQJ576ooEa/vB+qb4+u3HOD816dQH
Tf1gx9bNc+MRgWzVfcN4OvohUFPA1imWQNpaao5sA/3wRbj+pclD/L26GZSF
hX54+0r7ABGJ51OLQJd60QFoOw9BbniezLqhJ+3pPgB7eYIkX3sQaCS3Lqx7
60f4GM5nxjQj0B8XeuKO25+AblAXZP2XjJQOcTIvlg+Ce5Tyjd5MMjJM2+pc
IDQMv5cyGpT1yMhL4qzMF7sReOnj23/5Mw/aOWfN3Wf2GUylTEnst3gQP2WR
q+73ZzgV/01Rn50HcVQl5m1L+gI1OeGd1dHc6Ipa+cCmI6Ogfv7s8g5ebvTa
2DG1cmUUXrdkx3yNIKEfX0V5Jx+PQbW9hoERHwkVHzdkj9Ubh5VPkSv8/21C
d4yCUoomxyExqagulH0T2jpk0p8eNAELpJz6AH8upKURGCuyZxKAorTn0CIn
spPs/MVKm4STSChm2ZkT/WiJGL0RMAVJEgve0dSNKI7D3tNSdhoqbWX2lehv
RPzDxWlsddNgu8R5+7+yDWiDX4CVptsMvIF7zl4yGxDLK/u80c2zUP5Y2f1l
DAdyT8iL2FwzCzkdYk68q+zovVIIF9+1r6B1SIWIsWdHfCbuO+8Sc6BADpbo
6WBDg8pdtFsVc/BNTWfMfQ8byk8G2XH7edBK1XvCmcqKzuSp80kw5yEuZ6Rj
Oy8r8g96FjCYtQDtKQ8YlR4sKGdaIpEwZQC71+SKSO06hDwNchg+ygDbqma3
9ffr4GQ5L5drwYA37mvj4yXrIF5RkW9mwwAZhltRXu46hEadbgh3ZABd32JV
L2EdLqnHL5FuMcDk47zINbd1kAkUMOJ8wYBcdq7lMql1YO73Jfe9ZMA3W9Xg
FNF1GJgfo754zQDxv/58gVvWIdqm8IxBAQNWoJjfjHsd1hUtPYIqGLB4X6px
eIUJg91Ryew0BvD7JDNYOphQEvzzPK2HAaNsx4UmmpgQq312R3o/AzSfPd7f
XMuEI893FekOM8D17Ljzg1ImlHm3NwfM4PwGjG9vfc6Ex8r7oizmGPBWdvv1
DalMcBtNstrKYMBcdv2ZmQQmKJi6jlQvM6Dc6KxCQTQTOFjpGdE/GTBReZHj
URgTPhdruzj8ZkCvutFH72AmVLikq6iuMeD9wKYsuwAmPJHi/rG+zoCk9gIP
5MuE/wHF5BrS
           "]]}, "Charting`Private`Tag$262254#2"], 
        Annotation[{
          Directive[
           Opacity[1.], 
           RGBColor[0.560181, 0.691569, 0.194885], 
           AbsoluteThickness[1.6]], 
          Line[CompressedData["
1:eJwV1nk4lF0UAHDNGNnCvG2WJJm0SZK0ybmVSomylooie2VLJCSyliUlS0my
pixDthRJWuw7sxmyKwxfJCV911/v83ued+a955x7z7nylk4G1iQ+Pr6Ti/j4
Fp7HrIebK0aMNZP8qsYeuJMQ/0Fp524pNUhQGrX+eI2Etj+NS3glpQVqe274
8WP3r6L5eSjqgeP1pcr6biSkU9+Z/0TKCJr4nExfXiUhWphs2j85U5hebzJJ
YM8duxhroWgOa6+k9gW7ktC3gLYqixgLGLc/sloY+5TVTNl9KSuYfa8ZGe9C
QlUHpYs/JNgAnUigqWOrKOyjT8nZw+Y+/7puZxJKIF3IXJdyCX482HAtBluw
1z/ZRNERxE60iZ7BLu1pqf9g5Az9M1y/TdjOJ62OnYtxgVMyryoXYytWTH+a
6nSFtu66skknEuraGnwwXMoNbk6/thjGjn4qWbHu7DUwCJJ68h37mPgLjfIE
d/BRTDD/g83nu/e1CdcD4qrID1fi/ysar9vBk/MEiUcKWxH2ZXPz/GCLG+Ar
0yNzDXttA095TYoX7BxRPlaEzdjn97Kk3xuK3q3IJOP4IrKJDfqKN0HTLne9
GfYh2dTUEVtfuJIpX1iJffPTI4n3RrdgamcGUsP5Mr3Zpxc+fQsg487rPGw1
daVw0xg/OHZmvfhenG/xcbfadTv9wcltRKUJ+1tamdB/nf6AanTFXHC9kpaf
CLojFQDCsQdL23E9vepjq0xKA+C/NHm7eFx/k8AeksLZQLhF2nvPzoOERKdd
fN8kBEFb8hWxjZ4kNJRVWha8Lxhq8ky0pG+QUKUVec6QGwwmwdIFK7xI6Hpb
9PVRuVBIvRCwaJsPCRmGdRWVVITC5B2vd3o3SUhZS3E6wOIONL3keXj44v30
qthFNuUutPUkxY/4kZD+A5aDnmIEZP1mj+oFk5CSjkKm9OcIUHz/r6YyBNeb
fHlo0DYSev256/ffIaHzr+fz3hndg805y+TNwklo+cZ7yqdjosBDp/iSRDQJ
kQILdMsHo2D/6/j4jockNNHDuEzbeR+u/TVqSI8lodo4+ZcTnfdB1SyQav2Y
hPwEX60PlYoGW0Nzm1MpJLTpSFRIvnM01Lf8c41PI6GWQKcR9udoIMffLx/M
wPudrPRS2f0hRCiQapKzSOjT31TltpYYkGrNKE0swvn7EbNDLiwe2CWCoTF1
JFS47VqMdl88bHxXtiWgkYTMnQ1nXPY8AjGy6i+vFhLKHRN/XTX8CI48zCsN
ZZCQwXCIhsOhBNA8krhm1QAJxXXdOFg4nwgCFYxFYnxktH+VaSrX+Cm8eZex
N4ZMRt/O7KQIZj+FrwKLH65fTEarRz0vZm9JAv1GW1trMTJysldfx8dJAoss
pXYdWTIirHKfp+1KhpGlQpZFGmR02vRZ7sRkKlRDtNIjPzLisY2Ek6XToCFZ
OIgdSEZB5oLWhgfToHG76m6FO2T06qKTdFF0GqTXCN/6eJ+MxBz3BXrtTIdl
XYVnjFLJ6KM/84yATwaw+ra+j/pCRqpZVIFVgi/AhnInbv9yfiTyz+/ckdW5
IFxhWKhTxo/i7E+ZKx3OhUcampLFlfyI1qZ0geqYCxPpGzUUv/AjzczOi+yy
XDDRX54h3sqPXmfGFBYr02FQPW2z2Ag/GjMcfavTQIcX2/nlXi2nIOPnsbVX
l+TDZYH2XlsXClqnPz784W4BCLpJdk2oCCCPht0QN/UaYjfNnXszvBitLKBy
Fy16B0FfDtDjI4RQUe/BukaNSviR8m6Vs74IqnR4ImM6WgWC5z3/2/tLFE0r
7hPPvvIZquNDD5XZiSHS7EsJmXU1EDdtL2vVIY7U/10oMsypA9oX9tDFAAlU
F6DW8GlTI2xMqZX0FqIiuXvfZzPHm+Cidtahx0FUVG7hm5n/owmeK2bc0Q6h
IvPtS03f/GqCj/Fb3k6FUlFCx56SOlIzbErQGzgaTkWSsnfceSuaQTVIyHDo
ARURLzb8UINmKCX7F40nURGlynr0XWQzlPwq8FIppaLvM93cdpUWUOA7XRQ8
QkVFtpGVx9RboEjppYv4dyq61amZ/m5vC1Tt5v54OEpFK4qfXMk83AKurmW6
T3lUdMD97Jz3uRZY1n7BLGWaih5NdUjRQlrAdN0SWZdFBNKerDdy7W6BgcM9
dJokgZZa+Owa6m8BwQSJokApAnGblFad+9YC5zLOhw5IE8iNfrfv0HQLuJw9
+fiZLIGeOh11lRJphRXvta6KKBDo51hVZIV6K7zWtdiUvoVAqd/e1IhFtML6
aDv32f0Ecow9oeDwoBUk9Q7NKh8k0E6tPq+Pca0QvUrK7KIWgWqeCG/xTmkF
x8rUL18OE2jypGnkSEkrRDTrqAfpEEiz+KdhVV8rjLF0UmuNCMS8va3Lc3cb
3M/JfOhvQ6BklY872jXbwMrKrjDalkCXu05HqGi1gX25cXmaHYH4dt6CIb02
0POqDatyIJDit4ZnRlZtQP99X2HaEcd38rLN1sg2uDRv77bWg0Bishm8/v42
OJe+PTg3iEDI5HZX30gbkGVjtkUGE8g18nxt73gbDKrOTVwJIVDHIsmMnl9t
QPpRkrvhDoESB0PMOaLtYCuDtj8IJ5Ay3aG+Va0dSDoSgRrRBNI9qPyyMqAd
AqqGv31NItBNb+H496HtoF5KTU99RiB64WBQRUQ7dPoE+dgkE2jZhqeW5XHt
YJwN/kMpBOKISkiXZrWDXp7dCDcdx9sxGZLX1g67ct0tU7IIFGZfaJNE6wBt
T/ekgGICfUPZISKbOiBFYon97hICHZFMe+G+tQMGO+4pj2GTPkePH9/TARZ9
9/P0SwnkSXNznz3RASh26KlYGYFsulWDDLw6IKpQweJ0JYH2G9PT+Fs6oOPR
cNSWOhyv0vPPTp0dMHPfJrwSe46cNMLidIDlWY9Ik3oCleRHbskb6gCbkODn
Xg04HxJOhWZ/O0DpBFe9tIlAq2q3fCza0An5EycEhdrxfkIv++18O8FYQzyR
xyHQ29Tvjz0COmHj1WBF8y4C+QsqGQaFdkLdbRq3FlusKet9yoNOUBatYady
cX3P5yRyMzphPixrpW4PgUx88k4bNXXCXXmZavc+/L2vk+IX2zshp/OWBQO7
V0v1swurE9ZYzyvt7sf7VfTVjsj+TnB7uM/8F3bQ4wKi5lcnVFW/UrkySKDC
18V1IM+AC5sL6lRGCHRD9tdtPUUG6OVsLgjERn679pptZoAgZLUwseu0X2fe
2MGAZZ5Vhb7fCNTfWRpUeJQBP2hqMpXfcX1/lqHNrgzIT5R5JD9OIJbp/Mxu
Dwbs/5Es7oCdVKaZq+3NgH5P+Yo8bKXAd7I2QQywkf3XoskjkNay97+THjFA
7pPk5xMTeD+rVhWs+MCAenqMnO5/uH5qa5KivjDg7+orlhHYp9W974o2MIAz
ElrZgL13j5olicmA1jNt7OM/8H44kCo+Ps4AXeuzXppTBJo6yPfHbooBARlL
865jDxw6N9g3y4CnguEC+dhfji4rY/Iz4cLkP+raaQJF6gc4fJRmQo54xKsZ
7FuGPcZoDRPqts/wNv3E58dYY/+bdUwgb32kZ4ZtYjq1Mk+FCWkW1VffYa+y
sPqYcJgJO8ou23jO4PperKCvPM6ECY5WWRo2n/WqhPv6TAgyrN/VjN1n1+Ya
co4JYS0bn677RaAXzlpr3FyZoN72fFsVdoJrkgjPgwlKmY+LRrDD3eZ+2vsw
YYSXbyk2SyDn6wX150OYoCwfss0Ye+ctmpdOIhM0Js/mM7A3+N+y+ZTChLU3
FnnOYEsHcPT3ZzLhJ98+++W/CTQfHL1hZwET1Mg5n/WwqyL5O9bW4Hzo/g0o
xi6KuvD+SSMTXAIYSY3Yzx+8zZJsZ0JkRMnwIPbdWLfbYj1MINHL/hJ/COQd
3+QYOsAEsymf2vXYjo+VzvB/Z0K9teenvdgGT/tVfk8zwTnz1CELbK1naNW1
P0x4c6y92hV7R0rC4gk+Fuwv/uB9G1syw4g7IMKCMNENTsnYwpn06gtUFhyw
2pVLx557IVrIXsECfuvx1eXY3TlVd5vlWdBf4hvRgd00xj+qup4FL2ODzb5i
VygdOh6txAJV869W37HplwKzprexYKK1PXUKO+nFR9FTO1lQUJAt+xf73gjl
SokGC67T8xr55wjkt+FwvdQBFlhd2vRGBNvVNmiL1xEWlPtc6KFiW6Z/Cucc
Z0HF1QRYiW0wIDC+z4AFdfWKTBnsg7Qjek9PsWDu35FsOWy1i8E5fGYscHbV
frsWm5b8WczSkgVL/JwF1mEv+7rY6YMtCzy8BMMUsSlrtBtpV1ggmnZadz32
T/OQrUGuLPiklnlswYNPvkQOebDgkPGBgIX3OziCE9o+LEinXf5Nw/4sc/Tk
C38WhBQ4Zi98r+RMKF0khAVk4ftPFtbzPL5a4ko4C67Krq5dWG8cQ8il4T4L
slln1BfiCV15rHlrHM7nmnvdC/HeMLmzLeoJC/LeUz4v5MPhYU3Uf8ks2HSb
PLaQrzNtwv8ZPmdBimyz/kI+dZbqGBRms6BEo2h6Id8aBnfzV7xiAZ/vb8ZC
PZSiaonrJSyQdB/4s1CvVU0iV5llLPBNLzfvxBYVP9665wML7gfXL6rDHgur
e/C3ngUwkyn0CptbKzpl3soCH1UBpzTsBmFdowoGC257FC6Pxc4JqV92u48F
QQMbN1zHTvy85Fr/MAtkTvpE22JHCui1HxpnwcMj6KAJtnNAw0PBWRZU1arY
b8O+8EHsp/08C/y3jPbIYuuTTpjUktmg/Uk1QQhb9VbjiggxNsjTvblcfD6m
vJpil9LY0NdfFn8Lu79U4pfbRjZEccN32GK3z5483aHMhow62ZW6C+fNo1ky
fjcb6KyYrBXY16+2xK8+wYbRH483PMPn1y6f+O1rxAbaRunfftimkwZnvpqy
ge9O6FJL7D1OrdKpVmzwNzWUW4P9x6Ht8cYbbJBpVkt+gPuHkbpZlLIvG0pl
XPe4YGctGgzaHsCG4zkX1PSwzeNmXPZFsMFSabueAPb7j9La+slsSH3aLueE
+1XwGoup6zVsSPy++bIC7nc930dGfBrZsMu7dfdCv9xV7Nrt38aG8l3Zl2uw
v+kG1IRx2dDZ1U5ywtb1ykhK+o8N/CPiM3Tcf5d2jB3/Is0Bx23Ptkri/n35
mfuBejkOWC2/5NCL+3vV5X87W2gcmPPkLMnCdidTFTjKHGB7R0Xuw2aqqM3y
DnDgWPPBANNJfL+7eyNt5SUOHL/9xPIani+b9y+et3nDgbAlh5008byiv3i5
nlHBgQEntsgEnmdqy07qH/3Egf7ygPkkbI2huNTNzRyoMVIY4sPWC9+kMzHI
geoff+tKhvF5Z+rGeRJd0B12TlEIz9PXLtGqYfZdcL3ww8AWPK812bvO/XXs
gupl1p9ruglUqdUV6OjWBT3hNxbbYtesVGSe9O2Chq1CqU/wvOeUFfsuf9gF
VdP9xmR8H+ATZtclVnTB1iRmO52J7zvJ8rZ5K7mQqSCzJKYFrzdOTPHTKi6c
sxVcux57TcSffpY8F1JTt+QVNxPot2e7Jb8SF3aK8zQ78f0kWz/U/BTiwqOc
H7ISjTjfiyaN/9pxYSBWYKV9Le6X5yu0jpZyIZAWcub1BwJ5yJ5f+/VcN/jG
3VzLzcf97KSKCceiG8aPgYIBtt7tRXc6bbrhG9c592Mevq+MpEzWO3fDi2sc
h5d0ArUVDFeUBnSDt2Ctq0sOgVSOu56PzuqG+dUh40OZBBq+EZhwZK4bOLcH
Gnzx/VFp1FikU7cHmuZMW63C8PrEJwSrfvdAXkD9dtWzBOJ/9zhXIeEr0Hvv
z80qEuiS2humkE4vCA/dkNo1TEUvj1omlf/shcphnRjBNCqa/i4tMRjTB+lD
nL1jFlRUaHiEHK3VD3a7Hmh0LKMiX+3ApwWD/TAfS39+sFoCyXcdY6QEDoBh
o27JZm8JtGdnQLSU6iBMdVUsD1ongc6tbpxd1DoIpCf2NRap4mi6JrzX2W8I
AtQsDo9+E0Nx/OZuBrRhsNRke1TvFkNLuYXJpKph6BOS28cJWYIoPn5Gu11G
wOBZqlf5R1HEl2me20t8g0H/DVakJaLI9VFuOFH5DfiWmaoYHRBBZZtDBKmO
3+Fj85/PGz2FEfWYq5K/2Cgc55nubX8jhDhbmlo9344CPcy9cHZUENETgdZv
PgbCV1l/4zYJIrNcdars/Bhoi4Z0Cl9ajG4FPvPjvBgH8Zvf9x9+JICyh2Uf
ix3ngaXGgeg3HRQU8iTwAlePBz3bq4X0WynIymBsXY4+D46vq7462EhBq96+
peue4kHqc7N11GoKuhN59lOYJf79yJ9/1m8oyE49flLYkwfmj6kJS5IoaG3A
Mu3F6TxQ788tMrKnoPld3ks6n/NgSQ2tcdiagphjfS3pL3lwepdJl7clBd07
9crscB4PeJ+Ws1PPUtC/TQZXA9/ygKUhaTalS0Gc5shEcisPStISb0epUlBJ
0MzF1nYeOETazNG2UlD03vMbUxg80JYLvFSymYJ00pQLDnB5IC86qtRNo6DS
6/XVfiM8IPHZ71NaSUExW3ZE6o/ywIQ2bv9uKQW59CYYyfN48IG2PNxAgoI2
HL/cXTHFg4hfV4qvC1EQ/6K21HszPLA6n18uIkBBPYV7HS785oFoddnbRBIF
vXVI2arylwcaV+Pztv3jR7FyItP//vGgN0bvSdUffvQ/fQvWhQ==
           "]]}, 
         "Charting`Private`Tag$262254#3"], 
        Annotation[{
          Directive[
           Opacity[1.], 
           RGBColor[0.922526, 0.385626, 0.209179], 
           AbsoluteThickness[1.6]], 
          Line[CompressedData["
1:eJwV1nk4lF0UAHDL2FL2mBGhosSHCm041xahCCVkSVKWJEkkSSG7CCFkJ0tE
1ogQZQtRlsGMLUKjsiTbd/trnt8z9773vueec+4rZnPd8DIDHR1dLD0d3b9f
nctTXXXTZ1WMtBxGOHoIiKAu6DJCkoeZOIak/z4T0KHncYklJA1QFC810+sm
IN32r8VJJGNoKUn5GtRJQCa2yzVRJFuo9/KbJrQT0JDsI/UwkhsY3md8uPae
gFK26wcEk/zgTKj3W/oKAvJqf9p4rsoPto49+Lm7nIDO+VMYdpv7Qzpfl9uJ
MgLaunjD501iAEQ5wb3Q1wTk0RPtMSsSBJdYT4kIvyKgM08GHE5LhIM+t/OK
cS4B+bKW7A0iRcPJal2aZhIB7deKDCx2iYYMPwdPx0QC6va/Pj3YHA1yQlGK
Uc8IaA+jdJ6MewxUKaQ6jsUTUNN6hkxPdyz8OQCFMbF4/d+xCiKh8ZDS/Omw
6mMCKj1wK1Z7LB6mjB+se0cQkKWL0fKNYwngLC32oDqcgArnOCsbpxJgwdVi
ViWMgAynApUcNBNhdfWNulkwAcUN3VEv3UiGn8cMmX77EZCqkGnG8NnnoFZw
nNEA+7vZYSbWAmxGLqPChwS0c9bzUsF/KZC+8GTbrQcEdN1eUZyOnAJWLB0/
he8TUGNgZm80SypcD2p9EO5DQMQcvgDJQ6mwFDxeSI9dN/lr0jA4Fa5MXmOc
9yYgHtvCnMwjabDL+n7UnBcB2T3caXrMNg10DjGzuGG/SQtj+xSRBp1e1y6u
3yEgW6qjw5/JNDCtfDhLxK6gGxQM40mHgShP2TxPHB9RnVYxlXQw2Td8F2GX
Wu6T1o1Jh52BeuZuHgS05d5T8khdOjhH39rgwbZMYg5zm02HeTvdzte3CYiZ
PD6XpJ4BXn5ruxmwzVaNkg9ez4CTXc3lBe44noINp5sTMkDSXST5AvZ509TC
+Z8ZMBWyJaDxFgHRBo23pAlmwp1u5QMPsAMsWS8bqWeC7JgtRQ275NJ1wbLo
TFhV3H+l3Y2AdCZ33bpSkwkp11lOPcWmXP3yiTiZCdYC54xssTmclf29DmdB
7Nj9IRbszPn5EWnrLGA8a399+CYBKd3MODYcmAXc4YPKFdifF01iIl5lgUtf
m34MtoMH+zwayII9AVL5t7DpV9/q/GLIhuXuYVNT7Dhv18x0qWzQbGqyQtgy
dBJ0Z42z4cL26sb92O8f9Jsxe2eDF/PjCCL2Baaw0vLMbNA23trMhv3rEeKy
78iGr9y/b2y4ElDQlgUHweVsUIrYiF3CFg3Lft8qkgNRKlSlX9jlnOai3to5
EBOv6fAT+3QUh5fMjRx4x9IhvoA9wVffOxKfA9RGPve/2Hef3pKLrM8B+Q95
Fwl4PV5ByRC1mRxgyBeicWPnJpInfvO+gJyYqT27sZHIY5Sp9AIUdwayHcH+
mqr+7NzlF3D3uGO6AbbznuVFlvAX4Ce58scJm5Cda1BZ9gKijR9zhWE/k7TM
cxh5AQXqAfNF2AfzuZmFWHPB7OHe533YH2XeW7fL5YJUZPkuAj4P61ceb+6Z
5oJzs4vvIeylQ9L8cg9ywfuk3zs77LCyERdqbi44zpOmk7D3HH3SGvU5F8SO
GGz0YVe9OSGhsZYLNGklFiLOj6m6gsGsU3ngWGq6NQ3bR/2i4nn3PEh54s83
h83fxBfJ9jwPeKPM9ynh/FNv9TrhNJ8H570igiexB07JpgqT8iErIH5cFeev
S+foaodqPpzrybyYip3ce/LVgSf5EPG2cNAJ57/C+XX2sTf5IHqZbbwPu22g
yC56PB/unhCWOInrZ2VEQGhZoQAsct5cU8T19tim1T3HsgCOXDS4V4ItMXGv
y/RRAZTnlwzL43o1/j4RUN1XAEM7AjM07hLQjFM89Rr9S0ghFfF9xn5A01MS
2f8SVLX5vl/G9V+0UPLT1+slVL0M7o+7R0Dsm74XtHYWwpuT+ebyvjg/7U0s
pU8Ughpf7Noo9p4eaWtu50LQ/XloIwb3H5UXXy8N1hQCo/pWRTbcrypfxJaW
yxRBuPnd5T2PCIjOylcxV60IQjbihZexT/A5lSeeK4IDkpc/tAfiermnWul7
rwj0AGoCcT+cM5qt1u0oghnHiwkKuH/Ks31VVhktguCeyAvSuL/eefvurdxS
EXRGDjTuxf2XRfJp3fadr8BCKuupdBQBiW2oNo5cewUvjD1KnHG/PpvztPXm
tmLQfXBza99zAkq0eKBnJ1YMbU+pfwRTCWiU51r7eYVicKx2a7JJw/3UW+2T
skUxXGew5qHPxPVkONfNUlAMDoxmHzzwfVKzpjbwTK8EdH7zXzLB9xGh+D/z
cOsSsM48QZ7G95XOFSL5vlsJTOodueJbifO/a27ocmIJnM8VqqmtJqCfWXFU
2dkSeExufOXZQEDiZ35MNYS8hhSJtLHxLgIS9NE6diX1NQTdF1/5he9XroKU
kC3lr6HMf/EgyxcC+stqJHNm9DXY51OF1QYIqLOu/ObwkVIIMs7mZxjD8ZHz
3fgzUQr2jkbR+Yv4fSwH9BNXS2GioJ9t5x/cv0PxZcBdBouFm00xfwlIf2pC
PUCpDFaKxUTiNvH5pugE8T4pg/TD4W5TbEyog5OPTwaVQ6bQ+lKFCBNqUL52
uetsOTQcHXoWsYsJVTg2lbk5lsMf1cPJTuJMKL3Zw/RNbDkUTrPUHpViQh4+
Q8nac+Vg7rEjUPQwE9pFy5K8lFABn5a7m0QNmNDtjqMQt1AJfXtNpucCmBCH
TOnER9Yq0Co/0GgYzIQywuRCV4WqoMMoVbYmjAl16e3tt9SsAoqzbVlaNBOS
auW7KR5bBQwLGW5FaUxopJmWVXz4DXC7oF1fapmQ1rtMjvY71UDmIHJobDCh
YVGx0o3wamjwDPEyZWBGbvcTzeXSq0Hfx97cjZkZpcKTnCet1fC4MM2pioMZ
rdbcVzMTqoGWbZJ5j0SYUWGVufu3mhoo+5B8UFyNGQm85h6mp6+F5buKg1Yh
zOhC6KrxOH8tSFAbLAMeM6M024nWJula6DWKZSiJYUbS2ysrQ87XQrRC+POd
KcxIzd06ZntRLfj3ZpJVSpmRYqJJVrRsHcxzfKhIoTCji5ZZFjnDdXBk4cDO
z8dZUNmoetsnpXrweNXzRZyRFX3R9v0ZplUPdFK7YxPYWNHSy7f8eob1oFVV
fJ6PixUd9jp68cOVemjxHvzCL8yKKnhll+qi6sFVzkLV5DArqtQQFC2eqoe/
jIk89U6sqDpr/mZ0dANIPXrMKDbIiuodknaYzjaCIcvaHOE9G1qUUOYsuNYM
RRNhz1hS2RHDSh7XDvEWkDORXCr/tA0pblqXGb1sg9K3m2lzNE7U5iff0bT/
Ewheucv9hYkbXw8zKy9+dEJZ+cq1jxI8aGZ5ZLhXrhsMrQ+k/tnPizK+v2nh
CP8MzntLvW4r8CEO4Wza+HgP3COfoRnt3Y5C7UvtUvZ8gX464Yashe1oCeWN
X/X5CnzAZeT4hh+5HWx8zd/QB2q2qi6PLASQnbxoSuSHPmhSMH3May2Azive
Ddna0Qda9V10yTYC6PgxeRuG/j7wVf3aXXBFADGoZXD++NEHiaJLxypvCKCI
M34O7wX7ocw+foePvwDKddEQdXPtB42yZyrNeQJo5GVjSJfYAByRSZrR/S2A
OucIswf3DkDV5b2+NosCqE5aUy9aegAuZu25c3tZAKXkvt9qcngAAu3nYxNX
BZBNVlMYWW8Atn+U8fnMSESTSR8ivt0eAJu3DRILvEQ0F9r2ZL19AAQ17rTR
HyKiVYeeZ5J3BkHE8Gq0iRMRGStaRMr4DIKMzeXjM9eIKJ9+MuCQ3yCw+iT5
eV8nIsu45RvK4YPAZ+eykeRKRO/eC2qfSRuEXXeDojs8iOiR6MUFj5ZBaAlL
cP3hR0S8X+b0PgiSgeR/VH1/IhE5pbqrtYuQ4epX0dCoJCJqdNo83L2HDJ2n
1L1XkonInZF7N1mGDNqNrKYNqUTULye/QlMjQ9UD3bUT2UT0POROpoAjGXS6
topyFBORlCrLht0bMgT8WTdNaiKioty8vX11ZIjV1GhcbCYieT6DMyebyBD+
0T9N7yMRKX2Ly5DqIkN08q7qxVYiOh22X3d+kgxuDt8dFbqIyLX/VJwnzxAs
XinddBgkosob0QdD7YfAXTWc79UPIlIZPHJh3XkIEnKkovpoRFSvMeTv7DYE
HKG3wzbmiahFQKLfwGcItHutNjR/ExG5ptxne8wQZAhc7K5fJiK6LYNtyXVD
wO+nGuJGR0JaaWJXXgkMQ524ZkgVFwnJx3FINAkNw3OD5r+p3CQkGr46PiA2
DNYa+bsCeUjor2evDUF6GGa2VSUa8JFQwZkgSxM0DCZV+ardAiTES//z7PrV
YegtjQiL20lCI1Z1GierhmG+0nzfISkSajtbwGhZOwz3zzXI/sKu0E2od23E
63Ok/SmUJqGow24osWMYUu78+LRXhoQ0Ofcp0UaHwU59NpH1AAnlvY04FMM+
AqsfeH6FK5LQbWGrXdQLIyAddDuhCJGQjYHcOfLFESgpfOagqUpCpx/SB3+1
G4FplxLufmyJ6fSf7S4jsBJEmVhTI6Ge11N1VX4j0Ki/76WiJgnJ6blaReeP
gJCA1YbrSRIS8lF/EvFqBKpUflstYrMU8zUHl42A2MttSe46JDQsUC7jW4fH
H1/LvaVLQqFjq+vXekaAsP+zsN0pEpq645+otTYCiVpyKVxnSOj7OamrqXQU
+LPxmXwf23qel0GEkQIf256v0LB1d08oCLJSQH+pv6fFkIR2BT1K4uKhwBE1
RsGbxiTUadzmtC5OASGJbNFwExI68eM1s9c+CkxuGXgwi139KCnlz34KDEeP
fTx5noSyq5x7fstSwKA+m4XelITuiXIrfT9KgfhvB3VszEhIevYs+9dTFKBE
X/lv/gI+D2O92mADCizImHuoW5CQeo3aTRUjCmjqZnjFYJuFyw5mnqdAYnhV
voIlCQXJseW5XaIAq35Ug50VCfHFb1rus6OAWXnbYCF2Cv0SD/kqBU402xYu
Y1d0j95Rd6bAl7KDwQ+tSWjSrVqHx5MCUuPTxNCLJOQ6VLzx3gvHR7+UvxV7
XfNFsec9/H7s092sNvj5ArGC1IcUYLjJGXgfW73y+vfCcArcf8c4b32JhDrE
7JIvRVIgUL5mJgbbLPiCoUA0BZzez+R8xHY1P1l1L54CyYqy9v/Z4v2t7wo+
lUGBJ6H0Wyexpe1IKvTZFCD+3L6T+zIJlXdw/nr9ggIvtrxcOIbd8XzNVKiQ
AnXCP+eDsc1Yf2/rfIXPg8la4BX2pMv0u4evKSDvPcD4BXtd9YvkTCUFiuTv
yAnZkVBgbttQcjUFPgRfuqGMzcfbEGlYS4GUZIqnBbb0eOFKZSMFZK12jsVj
V+hl4esJn6dmukYZtnpp4kWxFgrYWWpc78I2Cwj6GPiJAn0Nl8QIV/D6P3y8
lbopoGif9WIH9g0T9wPzPRTomA9bO4C9Vus0kf6VAvsi7gpqYQfuuxRvMkAB
N68eRnNsvkjTU+xDFPhBW664hv18RZ++doQCsZInj/lgl7Uo2UtMUKBxZj0t
GVvt0CHhgW8UYP8rHpKP3f5MsivsO95fH0G1Evs8QdRfdY4CLzvWGhuxx534
jy7SKHBPwkXgE7ZL79a5nF8U2CX17kjfv/0pM6ZeWMTxkzSUpPzbX9aKMdcf
CoQ5+09PYvNyzrM2/sX5pVPjOYvdXRP86OQ6Hs+7EDePHeUkzvxpkwJVv/iL
fmMb7qjzM2agQsGnW7WL2DwtZowDBCpIR1o3L/2b77Hoa8VChbadez/8c9Te
x3QTbPh/a1L9v/GGX/b7OGylwiHlR6X/nsfj/36dxoGfl1SX9m+97kPWd29x
U8HOfnvwv/1Ejf79+5eXCpRHvY7f/s2PjPG8z08FJ4qBNhWbG8n9YSJRYdL0
q8gAduePFveQHVT4OFDxqwv7cdLlRa6dVGjU1nz3AdtAj84tVpQKG4FtIW+x
uVYTfu3Yjf/3STYs+Tf/hcKNVHEqBHGx82f/m3++kyaxjwpvhW2+xP+bz+Lo
nL+fCoWBv5+EYHOWMc0d+I8KKQc49e9id9imOJbLUkFvmcDqhB3Oe/y70kEq
6JTvqTXD5rjh8k3rMBU6osUkFf6NF2G3az9KheDLyWTRf+M7MscNlfD7xPpF
sGNvkx6kWqhSQdK5bWEI5+fWb5rkm7pUyKglNLljt8VQzFZOUUHZ9ZG3GXao
hlf/PQMq/Pr1U/FfPbCnFX0JOovP40pN0Sauny0WO7qeW1HBtmHygwd2C3uZ
vrgNFe4kWscZYwdXGXTk2uJ4b0FOsthsxIDWUnsqDOo77xrF9cz6ef59600q
DOurdB3H/uAbonHGHcenNqGNEztQTqLhiwcVesr7O0Zxf2AJN6+jelPh3g3l
aX9s5pNNVcuP8H5unb5Xh/sNofZZ4e5EKlj57rjOgvvTgJKG9kgyFUYLLiw3
4X5WWDVLSUilwoWoAWt/bLMyZR6ebCpQeUX7N3D/e1Uw4kZXjP/X6rcfx/3T
MnH3saFmKriW77G9g/uvvGBbd1wLFWa4nGT3YbPFuTkat1NBsP7YaI85Cb1+
8j6xtZsKDhmbm/ux2UOubFYOUaGlQGRvC+7vFZ55jbG/qTC3aubVcw6fz7KR
heESFXLYuX64YF+6tba4bYUKLt/CTm899+98T+3136BC/KLrAJwloctXaUE3
2UZhMvXDvgQjnO8mh/QNREYhNfbl0g4DEnKUf9PPpjsKMfFG20y0Saiusze/
4tQonLjWat+jRULbr837XDEYhZ0Hxz8aYNdmiku8PzsKwVJOsSdO4PoVeOx6
33oUTE+tOUhokNCbFVv25Vuj4H9F3Kgc8PvUciiPp4wCOX9bpii+363NJbme
pI/CManMfT4KJFS6rD6mmjUKzLet35DlSchKzjPoed4oPN1WyBlziIRKUsd6
zcpGwYMu1fuvHAmZ+1U4d7WOQkW17ts4/L2Rd9Im5e3SKOzNFdYVF8XxlhZT
gZVReB88oXpThITeclAGa1dHYcvmrEsd/n7p/Gwh8I5uDJr+DHqcFyahBQvT
8IYtY5BcI3rER5CEVFwN7n7YOQZpx/VLsvH3UGeCyvnuE2PweOFLpB0rCS3O
CHJNxo7BMeWQ63lzRBSd9K05MR4/r7QqrGyWiA7pv/YxShwDUY+O3roZIrpR
fIpWlzoGHTsYJrqn8feyx/2OZ/ljUCwrxzY3QUQTTJOhZ+rH4LUjf+nKEBH1
irxiq5kbA81I5b/u7URUaqTFGK0xDlGGdD94c4nIR9v/+evJcdBoJRZyWBOR
2JBOX7r/BFw8o1uuxkFExw77RZMOToJYZMK4fL4AurDz0wr950kQmN6n/01b
AC22hI26+H6Dvw+SPfJ6+VEcwdLNcM8UyC52Hq25xI94h0vTGBqnoCojs+Hj
j+2IydvX+OiNadAxM/GvcdiO6F5YFo7yfIe0bgFHxRk+5JpQGMZT/x1eBqzd
n7/Ah2qkAlm5nWcgykPxdkE7L+LWcZV+wDELW98dZz+hyYvI/3V+9qyehQ2D
+pDmlzyoKBn2jFvOwX7epe0HRXmQRaEit/DGHGQ1Gvm9i+JG9/1Tfcm5PyCg
XTqhepkLFUwJP+PQo8Hd4kBz8mUuFJjkbz18mgaUwYeZpy9xIVvDOfGXZ2jQ
+Okkuc6aCwlVVxedMqGB0TUvrkxzLhQcYd4UakOD84vnY5zOcKGrivE/t3jS
IOvmmsgfJS60y49PmyWLBi/GhQrp+bjQxpG7277m0KDKzbbkBjcX6p8b687K
o0GCZGQWlYMLPTYpsTjxigYvSYOm79i40OZ+w5v+1TS42jM3s7nBichdEcmM
n2nQbdy4Z6GXE1UELF/63EsDpjQBUncnJ4o+biWZ3keDjBDFucJWTqSbKfNa
bZgGM4ZnFRzfcaIqj/aPvtM0SKIL0Kbkc6LY/xQizszi+QuZKjXZnOjGaKKx
GI0GyaKh2xPSONE+PaeRugUaqGjutTOK40QE+p6Mx8s00JYQpMg+4USU0uMO
1n9xvLj1j28N50TVDumycus04Okdvz0VyImeirAvbm7SQOe/vzGNDznR/0My
rBM=
           "]]}, "Charting`Private`Tag$262254#4"], 
        Annotation[{
          Directive[
           Opacity[1.], 
           RGBColor[0.528488, 0.470624, 0.701351], 
           AbsoluteThickness[1.6]], 
          Line[CompressedData["
1:eJwV1nk8lF8XAHDEjC3ZUrIUD0Vp+ZUUxblpsRehUkiSFpGENiWKVEJCWeMl
FSK7rDNjzZItS/ZZ7Y2QpOi9/TWf7+e5zzz3nnvvOUfJ8crRc3w8PDzZvDw8
/36Nz420Ukat9ZRUt3jHLxNE/PvXuA/KakLavtT/MvgE0Y5XL+NyZQ+Apr3i
ZDGvIDJp6sqJl7UCwxdiTt1/yei408+ycFkn8BTiWkj9IaP+rQ/3P5X1BIdv
WZsfzZJR4sojgY9lH4BI7Xa2J5uM/ARzNzySjYAD5BFr01oyOmGTlDX1PQWi
8uudxwPISOSvn62BYhZsz1ffpmhERqoW30Yqn+SBvizzpMIKMlrja6BzPikP
zr6uFdgoRkbi7xOfCBfmgcewieyu5WS0IGi5xYKRBz3PLf2PipBRC6Xw2sDu
fBC4UB4VQiajW9v8lubZ+VBwtSxHgYeMPq+Qlt6CCmEiQ+f22+8kVKnreq7V
uhAkz13OrJkioSKXmgJPl0LYxfj0ks0loeTaGzYlUYXQ11+boPqNhG749icY
ThZCk2JRZeYYCSlzU9XPxhSBeHmd+giThK5/1oaXsx/hvytby8W6SEhsSz77
k2AxlIXs3Hq8k4RSnm4L/i1fDD9gS0JiBwm1mm74an8Q+1iyv9YXEtrUIH1N
NaoYztGjKtxaSWiwlpuas6sEXuwMmJBqJCHvDS5mLJMSaHjHqnJtICHRh5yZ
lQ4l4Oj0sKWunoS0D/Wjm0ElsGcuN9T/Ewk9r6rvga8lAK9zJQRqSciA+lqs
6VYpqNQLHjeikdDAOqX8pZBS2Cb8QaaISkKe9+JObUsuhbmL0QfUsJPg+dvn
DaVgsZizIEohod9l9/RPypdBy41s3ZEyEsoqPuU9XFYGi5sq4kc/ktChNV3y
sm1lYB7yQuEqdt/No5XGnDL4m77adKGIhIS0jcQzxcqBxceslsA+W6iV5nm6
HGzTjyRbF5DQqjyJAV7eCuix02/QzCUh2+DfViyZCmipaE5uzSGh/zmxG2o0
KiCqXrHOHVtj5cePT05UgO2ZCeGCbBLymPzfNje3Cngdx9W0xS6sDn5j/qAC
7lWVUfmx9b0dIld+wOOnSHJ2H0go6LCx6Hx1BUQztWZEsZvWa97v6a2AXwGx
ByuySChj/H5R8zIK+Ii+d9+ErRV3PDViKwXim7sClTNJyCaokR6gQ4E9zZe6
OO9JyMdzn8L1gxRgOsu2vcemmm6KsDlFAZVRlYH92Kzdic3GzhSQqyr9LYlN
Ul0psvcqBQrm2b2sDBIyXVzyU3xIAfFvMX/CsN1Gr5WtCKfA9O3HRi7YzzpG
5nniKRDb33bVEDuPaqc5/YYCaXo5t9WwO9+3XWHmUKAz0sVVBPtXtEH6lzIK
3Is4ZPY9nYTkA0s51XUUkIoKVerB1vP4T7mwnQLnQ19MVWOfsU+1eztAgf7F
XEoe9gNjuejoUQpEduq9TMVO1Qr78niWAjZeUXdisT8pC4j7/KVAwBOF68+x
J8RumbgKU+GL2J4nIdhiv78F2q+kwnK1k5Rg7P+Gz9KOrKPCG6Ux+X/Prdq7
F9EmKmw6Zv8mHNu7wkx7uxYVKhW3OMdgR6fTPIl9VDhN/XL6NXbpi10fpE2p
IHy6NSYXe+B+xrjAcSr8pqcq/Js/r7vShp9nqPBuvPfbV2wV2yjHkctUyKAt
SE9jHzIUSfh6nQpF6FnUchyfi5r3vtb7U8GAsu2WBnbwuh/SpU/x94Tdag5j
Z4peMn//kgrbD9D9PLFb5weeJCRTIbFPNTcee5ZlWRuaSYX8mz0O9dgyrXV8
fh+pIMZJfLaArV2mq+dRRYWNSwqmW/B+277LuXm2Gc8n/lfUOewkv7ipg2wq
aF6+NT+AXeUqobFrigr3U+7IK+HzxbEJPK/2mwq95rHjztga290HhCVosOj3
9/Ui9mFFtuwfORpwJT8mHMbn86rwSevJ9TSoFLpml4xdwNjf2LyXBstPjxic
wOe709Dv+1MDGiy9Ei0swJ7LLJcxPUqDkhlt5mp8P3bd1j5Td54Gpo9tg0ew
T9C9AwM9aHAhXkPmGL5vNwzy0g/coYEkKvGuxS6S2jpHCadBw2RvRz6+r903
L8v5xtNg8wtr+vY8EpoffId039Iga8S2Pxd7d4bKk49lNNClTlOo+ST08cCa
dTkjeD1DYePLcT7oSTt+0H2GBmFvK7elYy+IR17askSD46J2MaY4n+j0r8hP
k6oEkSPU2dhiEir2EjBO1qsEe9MzPq44H/X06l85Y1QJWpQvMRrl+P199yLW
WlXC5opCiSnsPWK/B2IvVkKkcpfyA5zPSlOnrkVEVEJAfl0QvRLnK9Et0Udf
VULnwjKlqioS+uPhUi6eVgka5MqD6dUkpAscwacVlcA723r4Ic6n5V298QFj
lfBBb8/K6zgfD+jKVu7/UQn1qq9q7+J8vZR8bISXpwpKnvvpPGnC9829dfvd
lVXg2Zt1O6eZhCoEa2u9URWYPZldtwfn/yE3/klNEzz+QmTwRVwfeDr2Sc5Y
V8FLm6sTcbh+oKRS2ysuVXD7RML/JL+SEEU75/v5qCpozv4UpzNAQrRL8XI2
E1UwvFbI0X+UhHJHXVzs56pgxa0u0VFcr1Iu6JSc5amGqB3pp60mSCjAueuk
m3Q1xCn2S2jjemfoKBFzf2816OuY7drzg4SabQJWZwZX43wiMLeej4wo3ZYX
cqOqYZUq279nGRl9OK5cVJRYDd5v3wk+FyCjcOuK45V51WBxiiIpJURGxyx+
RXX3VYNLdmz6EXEy6jN0Xblscw3ce87QrlhLRk21e84J7qqBN5f4k6uUyKj8
kHD+8n01kMZRtWwmyOjVgTdWq61rYO797djZDWTkiOjPN9+pgfLlOy18t5HR
yC5ryRNNNeBOq7gUrU9GP9brrnjvWguHWTZWPC5kpMfQr318oxZeOAncmXYl
o8B4Q98L92vBqnBPwLg7GclIW3GJ6FoQsJ0wmvYmIy1el+aYqlqoULLTsbxP
Rjd6X4YGydWBOt9n8/PxeP1RCQbO6+sg+7bs5KdEMhI8mvJ3/391MDVyonRH
ChlF12Vd+XuoDn4ceUZWSCej4vyaI94edTA4bt5z6CMZ/QmdXeH0qQ7GiviT
f3eS0QGThdp9X+rAfPJNTnsPGQWTeO6tHayDIFfNfbkDZKRwR2SqZ7YOjC9x
J4I4eD2XlFss1n0CSu6FhZA5MvI9YB4G1z+Bys3s90KrBRHfr3RxOdV6KJZ0
zulwEERyTfozsLUeUt5bh1ieE0SaSV87nLTrQTRn3KH7oiA6Z0SOzTSrh5Ab
gj/mPARRXbSjqr53PbgdPKcSFCCIQnVkdS7W1sOC3Xrmn3RBJO8TeLbwYgP4
yIfeRUuCaKe5wqG+aw2wZSHuV9IyIXRYJU+N924DHLjtmC8sJIR8G+mTxuEN
0MtxmvsuJYQY8ro3BoobIP5aW/OqjULoXdlMsIBoIyx5ZVvSjgshrb8OBZaZ
jbD6su/buCIhZGpG8T9Y1Aiq9L8XP5ULobOxa4/sojWChrPM4cUqIRS2a2B4
TWcjdCiY+t1qFUKjV07JMhYbYchH6139mBCKG7L2cTdrAqVsp3CaojDipRnr
P51ogk5YmpAKFkaNDzQ/12xsBrVSLy89HxGks6KB79nOZhi7cMef+UAEvY0+
s+sUaoaHbrPfw56KoPuZIYlc62Y4LWU9w/8Kj+8e8Vjt1wz5l1tOWdDw+E3x
qy51NUPx44sPbgmLIv1R/w8k/RZYXiZvxZckitaGjf96960F5jIlvFw4y1H5
Gd93OTP/nqMYx6nlyH6HlE3JfAtMD9x84rCwHMV16hQ18rWCcgZvrbuYGFqt
8NibK9MK2Z79lgwtMSSZpjajCa0Q80FDl/xIDAlUnZuoCG2F/6UpsfS3r0Dj
PwcHOra1AfvgQXWGiThKGSupFwtpB709J098mZNAYgpvuCzWF+h+/WSVWLUU
Cr6Y75yo0gmsyPK2S6Er0RxKZ13w7QJhR7Nu32erkOf2qjyZym5Q3uW76qWX
LBrMrHrSqtQDlLtZuyJvyaHfl77Eqt/qhZ3JDwyfnVVAm/aRl5xL+mBC9Peq
Xsm1yOB/SuezVw3AfJtRHNlxHbqucFqZbjsIQ4Oqp57KKiGNCWuRLrMhCBZX
CdUuVkJSK6YEqxaGwDJJO6vOQhm1lT1+aLQ4BBbSQkktlsoo/LIqqfnvEDBK
k6HLWhlJ1p9c1sNPhz1nFvyHbLADqhe5YnRQKby/jnlGGYn/jpmWI+gQY7Al
/e1VZSQ6fLDvmgkdEsLbCzTDlBF/RWwWEUeHHWvWVx/5pIx69h4wHEygw8Y7
/NIbGpRxvzsxFJNEh2vPnrX/aVRGJwt0JSXf0GFF0FhKcosyyn4/6MmTQwed
PzLhA13KyD6O0OmvpcNk3FyyEEcZFd1Mr4qaoYPex/0aO3kJFPLT0u7oHB0K
TTtzevgIdNbrz4/lv+gwoBabcZefQGJXzTYELNHBLWTTApVMoHMXuI+uCTHg
V08Ij5YYgSSP7zhivpYBMm/EO9rXEMhFs+SrkAkDrNI2PBreTiBKS0dGkRkD
hnbHTFhpEmil65TveXMGhFyhdVB2Eqjiter6amsG3Exv0Y7YTSCpVWEe9xwY
4PNW30xdj0Alv5xEfnoxINwzvlrUiEAiFWK6rEQG+EPC1mI7AjmcUhd/nozH
n7gWN29PoPyf+5n7UhkgoRYWsdOBQKe33Xz0Kp0BUqkXN6Q7Eig3idlxsoAB
Tcs29T84T6BTD4rcWhsY4PziXMG0O4HSjRwTy+cYUJTzNvajP4E0NZT04BcD
JtZsfl54n0DlYkO9Fb8ZMKJ51jTvAYFa2u1WUXmYoLU2lT8tkECzdjYhlcJM
8PzS/yzwMYH7W3OfOkUmPLh8w5g/HI+P0TvRdogJY+70aKlEAtncWfxx1IgJ
eSt2qI9hM06XPm83YULdiZR7FUn4/1R0mr+YM+G5OSXIOZlAslk7D3WdZMLW
kKFlqakEcqzU0OxzY4L0cpfOsQwC/RhfI86JYoJhZsetp0UEiogfro2LZoL2
tIWx6UcC7TiS52sZxwRY45UrVEygqzlmXEoSE+5m0C3vlRBo8sa9z7EZTPj+
srjDtpxAbAFOsAWNCYwSU6X2SgI9KMw5IFjNhHCna1m3qwhEXPT9U17LBKuv
in3K1QQ607j6skYTE9756Uu61hCoP9zEhNzNhMbe2wtTdQTqWJstVDbJhGQd
Y97CJgJ5tt6hXptiQuEHt3ijz3j/7xvf3DjDhI0F6/t7sC04zJEX80xQPxFr
+KuZQE0ZMnUey1hwte91t2obgaq1fQLVZFkQ+kp/vV4ngZzGDfUG5Vhw61uS
cgn2sviVc5GKLGh+3Vyr1UWgfTxZ55apsMDv5djyjd0EKquhHxjYwgJTda9w
nh58fiwNlkUcYMHL12J1rv0ECjIpCpA3YIHTa7uEz9i2+9UFXxuxYM2I0eEt
AwTi2yGyvOAwC7b6y+wdwz4s2SzTfYIFwaMmx62GCKQkjKIdTrEgcZ05Xwb2
LG+23KgdCzR7NR7x0QkU+z183YIjC9LPhG7KwB5pObZR3pUFKa099d8Z+PzX
1WakXGEBNeyBLWLi+0rZvXWzBwuGHAwbn2JrflijqXedBYrVyECVRSC/0AFd
Bz8cj+zxnENsAq057GyREskC+6ebkyyH8f4e7GrXeMmCue48rTBsiq7hsfwY
FvygjmU2YDtv3niq5hULLgc9NoQRfF9EvzmNvGNB7uZCNdlRAgXynx52z2AB
/6qWXlPsk3+aL/7KZMHC8Og1X2yeiWw34TwcryFjKzq2aYPXDY1yFrwtnup/
MUagtZWchTwKC0SG9ag07Oni43d0K1lwU439ZAI7Ok3b/3AdC57Rnbv3jhPo
8v/S+LvqWSDF9/XkWWwUI/fwdBMLAoNaqoOwOY8Wn7i34Xj33jnWgv3Rz03s
1xcWmPTX+0xjB98cDPPrYsHqrIZgqQkCbb9IjQzvY0H9yCqXo9i+hgGv8jj4
PNmqqVdit9lfsN02yoLndiEb+rBVvExkM8ZZMOX/SX4Wuz5J4nnyFAt2Fw5M
rJskkHzR7JG1MywweGNYtxP7yucu0dgfLFC7+ybWCFv6d3xg+ALeH12nTW7Y
zhJ++8UW8fe9jo7cxf64wYnn8V8WSGgdSwjBFtUzKBPgY0NxbaFZPLa91cZb
fvxsmPermEvD/nBp+a5FEhtC6vKjC7GX+U3N3BBiA0OUqVWJfexF+4dZETYU
NIZ+bsJ++77A1V2MDXvD+c90YS9URm+cEGfD2Oyjb4PYZj0+w+el2FD44sL1
YezEqdMpzJVsQBtHf09iT5P2nzm9mg1RF6x8ZrAPKKxX7F3DhlLZmfmf2C92
CPUeU2BDo4SYx2/sMaOJF21r2TC39dvwIvZeh2arw8psGLfvO/kXO8Q7R6Je
hQ1PI5Qa/pkeHPn54AY2KLeTtP9ZM/nGE6o6G36s70j5937gx1OGuhps+POm
Q+zf/3c36wl83MKG0RsW1/99fxNHiab5Hxv4a58NTGPf/cPv+2EHG+LrBw/8
m3+L5MgeDS02bKt5kMbBVlZvmH+zmw0C5PoV/9bvBZn5xB42vGTNe3Zi11k/
83ili+NFOdnTiL3msudWOcSGZwLaiIZ92f/4RJQ+Xq96f2oBdsVLnXeSB9kg
lREm9m9/nKp5CGFjNlz6acJ4il3QyxwMMMX78Y1z+N9+C03XxPEeYUPLq8Iy
V+xMxacyvyzZsH5qXfK/88Kz073d8xjeT5LZGi1sSxPLsKkTbBCv7ohQwp6/
Lis8YscGuUCVyB/4PBqH/Kk564Dnc+Cu3AB2fMrg/UFHHE/CNrUaW7/19WLn
eTawxBvrn2FHDAcVH73EhnqFaSdv7OFFl+ufL7PB60AV/0ns4I3bv1dfxe9v
jTymiD2AVmbu82RDxGY1ob/4Pv13fP5SmTcbwopDaQPYnffLWXm32XDrkIBJ
LLZSv3F3cgAb7EXfFQtiP6btybIOYoNWQq7ZwL/7/kYjkPyEDW7b15bnYNM8
xDRdwtiQ8Spy9wlsJ8G20O2xOJ6rzidE4vzROElzZsWzwYGfvt4Re2d7rm5U
IhsC9ueHbsYmJUSO/3rNhtjp0WVUnK/e7rAxoH5gg7v69L0enM/EZY0Vr+Xi
+AdnyCRg31zS+aFSwAbZc6WhDtjGn+STg0rYIO17cjODQ6Bx+6GlIzVsUPy6
TKkb588tj88XDPSyIXSpUDcU59uoKyeehg3geJRE79yH/dfKyEmfzoYB2waZ
aZyvW9ZukkzlsIH3dnyUOfbV/G+urt/x+ZW/EcWD83vekJfqHxIHspyGxzRw
vZCvcf7zXogDmxLyUppwfQlIP95+WpQD5xObzf7Vn2Pe2n6VEhy4XuB25V0f
gX6KLPY9ludAn03zgnQvgXR2PYiQ3c4BuvTywI+4vnU6ymrFa3Ig3l1w0hz7
Wkhm17pdHBC3a3cZxvUwg929Rm0vB1KDVuRIYCtGbE7SOsSBbKvUi6e+4Hr2
vfO95UkOvEn0+FTZQqCGNPXap/4c+GxheHkM1+8LneUXJAI4wAkQdDqHzc9n
JRz5kAOUfIs7g7W437G5axYXzIES7/yVrbj+fyC3t6dFcUDkvR7nHe4XIpx8
hmrTOMDbtsl4OwXXU8XmX7ztHNhnLr8nsQD3m7Ie+SUdHHhoOnR9Op9AVKmV
V726OeB/5mXxfuz1QqdGRvo58EXS1ZKZSyDuDKezeYQDkycc+mWyCeT/aSk3
fokDKFbs7ZF0fB48t7hpbxwGzYagSuFXuD+qf8pw9xsGw/nSQ6W4n+sT6bjw
5/4wSB2yu8HA/R7NVJ77MHAYOqIE2WTssM9pvxOeDEMDqcDd/B6BNrbVSjdF
4ufLGDbdPjg/f+U1UE8bhlWrQgsrvQhUM+yVTm8bBhGjpQJh3F++5Lf3PKoy
Ah9lu9wvGeD+ZiD/f3xVI0BLuHX7Gu6/Be74WWlfHYXe+G+rPqQpI5539lkM
yTHYLm5xM9ZcGXnEZD2VpI2BwMyggg5HCZVtChKUcBsHmz0NSzzeSkjC2EPD
X2wC7qwfu6xPVkJ9m1vab5ZOgLL/RQ+vR+vQhwRQYdlPwuevlu2OK9Yhuywt
CYWlSeA4ZquS1NaiewFJfn1p38BnE3njkZWK6P2IQqyYKRdaF3W33VyhgILi
AxwGDnNh5N3ru/3CCsjp6KRqpgUX1P+kee8jKSD50tIPZse5INpY5SS4KI8e
h56qCXbkgvSrt/vCx+TRBa3o78I3uRCYZrUvqloeKT+QNiSncuH0XubFM7fl
0dJun+Vdb7lgtxDmW+Itj75OMttS07nwsszQcKWHPAo7nmt3KJsLX+4szNRe
kEd/Nx69FlDKBXFD21L1Y/KorzU0YVk7F24vmZsPbpNHRYE/z7Z3cKFe5nmR
poY8ithzWj25mwuCM6e7H22QRyavt+TpD+D1nc+HHYryqPhG0ye/US7cKCHn
+4vIo6jNO0MtJrhgfM6G3kGSR1cZcVZKXC5kbr9Yq8Ynj9RMLw9SZrmw27aH
2jQvh/h5v6SE/eTCmbmazrWzcmgof88lhwUuFG0JSr3KlUOll5K3blvkguSR
s/9VjsmhF2tFfvz9i+PhG39dmiOH/g95SPGe
           "]]}, 
         "Charting`Private`Tag$262254#5"]}}, {}}, {
     DisplayFunction -> Identity, Ticks -> {Automatic, Automatic}, 
      AxesOrigin -> {0, 1.5`15.954589770191003}, FrameTicks -> {{Automatic, 
         Charting`ScaledFrameTicks[{Identity, Identity}]}, {Automatic, 
         Charting`ScaledFrameTicks[{Identity, Identity}]}}, 
      GridLines -> {None, None}, DisplayFunction -> Identity, 
      PlotRangePadding -> {{0, 0}, {0, 0}}, PlotRangeClipping -> True, 
      ImagePadding -> All, DisplayFunction -> Identity, AspectRatio -> 
      GoldenRatio^(-1), Axes -> {False, False}, AxesLabel -> {None, None}, 
      AxesOrigin -> {0, 1.5}, DisplayFunction :> Identity, 
      Frame -> {{True, False}, {True, False}}, FrameLabel -> {{
         Style["I(q)", FontSize -> 32, FontColor -> GrayLevel[0]], None}, {
         Style["q", FontSize -> 32, FontColor -> GrayLevel[0]], None}}, 
      FrameStyle -> Directive[
        Thickness[Large], 
        GrayLevel[0]], 
      FrameTicks -> {{Automatic, Automatic}, {Automatic, Automatic}}, 
      GridLines -> {None, None}, GridLinesStyle -> Directive[
        GrayLevel[0.5, 0.4]], ImageSize -> {640, 480}, LabelStyle -> {
        GrayLevel[0], Large}, 
      Method -> {
       "DefaultBoundaryStyle" -> Automatic, 
        "DefaultGraphicsInteraction" -> {
         "Version" -> 1.2, "TrackMousePosition" -> {True, False}, 
          "Effects" -> {
           "Highlight" -> {"ratio" -> 2}, "HighlightPoint" -> {"ratio" -> 2}, 
            "Droplines" -> {
             "freeformCursorMode" -> True, 
              "placement" -> {"x" -> "All", "y" -> "None"}}}}, 
        "DefaultMeshStyle" -> AbsolutePointSize[6], "ScalingFunctions" -> 
        None, "CoordinatesToolOptions" -> {"DisplayFunction" -> ({
            (Identity[#]& )[
             Part[#, 1]], 
            (Identity[#]& )[
             Part[#, 2]]}& ), "CopiedValueFunction" -> ({
            (Identity[#]& )[
             Part[#, 1]], 
            (Identity[#]& )[
             Part[#, 2]]}& )}}, PlotRange -> {{0, 1}, {1.5, 13}}, 
      PlotRangeClipping -> True, 
      PlotRangePadding -> {{Automatic, Automatic}, {Automatic, Automatic}}, 
      Ticks -> {Automatic, Automatic}}], {
     Placed[
      LineLegend[{
        Directive[
         Opacity[1.], 
         RGBColor[0.368417, 0.506779, 0.709798], 
         AbsoluteThickness[1.6]], 
        Directive[
         Opacity[1.], 
         RGBColor[0.880722, 0.611041, 0.142051], 
         AbsoluteThickness[1.6]], 
        Directive[
         Opacity[1.], 
         RGBColor[0.560181, 0.691569, 0.194885], 
         AbsoluteThickness[1.6]], 
        Directive[
         Opacity[1.], 
         RGBColor[0.922526, 0.385626, 0.209179], 
         AbsoluteThickness[1.6]], 
        Directive[
         Opacity[1.], 
         RGBColor[0.528488, 0.470624, 0.701351], 
         AbsoluteThickness[1.6]]}, {"n=1", "n=2", "n=3", "n=5", "n=10"}, 
       LegendMarkers -> None, LabelStyle -> {
         GrayLevel[0], Large}, LegendLayout -> "Column", 
       LegendMarkerSize -> {75, 20}], {0.2, Top}, Identity]}]& ],
  AutoDelete->True,
  Editable->True,
  SelectWithContents->False,
  Selectable->True]], "Output",
 CellChangeTimes->{
  3.957328568026607*^9, 3.957328846527369*^9, 3.9573288846080437`*^9, 
   3.957328999904964*^9, {3.957329619316924*^9, 3.957329633128574*^9}, 
   3.957340195769629*^9, 3.957587593727091*^9, {3.957587887734775*^9, 
   3.957587891058331*^9}, 3.9575906800986443`*^9, 3.957590834850569*^9, 
   3.9575909883357153`*^9, {3.9575911141053457`*^9, 3.957591124443677*^9}, 
   3.957591255480513*^9, 3.9575992750553274`*^9},
 CellLabel->"Out[28]=",ExpressionUUID->"cded1a4b-781f-43d3-86d1-f6a2641a2320"]
}, Open  ]],

Cell[CellGroupData[{

Cell[BoxData[{
 RowBox[{"E1", "=", 
  RowBox[{"NIntegrate", "[", 
   RowBox[{
    RowBox[{
     RowBox[{"p", "[", "x", "]"}], "*", 
     RowBox[{"Income", "[", 
      RowBox[{"x", ",", "1"}], "]"}]}], ",", 
    RowBox[{"{", 
     RowBox[{"x", ",", "0", ",", "1"}], "}"}]}], 
   "]"}]}], "\[IndentingNewLine]", 
 RowBox[{"E2", "=", 
  RowBox[{"NIntegrate", "[", 
   RowBox[{
    RowBox[{
     RowBox[{"p", "[", "x", "]"}], "*", 
     RowBox[{"Income", "[", 
      RowBox[{"x", ",", "2"}], "]"}]}], ",", 
    RowBox[{"{", 
     RowBox[{"x", ",", "0", ",", "1"}], "}"}]}], 
   "]"}]}], "\[IndentingNewLine]", 
 RowBox[{"E3", "=", 
  RowBox[{"NIntegrate", "[", 
   RowBox[{
    RowBox[{
     RowBox[{"p", "[", "x", "]"}], "*", 
     RowBox[{"Income", "[", 
      RowBox[{"x", ",", "3"}], "]"}]}], ",", 
    RowBox[{"{", 
     RowBox[{"x", ",", "0", ",", "1"}], "}"}]}], 
   "]"}]}], "\[IndentingNewLine]", 
 RowBox[{"E5", "=", 
  RowBox[{"NIntegrate", "[", 
   RowBox[{
    RowBox[{
     RowBox[{"p", "[", "x", "]"}], "*", 
     RowBox[{"Income", "[", 
      RowBox[{"x", ",", "5"}], "]"}]}], ",", 
    RowBox[{"{", 
     RowBox[{"x", ",", "0", ",", "1"}], "}"}]}], 
   "]"}]}], "\[IndentingNewLine]", 
 RowBox[{"E10", "=", 
  RowBox[{"NIntegrate", "[", 
   RowBox[{
    RowBox[{
     RowBox[{"p", "[", "x", "]"}], "*", 
     RowBox[{"Income", "[", 
      RowBox[{"x", ",", "10"}], "]"}]}], ",", 
    RowBox[{"{", 
     RowBox[{"x", ",", "0", ",", "1"}], "}"}]}], "]"}]}]}], "Input",
 CellChangeTimes->{{3.9551864479239683`*^9, 3.9551864643233128`*^9}, {
  3.957590833830533*^9, 3.957590842278515*^9}, {3.9575912926098337`*^9, 
  3.957591338977653*^9}, {3.9575927348730497`*^9, 3.9575927644388638`*^9}, {
  3.957592808398411*^9, 3.957592849123274*^9}},
 CellLabel->"In[29]:=",ExpressionUUID->"a14eecb9-24e0-463d-8ac0-98b64009fe27"],

Cell[BoxData["3.028099975660144`"], "Output",
 CellChangeTimes->{3.957593000923347*^9, 3.9575992769853163`*^9},
 CellLabel->"Out[29]=",ExpressionUUID->"a9c423c6-6bd0-4912-8d10-73c8058c8f7f"],

Cell[BoxData["3.2593974227333744`"], "Output",
 CellChangeTimes->{3.957593000923347*^9, 3.9575992818200254`*^9},
 CellLabel->"Out[30]=",ExpressionUUID->"b441f805-6272-443f-8318-0a95be167370"],

Cell[BoxData["3.408950712773127`"], "Output",
 CellChangeTimes->{3.957593000923347*^9, 3.957599287605112*^9},
 CellLabel->"Out[31]=",ExpressionUUID->"d87a380d-07fd-4829-8a63-1a7f9dcd7985"],

Cell[BoxData["3.6037146938876172`"], "Output",
 CellChangeTimes->{3.957593000923347*^9, 3.9575993000497165`*^9},
 CellLabel->"Out[32]=",ExpressionUUID->"fe146066-02dc-4a95-8969-12a42a55949b"],

Cell[BoxData["3.8660537642032704`"], "Output",
 CellChangeTimes->{3.957593000923347*^9, 3.957599332499072*^9},
 CellLabel->"Out[33]=",ExpressionUUID->"b7c6ee51-5dcd-4094-9fbb-ba8d204ddf2c"]
}, Open  ]],

Cell[CellGroupData[{

Cell[BoxData[{
 RowBox[{"Sqrt", "[", 
  RowBox[{
   RowBox[{"NIntegrate", "[", 
    RowBox[{
     RowBox[{
      RowBox[{"p", "[", "x", "]"}], "*", 
      SuperscriptBox[
       RowBox[{"(", 
        RowBox[{"Income", "[", 
         RowBox[{"x", ",", "1"}], "]"}], ")"}], "2"]}], ",", 
     RowBox[{"{", 
      RowBox[{"x", ",", "0", ",", "1"}], "}"}]}], "]"}], "-", 
   SuperscriptBox["E1", "2"]}], "]"}], "\[IndentingNewLine]", 
 RowBox[{"Sqrt", "[", 
  RowBox[{
   RowBox[{"NIntegrate", "[", 
    RowBox[{
     RowBox[{
      RowBox[{"p", "[", "x", "]"}], "*", 
      SuperscriptBox[
       RowBox[{"(", 
        RowBox[{"Income", "[", 
         RowBox[{"x", ",", "2"}], "]"}], ")"}], "2"]}], ",", 
     RowBox[{"{", 
      RowBox[{"x", ",", "0", ",", "1"}], "}"}]}], "]"}], "-", 
   SuperscriptBox["E2", "2"]}], "]"}], "\[IndentingNewLine]", 
 RowBox[{"Sqrt", "[", 
  RowBox[{
   RowBox[{"NIntegrate", "[", 
    RowBox[{
     RowBox[{
      RowBox[{"p", "[", "x", "]"}], "*", 
      SuperscriptBox[
       RowBox[{"(", 
        RowBox[{"Income", "[", 
         RowBox[{"x", ",", "3"}], "]"}], ")"}], "2"]}], ",", 
     RowBox[{"{", 
      RowBox[{"x", ",", "0", ",", "1"}], "}"}]}], "]"}], "-", 
   SuperscriptBox["E3", "2"]}], "]"}], "\[IndentingNewLine]", 
 RowBox[{"Sqrt", "[", 
  RowBox[{
   RowBox[{"NIntegrate", "[", 
    RowBox[{
     RowBox[{
      RowBox[{"p", "[", "x", "]"}], "*", 
      SuperscriptBox[
       RowBox[{"(", 
        RowBox[{"Income", "[", 
         RowBox[{"x", ",", "5"}], "]"}], ")"}], "2"]}], ",", 
     RowBox[{"{", 
      RowBox[{"x", ",", "0", ",", "1"}], "}"}]}], "]"}], "-", 
   SuperscriptBox["E5", "2"]}], "]"}], "\[IndentingNewLine]", 
 RowBox[{"Sqrt", "[", 
  RowBox[{
   RowBox[{"NIntegrate", "[", 
    RowBox[{
     RowBox[{
      RowBox[{"p", "[", "x", "]"}], "*", 
      SuperscriptBox[
       RowBox[{"(", 
        RowBox[{"Income", "[", 
         RowBox[{"x", ",", "10"}], "]"}], ")"}], "2"]}], ",", 
     RowBox[{"{", 
      RowBox[{"x", ",", "0", ",", "1"}], "}"}]}], "]"}], "-", 
   SuperscriptBox["E10", "2"]}], "]"}], "\[IndentingNewLine]"}], "Input",
 CellChangeTimes->{
  3.957592796386065*^9, {3.957592873034554*^9, 3.957592983490757*^9}},
 CellLabel->"In[34]:=",ExpressionUUID->"25aae531-bfb0-43ad-8cae-530f620f650e"],

Cell[BoxData["0.3956427756402036`"], "Output",
 CellChangeTimes->{3.9575930297239943`*^9, 3.9575993343297253`*^9},
 CellLabel->"Out[34]=",ExpressionUUID->"40d3e0a3-b6ba-40b7-94c0-22cca092c491"],

Cell[BoxData["0.5517336432417413`"], "Output",
 CellChangeTimes->{3.9575930297239943`*^9, 3.9575993390144305`*^9},
 CellLabel->"Out[35]=",ExpressionUUID->"69ac8c30-c638-45e4-9502-20cd66d90d15"],

Cell[BoxData["0.8657789560604254`"], "Output",
 CellChangeTimes->{3.9575930297239943`*^9, 3.9575993445741167`*^9},
 CellLabel->"Out[36]=",ExpressionUUID->"cc3fa534-5613-4d9b-8f4e-9ac609429ba5"],

Cell[BoxData["1.2772202213692352`"], "Output",
 CellChangeTimes->{3.9575930297239943`*^9, 3.9575993569441166`*^9},
 CellLabel->"Out[37]=",ExpressionUUID->"d4c724a4-5142-4c1e-9810-0954060d7dca"],

Cell[BoxData["1.892445976677827`"], "Output",
 CellChangeTimes->{3.9575930297239943`*^9, 3.9575993894434156`*^9},
 CellLabel->"Out[38]=",ExpressionUUID->"403f2137-e70c-4416-813a-bcd956ec63af"]
}, Open  ]]
},
WindowSize->{1112, 649},
WindowMargins->{{165, Automatic}, {Automatic, 30}},
FrontEndVersion->"12.0 for Microsoft Windows (64-bit) (April 8, 2019)",
StyleDefinitions->"Default.nb"
]
(* End of Notebook Content *)

(* Internal cache information *)
(*CellTagsOutline
CellTagsIndex->{}
*)
(*CellTagsIndex
CellTagsIndex->{}
*)
(*NotebookFileOutline
Notebook[{
Cell[CellGroupData[{
Cell[580, 22, 5839, 121, 278, "Input",ExpressionUUID->"4d9535e8-2929-4228-bbb3-e5ca752602e9"],
Cell[6422, 145, 3984, 82, 78, "Output",ExpressionUUID->"b3d0fc78-add6-43a5-827b-f96a00ac8a53"],
Cell[10409, 229, 5694, 125, 103, "Output",ExpressionUUID->"7d52ae7a-b7b1-4e68-b86e-9be9ff609599"],
Cell[16106, 356, 15318, 275, 243, "Output",ExpressionUUID->"bc8763ea-10ef-470b-98ca-2ddb3140ea02"],
Cell[31427, 633, 2225, 31, 32, "Output",ExpressionUUID->"a36f2668-ce3e-4cd0-b748-016c6d9936c3"]
}, Open  ]],
Cell[CellGroupData[{
Cell[33689, 669, 13534, 322, 668, "Input",ExpressionUUID->"2d0a14c9-ea94-40a0-82cf-940d0997b819"],
Cell[47226, 993, 655, 9, 32, "Output",ExpressionUUID->"0fa2e33b-b1dc-4a7a-a61d-45f7112e0f7e"],
Cell[47884, 1004, 4641, 116, 85, "Output",ExpressionUUID->"68fb1d60-3ef8-47c9-a4ab-0d747305b819"],
Cell[52528, 1122, 5087, 127, 104, "Output",ExpressionUUID->"2aa45b88-c31d-4e79-861f-56bf4ca23c56"],
Cell[57618, 1251, 6183, 157, 141, "Output",ExpressionUUID->"cc73a882-229b-4107-9ddb-9247572c65e4"],
Cell[63804, 1410, 10929, 281, 242, "Output",ExpressionUUID->"dd67fc73-15d4-4e11-9654-a9f3e666891d"],
Cell[74736, 1693, 3434, 52, 94, "Message",ExpressionUUID->"b8cf43e1-baa3-4c6a-8a4d-f85bbacc2438"],
Cell[78173, 1747, 3434, 52, 94, "Message",ExpressionUUID->"05f7511b-80ff-416d-a99e-4be4e774590b"],
Cell[81610, 1801, 2143, 33, 68, "Message",ExpressionUUID->"f6a16c2c-dc91-4239-a375-bdb74a9dceae"],
Cell[83756, 1836, 518, 11, 21, "Message",ExpressionUUID->"430181df-9142-40e5-9779-c7b5092fbb2d"],
Cell[84277, 1849, 5295, 134, 112, "Output",ExpressionUUID->"9cfac0ea-65e4-48ff-a07d-461d6e073a3a"]
}, Open  ]],
Cell[CellGroupData[{
Cell[89609, 1988, 1565, 34, 101, "Input",ExpressionUUID->"176b1a6a-66b0-4861-a7fb-44d42155bc45"],
Cell[91177, 2024, 2080, 37, 56, "Output",ExpressionUUID->"cd095e98-32e5-41ee-a449-bb1729a99398"],
Cell[93260, 2063, 1819, 28, 32, "Output",ExpressionUUID->"c72960bf-2208-4844-b83a-d5274ecd36c9"],
Cell[95082, 2093, 1818, 28, 32, "Output",ExpressionUUID->"97855044-d23a-432d-9d8a-d796ca6d3a17"]
}, Open  ]],
Cell[CellGroupData[{
Cell[96937, 2126, 1122, 28, 101, "Input",ExpressionUUID->"abccabdb-daad-4195-b0cb-e5a100e6567f"],
Cell[98062, 2156, 3817, 99, 88, "Output",ExpressionUUID->"1c6adfc1-0efa-4558-8996-66b4c64447ab"],
Cell[101882, 2257, 823, 15, 32, "Output",ExpressionUUID->"21631101-7819-4e35-a00e-2cef32df53b6"],
Cell[102708, 2274, 805, 14, 32, "Output",ExpressionUUID->"b7acf3fc-733d-49eb-9c2d-f40d10463e75"]
}, Open  ]],
Cell[CellGroupData[{
Cell[103550, 2293, 999, 26, 101, "Input",ExpressionUUID->"c6277eaa-d78b-4ea8-bb05-4cfb9c653f31"],
Cell[104552, 2321, 3894, 102, 88, "Output",ExpressionUUID->"b4d1eecb-4585-4e0c-b781-b72f90d0bcee"],
Cell[108449, 2425, 614, 12, 32, "Output",ExpressionUUID->"5217707c-6d23-4f3e-af43-ff833ac3840b"],
Cell[109066, 2439, 617, 12, 32, "Output",ExpressionUUID->"6869a8af-1a63-4605-b3ec-e0475e8bdafc"]
}, Open  ]],
Cell[CellGroupData[{
Cell[109720, 2456, 942, 25, 101, "Input",ExpressionUUID->"b1252252-5e07-4c2c-a159-eae25bbbedf9"],
Cell[110665, 2483, 4254, 111, 135, "Output",ExpressionUUID->"d4686cb5-0610-41c2-8e8e-b28bc5d4149b"],
Cell[114922, 2596, 525, 11, 32, "Output",ExpressionUUID->"d6af2174-70e0-49bf-9b2c-23ce4a967d36"],
Cell[115450, 2609, 532, 11, 32, "Output",ExpressionUUID->"d9a8f476-0b6b-4465-8b6d-4b3b970981cd"]
}, Open  ]],
Cell[CellGroupData[{
Cell[116019, 2625, 940, 25, 101, "Input",ExpressionUUID->"bf3dcfa2-2883-417b-a797-63ea7ac5044e"],
Cell[116962, 2652, 5354, 128, 237, "Output",ExpressionUUID->"b076fa4a-135d-4424-b66a-8a97f6628f5c"],
Cell[122319, 2782, 505, 11, 32, "Output",ExpressionUUID->"b337d793-fc46-4909-936d-f2b055eff4c5"],
Cell[122827, 2795, 511, 11, 32, "Output",ExpressionUUID->"9462ebcf-4f14-4f16-834a-95cd6318bc90"]
}, Open  ]],
Cell[CellGroupData[{
Cell[123375, 2811, 4298, 98, 307, "Input",ExpressionUUID->"1f046b41-956a-4ca7-a2b1-721180d98515"],
Cell[127676, 2911, 98314, 1801, 497, "Output",ExpressionUUID->"cded1a4b-781f-43d3-86d1-f6a2641a2320"]
}, Open  ]],
Cell[CellGroupData[{
Cell[226027, 4717, 1827, 54, 193, "Input",ExpressionUUID->"a14eecb9-24e0-463d-8ac0-98b64009fe27"],
Cell[227857, 4773, 190, 2, 32, "Output",ExpressionUUID->"a9c423c6-6bd0-4912-8d10-73c8058c8f7f"],
Cell[228050, 4777, 191, 2, 32, "Output",ExpressionUUID->"b441f805-6272-443f-8318-0a95be167370"],
Cell[228244, 4781, 188, 2, 32, "Output",ExpressionUUID->"d87a380d-07fd-4829-8a63-1a7f9dcd7985"],
Cell[228435, 4785, 191, 2, 32, "Output",ExpressionUUID->"fe146066-02dc-4a95-8969-12a42a55949b"],
Cell[228629, 4789, 189, 2, 32, "Output",ExpressionUUID->"b7c6ee51-5dcd-4094-9fbb-ba8d204ddf2c"]
}, Open  ]],
Cell[CellGroupData[{
Cell[228855, 4796, 2276, 68, 234, "Input",ExpressionUUID->"25aae531-bfb0-43ad-8cae-530f620f650e"],
Cell[231134, 4866, 193, 2, 32, "Output",ExpressionUUID->"40d3e0a3-b6ba-40b7-94c0-22cca092c491"],
Cell[231330, 4870, 193, 2, 32, "Output",ExpressionUUID->"69ac8c30-c638-45e4-9502-20cd66d90d15"],
Cell[231526, 4874, 193, 2, 32, "Output",ExpressionUUID->"cc3fa534-5613-4d9b-8f4e-9ac609429ba5"],
Cell[231722, 4878, 193, 2, 32, "Output",ExpressionUUID->"d4c724a4-5142-4c1e-9810-0954060d7dca"],
Cell[231918, 4882, 192, 2, 32, "Output",ExpressionUUID->"403f2137-e70c-4416-813a-bcd956ec63af"]
}, Open  ]]
}
]
*)
