# Supplementary material for: Reputation in the Iterated Prisoner’s Dilemma: A Simple, Analytically Solvable Agents’ Model
Source: Entropy (Basel). 2025 Jun 15;27(6):639. doi: 10.3390/e27060639 (PMC12192003; doi:10.3390/e27060639)
Supplement: Supplementary file 1 [file entropy-27-00639-s001.zip › pd_case4.nb]

(* Content-type: application/vnd.wolfram.mathematica *)

(*** Wolfram Notebook File ***)
(* http://www.wolfram.com/nb *)

(* CreatedBy='Mathematica 10.0' *)

(*CacheID: 234*)
(* Internal cache information:
NotebookFileLineBreakTest
NotebookFileLineBreakTest
NotebookDataPosition[       158,          7]
NotebookDataLength[    272445,       5681]
NotebookOptionsPosition[    267863,       5607]
NotebookOutlinePosition[    268236,       5623]
CellTagsIndexPosition[    268193,       5620]
WindowFrame->Normal*)

(* Beginning of Notebook Content *)
Notebook[{

Cell[CellGroupData[{
Cell[BoxData[
 RowBox[{
  RowBox[{"(*", 
   RowBox[{
    RowBox[{" ", 
     RowBox[{
      RowBox[{"q", " ", "-", " ", "reputation", " ", "-", " ", 
       RowBox[{"probability", " ", "of", " ", "ccoperation"}]}], ";", " ", 
      RowBox[{
       RowBox[{"(", 
        RowBox[{"1", "-", "q"}], ")"}], " ", "-", " ", 
       RowBox[{"probability", " ", "of", " ", "defect"}]}]}], ")"}], ",", " ", 
    RowBox[{"N", " ", "-", " ", 
     RowBox[{"number", " ", "of", " ", "agents"}]}], ",", " ", 
    RowBox[{
    "reputation", " ", "is", " ", "a", " ", "random", " ", "variable", " ", 
     "of", " ", "probability", " ", "distribution", " ", "function", " ", "p", 
     RowBox[{"(", "x", ")"}]}]}], " ", "*)"}], "\[IndentingNewLine]", 
  "\[IndentingNewLine]", 
  RowBox[{
   RowBox[{
    RowBox[{"p", "[", "x_", "]"}], "=", 
    RowBox[{"Piecewise", "[", 
     RowBox[{"{", 
      RowBox[{
       RowBox[{"{", 
        RowBox[{
         RowBox[{"6", "x", 
          RowBox[{"(", 
           RowBox[{"1", "-", "x"}], ")"}]}], ",", " ", 
         RowBox[{"0", "\[LessEqual]", " ", "x", "\[LessEqual]", " ", "1"}]}], 
        "}"}], ",", 
       RowBox[{"{", 
        RowBox[{"0", ",", " ", "True"}], "}"}]}], "}"}], "]"}]}], " ", 
   "\[IndentingNewLine]", 
   RowBox[{"Integrate", "[", 
    RowBox[{
     RowBox[{"p", "[", "x", "]"}], ",", 
     RowBox[{"{", 
      RowBox[{"x", ",", 
       RowBox[{"-", "2"}], ",", "2"}], "}"}]}], "]"}], "\[IndentingNewLine]", 
   
   RowBox[{"(*", " ", 
    RowBox[{"cumulative", " ", "distribution", " ", "function"}], " ", "*)"}],
    "\[IndentingNewLine]", 
   RowBox[{
    RowBox[{"d", "[", "x_", "]"}], "=", 
    RowBox[{"Piecewise", "[", 
     RowBox[{"{", 
      RowBox[{
       RowBox[{"{", 
        RowBox[{
         RowBox[{"Integrate", "[", 
          RowBox[{
           RowBox[{"p", "[", "t", "]"}], ",", 
           RowBox[{"{", 
            RowBox[{"t", ",", "0", ",", "x"}], "}"}], ",", 
           RowBox[{"Assumptions", "->", 
            RowBox[{"x", "\[Element]", "Reals"}]}]}], "]"}], ",", 
         RowBox[{"x", ">=", "0"}]}], "}"}], ",", 
       RowBox[{"{", 
        RowBox[{"0", ",", "True"}], "}"}]}], "}"}], "]"}]}], 
   "\[IndentingNewLine]", "\[IndentingNewLine]", 
   RowBox[{"Plot", "[", 
    RowBox[{
     RowBox[{"{", 
      RowBox[{
       RowBox[{"p", "[", "x", "]"}], ",", 
       RowBox[{"d", "[", "x", "]"}]}], "}"}], ",", 
     RowBox[{"{", 
      RowBox[{"x", ",", 
       RowBox[{"-", "0.5"}], ",", " ", "1.5"}], "}"}]}], "]"}]}]}]], "Input",
 CellChangeTimes->CompressedData["
1:eJwdy11IUwEABeAlltFDJbVRc7F2KR30RxlKC6nBbKPY0BApakun5lbmbN7W
ym1tC7RGG+Wc20LHCiNYK1qUq1DS3TGwQst0mWhsIVLZBj0kQZHdcx8OHxzO
Eah1RxtyWCzWTjpQsamfsLAXxMaRM0UwtJrUwqTQp4NEc7fXSruihNMD5Vf/
PoUia3EU/pysk9poq+8oZHDPzJwCvvZwj8MvrFolLHnjY+xXVjTBuMlOQiJP
4YAm0X4nbHvM7oIP3kYYp+xVd2G5PtoHR8KRCNOXbXgCpY9qJiDfPTsJhSRv
2MxZEOsLFsfgYvacxEm7/rTkEAzOHqFGDRkxcZmdgC9tZZ5TFzPiKEUyVuzl
qOpoH8qljMHiZ5WNtJ0iwzEYDnLNcOCA0QI17pybsF7jYXTxsn0woP7HKFln
fwFT7vk4dEgFY/Dw7RZGvfHbNDyhqpyB2+O9KehPtqUhjzv9Haryl2fh0B/P
L3hySfwbhvaRTe20ZCx2Hq462JXfQVtdnmGs3/H+LFT6C5vhnJd/AQYKZWYo
I4rsUOtacx2m74/fgLXUlBNK3n26BTdbSzvh14DTy/xda30w4W/ogTVJ7j1o
ETbyr9GWxqktcHyZYxusyiV2w+etqgEoyrsUg/O2wfZX2PsVHTB38GMKtmRb
0zBM6bRDtCsnPhugOiS8Ak0flqxQ84O/cZh2NBkogKxdUQFMdMu3wv/QNnG1

  "],
 CellLabel->"In[1]:=",ExpressionUUID->"4d9535e8-2929-4228-bbb3-e5ca752602e9"],

Cell[BoxData[
 TagBox[GridBox[{
    {"\[Piecewise]", GridBox[{
       {
        RowBox[{"6", " ", 
         RowBox[{"(", 
          RowBox[{"1", "-", "x"}], ")"}], " ", "x"}], 
        RowBox[{"0", "\[LessEqual]", "x", "\[LessEqual]", "1"}]},
       {"0", 
        TagBox["True",
         "PiecewiseDefault",
         AutoDelete->True]}
      },
      AllowedDimensions->{2, Automatic},
      Editable->True,
      GridBoxAlignment->{"Columns" -> {{Left}}, "Rows" -> {{Baseline}}},
      GridBoxItemSize->{"Columns" -> {{Automatic}}, "Rows" -> {{1.}}},
      GridBoxSpacings->{"Columns" -> {
          Offset[0.27999999999999997`], {
           Offset[0.84]}, 
          Offset[0.27999999999999997`]}, "Rows" -> {
          Offset[0.2], {
           Offset[0.4]}, 
          Offset[0.2]}},
      Selectable->True]}
   },
   GridBoxAlignment->{"Columns" -> {{Left}}, "Rows" -> {{Baseline}}},
   GridBoxItemSize->{"Columns" -> {{Automatic}}, "Rows" -> {{1.}}},
   GridBoxSpacings->{"Columns" -> {
       Offset[0.27999999999999997`], {
        Offset[0.35]}, 
       Offset[0.27999999999999997`]}, "Rows" -> {
       Offset[0.2], {
        Offset[0.4]}, 
       Offset[0.2]}}],
  "Piecewise",
  DeleteWithContents->True,
  Editable->False,
  SelectWithContents->True,
  Selectable->False,
  StripWrapperBoxes->True]], "Output",
 CellChangeTimes->{
  3.635670625051888*^9, 3.635670657215683*^9, 3.6357023365729856`*^9, 
   3.954603534729981*^9, 3.954603570975284*^9, 3.954900128520083*^9, 
   3.954900169823295*^9, 3.954907891164613*^9, 3.954916040794746*^9, 
   3.9549163404464407`*^9, 3.954916418806929*^9, {3.95491648543598*^9, 
   3.954916502503557*^9}, 3.954916648711274*^9, 3.954916904125061*^9, 
   3.9549169907445393`*^9, 3.95491713273746*^9, 3.954917233269136*^9, 
   3.954917315014841*^9, 3.954979726769043*^9, 3.954981020232712*^9, 
   3.954981686520412*^9, 3.9549817460540323`*^9, {3.9549817896960077`*^9, 
   3.9549818076379433`*^9}, {3.954981849726554*^9, 3.954981867642353*^9}, {
   3.9549819201471243`*^9, 3.9549819308680696`*^9}, {3.9549819614577227`*^9, 
   3.954981999651731*^9}, 3.9549820348231287`*^9, 3.954982081330572*^9, {
   3.954982170473044*^9, 3.954982186308592*^9}, 3.95498320711754*^9, {
   3.9549832653419943`*^9, 3.954983306077366*^9}, 3.9549844701202717`*^9, 
   3.9549949462393913`*^9, 3.95499937030005*^9, 3.955077776459897*^9, 
   3.9550786366666307`*^9, 3.955096636522564*^9, 3.955097294564809*^9, 
   3.955097356452936*^9, 3.9550977960836763`*^9, {3.955098630038546*^9, 
   3.9550986326271763`*^9}, 3.955099282154628*^9, 3.955099432720913*^9, 
   3.95509948914223*^9, {3.955099859768358*^9, 3.955099869708675*^9}, 
   3.9551000643919897`*^9, 3.9551001690963917`*^9, 3.9551861548112164`*^9, 
   3.95518628682955*^9, 3.9576079718665204`*^9},
 CellLabel->"Out[1]=",ExpressionUUID->"22e52183-2def-4ccc-a203-4c5133e1926b"],

Cell[BoxData["1"], "Output",
 CellChangeTimes->{
  3.635670625051888*^9, 3.635670657215683*^9, 3.6357023365729856`*^9, 
   3.954603534729981*^9, 3.954603570975284*^9, 3.954900128520083*^9, 
   3.954900169823295*^9, 3.954907891164613*^9, 3.954916040794746*^9, 
   3.9549163404464407`*^9, 3.954916418806929*^9, {3.95491648543598*^9, 
   3.954916502503557*^9}, 3.954916648711274*^9, 3.954916904125061*^9, 
   3.9549169907445393`*^9, 3.95491713273746*^9, 3.954917233269136*^9, 
   3.954917315014841*^9, 3.954979726769043*^9, 3.954981020232712*^9, 
   3.954981686520412*^9, 3.9549817460540323`*^9, {3.9549817896960077`*^9, 
   3.9549818076379433`*^9}, {3.954981849726554*^9, 3.954981867642353*^9}, {
   3.9549819201471243`*^9, 3.9549819308680696`*^9}, {3.9549819614577227`*^9, 
   3.954981999651731*^9}, 3.9549820348231287`*^9, 3.954982081330572*^9, {
   3.954982170473044*^9, 3.954982186308592*^9}, 3.95498320711754*^9, {
   3.9549832653419943`*^9, 3.954983306077366*^9}, 3.9549844701202717`*^9, 
   3.9549949462393913`*^9, 3.95499937030005*^9, 3.955077776459897*^9, 
   3.9550786366666307`*^9, 3.955096636522564*^9, 3.955097294564809*^9, 
   3.955097356452936*^9, 3.9550977960836763`*^9, {3.955098630038546*^9, 
   3.9550986326271763`*^9}, 3.955099282154628*^9, 3.955099432720913*^9, 
   3.95509948914223*^9, {3.955099859768358*^9, 3.955099869708675*^9}, 
   3.9551000643919897`*^9, 3.9551001690963917`*^9, 3.9551861548112164`*^9, 
   3.95518628682955*^9, 3.9576079720161915`*^9},
 CellLabel->"Out[2]=",ExpressionUUID->"df422609-d0cd-4c9e-bda9-b48084869c79"],

Cell[BoxData[
 TagBox[GridBox[{
    {"\[Piecewise]", GridBox[{
       {
        TagBox[GridBox[{
           {"\[Piecewise]", GridBox[{
              {"1", 
               RowBox[{"x", ">", "1"}]},
              {
               RowBox[{
                RowBox[{"3", " ", 
                 SuperscriptBox["x", "2"]}], "-", 
                RowBox[{"2", " ", 
                 SuperscriptBox["x", "3"]}]}], 
               RowBox[{"0", "<", "x", "\[LessEqual]", "1"}]},
              {"0", 
               TagBox["True",
                "PiecewiseDefault",
                AutoDelete->True]}
             },
             AllowedDimensions->{2, Automatic},
             Editable->True,
             GridBoxAlignment->{"Columns" -> {{Left}}, "Rows" -> {{Baseline}}},
             GridBoxItemSize->{"Columns" -> {{Automatic}}, "Rows" -> {{1.}}},
             GridBoxSpacings->{"Columns" -> {
                 Offset[0.27999999999999997`], {
                  Offset[0.84]}, 
                 Offset[0.27999999999999997`]}, "Rows" -> {
                 Offset[0.2], {
                  Offset[0.4]}, 
                 Offset[0.2]}},
             Selectable->True]}
          },
          GridBoxAlignment->{"Columns" -> {{Left}}, "Rows" -> {{Baseline}}},
          GridBoxItemSize->{"Columns" -> {{Automatic}}, "Rows" -> {{1.}}},
          GridBoxSpacings->{"Columns" -> {
              Offset[0.27999999999999997`], {
               Offset[0.35]}, 
              Offset[0.27999999999999997`]}, "Rows" -> {
              Offset[0.2], {
               Offset[0.4]}, 
              Offset[0.2]}}],
         "Piecewise",
         DeleteWithContents->True,
         Editable->False,
         SelectWithContents->True,
         Selectable->False,
         StripWrapperBoxes->True], 
        RowBox[{"x", "\[GreaterEqual]", "0"}]},
       {"0", 
        TagBox["True",
         "PiecewiseDefault",
         AutoDelete->True]}
      },
      AllowedDimensions->{2, Automatic},
      Editable->True,
      GridBoxAlignment->{"Columns" -> {{Left}}, "Rows" -> {{Baseline}}},
      GridBoxItemSize->{"Columns" -> {{Automatic}}, "Rows" -> {{1.}}},
      GridBoxSpacings->{"Columns" -> {
          Offset[0.27999999999999997`], {
           Offset[0.84]}, 
          Offset[0.27999999999999997`]}, "Rows" -> {
          Offset[0.2], {
           Offset[0.4]}, 
          Offset[0.2]}},
      Selectable->True]}
   },
   GridBoxAlignment->{"Columns" -> {{Left}}, "Rows" -> {{Baseline}}},
   GridBoxItemSize->{"Columns" -> {{Automatic}}, "Rows" -> {{1.}}},
   GridBoxSpacings->{"Columns" -> {
       Offset[0.27999999999999997`], {
        Offset[0.35]}, 
       Offset[0.27999999999999997`]}, "Rows" -> {
       Offset[0.2], {
        Offset[0.4]}, 
       Offset[0.2]}}],
  "Piecewise",
  DeleteWithContents->True,
  Editable->False,
  SelectWithContents->True,
  Selectable->False,
  StripWrapperBoxes->True]], "Output",
 CellChangeTimes->{
  3.635670625051888*^9, 3.635670657215683*^9, 3.6357023365729856`*^9, 
   3.954603534729981*^9, 3.954603570975284*^9, 3.954900128520083*^9, 
   3.954900169823295*^9, 3.954907891164613*^9, 3.954916040794746*^9, 
   3.9549163404464407`*^9, 3.954916418806929*^9, {3.95491648543598*^9, 
   3.954916502503557*^9}, 3.954916648711274*^9, 3.954916904125061*^9, 
   3.9549169907445393`*^9, 3.95491713273746*^9, 3.954917233269136*^9, 
   3.954917315014841*^9, 3.954979726769043*^9, 3.954981020232712*^9, 
   3.954981686520412*^9, 3.9549817460540323`*^9, {3.9549817896960077`*^9, 
   3.9549818076379433`*^9}, {3.954981849726554*^9, 3.954981867642353*^9}, {
   3.9549819201471243`*^9, 3.9549819308680696`*^9}, {3.9549819614577227`*^9, 
   3.954981999651731*^9}, 3.9549820348231287`*^9, 3.954982081330572*^9, {
   3.954982170473044*^9, 3.954982186308592*^9}, 3.95498320711754*^9, {
   3.9549832653419943`*^9, 3.954983306077366*^9}, 3.9549844701202717`*^9, 
   3.9549949462393913`*^9, 3.95499937030005*^9, 3.955077776459897*^9, 
   3.9550786366666307`*^9, 3.955096636522564*^9, 3.955097294564809*^9, 
   3.955097356452936*^9, 3.9550977960836763`*^9, {3.955098630038546*^9, 
   3.9550986326271763`*^9}, 3.955099282154628*^9, 3.955099432720913*^9, 
   3.95509948914223*^9, {3.955099859768358*^9, 3.955099869708675*^9}, 
   3.9551000643919897`*^9, 3.9551001690963917`*^9, 3.9551861548112164`*^9, 
   3.95518628682955*^9, 3.957607973223837*^9},
 CellLabel->"Out[3]=",ExpressionUUID->"bf59d095-8fa6-48dc-a706-5416e5dcedb5"],

Cell[BoxData[
 GraphicsBox[{{{{}, {}, 
     TagBox[
      {RGBColor[0.368417, 0.506779, 0.709798], AbsoluteThickness[1.6], 
       Opacity[1.], LineBox[CompressedData["
1:eJxTTMoPSmViYGBQA2IQHVOnc+X///v7GaDg3id3gc9fEfyE9GSfZ68R/NSA
WUfOXEfw85Q4ts5cj+A3Hns81TgewV/GNzs8fd89OP/DPM7b52ruwvmrVopf
aT58C863bbivkWdxA2H+9Q5uuV1X4fyjEskPNrNehvO/qn4XqK+/AOdPt6pI
T2g7DefXax094at+DM6X3NT6cKnKQTj/v3TA3snZ2+H8eLYfPkm9q+D8NVP/
vrxsi+D/UmFud323Es6f4sx3UMMfwT/RoGL6XmAFnG/0O0C2ZspSOJ/1w8q3
U2cvgPOD6td3sfsg+PayWf6ffsyH80uiGg7v2DUPzr97Zc1qV7s5cP6Gk6w1
8a7T4fy1afmWasu74PwvEvOW3ffthPNtTp8RnvmlHc4/o6/1jtupFc6/8fGk
6+Od9XD+Op0swy9eKXD+7NeeZzafjoXzb9XuN61nDIbzLVn1lz946gLnAwD1
gK3C
        "]], LineBox[CompressedData["
1:eJwl2Hk0Vd3/B3BDj4Rmw6NkKEoalKGo9BaiJCURPU0K8SQqKskQFSERSaaI
HkNmGlU0knDNM/eee11Thht3OKL4nt/6/XXWa5219j5778+w11E57XHISURI
SGiOsJDQ/z31/9LMJPpMsEBel1Zs7QF1/X9VrdfYoZF+TiNLNgg2YeXq9B5n
2BW8P6C27D62fJzjNWnkBsHvmrlBSrGQ/P305LzmCxAZOuMbuCoew1o/nq3S
vwItywf7n8ekwvZgqXJu4A1ovA5uOxeZhQWPw0smOgNR0p6r9t/dZ6gYPmaq
r3MTl77JNmqG5mJLyOy5iv7bqJboSlMwLIRcmckrYl84tmsvtlig/RwjsQMZ
EpIxMBtv94oWf4dc0UsGaEmG+OLhhQvffEX01hFNmyuPMbNRzvGTRgW8zzmv
PCeXgk3X7rw4kFSBNNe8m9XrU2ESve3gpH8lzjc8cSHdn2BDW7djoFEV5jwJ
0zrATYdErryk56caaBseq5iZzgJpWKr2o7EBe8pnBfnBRVjn0bbfzK8dkjYM
mysX3qHeJ2DPBz4L672SymJiPkPRXyQhgzEI5YyWhMDob/BI7Zs8/m0U30Tz
otP/1MLNSlp1of44iOh8D/piGoacIj4q7BrHpEqhhfxqGoTMTGPU9o5D3bBE
LNKSht/uV5vU7ccR4vvGxyeFBm3btgq+9zhM+V9PW+2qw4PAiGvZr8Zx2tMj
PsCoHmstmhZ4b54Aw/GO64bgBkQXfpkskuXik4uh4ar7DZD1urpUSZGLDLdJ
WfmkBjRNpNwNVuPCzcvly5ziBvBVDiWY6HAxdXOPUndPA1im21f5WXEhnS7e
EqbbCLsc5WFGGBfmzDuGg+xGlNG3Wrv94mJDn6EcndOII/PSdqgJ8bBoaHK0
aaoRqzmBt9rFeGj76ZJYvqgJF0bSNDdK8+AotFfwcEcTcvNcubEbeQhQmpe7
+0ETPptLbD5ymofnx0Pl0o2b4cKJu5X6lYfYrnntTpbNcLynsyO0mocr9mGP
1O2bIdxgHuzWwIOeTbh8vnsz/t7FbljZw8Nbi4jlb+Kb8a3mu6klj4dP2+8r
1XGasSbaOTNVhY96+fg104kt6G9uN9b25qMoTn7wfUYLWAPZ5u5+fETLJGTd
KGqB32Neb3oQH4cXJ64Vq2xBrEBQO3OXjzbx5HWLJ1pgcqggwPMJH3QyVXPN
nlY8fTVmb1fFx3BL1lZrXisctmUNLZQRIMmtdOXxmVZUxz/cdkBeAEvRmvln
xdtg/Fu7MXSFAIWbOL0+Cm2w/3695aeaAFfCdaPSTNqwPhzrg7cIILLr0+D4
gzY4pMQto9kKsCy3Kz5Ktx3SS8KmGmMEqDEavZWAdug02alcjxPAr2PG4+ne
dpyOa72nmCgAIbbS9PXxdvSpMwyOpAmQ4eAywbjdjugLqiORhQJoyfHNNVvb
4RMdEKpYI8DeoAW/a690IEbZu7JwVoBDNkcOFAZ24PPhRZmioiSOqqemRd/t
QP0J+V8HxUi40TbvPZLWgRCeH69TikTUMpuHRG0Hjq++vydXnkRbceImrmon
stMZTiZaJIjb7Jstmp14q3vbbacuiUG7DW2vtlHvkxP7tPRITM2U+fke7IQK
Z5mm5E4SivtY3//y7YTPozNK1/aScOpVd/q7qRO0OSsum58k4f7y4uupnk58
4NWlDTuQuBJaKtkz2InIUq5RiCOJO5oWxU9mOvGtMqIzz5VE7nWPWQ2NLjwd
lDz72pMEd+nLeIPALvwx3sT/FEwi0MSYdlqzGzsc5Pvzsqj1blphcVe/G1KV
SQW+z0joKJBVL4y7Meo39MQ0l0Q/99lXcbtudNLpQjUFJCzSl7zPv9ENp/P6
WUkvSfwtwsqZauiG8fu8JJvPJCZG365V7e6GsE7FROsXEtUdsZn7+7tBm868
aF1Bwr9ob3rqVDce+lcOGVSRYJ8qSjBd1YPWg1c+t9NIFJbfCI326oGieozC
6g4SYTlH577z70FVgeGsfSeJM3E6t/vu9ODWnVcSoV0kZD0Gb+gl92D1BuGk
9h4SvooHvelfe7DceE6WAYuErYSGYG59D3Za/6437yWhKRD12tzZA/fn71da
s0mwal953BrrwR/XJEObfhJ7/JTOasjRUfOkyknpB4mVrr/Y1ip0OG2Tavlr
mMT04abTfuvokFL9+/wA5fz1ISfqQUfoj3C5pFES0t1jNldc6NA26bWp/kli
rPJbU8olOoydLkiGj5OoLEmzqvKl41RbxdDuCRI+4bb7Fe7TUZVfp5zHpeJn
W5nJpzd0WGpYee8SkHiVeir39Wc6ji4TCWijfE9MVLqglg77+3l0F5LEjkaz
3kQmHerSvCy/SRJL9X6YRw/T8UspcqnwLxI/ku8W3+HT8a5YtS2A8iPXhsDL
8xiQOw9XjykSHnWeQ+eWMpD/4MtWgrKprqzV6RUMbDU2OWkxTYIn9I/ygc0M
KOhqv5H9TZ2n85+Q3dsZuOqdNuxFOa0mhbN9NwMVRlJXaZQPPmKXqdszsMWt
7pHnHxJrZoJXK51h4Ei1umY55Zkza+/JnGfgXJGvotgMiZaqar7kVQYuKFY7
76Gcq+l+XCSQAacl0uLBlG/GLvo6GcbAvogjIuWUj04Xr+c8YEA1MtaGS3mz
g82DvscMcORowqtmSYhXktNdWQxkrxGea0mZsT7hTGMxAzZlG528KL+M3lH9
7R0DvC5bhYeUIybpWuUVDNy6cW19CWXHE4EJL+oZEM19GFtNefuXVSK5nQx4
ncg/wqC8RKPCNY3NQHvch0tjlH9EujQ8GmNgvV1t/yTlj3wJ/chJBjxTmktm
KNfk2dYbCRN4dr61Y5bya2LNnJ1iBBo/Ndr9pvx06a+t+pIERh5XbeJRjjT9
fk5nEQFS+K3DAGWfa4kpmjIEuMMZwy2UnXPdmjSWEWAei6CVUz7EMJi7WonA
h8PuEv9RNliycLuKKoGopr0ptymr7ybcFdYSONShFOFAWdq7KE1uIwEx559N
epSFcoJal2hT33ftrack5eEea4kFegQMpQPdOqj9bV2ktnOeAYFK3V1laZQ/
GQsuzjEiAPq0y1nK8dmPOqb2EZjz5VQVizrfW92u8wUHCVgJSwbEU76wcPuu
cRsC974WROyjbHa5J2vgJAE6a/DFEypetLLyu1mOBH5u96vbTVmxK2AR3ZVa
73Ipoz4q/viGK72bPQnUXJDXkqVMeHJz6rwJPO2LK8ik4rUm4wvjux8BN+ai
YB3K6VJnzT6GUPt7fsLAkIp3q/Yc2fxEAj86PDuUqHxxyX7kL/OEwMaF5IkA
Kp9u+Nzu980g4Bz06d8OPpXPCidf7isiULRSS8aPR0LCYYntUAWB5+ZeL4Ko
/FXRmn1/sIbAQw/98y+p/NYTHVF73UDgfKNpDptD4ux/X/nB3QT4VttKN42R
+DLkHas6QeCS3q1VIVQ96Sp1+hNOEuBZhM+PHKLqZfghJ+5vAi4pnX73B6nx
N67X/TSXiQ0zVuO3qXrkf4nRfHIFE2rp6as2UPVMb3q3dOIeJmhhjS+82kkc
qNHyFbFkIsL/+By1Nio+kpXYrtZM7Czc1FHXQiIWv0r0TjDhV1sgI9NEzXcz
17rVk4lznEWdx2upfJNaGrM4hYk/9SeiBj+Q+NwzO+X9lImp9PPGu8pJdOaP
nCaymRh8/sX3wXsS86wqtAqeM5EWtS9Io5SaL/Zao8V3Jm5rvmuXLiGhpEgs
vsNnQkRybQkrncTj6zILY6ao8S72yImlUefbYS71eJYJ5wvEK9VUyg9eiD2f
x8JD7cZs6yQSChLh04wVLBxvcrTxfkD1F4Fu31ZTFgK8Tau7b1L1y/ocy2gf
C9m2bHZJIAm5olTG/oMsmNXU6wcHUP3ATbLzzFEWuvxiYxWuU/HOImiR7iy4
TNVKL7pEYhEt/PXAQxZk7ac3L6H6a9S6jy8mElm4lB8klHyMxMJQQfGfVBaM
Eu0kVh0lscDEIW9pDgt623/WKduQkCrdkoZyFsIf0Fb2mlP1JoMZHjfAQmWu
2UAQ1e+F/LeeNNPrRZTnuuGNc0nkXLsTVWbQi9/JDU4M6n5he7njo65xLySC
Y0zDhEjkuV1XVbXshWTkv9vqfglw9J/yISHHXjy75TQsMyLAcz0zr9LIXljP
3Lv0sE6As1zb0A0DvTi0rlDGMVqAJZzM0qcjvfhLgmbtcE+Ash+Tw8snemGf
MXfSLkxArT/BUuJPL4blaJe2BgnwoZ6+dGAJG1n0zM1FF6n7Vr7z49SdbNyd
utccd0AAmsuVkqUP2RB2W1ewea4A3k9y7C8msiH5vObjfREBVnYSs7RUNiI5
ru4jf/i4sm+fRVgOG2K7HsXe5/GhuFG5T+gjGzn7vyxPZPLhzq2SHRtmo2n+
0bk5pXws8F/h821XHxLX+v5T5sKHZcwXQ7/RPsyvSyCLn/Nwys7I13+iD5fz
TiYoF/BwacWHVwFkH9ReNYeFZvMQl/l2Y5BwP45Z1B3e/5gH4m2xQohMP9b4
i0UkhfDgyU6djDLox8ZZ33v29jw80vUrfBrRD4mrYS37qfs8s01XuWbDAMYM
1ngpreNCaXtdpL72APR0Ejxpq7g4/thlNkNvAOtOyY5eVeCiwzGRHmg8ACl7
DcvS+Vw0jAslb7UfQCntw7ffnAl8lKyRT781gK9VmSneJRN4gtNLfboGkDxz
vHnflgk4ZN4TUw8dhNWZc/an1o2DFyUB19oh2KlZebdMj0K/NLbQTHIYNVbL
3E6pDOFfd/G12o4jmIoaMS3X7UXBjsdc0YxRlBGvpaaoeyYzdvlXpggHZlz3
CZXZCuTLPWuYnMvB3t3RgxfvVsA3Xo++cD4Hxke7hRPlKyCbbEMayHEQU8tO
9tb+CvOnkWsT1nEw1l5x3cHpM4qLRe8dOsyBzF8pyU03yxGgE53gas+BuGTZ
WFx8GSxeKmfeOMGBfJxG8IKC9+h/Y/Ah34WDhF0jIUs63mL5x6sTEn4cEIzF
bZfXvsatumHbz/9x8K9Rf3r220JYWfmc6XzGwaPDb0tU4wug2CR+YbyAg8RN
u3OPlubhdataqFIpB//M1zDmTWVjpOfk2+s0Dj7b64nTvdLw5uRYZXQTB97h
s+1N91MRzPRtzm7noDX6s9uxY8lQ7osfbWNxINs8tkHleyxGndWnxgY4uBBv
o7N59j5KB1+KiY1yED7GzpR2vgubkSYlHZKDuDH96yeP+QA6rSEVUxzoy/3/
/4L/Ad6XkTc=
        "]], LineBox[CompressedData["
1:eJxFx2kogwEAxvHXnDkmi5QSMrK59mUailASM4yiZJbji7Oh3GkyEZqcOcvZ
QuYs6f0gV3xQGPFBm7MoYpi5h9L7PPXv6eeWUSjMphEEwfnt78+u7Ml+2kMo
8b+NNzPWlik8FSRQJlrAbZWdXI0lnP7lHv5iC0eG5G5JGbBPzZzAxgF+I8JS
mU5wu4moRMiEXzMduXuesGhtVxfHgtm1EaWxfvCqwasiigc/vj/VhPDheG1j
E7sEpqsXh2nrMFEtTQqUaCl/KETKc8Yj5fxeZQtjFV7ybrCwK3iibB1d5FNL
f6Z85LurKifhycFQ5qVIRzlFGWDn/A1XyoakJxMvlBXXzn10vp5y3YBMrBbA
YuGdx3QC7EiSM7HJcL08dbM5A84K6NFalsOudfZR5uPwJ6/K5kgBH99d7I9P
wvLk+bTIWfibLSyWkfDJnnzQWAUv1eszVYdwR3A6a+QYjhnzWwhXw8tlO9vS
G7jLlytPuIUl5/1JbvewFz9Ps/IMmxgdjLbq4dPF4BzxO0zmjPhzvuBuFyud
wQD/AL4gyIs=
        "]]},
      Annotation[#, "Charting`Private`Tag$3510#1"]& ], 
     TagBox[
      {RGBColor[0.880722, 0.611041, 0.142051], AbsoluteThickness[1.6], 
       Opacity[1.], LineBox[CompressedData["
1:eJxTTMoPSmViYGCQBmIQHVOnc+X///v7GaDg3id3gc9fEfyE9GSfZ68R/NSA
WUfOXEfw85Q4ts5cj+A3Hns81TgewV/GNzs8fd89OP/DPM7b52ruwvmrVopf
aT58C863bbivkWdxA2H+9Q5uuV1X4fyjEskPNrNehvO/qn4XqK+/AOdPt6pI
T2g7DefXax094at+DM6X3NT6cKnKQTj/v3TA3snZ2+H8eLYfPkm9q+D8tWn5
lmrLu+D8LxLzlt337YTzbU6fEZ75pR3OP6Ov9Y7bqRXOv/HxpOvjnfVw/jqd
LMMvXilw/uzXnmc2n46F82/V7jetZwyG8y1Z9Zc/eOoC5wMAAmt9TQ==
        "]], 
       LineBox[CompressedData["
1:eJwV0nk0lukfBnCERNI2NFG2EDFNpMhyCaWhkWwjWVpUttKUeXvLUkqihLEk
sozIGtm3UkpZskSE7JTwLs9dWVP0e35/POc6n3Ofc9/n+X4v2WNelif4eHh4
iujv/6ktsDVjaNQYVKxB7wVGsf5mbfdNVkp2cGu9rTJysFff2+pSfw3zKIoG
N/X3RXH0bW4+2zzQfxITySE+nxlz+jue83vPGXpCaElZ9B+5fBD5kea8rOMs
hCxXM6cvCsMn1uT6naDzIEkfV11rXQW2OitbXpuBIvmxCb5VEnBoCW3NZzNR
P7vsGBal0OS2dUYvyQfNavJNi42y0BV4K9lo4Y/mOlMbXi8F2FpUyjwMuAIZ
d2bvMldlrEi6VfS1JwALxZnc+VI11LId9mpvvwbzTZ63e9W2wV/7t/eXbwci
aYT34socDey48dOj9tN1BI2uCRC12gGqo3VxucENKPnJcGsUtJEud/9fq7hg
xH17wK8grwuJp8ZlQ2a3UH5WWKXTfDdaRcRNlR6EIojhd9te1AjBh8b6Ti/e
xkxY1jvxYWP4zhsH+NlFYDZWOfXX+n3gxIylC4tEQaC0W7SqwQL1uhafc8ui
oF/Mqr2wcBBpH8q1D7pEg7fPhrdAxwoO2242xVbFwHCuZHdElw2amlS/bjp7
Fz7Rq0bjQw8j83yMTr1UHFrEjiaOrHFE4PrFQI+GOHywFjx564ETdF3fSBTK
3YPO3vGyuckjeLjknB7eJWLxM1vV2tsFkTs5W20YSWi5VpRgfPAEmB4n5Twk
krHw7K5ArvpJ3HfLvdao+h+UahfqBvlccbotxXX2TAqCBBY0Urs9wJ9yU/3A
ZCriJaJPKauew2xl3ZYeozTYleiWLX16DqwOfoUT0WlQNJsVFbc8j1ahyxI+
mg/QpmTU/uyKNxLOnv+RfiEde+TvvVGfY0DDwKF28Xsm+Fcz5Yi5LxTt456F
7M+CVqWEuvcSP6zz7ixfm5iFPr/9Vhsq/bCYYZGjop8NZxnx5m61y3gttifC
9koOlmeadHtJBODYoJp9Hn8ehtPkRg3NArHv2c+ZvKACuEeIffHxuYVkPZ+1
toUFCGtfs1DKG4qZxzPbFvoLcLrEn1IICUVaOdfTTLMQMcdl4xPv3QZPYe/I
2IdCsJoaqj+1hKMiraxFZncxLGcjOnftjITKTa/0yO+l+E3+Y9A6k1gECLFr
tJXKUPnfUbvFhFh0B50cHrIsw9n0GX/GZCyCrjlKbc0ug3tbUZfU/bsY8TWL
bLQrh/lfkaI6gvGI91Ly5y+tgF1+ok7wRAJEbAZtGGefoJz3dJTj7RTYPfZd
f/DeE5gr33Y2qU5Buuz6wS21T6DnEczvPZkCA8radViyCnHJtSdi7O/D+8br
S/vrqjDu7eQ0vSUVAxUlyXIbn+GA4jBZ2ZuGQ2K13mOj1TA0cWznuGVC1Tvh
aVRUDYybX7yeks3HlJ0oIzyjBha/38pbvTsfT/T81W49rsH83wLXTI/kw2zp
kYSrH2rwKfPPN0uT8+EeL3/pb42XMLg1mFu2oQBZ1dmaB9pfYsoyad+IdCEU
RSseCq+phT5jm+yqncWQSX8XHxBZjySz+Zq9eeWoX5IbmbrQDI/qCPOShucY
dAl2UwtqA3PS/cWH4DoUO4ZIpBp1YP2KS9I8zi1gv8vcaTXViQMaEQa8jW/x
x9UVP5oZ73H14U+mpE0nAoyNWo5t7cP42LNufvMeDO16avyiYgANOVkpo+ID
ONidI553bwg/R7LsXCeGIL1xaFXw9DDKVQdSQzgj4PHf6Wyi9QHzb0wNK2s+
osWVUbTmzkfsIn1LR/I/wTzqpYEfdxSVxaIMCd9xDHdpyjSpjaGt/JVliQgL
RzPCBDeHjKOvKzGk7g4bUxHCcGueANU6q6PWz0FcVWv5kbcTqLz5QK19mAN9
1h11u64JbDJl7mN84iDYSF7RZHgC+Uktk0WEA6kZHVGF6QkI84p8W87HxZ7D
p3uHpFh4UaXgu12RizsKrRfsPFlIyvv+1wFPLrQrY/JNRNjQUqYWjxMuhK9f
cMpZycYQ1yYhcZKLngOHlouJs1GuF/lP+ywXvqNSrp0ybBiuVO/Q4KFQvTJN
+sQONjyZBSvqVlLYe6ow7OpRNirX1vVrbqNgufaNZ1UZG3NMEdHNXhTkB/PX
y1axYfBFMXb0HIWprMj6wBdsNPkdl0tmUIiB7ab9zWywXCa2C/pT6Hbv7+0Z
YWP18UbxtFAKTs/ZpnOiHEQP/FTfkEXB/YyQsoYLB7ot49OzAxRSX6l77nLj
YD8nc3h+mEKflOOj3Wc4UMeC9PxHCuaNBZoWTA4MOj3DuCwK6psPG54O5cBy
eb5Q5gyF78O5hzOKObibL6TgLkoQamMVJinABSt+Tfg6LYJXD/3a5IS56HOx
Z93fRbC4JHOtihgX9t9uuCrrEZwt/BGv9SsXnR0pdSqGBDZi6Rk2alz8d3fd
2KIZwcaGuepwGy5ee1g7sp0IHukmTS5J5+Ilr3jF6wCCteof3S/kcLHxrcIp
vkACppLKCCufCxXRbEvNIALD1aWtbY+54Egye0JvEnSONecmt3FhsFSAyRdF
8CNy4ZTOAhcDXiW7BVMJjgYbDebxUaD+2PvhcxpBrV+IrZwQhaTPnNTOdIJw
11/2LFtDwfTHh0tR2QRy+mpyXZspaDGtTN8WEOybcOg7Z02B5SBSe+wZQe7A
fatPhygIOmv8s1hNsLpj/PUhZwr3w1crxLwg6H3qXWHgTs+9w+ly0SuCM9Gh
d1ZcoRBvv2yiqJGgPeSt6NXrFNbpvnJVaibQurzu+vRN+r4FoZ6YFgJe97Tz
fTF0r/6JCDneRhCNJxbZORSGci+OPe8k+Ladr35DAQWLGfOny7sJnFT24d9S
CqpvfC9YvidQ+qVDjfmcQthN05CWXoJKFlt4bxcF+6jg6eAhguEYyVfDfAR5
JsdMBCbolMhum1tK0FqsKsml7RunNSBG791FNNuplUUgnmgzqydBMMIT/lsI
h8A0LVw5fgtB099PamsIgYTixh0FvxP0VXZzgj4TfMx4aFivSeBPTBl7vtCZ
03B4BgRh9/hyi78SFBYuCbO0JrC8fNH/8DTB5e2R8W6HCBgPfkZ9o72/VCbj
Ct0L6zJ/nqgZgk8VetV5rgQGG7W7y2YJinSaml6dJnDQcDQwmiO4UmX/vu8c
gXGx2bcG2pLPL3wV9qPfvXjor4ZvBOOGgj9lrxJ0+x39tnueoPRltIj2Dbpn
ZwQ+ldC2qC/YdOpfgt8jv94N/06wwdRgm/8dgvVBmxymabMaW/Ri7hFMjdYc
t/1BEPiGbVvzgE43qV3CCwQHD1463kP3xvDPpwKOtDe2C5398oiAb0OyWA5t
tnWsr1AJQb2Whu0U7fJOhRDpSoJ4HtKltUhw3a44ZgfdK0bH3igmbcsew/t/
viTwXPsoqIi2tENbnksDfS6TkD9Bm9Pv/NiH7kmC3VUxyZ8EFc5UXWQ7PXep
zhQT2kHDvh1ZdC+sm0VOetG2Oi4yXN1P/0dDrH0kbZnROG7XCL2Hc5RfPm3u
yc3z1BjBQ6XAlgbaleOlgoJcgqF9zaYDtIPd96zZQO/Ncof+Fy5tG0679HZ6
D4IWZtVztLG980YtPcc7/Nv+XqD9P8vQwD8=
        "]], LineBox[CompressedData["
1:eJxTTMoPSmViYGAQBmIQ/fCpyJ45TB/sGcDgg/2k6qmm97kQ/Pi/yk7f+BH8
nwyO0SpSCP5klriSIBUEP+BjZ7dWCYLPd2/rIqYjCD5DbWOIZeFHOP/3irj1
j4Q+wfm5s9b3Ch1C8Hdod3AI5n2G83m8inSa+L7A+dd1L1yu3IPgr55nr/Ik
7iucH7HeTFD2H4Jf3bqw8c6qb3D+iheys/l8vsP5Ci0iHuzLEPzp8txf//9H
8AG5dGJj
        "]]},
      Annotation[#, 
       "Charting`Private`Tag$3510#2"]& ], {}}, {{}, {}, {}, {}, {}}, {{}, {}, \
{}, {}, {}}}, {}},
  AspectRatio->NCache[GoldenRatio^(-1), 0.6180339887498948],
  Axes->{True, True},
  AxesLabel->{None, None},
  AxesOrigin->{0, 0},
  DisplayFunction->Identity,
  Frame->{{False, False}, {False, False}},
  FrameLabel->{{None, None}, {None, None}},
  FrameTicks->{{Automatic, 
     Charting`ScaledFrameTicks[{Identity, Identity}]}, {Automatic, 
     Charting`ScaledFrameTicks[{Identity, Identity}]}},
  GridLines->{None, None},
  GridLinesStyle->Directive[
    GrayLevel[0.5, 0.4]],
  ImagePadding->All,
  Method->{
   "DefaultBoundaryStyle" -> Automatic, 
    "DefaultGraphicsInteraction" -> {
     "Version" -> 1.2, "TrackMousePosition" -> {True, False}, 
      "Effects" -> {
       "Highlight" -> {"ratio" -> 2}, "HighlightPoint" -> {"ratio" -> 2}, 
        "Droplines" -> {
         "freeformCursorMode" -> True, 
          "placement" -> {"x" -> "All", "y" -> "None"}}}}, "DefaultMeshStyle" -> 
    AbsolutePointSize[6], "ScalingFunctions" -> None, 
    "CoordinatesToolOptions" -> {"DisplayFunction" -> ({
        (Identity[#]& )[
         Part[#, 1]], 
        (Identity[#]& )[
         Part[#, 2]]}& ), "CopiedValueFunction" -> ({
        (Identity[#]& )[
         Part[#, 1]], 
        (Identity[#]& )[
         Part[#, 2]]}& )}},
  PlotRange->{{-0.5, 1.5}, {0., 1.499999857834022}},
  PlotRangeClipping->True,
  PlotRangePadding->{{
     Scaled[0.02], 
     Scaled[0.02]}, {
     Scaled[0.05], 
     Scaled[0.05]}},
  Ticks->{Automatic, Automatic}]], "Output",
 CellChangeTimes->{
  3.635670625051888*^9, 3.635670657215683*^9, 3.6357023365729856`*^9, 
   3.954603534729981*^9, 3.954603570975284*^9, 3.954900128520083*^9, 
   3.954900169823295*^9, 3.954907891164613*^9, 3.954916040794746*^9, 
   3.9549163404464407`*^9, 3.954916418806929*^9, {3.95491648543598*^9, 
   3.954916502503557*^9}, 3.954916648711274*^9, 3.954916904125061*^9, 
   3.9549169907445393`*^9, 3.95491713273746*^9, 3.954917233269136*^9, 
   3.954917315014841*^9, 3.954979726769043*^9, 3.954981020232712*^9, 
   3.954981686520412*^9, 3.9549817460540323`*^9, {3.9549817896960077`*^9, 
   3.9549818076379433`*^9}, {3.954981849726554*^9, 3.954981867642353*^9}, {
   3.9549819201471243`*^9, 3.9549819308680696`*^9}, {3.9549819614577227`*^9, 
   3.954981999651731*^9}, 3.9549820348231287`*^9, 3.954982081330572*^9, {
   3.954982170473044*^9, 3.954982186308592*^9}, 3.95498320711754*^9, {
   3.9549832653419943`*^9, 3.954983306077366*^9}, 3.9549844701202717`*^9, 
   3.9549949462393913`*^9, 3.95499937030005*^9, 3.955077776459897*^9, 
   3.9550786366666307`*^9, 3.955096636522564*^9, 3.955097294564809*^9, 
   3.955097356452936*^9, 3.9550977960836763`*^9, {3.955098630038546*^9, 
   3.9550986326271763`*^9}, 3.955099282154628*^9, 3.955099432720913*^9, 
   3.95509948914223*^9, {3.955099859768358*^9, 3.955099869708675*^9}, 
   3.9551000643919897`*^9, 3.9551001690963917`*^9, 3.9551861548112164`*^9, 
   3.95518628682955*^9, 3.9576079735063868`*^9},
 CellLabel->"Out[4]=",ExpressionUUID->"6609e66a-1495-4c7e-9cff-3caf73aba81a"]
}, Open  ]],

Cell[CellGroupData[{

Cell[BoxData[
 RowBox[{
  RowBox[{"(*", " ", 
   RowBox[{
   "expected", " ", "result", " ", "of", " ", "the", " ", "game", " ", "for", 
    " ", "an", " ", "agent", " ", "of", " ", "reputation", " ", "q1", " ", 
    "with", " ", "the", " ", "one", " ", "with", " ", "reputation", " ", "q2",
     " ", 
    RowBox[{"(", 
     RowBox[{
      RowBox[{"T", "=", "5"}], ",", " ", 
      RowBox[{"R", "=", "3"}], ",", " ", 
      RowBox[{"P", "=", 
       RowBox[{
        RowBox[{"1", " ", "and", " ", "S"}], "=", 
        RowBox[{"0", " ", "assumed"}]}]}]}], ")"}]}], " ", "*)"}], " ", 
  "\[IndentingNewLine]", 
  RowBox[{
   RowBox[{
    RowBox[{
     RowBox[{"Result", "[", 
      RowBox[{"q1_", ",", "q2_"}], "]"}], "=", 
     RowBox[{
      RowBox[{"q1", "*", 
       RowBox[{"(", 
        RowBox[{
         RowBox[{"q2", "*", "3"}], "+", 
         RowBox[{
          RowBox[{"(", 
           RowBox[{"1", "-", "q2"}], ")"}], "*", "0"}]}], ")"}]}], " ", "+", 
      " ", 
      RowBox[{
       RowBox[{"(", 
        RowBox[{"1", "-", "q1"}], ")"}], "*", 
       RowBox[{"(", 
        RowBox[{
         RowBox[{"q2", "*", "5"}], "+", 
         RowBox[{
          RowBox[{"(", 
           RowBox[{"1", "-", "q2"}], ")"}], "*", "1"}]}], ")"}]}]}]}], ";"}], 
   "\[IndentingNewLine]", 
   RowBox[{"(*", "\[IndentingNewLine]", " ", 
    RowBox[{
     RowBox[{
      RowBox[{
      "expected", " ", "number", " ", "of", " ", "games", " ", "in", " ", 
       "one", " ", "cycle", " ", 
       RowBox[{"(", 
        RowBox[{"N", " ", "games"}], ")"}], " ", "of", " ", "the", " ", 
       "agent", " ", "of", " ", "reputation", " ", "q", " ", 
       "\[IndentingNewLine]", 
       RowBox[{"1", "/", "N"}]}], " ", "-", " ", 
      RowBox[{
      "probability", " ", "that", " ", "the", " ", "agent", " ", "will", " ", 
       "be", " ", "chosen", " ", "as", " ", "a", " ", "first", " ", "one"}]}],
      ",", "\[IndentingNewLine]", "  ", 
     RowBox[{
      RowBox[{"n", "/", 
       RowBox[{"(", 
        RowBox[{"N", "-", "1"}], ")"}]}], " ", "-", " ", 
      RowBox[{
      "probability", " ", "that", " ", "the", " ", "agent", " ", "will", " ", 
       "be", " ", "chosen", " ", "as", " ", "a", " ", "second", " ", 
       "one"}]}], ",", "\[IndentingNewLine]", "  ", 
     RowBox[{
      SuperscriptBox[
       RowBox[{"d", "[", "q", "]"}], 
       RowBox[{"n", "-", "1"}]], "  ", "-", " ", 
      RowBox[{
      "probability", " ", "that", " ", "agents", " ", "reputation", " ", "q", 
       " ", "will", " ", "by", " ", "higher", " ", "than", " ", "reputationf",
        " ", "others", " ", "n"}], "-", 
      RowBox[{"1", " ", "agents"}]}]}], " ", "\[IndentingNewLine]", "*)"}], 
   "\[IndentingNewLine]", 
   RowBox[{
    RowBox[{
     RowBox[{"ng1", "[", 
      RowBox[{"q_", ",", "n_"}], "]"}], "=", 
     RowBox[{"Limit", "[", 
      RowBox[{
       RowBox[{"N", "*", 
        RowBox[{"(", 
         RowBox[{"(", 
          RowBox[{"1", "/", "N"}], ")"}], ")"}]}], ",", 
       RowBox[{"N", "\[Rule]", " ", "\[Infinity]"}]}], "]"}]}], ";"}], 
   "\[IndentingNewLine]", 
   RowBox[{
    RowBox[{"ng2", "[", 
     RowBox[{"q_", ",", "n_"}], "]"}], ":=", " ", 
    RowBox[{"Limit", "[", 
     RowBox[{
      RowBox[{"N", "*", 
       RowBox[{"(", 
        RowBox[{
         RowBox[{"(", 
          RowBox[{"N", "-", "1"}], ")"}], "/", "N"}], ")"}], "*", 
       RowBox[{"(", 
        RowBox[{
         RowBox[{"(", 
          RowBox[{"n", "/", 
           RowBox[{"(", 
            RowBox[{"N", "-", "1"}], ")"}]}], ")"}], "*", 
         SuperscriptBox[
          RowBox[{"(", 
           RowBox[{"d", "[", "q", "]"}], ")"}], 
          RowBox[{"n", "-", "1"}]]}], ")"}]}], ",", 
      RowBox[{"N", "\[Rule]", " ", "\[Infinity]"}], ",", " ", 
      RowBox[{"Assumptions", "->", 
       RowBox[{
        RowBox[{"q", "\[Element]", "PositiveReals"}], "&&", " ", 
        RowBox[{"q", "<=", "1"}], "&&", " ", 
        RowBox[{"n", "\[Element]", "PositiveIntegers"}]}]}]}], "]"}]}], 
   "\[IndentingNewLine]", "\[IndentingNewLine]", 
   RowBox[{"(*", " ", 
    RowBox[{
     RowBox[{
     "if", " ", "the", " ", "agent", " ", "will", " ", "be", " ", "the", " ", 
      "first"}], ",", " ", 
     RowBox[{
     "his", " ", "opponent", " ", "will", " ", "have", " ", "reputation", " ",
       "given", " ", "by", " ", "the", " ", "following", " ", 
      "distribution"}]}], " ", "*)"}], "\[IndentingNewLine]", 
   RowBox[{
    RowBox[{
     SubscriptBox["p", "agent"], "[", 
     RowBox[{"q_", ",", "n_"}], "]"}], ":=", 
    RowBox[{"Refine", "[", 
     RowBox[{
      RowBox[{"n", "*", 
       RowBox[{"p", "[", "q", "]"}], "*", 
       SuperscriptBox[
        RowBox[{"(", 
         RowBox[{"d", "[", "q", "]"}], ")"}], 
        RowBox[{"n", "-", "1"}]]}], ",", 
      RowBox[{"Assumptions", "->", 
       RowBox[{
        RowBox[{"q", "\[Element]", "PositiveReals"}], "&&", " ", 
        RowBox[{"q", "<=", "1"}], "&&", " ", 
        RowBox[{"n", "\[Element]", "PositiveIntegers"}]}]}]}], "]"}]}], 
   "\[IndentingNewLine]", "\[IndentingNewLine]", 
   RowBox[{"(*", " ", 
    RowBox[{
    "and", " ", "expected", " ", "income", " ", "from", " ", "this", " ", 
     "game", " ", "is"}], " ", "*)"}], "\[IndentingNewLine]", 
   RowBox[{
    RowBox[{"I1", "[", 
     RowBox[{"q_", ",", "n_"}], "]"}], ":=", 
    RowBox[{"Integrate", "[", 
     RowBox[{
      RowBox[{
       RowBox[{
        SubscriptBox["p", "agent"], "[", 
        RowBox[{"q2", ",", "n"}], "]"}], "*", 
       RowBox[{"Result", "[", 
        RowBox[{"q", ",", "q2"}], "]"}]}], ",", 
      RowBox[{"{", 
       RowBox[{"q2", ",", "0", ",", "1"}], "}"}], ",", 
      RowBox[{"Assumptions", "->", 
       RowBox[{
        RowBox[{
         RowBox[{"{", 
          RowBox[{"q", ",", "q2"}], "}"}], "\[Element]", "PositiveReals"}], "&&", 
        RowBox[{"q", "<=", "1"}], "&&", 
        RowBox[{"n", "\[Element]", "PositiveIntegers"}]}]}]}], "]"}]}], 
   "\[IndentingNewLine]", "\[IndentingNewLine]", 
   RowBox[{"(*", " ", 
    RowBox[{
     RowBox[{
     "if", " ", "the", " ", "agent", " ", "will", " ", "be", " ", "the", " ", 
      "second"}], ",", " ", 
     RowBox[{
     "his", " ", "opponent", " ", "will", " ", "have", " ", "reputation", " ",
       "given", " ", "p", 
      RowBox[{"(", "x", ")"}], " ", "distribution"}]}], "*)"}], 
   "\[IndentingNewLine]", 
   RowBox[{"(*", " ", 
    RowBox[{
    "expected", " ", "income", " ", "trom", " ", "such", " ", "game", " ", 
     RowBox[{"is", ":"}]}], " ", "*)"}], "\[IndentingNewLine]", 
   RowBox[{
    RowBox[{
     RowBox[{"I2", "[", 
      RowBox[{"q_", ",", "n_"}], "]"}], "=", 
     RowBox[{"Integrate", "[", 
      RowBox[{
       RowBox[{
        RowBox[{"Result", "[", 
         RowBox[{"q", ",", "q2"}], "]"}], "*", 
        RowBox[{"p", "[", "q2", "]"}]}], ",", 
       RowBox[{"{", 
        RowBox[{"q2", ",", "0", ",", "1"}], "}"}], ",", 
       RowBox[{"Assumptions", "->", 
        RowBox[{
         RowBox[{
          RowBox[{"{", 
           RowBox[{"q", ",", "q2"}], "}"}], "\[Element]", "PositiveReals"}], "&&", 
         RowBox[{"q", "<=", "1"}], "&&", 
         RowBox[{"n", "\[Element]", "PositiveIntegers"}]}]}]}], "]"}]}], 
    ";"}], "\[IndentingNewLine]", "\[IndentingNewLine]", 
   RowBox[{"(*", " ", 
    RowBox[{
    "the", " ", "total", " ", "expected", " ", "income", " ", "from", " ", 
     "a", " ", "single", " ", "game"}], " ", "*)"}], "\[IndentingNewLine]", 
   RowBox[{
    RowBox[{"Income", "[", 
     RowBox[{"q_", ",", "n_"}], "]"}], "=", 
    RowBox[{
     RowBox[{
      RowBox[{"ng1", "[", 
       RowBox[{"q", ",", "n"}], "]"}], "*", 
      RowBox[{"I1", "[", 
       RowBox[{"q", ",", "n"}], "]"}]}], " ", "+", " ", 
     RowBox[{
      RowBox[{"ng2", "[", 
       RowBox[{"q", ",", "n"}], "]"}], "*", 
      RowBox[{"I2", "[", 
       RowBox[{"q", ",", "n"}], "]"}]}]}]}]}]}]], "Input",
 CellChangeTimes->{{3.63436493172945*^9, 3.634365163008604*^9}, {
   3.6343651992238703`*^9, 3.634365263497447*^9}, {3.634365324037294*^9, 
   3.6343653921464443`*^9}, {3.634366764341757*^9, 3.6343668252511*^9}, {
   3.634366877453043*^9, 3.6343669677379436`*^9}, {3.634367017027894*^9, 
   3.6343670507889223`*^9}, {3.634367086375063*^9, 3.6343671675130453`*^9}, {
   3.634367461666647*^9, 3.634367508401217*^9}, {3.6343680735455723`*^9, 
   3.634368609831847*^9}, {3.6343686729355097`*^9, 3.6343690388025293`*^9}, {
   3.634369075240279*^9, 3.634369082868236*^9}, {3.6343691185893917`*^9, 
   3.634369175146398*^9}, {3.634369432919697*^9, 3.634369475767686*^9}, {
   3.6346142183569117`*^9, 3.634614267832539*^9}, {3.634615001315503*^9, 
   3.6346152070642138`*^9}, {3.634615244595112*^9, 3.634615258894017*^9}, {
   3.634615294839818*^9, 3.6346154248830013`*^9}, {3.634616519247772*^9, 
   3.63461656320477*^9}, {3.634638001391238*^9, 3.634638095997326*^9}, {
   3.6346381902418213`*^9, 3.634638190894135*^9}, {3.6346382708963327`*^9, 
   3.6346383081468973`*^9}, {3.635146733447566*^9, 3.635147024732604*^9}, {
   3.6351470882526217`*^9, 3.635147093270447*^9}, {3.6351471454392443`*^9, 
   3.6351471621805573`*^9}, {3.635147210366324*^9, 3.6351472363202667`*^9}, {
   3.635147371506619*^9, 3.635147416012005*^9}, {3.635147561762364*^9, 
   3.635147591012903*^9}, {3.63514765641181*^9, 3.63514766923696*^9}, {
   3.6351521057595987`*^9, 3.63515216790781*^9}, {3.635152322678566*^9, 
   3.635152345179616*^9}, {3.6351534454752693`*^9, 3.635153522811418*^9}, 
   3.635153897304118*^9, {3.6351546212123137`*^9, 3.635154666123664*^9}, {
   3.63515476751289*^9, 3.635154768243865*^9}, {3.6352318046908693`*^9, 
   3.6352318564689283`*^9}, {3.63523191556048*^9, 3.635231985911038*^9}, {
   3.635232057964528*^9, 3.635232058563055*^9}, {3.63523230766182*^9, 
   3.635232308722728*^9}, {3.954907920355295*^9, 3.954907953779965*^9}, {
   3.9549080433648653`*^9, 3.954908045316043*^9}, 3.954916783713901*^9, {
   3.9549172444165897`*^9, 3.954917244686792*^9}, {3.954979766343309*^9, 
   3.9549798218951273`*^9}, {3.95498103829692*^9, 3.954981043351832*^9}, {
   3.9549821968549147`*^9, 3.9549822269023647`*^9}, {3.954994963405676*^9, 
   3.954995007675886*^9}, {3.955077786983054*^9, 3.955077798328745*^9}, 
   3.9550781182685003`*^9, {3.95507820904784*^9, 3.9550782642824183`*^9}, {
   3.955097254009997*^9, 3.955097255514398*^9}, {3.955097365113278*^9, 
   3.9550973709295187`*^9}, {3.955097735985516*^9, 3.955097736769895*^9}, {
   3.955097810548327*^9, 3.955097843744336*^9}, {3.955098641524662*^9, 
   3.9550992514390097`*^9}, 3.9550993052196074`*^9, {3.9550993495940638`*^9, 
   3.955099379282064*^9}, 3.955100070269329*^9},
 CellLabel->"In[5]:=",ExpressionUUID->"2d0a14c9-ea94-40a0-82cf-940d0997b819"],

Cell[BoxData[
 RowBox[{
  RowBox[{
   RowBox[{"-", 
    FractionBox["3", "2"]}], " ", "n", " ", 
   RowBox[{"(", 
    RowBox[{
     RowBox[{"-", "2"}], "+", "q"}], ")"}], " ", 
   SuperscriptBox[
    RowBox[{"(", 
     RowBox[{
      RowBox[{"3", " ", 
       SuperscriptBox["q", "2"]}], "-", 
      RowBox[{"2", " ", 
       SuperscriptBox["q", "3"]}]}], ")"}], 
    RowBox[{
     RowBox[{"-", "1"}], "+", "n"}]]}], "+", 
  RowBox[{"2", " ", 
   SuperscriptBox["3", "n"], " ", "n", " ", 
   RowBox[{"(", 
    RowBox[{
     RowBox[{
      RowBox[{"-", 
       SuperscriptBox[
        RowBox[{"(", 
         FractionBox["9", "4"], ")"}], "n"]}], " ", 
      RowBox[{"(", 
       RowBox[{
        RowBox[{"-", "1"}], "+", "q"}], ")"}], " ", 
      RowBox[{"Beta", "[", 
       RowBox[{
        FractionBox["2", "3"], ",", 
        RowBox[{"2", " ", "n"}], ",", "n"}], "]"}]}], "+", 
     RowBox[{
      RowBox[{"(", 
       RowBox[{
        RowBox[{"-", "4"}], "+", "q"}], ")"}], " ", 
      RowBox[{"Gamma", "[", 
       RowBox[{"2", "+", 
        RowBox[{"2", " ", "n"}]}], "]"}], " ", 
      RowBox[{"Hypergeometric2F1Regularized", "[", 
       RowBox[{
        RowBox[{"1", "-", "n"}], ",", 
        RowBox[{"2", " ", 
         RowBox[{"(", 
          RowBox[{"1", "+", "n"}], ")"}]}], ",", 
        RowBox[{"3", "+", 
         RowBox[{"2", " ", "n"}]}], ",", 
        FractionBox["2", "3"]}], "]"}]}], "+", 
     RowBox[{"3", " ", 
      RowBox[{"Gamma", "[", 
       RowBox[{"1", "+", 
        RowBox[{"2", " ", "n"}]}], "]"}], " ", 
      RowBox[{"Hypergeometric2F1Regularized", "[", 
       RowBox[{
        RowBox[{"1", "-", "n"}], ",", 
        RowBox[{"1", "+", 
         RowBox[{"2", " ", "n"}]}], ",", 
        RowBox[{"2", " ", 
         RowBox[{"(", 
          RowBox[{"1", "+", "n"}], ")"}]}], ",", 
        FractionBox["2", "3"]}], "]"}]}]}], ")"}]}]}]], "Output",
 CellChangeTimes->{3.9551000766183043`*^9, 3.955100175610962*^9, 
  3.955186161224214*^9, 3.955186293239414*^9, 3.957607982291078*^9},
 CellLabel->"Out[11]=",ExpressionUUID->"169021c9-9ff6-4ddb-a8d9-0cf52a879096"]
}, Open  ]],

Cell[CellGroupData[{

Cell[BoxData[{
 RowBox[{"Income", "[", 
  RowBox[{"q", ",", "1"}], "]"}], "\[IndentingNewLine]", 
 RowBox[{"Maximize", "[", 
  RowBox[{
   RowBox[{"{", 
    RowBox[{
     RowBox[{"Income", "[", 
      RowBox[{"q", ",", "1"}], "]"}], ",", 
     RowBox[{
      RowBox[{"q", ">=", "0"}], "&&", 
      RowBox[{"q", "<=", "1"}]}]}], "}"}], ",", "q"}], 
  "]"}], "\[IndentingNewLine]", 
 RowBox[{"Minimize", "[", 
  RowBox[{
   RowBox[{"{", 
    RowBox[{
     RowBox[{"Income", "[", 
      RowBox[{"q", ",", "1"}], "]"}], ",", 
     RowBox[{
      RowBox[{"q", ">=", "0"}], "&&", 
      RowBox[{"q", "<=", "1"}]}]}], "}"}], ",", "q"}], "]"}]}], "Input",
 CellChangeTimes->{{3.954915879228026*^9, 3.954915880028166*^9}, {
  3.954999458028681*^9, 3.9549994600579967`*^9}, {3.954999515967877*^9, 
  3.954999557482354*^9}, {3.954999590573738*^9, 3.954999590923442*^9}, {
  3.955077905497795*^9, 3.9550779376597433`*^9}, {3.955078676442503*^9, 
  3.955078677492811*^9}, {3.955096843802082*^9, 3.955096851615756*^9}, {
  3.955096907962562*^9, 3.95509690911309*^9}, {3.955097515169175*^9, 
  3.955097534743861*^9}},
 CellLabel->"In[12]:=",ExpressionUUID->"176b1a6a-66b0-4861-a7fb-44d42155bc45"],

Cell[BoxData[
 RowBox[{
  RowBox[{"6", " ", 
   RowBox[{"(", 
    RowBox[{"1", "+", 
     FractionBox[
      RowBox[{"1", "-", "q"}], "2"], "+", 
     RowBox[{
      FractionBox["1", "4"], " ", 
      RowBox[{"(", 
       RowBox[{
        RowBox[{"-", "4"}], "+", "q"}], ")"}]}]}], ")"}]}], "-", 
  RowBox[{
   FractionBox["3", "2"], " ", 
   RowBox[{"(", 
    RowBox[{
     RowBox[{"-", "2"}], "+", "q"}], ")"}]}]}]], "Output",
 CellChangeTimes->{
  3.9549160905595417`*^9, 3.9549163853528347`*^9, 3.954999398144272*^9, 
   3.9549994610360193`*^9, {3.9549995320354843`*^9, 3.954999559049983*^9}, 
   3.954999591730476*^9, 3.95507788772971*^9, 3.9550779181982927`*^9, 
   3.9550779487163897`*^9, 3.9550786652200403`*^9, 3.9550787376141367`*^9, 
   3.955096852453624*^9, 3.955096909890667*^9, 3.955097191007223*^9, {
   3.955097516328574*^9, 3.9550975354670467`*^9}, 3.955098025743051*^9, 
   3.95509931157465*^9, 3.955099388873234*^9, 3.955099441330089*^9, 
   3.9550994974956713`*^9, 3.955099891946952*^9, 3.955100106764892*^9, 
   3.95510017578717*^9, 3.955186161266757*^9, 3.9551862932798643`*^9, 
   3.9576079824014196`*^9},
 CellLabel->"Out[12]=",ExpressionUUID->"ec425fd6-6c3f-41c9-af52-8721e989cb49"],

Cell[BoxData[
 RowBox[{"{", 
  RowBox[{"6", ",", 
   RowBox[{"{", 
    RowBox[{"q", "\[Rule]", "0"}], "}"}]}], "}"}]], "Output",
 CellChangeTimes->{
  3.9549160905595417`*^9, 3.9549163853528347`*^9, 3.954999398144272*^9, 
   3.9549994610360193`*^9, {3.9549995320354843`*^9, 3.954999559049983*^9}, 
   3.954999591730476*^9, 3.95507788772971*^9, 3.9550779181982927`*^9, 
   3.9550779487163897`*^9, 3.9550786652200403`*^9, 3.9550787376141367`*^9, 
   3.955096852453624*^9, 3.955096909890667*^9, 3.955097191007223*^9, {
   3.955097516328574*^9, 3.9550975354670467`*^9}, 3.955098025743051*^9, 
   3.95509931157465*^9, 3.955099388873234*^9, 3.955099441330089*^9, 
   3.9550994974956713`*^9, 3.955099891946952*^9, 3.955100106764892*^9, 
   3.95510017578717*^9, 3.955186161266757*^9, 3.9551862932798643`*^9, 
   3.9576079824464407`*^9},
 CellLabel->"Out[13]=",ExpressionUUID->"269d1bd6-2326-4ed8-8044-769ddd940038"],

Cell[BoxData[
 RowBox[{"{", 
  RowBox[{"3", ",", 
   RowBox[{"{", 
    RowBox[{"q", "\[Rule]", "1"}], "}"}]}], "}"}]], "Output",
 CellChangeTimes->{
  3.9549160905595417`*^9, 3.9549163853528347`*^9, 3.954999398144272*^9, 
   3.9549994610360193`*^9, {3.9549995320354843`*^9, 3.954999559049983*^9}, 
   3.954999591730476*^9, 3.95507788772971*^9, 3.9550779181982927`*^9, 
   3.9550779487163897`*^9, 3.9550786652200403`*^9, 3.9550787376141367`*^9, 
   3.955096852453624*^9, 3.955096909890667*^9, 3.955097191007223*^9, {
   3.955097516328574*^9, 3.9550975354670467`*^9}, 3.955098025743051*^9, 
   3.95509931157465*^9, 3.955099388873234*^9, 3.955099441330089*^9, 
   3.9550994974956713`*^9, 3.955099891946952*^9, 3.955100106764892*^9, 
   3.95510017578717*^9, 3.955186161266757*^9, 3.9551862932798643`*^9, 
   3.9576079824464407`*^9},
 CellLabel->"Out[14]=",ExpressionUUID->"af828b65-cd78-44b5-88fa-dc208209bdbc"]
}, Open  ]],

Cell[CellGroupData[{

Cell[BoxData[{
 RowBox[{"Income", "[", 
  RowBox[{"q", ",", "2"}], "]"}], "\[IndentingNewLine]", 
 RowBox[{"Maximize", "[", 
  RowBox[{
   RowBox[{"{", 
    RowBox[{
     RowBox[{"Income", "[", 
      RowBox[{"q", ",", "2"}], "]"}], ",", 
     RowBox[{
      RowBox[{"q", ">=", "0"}], "&&", 
      RowBox[{"q", "<=", "1"}]}]}], "}"}], ",", "q"}], 
  "]"}], "\[IndentingNewLine]", 
 RowBox[{"Minimize", "[", 
  RowBox[{
   RowBox[{"{", 
    RowBox[{
     RowBox[{"Income", "[", 
      RowBox[{"q", ",", "2"}], "]"}], ",", 
     RowBox[{
      RowBox[{"q", ">=", "0"}], "&&", 
      RowBox[{"q", "<=", "1"}]}]}], "}"}], ",", "q"}], "]"}]}], "Input",
 CellChangeTimes->{{3.954908899970296*^9, 3.954908944882409*^9}, {
   3.954909383090151*^9, 3.9549094121620407`*^9}, {3.9549094809961147`*^9, 
   3.954909495531061*^9}, {3.9549095553965893`*^9, 3.954909598801453*^9}, 
   3.9549160984143763`*^9, {3.955078691763487*^9, 3.955078717109765*^9}, {
   3.955097547640235*^9, 3.955097589517852*^9}},
 CellLabel->"In[15]:=",ExpressionUUID->"abccabdb-daad-4195-b0cb-e5a100e6567f"],

Cell[BoxData[
 RowBox[{
  RowBox[{"36", " ", 
   RowBox[{"(", 
    RowBox[{
     FractionBox["4", "15"], "+", 
     RowBox[{
      FractionBox["1", "14"], " ", 
      RowBox[{"(", 
       RowBox[{
        RowBox[{"-", "4"}], "+", "q"}], ")"}]}], "-", 
     RowBox[{
      FractionBox["7", "60"], " ", 
      RowBox[{"(", 
       RowBox[{
        RowBox[{"-", "1"}], "+", "q"}], ")"}]}]}], ")"}]}], "-", 
  RowBox[{"3", " ", 
   RowBox[{"(", 
    RowBox[{
     RowBox[{"-", "2"}], "+", "q"}], ")"}], " ", 
   RowBox[{"(", 
    RowBox[{
     RowBox[{"3", " ", 
      SuperscriptBox["q", "2"]}], "-", 
     RowBox[{"2", " ", 
      SuperscriptBox["q", "3"]}]}], ")"}]}]}]], "Output",
 CellChangeTimes->{
  3.954908909204145*^9, 3.954908946294814*^9, 3.954909373067739*^9, 
   3.9549094166991796`*^9, 3.954909496413085*^9, {3.954909556951494*^9, 
   3.954909599609481*^9}, 3.9549160992517433`*^9, 3.954916387477717*^9, 
   3.9550787489445353`*^9, {3.9550975765011053`*^9, 3.955097590626691*^9}, 
   3.955098027407165*^9, 3.9550994444640217`*^9, 3.9550994993292933`*^9, 
   3.955099895462102*^9, 3.955100111230702*^9, 3.95510017588065*^9, 
   3.955186161292985*^9, 3.95518629332615*^9, 3.9576079825010347`*^9},
 CellLabel->"Out[15]=",ExpressionUUID->"16724a3a-377a-49b0-bae9-08362214e4c9"],

Cell[BoxData[
 RowBox[{"{", 
  RowBox[{
   RowBox[{
    FractionBox["3", "35"], " ", 
    RowBox[{"(", 
     RowBox[{"41", "-", 
      RowBox[{"19", " ", 
       InterpretationBox[
        TemplateBox[{"Root",TemplateBox[{"\"0.753\"", 
            DynamicBox[
             FEPrivate`FrontEndResource[
             "FEExpressions", "NumericalApproximationElider"]]}, 
           "RowDefault"],TagBox[
           RowBox[{"Root", "[", 
             RowBox[{
               RowBox[{
                 RowBox[{
                   RowBox[{"-", "19"}], "+", 
                   RowBox[{"420", " ", "#1"}], "-", 
                   RowBox[{"735", " ", 
                    SuperscriptBox["#1", "2"]}], "+", 
                   RowBox[{"280", " ", 
                    SuperscriptBox["#1", "3"]}]}], "&"}], ",", "2"}], "]"}], 
           Short[#, 7]& ],0.7532685144878659},
         "NumericalApproximation"],
        Root[-19 + 420 # - 735 #^2 + 280 #^3& , 2, 0]]}], "+", 
      RowBox[{"210", " ", 
       SuperscriptBox[
        InterpretationBox[
         TemplateBox[{"Root",TemplateBox[{"\"0.753\"", 
             DynamicBox[
              FEPrivate`FrontEndResource[
              "FEExpressions", "NumericalApproximationElider"]]}, 
            "RowDefault"],TagBox[
            RowBox[{"Root", "[", 
              RowBox[{
                RowBox[{
                  RowBox[{
                    RowBox[{"-", "19"}], "+", 
                    RowBox[{"420", " ", "#1"}], "-", 
                    RowBox[{"735", " ", 
                    SuperscriptBox["#1", "2"]}], "+", 
                    RowBox[{"280", " ", 
                    SuperscriptBox["#1", "3"]}]}], "&"}], ",", "2"}], "]"}], 
            Short[#, 7]& ],0.7532685144878659},
          "NumericalApproximation"],
         Root[-19 + 420 # - 735 #^2 + 280 #^3& , 2, 0]], "2"]}], "-", 
      RowBox[{"245", " ", 
       SuperscriptBox[
        InterpretationBox[
         TemplateBox[{"Root",TemplateBox[{"\"0.753\"", 
             DynamicBox[
              FEPrivate`FrontEndResource[
              "FEExpressions", "NumericalApproximationElider"]]}, 
            "RowDefault"],TagBox[
            RowBox[{"Root", "[", 
              RowBox[{
                RowBox[{
                  RowBox[{
                    RowBox[{"-", "19"}], "+", 
                    RowBox[{"420", " ", "#1"}], "-", 
                    RowBox[{"735", " ", 
                    SuperscriptBox["#1", "2"]}], "+", 
                    RowBox[{"280", " ", 
                    SuperscriptBox["#1", "3"]}]}], "&"}], ",", "2"}], "]"}], 
            Short[#, 7]& ],0.7532685144878659},
          "NumericalApproximation"],
         Root[-19 + 420 # - 735 #^2 + 280 #^3& , 2, 0]], "3"]}], "+", 
      RowBox[{"70", " ", 
       SuperscriptBox[
        InterpretationBox[
         TemplateBox[{"Root",TemplateBox[{"\"0.753\"", 
             DynamicBox[
              FEPrivate`FrontEndResource[
              "FEExpressions", "NumericalApproximationElider"]]}, 
            "RowDefault"],TagBox[
            RowBox[{"Root", "[", 
              RowBox[{
                RowBox[{
                  RowBox[{
                    RowBox[{"-", "19"}], "+", 
                    RowBox[{"420", " ", "#1"}], "-", 
                    RowBox[{"735", " ", 
                    SuperscriptBox["#1", "2"]}], "+", 
                    RowBox[{"280", " ", 
                    SuperscriptBox["#1", "3"]}]}], "&"}], ",", "2"}], "]"}], 
            Short[#, 7]& ],0.7532685144878659},
          "NumericalApproximation"],
         Root[-19 + 420 # - 735 #^2 + 280 #^3& , 2, 0]], "4"]}]}], ")"}]}], 
   ",", 
   RowBox[{"{", 
    RowBox[{"q", "\[Rule]", 
     InterpretationBox[
      TemplateBox[{"Root",TemplateBox[{"\"0.753\"", 
          DynamicBox[
           FEPrivate`FrontEndResource[
           "FEExpressions", "NumericalApproximationElider"]]}, "RowDefault"],
        TagBox[
         RowBox[{"Root", "[", 
           RowBox[{
             RowBox[{
               RowBox[{
                 RowBox[{"-", "19"}], "+", 
                 RowBox[{"420", " ", "#1"}], "-", 
                 RowBox[{"735", " ", 
                   SuperscriptBox["#1", "2"]}], "+", 
                 RowBox[{"280", " ", 
                   SuperscriptBox["#1", "3"]}]}], "&"}], ",", "2"}], "]"}], 
         Short[#, 7]& ],0.7532685144878659},
       "NumericalApproximation"],
      Root[-19 + 420 # - 735 #^2 + 280 #^3& , 2, 0]]}], "}"}]}], 
  "}"}]], "Output",
 CellChangeTimes->{
  3.954908909204145*^9, 3.954908946294814*^9, 3.954909373067739*^9, 
   3.9549094166991796`*^9, 3.954909496413085*^9, {3.954909556951494*^9, 
   3.954909599609481*^9}, 3.9549160992517433`*^9, 3.954916387477717*^9, 
   3.9550787489445353`*^9, {3.9550975765011053`*^9, 3.955097590626691*^9}, 
   3.955098027407165*^9, 3.9550994444640217`*^9, 3.9550994993292933`*^9, 
   3.955099895462102*^9, 3.955100111230702*^9, 3.95510017588065*^9, 
   3.955186161292985*^9, 3.95518629332615*^9, 3.957607982626175*^9},
 CellLabel->"Out[16]=",ExpressionUUID->"17b0e418-2ca0-482b-9a7f-4a7579a3b319"],

Cell[BoxData[
 RowBox[{"{", 
  RowBox[{
   RowBox[{
    FractionBox["3", "35"], " ", 
    RowBox[{"(", 
     RowBox[{"41", "-", 
      RowBox[{"19", " ", 
       InterpretationBox[
        TemplateBox[{"Root",TemplateBox[{"\"0.0494\"", 
            DynamicBox[
             FEPrivate`FrontEndResource[
             "FEExpressions", "NumericalApproximationElider"]]}, 
           "RowDefault"],TagBox[
           RowBox[{"Root", "[", 
             RowBox[{
               RowBox[{
                 RowBox[{
                   RowBox[{"-", "19"}], "+", 
                   RowBox[{"420", " ", "#1"}], "-", 
                   RowBox[{"735", " ", 
                    SuperscriptBox["#1", "2"]}], "+", 
                   RowBox[{"280", " ", 
                    SuperscriptBox["#1", "3"]}]}], "&"}], ",", "1"}], "]"}], 
           Short[#, 7]& ],0.04943408488488244},
         "NumericalApproximation"],
        Root[-19 + 420 # - 735 #^2 + 280 #^3& , 1, 0]]}], "+", 
      RowBox[{"210", " ", 
       SuperscriptBox[
        InterpretationBox[
         TemplateBox[{"Root",TemplateBox[{"\"0.0494\"", 
             DynamicBox[
              FEPrivate`FrontEndResource[
              "FEExpressions", "NumericalApproximationElider"]]}, 
            "RowDefault"],TagBox[
            RowBox[{"Root", "[", 
              RowBox[{
                RowBox[{
                  RowBox[{
                    RowBox[{"-", "19"}], "+", 
                    RowBox[{"420", " ", "#1"}], "-", 
                    RowBox[{"735", " ", 
                    SuperscriptBox["#1", "2"]}], "+", 
                    RowBox[{"280", " ", 
                    SuperscriptBox["#1", "3"]}]}], "&"}], ",", "1"}], "]"}], 
            Short[#, 7]& ],0.04943408488488244},
          "NumericalApproximation"],
         Root[-19 + 420 # - 735 #^2 + 280 #^3& , 1, 0]], "2"]}], "-", 
      RowBox[{"245", " ", 
       SuperscriptBox[
        InterpretationBox[
         TemplateBox[{"Root",TemplateBox[{"\"0.0494\"", 
             DynamicBox[
              FEPrivate`FrontEndResource[
              "FEExpressions", "NumericalApproximationElider"]]}, 
            "RowDefault"],TagBox[
            RowBox[{"Root", "[", 
              RowBox[{
                RowBox[{
                  RowBox[{
                    RowBox[{"-", "19"}], "+", 
                    RowBox[{"420", " ", "#1"}], "-", 
                    RowBox[{"735", " ", 
                    SuperscriptBox["#1", "2"]}], "+", 
                    RowBox[{"280", " ", 
                    SuperscriptBox["#1", "3"]}]}], "&"}], ",", "1"}], "]"}], 
            Short[#, 7]& ],0.04943408488488244},
          "NumericalApproximation"],
         Root[-19 + 420 # - 735 #^2 + 280 #^3& , 1, 0]], "3"]}], "+", 
      RowBox[{"70", " ", 
       SuperscriptBox[
        InterpretationBox[
         TemplateBox[{"Root",TemplateBox[{"\"0.0494\"", 
             DynamicBox[
              FEPrivate`FrontEndResource[
              "FEExpressions", "NumericalApproximationElider"]]}, 
            "RowDefault"],TagBox[
            RowBox[{"Root", "[", 
              RowBox[{
                RowBox[{
                  RowBox[{
                    RowBox[{"-", "19"}], "+", 
                    RowBox[{"420", " ", "#1"}], "-", 
                    RowBox[{"735", " ", 
                    SuperscriptBox["#1", "2"]}], "+", 
                    RowBox[{"280", " ", 
                    SuperscriptBox["#1", "3"]}]}], "&"}], ",", "1"}], "]"}], 
            Short[#, 7]& ],0.04943408488488244},
          "NumericalApproximation"],
         Root[-19 + 420 # - 735 #^2 + 280 #^3& , 1, 0]], "4"]}]}], ")"}]}], 
   ",", 
   RowBox[{"{", 
    RowBox[{"q", "\[Rule]", 
     InterpretationBox[
      TemplateBox[{"Root",TemplateBox[{"\"0.0494\"", 
          DynamicBox[
           FEPrivate`FrontEndResource[
           "FEExpressions", "NumericalApproximationElider"]]}, "RowDefault"],
        TagBox[
         RowBox[{"Root", "[", 
           RowBox[{
             RowBox[{
               RowBox[{
                 RowBox[{"-", "19"}], "+", 
                 RowBox[{"420", " ", "#1"}], "-", 
                 RowBox[{"735", " ", 
                   SuperscriptBox["#1", "2"]}], "+", 
                 RowBox[{"280", " ", 
                   SuperscriptBox["#1", "3"]}]}], "&"}], ",", "1"}], "]"}], 
         Short[#, 7]& ],0.04943408488488244},
       "NumericalApproximation"],
      Root[-19 + 420 # - 735 #^2 + 280 #^3& , 1, 0]]}], "}"}]}], 
  "}"}]], "Output",
 CellChangeTimes->{
  3.954908909204145*^9, 3.954908946294814*^9, 3.954909373067739*^9, 
   3.9549094166991796`*^9, 3.954909496413085*^9, {3.954909556951494*^9, 
   3.954909599609481*^9}, 3.9549160992517433`*^9, 3.954916387477717*^9, 
   3.9550787489445353`*^9, {3.9550975765011053`*^9, 3.955097590626691*^9}, 
   3.955098027407165*^9, 3.9550994444640217`*^9, 3.9550994993292933`*^9, 
   3.955099895462102*^9, 3.955100111230702*^9, 3.95510017588065*^9, 
   3.955186161292985*^9, 3.95518629332615*^9, 3.957607982687478*^9},
 CellLabel->"Out[17]=",ExpressionUUID->"55856e20-f447-49d6-ba34-01229bf5155a"]
}, Open  ]],

Cell[CellGroupData[{

Cell[BoxData[{
 RowBox[{"Income", "[", 
  RowBox[{"q", ",", "3"}], "]"}], "\[IndentingNewLine]", 
 RowBox[{"Maximize", "[", 
  RowBox[{
   RowBox[{"{", 
    RowBox[{
     RowBox[{"Income", "[", 
      RowBox[{"q", ",", "3"}], "]"}], ",", 
     RowBox[{
      RowBox[{"q", ">=", "0"}], "&&", 
      RowBox[{"q", "<=", "1"}]}]}], "}"}], ",", "q"}], 
  "]"}], "\[IndentingNewLine]", 
 RowBox[{"Minimize", "[", 
  RowBox[{
   RowBox[{"{", 
    RowBox[{
     RowBox[{"Income", "[", 
      RowBox[{"q", ",", "3"}], "]"}], ",", 
     RowBox[{
      RowBox[{"q", ">=", "0"}], "&&", 
      RowBox[{"q", "<=", "1"}]}]}], "}"}], ",", "q"}], "]"}]}], "Input",
 CellChangeTimes->{{3.954909797825863*^9, 3.954909798401889*^9}, {
  3.9550787463186073`*^9, 3.955078763404797*^9}, {3.9550976068640003`*^9, 
  3.9550976289760323`*^9}, {3.9550979344951572`*^9, 3.955097937411886*^9}},
 CellLabel->"In[18]:=",ExpressionUUID->"c6277eaa-d78b-4ea8-bb05-4cfb9c653f31"],

Cell[BoxData[
 RowBox[{
  RowBox[{"162", " ", 
   RowBox[{"(", 
    RowBox[{
     FractionBox["29", "378"], "+", 
     FractionBox[
      RowBox[{"23", " ", 
       RowBox[{"(", 
        RowBox[{
         RowBox[{"-", "4"}], "+", "q"}], ")"}]}], "1080"], "-", 
     RowBox[{
      FractionBox["2", "63"], " ", 
      RowBox[{"(", 
       RowBox[{
        RowBox[{"-", "1"}], "+", "q"}], ")"}]}]}], ")"}]}], "-", 
  RowBox[{
   FractionBox["9", "2"], " ", 
   RowBox[{"(", 
    RowBox[{
     RowBox[{"-", "2"}], "+", "q"}], ")"}], " ", 
   SuperscriptBox[
    RowBox[{"(", 
     RowBox[{
      RowBox[{"3", " ", 
       SuperscriptBox["q", "2"]}], "-", 
      RowBox[{"2", " ", 
       SuperscriptBox["q", "3"]}]}], ")"}], "2"]}]}]], "Output",
 CellChangeTimes->{3.95490979912116*^9, 3.954915889719145*^9, 
  3.954916104012747*^9, 3.954916388947609*^9, 3.9550787647473392`*^9, 
  3.955097629785179*^9, 3.955098029128636*^9, 3.955099447416912*^9, 
  3.955099500665122*^9, 3.955099897139731*^9, 3.9551001124879313`*^9, 
  3.95510017640731*^9, 3.955186161365185*^9, 3.95518629341924*^9, 
  3.9576079827463336`*^9},
 CellLabel->"Out[18]=",ExpressionUUID->"ebba292f-217b-438c-b706-dfdd6d26dedf"],

Cell[BoxData[
 RowBox[{"{", 
  RowBox[{
   RowBox[{
    RowBox[{"-", 
     FractionBox["3", "140"]}], " ", 
    RowBox[{"(", 
     RowBox[{
      RowBox[{"-", "176"}], "+", 
      RowBox[{"79", " ", 
       InterpretationBox[
        TemplateBox[{"Root",TemplateBox[{"\"0.886\"", 
            DynamicBox[
             FEPrivate`FrontEndResource[
             "FEExpressions", "NumericalApproximationElider"]]}, 
           "RowDefault"],TagBox[
           RowBox[{"Root", "[", 
             RowBox[{
               RowBox[{
                 RowBox[{"79", "-", 
                   RowBox[{"15120", " ", 
                    SuperscriptBox["#1", "3"]}], "+", 
                   RowBox[{"34650", " ", 
                    SuperscriptBox["#1", "4"]}], "-", 
                   RowBox[{"25200", " ", 
                    SuperscriptBox["#1", "5"]}], "+", 
                   RowBox[{"5880", " ", 
                    SuperscriptBox["#1", "6"]}]}], "&"}], ",", "2"}], "]"}], 
           Short[#, 7]& ],0.8856634012941114},
         "NumericalApproximation"],
        Root[79 - 15120 #^3 + 34650 #^4 - 25200 #^5 + 5880 #^6& , 2, 0]]}], 
      "-", 
      RowBox[{"3780", " ", 
       SuperscriptBox[
        InterpretationBox[
         TemplateBox[{"Root",TemplateBox[{"\"0.886\"", 
             DynamicBox[
              FEPrivate`FrontEndResource[
              "FEExpressions", "NumericalApproximationElider"]]}, 
            "RowDefault"],TagBox[
            RowBox[{"Root", "[", 
              RowBox[{
                RowBox[{
                  RowBox[{"79", "-", 
                    RowBox[{"15120", " ", 
                    SuperscriptBox["#1", "3"]}], "+", 
                    RowBox[{"34650", " ", 
                    SuperscriptBox["#1", "4"]}], "-", 
                    RowBox[{"25200", " ", 
                    SuperscriptBox["#1", "5"]}], "+", 
                    RowBox[{"5880", " ", 
                    SuperscriptBox["#1", "6"]}]}], "&"}], ",", "2"}], "]"}], 
            Short[#, 7]& ],0.8856634012941114},
          "NumericalApproximation"],
         Root[79 - 15120 #^3 + 34650 #^4 - 25200 #^5 + 5880 #^6& , 2, 0]], 
        "4"]}], "+", 
      RowBox[{"6930", " ", 
       SuperscriptBox[
        InterpretationBox[
         TemplateBox[{"Root",TemplateBox[{"\"0.886\"", 
             DynamicBox[
              FEPrivate`FrontEndResource[
              "FEExpressions", "NumericalApproximationElider"]]}, 
            "RowDefault"],TagBox[
            RowBox[{"Root", "[", 
              RowBox[{
                RowBox[{
                  RowBox[{"79", "-", 
                    RowBox[{"15120", " ", 
                    SuperscriptBox["#1", "3"]}], "+", 
                    RowBox[{"34650", " ", 
                    SuperscriptBox["#1", "4"]}], "-", 
                    RowBox[{"25200", " ", 
                    SuperscriptBox["#1", "5"]}], "+", 
                    RowBox[{"5880", " ", 
                    SuperscriptBox["#1", "6"]}]}], "&"}], ",", "2"}], "]"}], 
            Short[#, 7]& ],0.8856634012941114},
          "NumericalApproximation"],
         Root[79 - 15120 #^3 + 34650 #^4 - 25200 #^5 + 5880 #^6& , 2, 0]], 
        "5"]}], "-", 
      RowBox[{"4200", " ", 
       SuperscriptBox[
        InterpretationBox[
         TemplateBox[{"Root",TemplateBox[{"\"0.886\"", 
             DynamicBox[
              FEPrivate`FrontEndResource[
              "FEExpressions", "NumericalApproximationElider"]]}, 
            "RowDefault"],TagBox[
            RowBox[{"Root", "[", 
              RowBox[{
                RowBox[{
                  RowBox[{"79", "-", 
                    RowBox[{"15120", " ", 
                    SuperscriptBox["#1", "3"]}], "+", 
                    RowBox[{"34650", " ", 
                    SuperscriptBox["#1", "4"]}], "-", 
                    RowBox[{"25200", " ", 
                    SuperscriptBox["#1", "5"]}], "+", 
                    RowBox[{"5880", " ", 
                    SuperscriptBox["#1", "6"]}]}], "&"}], ",", "2"}], "]"}], 
            Short[#, 7]& ],0.8856634012941114},
          "NumericalApproximation"],
         Root[79 - 15120 #^3 + 34650 #^4 - 25200 #^5 + 5880 #^6& , 2, 0]], 
        "6"]}], "+", 
      RowBox[{"840", " ", 
       SuperscriptBox[
        InterpretationBox[
         TemplateBox[{"Root",TemplateBox[{"\"0.886\"", 
             DynamicBox[
              FEPrivate`FrontEndResource[
              "FEExpressions", "NumericalApproximationElider"]]}, 
            "RowDefault"],TagBox[
            RowBox[{"Root", "[", 
              RowBox[{
                RowBox[{
                  RowBox[{"79", "-", 
                    RowBox[{"15120", " ", 
                    SuperscriptBox["#1", "3"]}], "+", 
                    RowBox[{"34650", " ", 
                    SuperscriptBox["#1", "4"]}], "-", 
                    RowBox[{"25200", " ", 
                    SuperscriptBox["#1", "5"]}], "+", 
                    RowBox[{"5880", " ", 
                    SuperscriptBox["#1", "6"]}]}], "&"}], ",", "2"}], "]"}], 
            Short[#, 7]& ],0.8856634012941114},
          "NumericalApproximation"],
         Root[79 - 15120 #^3 + 34650 #^4 - 25200 #^5 + 5880 #^6& , 2, 0]], 
        "7"]}]}], ")"}]}], ",", 
   RowBox[{"{", 
    RowBox[{"q", "\[Rule]", 
     InterpretationBox[
      TemplateBox[{"Root",TemplateBox[{"\"0.886\"", 
          DynamicBox[
           FEPrivate`FrontEndResource[
           "FEExpressions", "NumericalApproximationElider"]]}, "RowDefault"],
        TagBox[
         RowBox[{"Root", "[", 
           RowBox[{
             RowBox[{
               RowBox[{"79", "-", 
                 RowBox[{"15120", " ", 
                   SuperscriptBox["#1", "3"]}], "+", 
                 RowBox[{"34650", " ", 
                   SuperscriptBox["#1", "4"]}], "-", 
                 RowBox[{"25200", " ", 
                   SuperscriptBox["#1", "5"]}], "+", 
                 RowBox[{"5880", " ", 
                   SuperscriptBox["#1", "6"]}]}], "&"}], ",", "2"}], "]"}], 
         Short[#, 7]& ],0.8856634012941114},
       "NumericalApproximation"],
      Root[79 - 15120 #^3 + 34650 #^4 - 25200 #^5 + 5880 #^6& , 2, 0]]}], 
    "}"}]}], "}"}]], "Output",
 CellChangeTimes->{3.95490979912116*^9, 3.954915889719145*^9, 
  3.954916104012747*^9, 3.954916388947609*^9, 3.9550787647473392`*^9, 
  3.955097629785179*^9, 3.955098029128636*^9, 3.955099447416912*^9, 
  3.955099500665122*^9, 3.955099897139731*^9, 3.9551001124879313`*^9, 
  3.95510017640731*^9, 3.955186161365185*^9, 3.95518629341924*^9, 
  3.957607982796276*^9},
 CellLabel->"Out[19]=",ExpressionUUID->"e981b865-5537-49e6-80e2-b7b31927f099"],

Cell[BoxData[
 RowBox[{"{", 
  RowBox[{
   RowBox[{
    RowBox[{"-", 
     FractionBox["3", "140"]}], " ", 
    RowBox[{"(", 
     RowBox[{
      RowBox[{"-", "176"}], "+", 
      RowBox[{"79", " ", 
       InterpretationBox[
        TemplateBox[{"Root",TemplateBox[{"\"0.206\"", 
            DynamicBox[
             FEPrivate`FrontEndResource[
             "FEExpressions", "NumericalApproximationElider"]]}, 
           "RowDefault"],TagBox[
           RowBox[{"Root", "[", 
             RowBox[{
               RowBox[{
                 RowBox[{"79", "-", 
                   RowBox[{"15120", " ", 
                    SuperscriptBox["#1", "3"]}], "+", 
                   RowBox[{"34650", " ", 
                    SuperscriptBox["#1", "4"]}], "-", 
                   RowBox[{"25200", " ", 
                    SuperscriptBox["#1", "5"]}], "+", 
                   RowBox[{"5880", " ", 
                    SuperscriptBox["#1", "6"]}]}], "&"}], ",", "1"}], "]"}], 
           Short[#, 7]& ],0.20634796782907036`},
         "NumericalApproximation"],
        Root[79 - 15120 #^3 + 34650 #^4 - 25200 #^5 + 5880 #^6& , 1, 0]]}], 
      "-", 
      RowBox[{"3780", " ", 
       SuperscriptBox[
        InterpretationBox[
         TemplateBox[{"Root",TemplateBox[{"\"0.206\"", 
             DynamicBox[
              FEPrivate`FrontEndResource[
              "FEExpressions", "NumericalApproximationElider"]]}, 
            "RowDefault"],TagBox[
            RowBox[{"Root", "[", 
              RowBox[{
                RowBox[{
                  RowBox[{"79", "-", 
                    RowBox[{"15120", " ", 
                    SuperscriptBox["#1", "3"]}], "+", 
                    RowBox[{"34650", " ", 
                    SuperscriptBox["#1", "4"]}], "-", 
                    RowBox[{"25200", " ", 
                    SuperscriptBox["#1", "5"]}], "+", 
                    RowBox[{"5880", " ", 
                    SuperscriptBox["#1", "6"]}]}], "&"}], ",", "1"}], "]"}], 
            Short[#, 7]& ],0.20634796782907036`},
          "NumericalApproximation"],
         Root[79 - 15120 #^3 + 34650 #^4 - 25200 #^5 + 5880 #^6& , 1, 0]], 
        "4"]}], "+", 
      RowBox[{"6930", " ", 
       SuperscriptBox[
        InterpretationBox[
         TemplateBox[{"Root",TemplateBox[{"\"0.206\"", 
             DynamicBox[
              FEPrivate`FrontEndResource[
              "FEExpressions", "NumericalApproximationElider"]]}, 
            "RowDefault"],TagBox[
            RowBox[{"Root", "[", 
              RowBox[{
                RowBox[{
                  RowBox[{"79", "-", 
                    RowBox[{"15120", " ", 
                    SuperscriptBox["#1", "3"]}], "+", 
                    RowBox[{"34650", " ", 
                    SuperscriptBox["#1", "4"]}], "-", 
                    RowBox[{"25200", " ", 
                    SuperscriptBox["#1", "5"]}], "+", 
                    RowBox[{"5880", " ", 
                    SuperscriptBox["#1", "6"]}]}], "&"}], ",", "1"}], "]"}], 
            Short[#, 7]& ],0.20634796782907036`},
          "NumericalApproximation"],
         Root[79 - 15120 #^3 + 34650 #^4 - 25200 #^5 + 5880 #^6& , 1, 0]], 
        "5"]}], "-", 
      RowBox[{"4200", " ", 
       SuperscriptBox[
        InterpretationBox[
         TemplateBox[{"Root",TemplateBox[{"\"0.206\"", 
             DynamicBox[
              FEPrivate`FrontEndResource[
              "FEExpressions", "NumericalApproximationElider"]]}, 
            "RowDefault"],TagBox[
            RowBox[{"Root", "[", 
              RowBox[{
                RowBox[{
                  RowBox[{"79", "-", 
                    RowBox[{"15120", " ", 
                    SuperscriptBox["#1", "3"]}], "+", 
                    RowBox[{"34650", " ", 
                    SuperscriptBox["#1", "4"]}], "-", 
                    RowBox[{"25200", " ", 
                    SuperscriptBox["#1", "5"]}], "+", 
                    RowBox[{"5880", " ", 
                    SuperscriptBox["#1", "6"]}]}], "&"}], ",", "1"}], "]"}], 
            Short[#, 7]& ],0.20634796782907036`},
          "NumericalApproximation"],
         Root[79 - 15120 #^3 + 34650 #^4 - 25200 #^5 + 5880 #^6& , 1, 0]], 
        "6"]}], "+", 
      RowBox[{"840", " ", 
       SuperscriptBox[
        InterpretationBox[
         TemplateBox[{"Root",TemplateBox[{"\"0.206\"", 
             DynamicBox[
              FEPrivate`FrontEndResource[
              "FEExpressions", "NumericalApproximationElider"]]}, 
            "RowDefault"],TagBox[
            RowBox[{"Root", "[", 
              RowBox[{
                RowBox[{
                  RowBox[{"79", "-", 
                    RowBox[{"15120", " ", 
                    SuperscriptBox["#1", "3"]}], "+", 
                    RowBox[{"34650", " ", 
                    SuperscriptBox["#1", "4"]}], "-", 
                    RowBox[{"25200", " ", 
                    SuperscriptBox["#1", "5"]}], "+", 
                    RowBox[{"5880", " ", 
                    SuperscriptBox["#1", "6"]}]}], "&"}], ",", "1"}], "]"}], 
            Short[#, 7]& ],0.20634796782907036`},
          "NumericalApproximation"],
         Root[79 - 15120 #^3 + 34650 #^4 - 25200 #^5 + 5880 #^6& , 1, 0]], 
        "7"]}]}], ")"}]}], ",", 
   RowBox[{"{", 
    RowBox[{"q", "\[Rule]", 
     InterpretationBox[
      TemplateBox[{"Root",TemplateBox[{"\"0.206\"", 
          DynamicBox[
           FEPrivate`FrontEndResource[
           "FEExpressions", "NumericalApproximationElider"]]}, "RowDefault"],
        TagBox[
         RowBox[{"Root", "[", 
           RowBox[{
             RowBox[{
               RowBox[{"79", "-", 
                 RowBox[{"15120", " ", 
                   SuperscriptBox["#1", "3"]}], "+", 
                 RowBox[{"34650", " ", 
                   SuperscriptBox["#1", "4"]}], "-", 
                 RowBox[{"25200", " ", 
                   SuperscriptBox["#1", "5"]}], "+", 
                 RowBox[{"5880", " ", 
                   SuperscriptBox["#1", "6"]}]}], "&"}], ",", "1"}], "]"}], 
         Short[#, 7]& ],0.20634796782907036`},
       "NumericalApproximation"],
      Root[79 - 15120 #^3 + 34650 #^4 - 25200 #^5 + 5880 #^6& , 1, 0]]}], 
    "}"}]}], "}"}]], "Output",
 CellChangeTimes->{3.95490979912116*^9, 3.954915889719145*^9, 
  3.954916104012747*^9, 3.954916388947609*^9, 3.9550787647473392`*^9, 
  3.955097629785179*^9, 3.955098029128636*^9, 3.955099447416912*^9, 
  3.955099500665122*^9, 3.955099897139731*^9, 3.9551001124879313`*^9, 
  3.95510017640731*^9, 3.955186161365185*^9, 3.95518629341924*^9, 
  3.9576079828061914`*^9},
 CellLabel->"Out[20]=",ExpressionUUID->"93770c3f-dad5-442c-b312-f8d411875f83"]
}, Open  ]],

Cell[CellGroupData[{

Cell[BoxData[{
 RowBox[{"Income", "[", 
  RowBox[{"q", ",", "5"}], "]"}], "\[IndentingNewLine]", 
 RowBox[{"Maximize", "[", 
  RowBox[{
   RowBox[{"{", 
    RowBox[{
     RowBox[{"Income", "[", 
      RowBox[{"q", ",", "5"}], "]"}], ",", 
     RowBox[{
      RowBox[{"q", ">=", "0"}], "&&", 
      RowBox[{"q", "<=", "1"}]}]}], "}"}], ",", "q"}], 
  "]"}], "\[IndentingNewLine]", 
 RowBox[{"Minimize", "[", 
  RowBox[{
   RowBox[{"{", 
    RowBox[{
     RowBox[{"Income", "[", 
      RowBox[{"q", ",", "5"}], "]"}], ",", 
     RowBox[{
      RowBox[{"q", ">=", "0"}], "&&", 
      RowBox[{"q", "<=", "1"}]}]}], "}"}], ",", "q"}], "]"}]}], "Input",
 CellChangeTimes->{{3.954915538621216*^9, 3.954915610172452*^9}, {
  3.955078797781764*^9, 3.955078809533905*^9}, {3.955097637118462*^9, 
  3.955097673661201*^9}},
 CellLabel->"In[21]:=",ExpressionUUID->"b1252252-5e07-4c2c-a159-eae25bbbedf9"],

Cell[BoxData[
 RowBox[{
  RowBox[{"2430", " ", 
   RowBox[{"(", 
    RowBox[{
     FractionBox["2831", "405405"], "+", 
     FractionBox[
      RowBox[{"11", " ", 
       RowBox[{"(", 
        RowBox[{
         RowBox[{"-", "4"}], "+", "q"}], ")"}]}], "5460"], "-", 
     FractionBox[
      RowBox[{"2221", " ", 
       RowBox[{"(", 
        RowBox[{
         RowBox[{"-", "1"}], "+", "q"}], ")"}]}], "810810"]}], ")"}]}], "-", 
  RowBox[{
   FractionBox["15", "2"], " ", 
   RowBox[{"(", 
    RowBox[{
     RowBox[{"-", "2"}], "+", "q"}], ")"}], " ", 
   SuperscriptBox[
    RowBox[{"(", 
     RowBox[{
      RowBox[{"3", " ", 
       SuperscriptBox["q", "2"]}], "-", 
      RowBox[{"2", " ", 
       SuperscriptBox["q", "3"]}]}], ")"}], "4"]}]}]], "Output",
 CellChangeTimes->{
  3.955078820698461*^9, {3.95509765780912*^9, 3.9550976741913147`*^9}, 
   3.955098029654029*^9, 3.9550994498385887`*^9, 3.9550995015222197`*^9, 
   3.9550998990489407`*^9, 3.9551001136310062`*^9, 3.955100177633754*^9, 
   3.955186161442815*^9, 3.9551862934954033`*^9, 3.9576079828759365`*^9},
 CellLabel->"Out[21]=",ExpressionUUID->"84b3ccc6-8a74-4e89-a7a8-892d00744f75"],

Cell[BoxData[
 RowBox[{"{", 
  RowBox[{
   RowBox[{
    RowBox[{"-", 
     FractionBox["1", "2002"]}], "3", " ", 
    RowBox[{"(", 
     RowBox[{
      RowBox[{"-", "2698"}], "+", 
      RowBox[{"1175", " ", 
       InterpretationBox[
        TemplateBox[{"Root",TemplateBox[{"\"0.949\"", 
            DynamicBox[
             FEPrivate`FrontEndResource[
             "FEExpressions", "NumericalApproximationElider"]]}, 
           "RowDefault"],TagBox[
           RowBox[{"Root", "[", 
             RowBox[{
               RowBox[{
                 RowBox[{"235", "-", 
                   RowBox[{"1297296", " ", 
                    SuperscriptBox["#1", "7"]}], "+", 
                   RowBox[{"4621617", " ", 
                    SuperscriptBox["#1", "8"]}], "-", 
                   RowBox[{"6486480", " ", 
                    SuperscriptBox["#1", "9"]}], "+", 
                   RowBox[{"4492488", " ", 
                    SuperscriptBox["#1", "10"]}], "-", 
                   RowBox[{"1537536", " ", 
                    SuperscriptBox["#1", "11"]}], "+", 
                   RowBox[{"208208", " ", 
                    SuperscriptBox["#1", "12"]}]}], "&"}], ",", "2"}], "]"}], 
           Short[#, 7]& ],0.9485060450484858},
         "NumericalApproximation"],
        Root[
        235 - 1297296 #^7 + 4621617 #^8 - 6486480 #^9 + 4492488 #^10 - 
         1537536 #^11 + 208208 #^12& , 2, 0]]}], "-", 
      RowBox[{"810810", " ", 
       SuperscriptBox[
        InterpretationBox[
         TemplateBox[{"Root",TemplateBox[{"\"0.949\"", 
             DynamicBox[
              FEPrivate`FrontEndResource[
              "FEExpressions", "NumericalApproximationElider"]]}, 
            "RowDefault"],TagBox[
            RowBox[{"Root", "[", 
              RowBox[{
                RowBox[{
                  RowBox[{"235", "-", 
                    RowBox[{"1297296", " ", 
                    SuperscriptBox["#1", "7"]}], "+", 
                    RowBox[{"4621617", " ", 
                    SuperscriptBox["#1", "8"]}], "-", 
                    RowBox[{"6486480", " ", 
                    SuperscriptBox["#1", "9"]}], "+", 
                    RowBox[{"4492488", " ", 
                    SuperscriptBox["#1", "10"]}], "-", 
                    RowBox[{"1537536", " ", 
                    SuperscriptBox["#1", "11"]}], "+", 
                    RowBox[{"208208", " ", 
                    SuperscriptBox["#1", "12"]}]}], "&"}], ",", "2"}], "]"}], 
            Short[#, 7]& ],0.9485060450484858},
          "NumericalApproximation"],
         Root[
         235 - 1297296 #^7 + 4621617 #^8 - 6486480 #^9 + 4492488 #^10 - 
          1537536 #^11 + 208208 #^12& , 2, 0]], "8"]}], "+", 
      RowBox[{"2567565", " ", 
       SuperscriptBox[
        InterpretationBox[
         TemplateBox[{"Root",TemplateBox[{"\"0.949\"", 
             DynamicBox[
              FEPrivate`FrontEndResource[
              "FEExpressions", "NumericalApproximationElider"]]}, 
            "RowDefault"],TagBox[
            RowBox[{"Root", "[", 
              RowBox[{
                RowBox[{
                  RowBox[{"235", "-", 
                    RowBox[{"1297296", " ", 
                    SuperscriptBox["#1", "7"]}], "+", 
                    RowBox[{"4621617", " ", 
                    SuperscriptBox["#1", "8"]}], "-", 
                    RowBox[{"6486480", " ", 
                    SuperscriptBox["#1", "9"]}], "+", 
                    RowBox[{"4492488", " ", 
                    SuperscriptBox["#1", "10"]}], "-", 
                    RowBox[{"1537536", " ", 
                    SuperscriptBox["#1", "11"]}], "+", 
                    RowBox[{"208208", " ", 
                    SuperscriptBox["#1", "12"]}]}], "&"}], ",", "2"}], "]"}], 
            Short[#, 7]& ],0.9485060450484858},
          "NumericalApproximation"],
         Root[
         235 - 1297296 #^7 + 4621617 #^8 - 6486480 #^9 + 4492488 #^10 - 
          1537536 #^11 + 208208 #^12& , 2, 0]], "9"]}], "-", 
      RowBox[{"3243240", " ", 
       SuperscriptBox[
        InterpretationBox[
         TemplateBox[{"Root",TemplateBox[{"\"0.949\"", 
             DynamicBox[
              FEPrivate`FrontEndResource[
              "FEExpressions", "NumericalApproximationElider"]]}, 
            "RowDefault"],TagBox[
            RowBox[{"Root", "[", 
              RowBox[{
                RowBox[{
                  RowBox[{"235", "-", 
                    RowBox[{"1297296", " ", 
                    SuperscriptBox["#1", "7"]}], "+", 
                    RowBox[{"4621617", " ", 
                    SuperscriptBox["#1", "8"]}], "-", 
                    RowBox[{"6486480", " ", 
                    SuperscriptBox["#1", "9"]}], "+", 
                    RowBox[{"4492488", " ", 
                    SuperscriptBox["#1", "10"]}], "-", 
                    RowBox[{"1537536", " ", 
                    SuperscriptBox["#1", "11"]}], "+", 
                    RowBox[{"208208", " ", 
                    SuperscriptBox["#1", "12"]}]}], "&"}], ",", "2"}], "]"}], 
            Short[#, 7]& ],0.9485060450484858},
          "NumericalApproximation"],
         Root[
         235 - 1297296 #^7 + 4621617 #^8 - 6486480 #^9 + 4492488 #^10 - 
          1537536 #^11 + 208208 #^12& , 2, 0]], "10"]}], "+", 
      RowBox[{"2042040", " ", 
       SuperscriptBox[
        InterpretationBox[
         TemplateBox[{"Root",TemplateBox[{"\"0.949\"", 
             DynamicBox[
              FEPrivate`FrontEndResource[
              "FEExpressions", "NumericalApproximationElider"]]}, 
            "RowDefault"],TagBox[
            RowBox[{"Root", "[", 
              RowBox[{
                RowBox[{
                  RowBox[{"235", "-", 
                    RowBox[{"1297296", " ", 
                    SuperscriptBox["#1", "7"]}], "+", 
                    RowBox[{"4621617", " ", 
                    SuperscriptBox["#1", "8"]}], "-", 
                    RowBox[{"6486480", " ", 
                    SuperscriptBox["#1", "9"]}], "+", 
                    RowBox[{"4492488", " ", 
                    SuperscriptBox["#1", "10"]}], "-", 
                    RowBox[{"1537536", " ", 
                    SuperscriptBox["#1", "11"]}], "+", 
                    RowBox[{"208208", " ", 
                    SuperscriptBox["#1", "12"]}]}], "&"}], ",", "2"}], "]"}], 
            Short[#, 7]& ],0.9485060450484858},
          "NumericalApproximation"],
         Root[
         235 - 1297296 #^7 + 4621617 #^8 - 6486480 #^9 + 4492488 #^10 - 
          1537536 #^11 + 208208 #^12& , 2, 0]], "11"]}], "-", 
      RowBox[{"640640", " ", 
       SuperscriptBox[
        InterpretationBox[
         TemplateBox[{"Root",TemplateBox[{"\"0.949\"", 
             DynamicBox[
              FEPrivate`FrontEndResource[
              "FEExpressions", "NumericalApproximationElider"]]}, 
            "RowDefault"],TagBox[
            RowBox[{"Root", "[", 
              RowBox[{
                RowBox[{
                  RowBox[{"235", "-", 
                    RowBox[{"1297296", " ", 
                    SuperscriptBox["#1", "7"]}], "+", 
                    RowBox[{"4621617", " ", 
                    SuperscriptBox["#1", "8"]}], "-", 
                    RowBox[{"6486480", " ", 
                    SuperscriptBox["#1", "9"]}], "+", 
                    RowBox[{"4492488", " ", 
                    SuperscriptBox["#1", "10"]}], "-", 
                    RowBox[{"1537536", " ", 
                    SuperscriptBox["#1", "11"]}], "+", 
                    RowBox[{"208208", " ", 
                    SuperscriptBox["#1", "12"]}]}], "&"}], ",", "2"}], "]"}], 
            Short[#, 7]& ],0.9485060450484858},
          "NumericalApproximation"],
         Root[
         235 - 1297296 #^7 + 4621617 #^8 - 6486480 #^9 + 4492488 #^10 - 
          1537536 #^11 + 208208 #^12& , 2, 0]], "12"]}], "+", 
      RowBox[{"80080", " ", 
       SuperscriptBox[
        InterpretationBox[
         TemplateBox[{"Root",TemplateBox[{"\"0.949\"", 
             DynamicBox[
              FEPrivate`FrontEndResource[
              "FEExpressions", "NumericalApproximationElider"]]}, 
            "RowDefault"],TagBox[
            RowBox[{"Root", "[", 
              RowBox[{
                RowBox[{
                  RowBox[{"235", "-", 
                    RowBox[{"1297296", " ", 
                    SuperscriptBox["#1", "7"]}], "+", 
                    RowBox[{"4621617", " ", 
                    SuperscriptBox["#1", "8"]}], "-", 
                    RowBox[{"6486480", " ", 
                    SuperscriptBox["#1", "9"]}], "+", 
                    RowBox[{"4492488", " ", 
                    SuperscriptBox["#1", "10"]}], "-", 
                    RowBox[{"1537536", " ", 
                    SuperscriptBox["#1", "11"]}], "+", 
                    RowBox[{"208208", " ", 
                    SuperscriptBox["#1", "12"]}]}], "&"}], ",", "2"}], "]"}], 
            Short[#, 7]& ],0.9485060450484858},
          "NumericalApproximation"],
         Root[
         235 - 1297296 #^7 + 4621617 #^8 - 6486480 #^9 + 4492488 #^10 - 
          1537536 #^11 + 208208 #^12& , 2, 0]], "13"]}]}], ")"}]}], ",", 
   RowBox[{"{", 
    RowBox[{"q", "\[Rule]", 
     InterpretationBox[
      TemplateBox[{"Root",TemplateBox[{"\"0.949\"", 
          DynamicBox[
           FEPrivate`FrontEndResource[
           "FEExpressions", "NumericalApproximationElider"]]}, "RowDefault"],
        TagBox[
         RowBox[{"Root", "[", 
           RowBox[{
             RowBox[{
               RowBox[{"235", "-", 
                 RowBox[{"1297296", " ", 
                   SuperscriptBox["#1", "7"]}], "+", 
                 RowBox[{"4621617", " ", 
                   SuperscriptBox["#1", "8"]}], "-", 
                 RowBox[{"6486480", " ", 
                   SuperscriptBox["#1", "9"]}], "+", 
                 RowBox[{"4492488", " ", 
                   SuperscriptBox["#1", "10"]}], "-", 
                 RowBox[{"1537536", " ", 
                   SuperscriptBox["#1", "11"]}], "+", 
                 RowBox[{"208208", " ", 
                   SuperscriptBox["#1", "12"]}]}], "&"}], ",", "2"}], "]"}], 
         Short[#, 7]& ],0.9485060450484858},
       "NumericalApproximation"],
      Root[
      235 - 1297296 #^7 + 4621617 #^8 - 6486480 #^9 + 4492488 #^10 - 
       1537536 #^11 + 208208 #^12& , 2, 0]]}], "}"}]}], "}"}]], "Output",
 CellChangeTimes->{
  3.955078820698461*^9, {3.95509765780912*^9, 3.9550976741913147`*^9}, 
   3.955098029654029*^9, 3.9550994498385887`*^9, 3.9550995015222197`*^9, 
   3.9550998990489407`*^9, 3.9551001136310062`*^9, 3.955100177633754*^9, 
   3.955186161442815*^9, 3.9551862934954033`*^9, 3.957607982926271*^9},
 CellLabel->"Out[22]=",ExpressionUUID->"375a7f21-d52e-4f8a-a0ef-d270abffa419"],

Cell[BoxData[
 RowBox[{"{", 
  RowBox[{
   RowBox[{
    RowBox[{"-", 
     FractionBox["1", "2002"]}], "3", " ", 
    RowBox[{"(", 
     RowBox[{
      RowBox[{"-", "2698"}], "+", 
      RowBox[{"1175", " ", 
       InterpretationBox[
        TemplateBox[{"Root",TemplateBox[{"\"0.363\"", 
            DynamicBox[
             FEPrivate`FrontEndResource[
             "FEExpressions", "NumericalApproximationElider"]]}, 
           "RowDefault"],TagBox[
           RowBox[{"Root", "[", 
             RowBox[{
               RowBox[{
                 RowBox[{"235", "-", 
                   RowBox[{"1297296", " ", 
                    SuperscriptBox["#1", "7"]}], "+", 
                   RowBox[{"4621617", " ", 
                    SuperscriptBox["#1", "8"]}], "-", 
                   RowBox[{"6486480", " ", 
                    SuperscriptBox["#1", "9"]}], "+", 
                   RowBox[{"4492488", " ", 
                    SuperscriptBox["#1", "10"]}], "-", 
                   RowBox[{"1537536", " ", 
                    SuperscriptBox["#1", "11"]}], "+", 
                   RowBox[{"208208", " ", 
                    SuperscriptBox["#1", "12"]}]}], "&"}], ",", "1"}], "]"}], 
           Short[#, 7]& ],0.36253158349343984`},
         "NumericalApproximation"],
        Root[
        235 - 1297296 #^7 + 4621617 #^8 - 6486480 #^9 + 4492488 #^10 - 
         1537536 #^11 + 208208 #^12& , 1, 0]]}], "-", 
      RowBox[{"810810", " ", 
       SuperscriptBox[
        InterpretationBox[
         TemplateBox[{"Root",TemplateBox[{"\"0.363\"", 
             DynamicBox[
              FEPrivate`FrontEndResource[
              "FEExpressions", "NumericalApproximationElider"]]}, 
            "RowDefault"],TagBox[
            RowBox[{"Root", "[", 
              RowBox[{
                RowBox[{
                  RowBox[{"235", "-", 
                    RowBox[{"1297296", " ", 
                    SuperscriptBox["#1", "7"]}], "+", 
                    RowBox[{"4621617", " ", 
                    SuperscriptBox["#1", "8"]}], "-", 
                    RowBox[{"6486480", " ", 
                    SuperscriptBox["#1", "9"]}], "+", 
                    RowBox[{"4492488", " ", 
                    SuperscriptBox["#1", "10"]}], "-", 
                    RowBox[{"1537536", " ", 
                    SuperscriptBox["#1", "11"]}], "+", 
                    RowBox[{"208208", " ", 
                    SuperscriptBox["#1", "12"]}]}], "&"}], ",", "1"}], "]"}], 
            Short[#, 7]& ],0.36253158349343984`},
          "NumericalApproximation"],
         Root[
         235 - 1297296 #^7 + 4621617 #^8 - 6486480 #^9 + 4492488 #^10 - 
          1537536 #^11 + 208208 #^12& , 1, 0]], "8"]}], "+", 
      RowBox[{"2567565", " ", 
       SuperscriptBox[
        InterpretationBox[
         TemplateBox[{"Root",TemplateBox[{"\"0.363\"", 
             DynamicBox[
              FEPrivate`FrontEndResource[
              "FEExpressions", "NumericalApproximationElider"]]}, 
            "RowDefault"],TagBox[
            RowBox[{"Root", "[", 
              RowBox[{
                RowBox[{
                  RowBox[{"235", "-", 
                    RowBox[{"1297296", " ", 
                    SuperscriptBox["#1", "7"]}], "+", 
                    RowBox[{"4621617", " ", 
                    SuperscriptBox["#1", "8"]}], "-", 
                    RowBox[{"6486480", " ", 
                    SuperscriptBox["#1", "9"]}], "+", 
                    RowBox[{"4492488", " ", 
                    SuperscriptBox["#1", "10"]}], "-", 
                    RowBox[{"1537536", " ", 
                    SuperscriptBox["#1", "11"]}], "+", 
                    RowBox[{"208208", " ", 
                    SuperscriptBox["#1", "12"]}]}], "&"}], ",", "1"}], "]"}], 
            Short[#, 7]& ],0.36253158349343984`},
          "NumericalApproximation"],
         Root[
         235 - 1297296 #^7 + 4621617 #^8 - 6486480 #^9 + 4492488 #^10 - 
          1537536 #^11 + 208208 #^12& , 1, 0]], "9"]}], "-", 
      RowBox[{"3243240", " ", 
       SuperscriptBox[
        InterpretationBox[
         TemplateBox[{"Root",TemplateBox[{"\"0.363\"", 
             DynamicBox[
              FEPrivate`FrontEndResource[
              "FEExpressions", "NumericalApproximationElider"]]}, 
            "RowDefault"],TagBox[
            RowBox[{"Root", "[", 
              RowBox[{
                RowBox[{
                  RowBox[{"235", "-", 
                    RowBox[{"1297296", " ", 
                    SuperscriptBox["#1", "7"]}], "+", 
                    RowBox[{"4621617", " ", 
                    SuperscriptBox["#1", "8"]}], "-", 
                    RowBox[{"6486480", " ", 
                    SuperscriptBox["#1", "9"]}], "+", 
                    RowBox[{"4492488", " ", 
                    SuperscriptBox["#1", "10"]}], "-", 
                    RowBox[{"1537536", " ", 
                    SuperscriptBox["#1", "11"]}], "+", 
                    RowBox[{"208208", " ", 
                    SuperscriptBox["#1", "12"]}]}], "&"}], ",", "1"}], "]"}], 
            Short[#, 7]& ],0.36253158349343984`},
          "NumericalApproximation"],
         Root[
         235 - 1297296 #^7 + 4621617 #^8 - 6486480 #^9 + 4492488 #^10 - 
          1537536 #^11 + 208208 #^12& , 1, 0]], "10"]}], "+", 
      RowBox[{"2042040", " ", 
       SuperscriptBox[
        InterpretationBox[
         TemplateBox[{"Root",TemplateBox[{"\"0.363\"", 
             DynamicBox[
              FEPrivate`FrontEndResource[
              "FEExpressions", "NumericalApproximationElider"]]}, 
            "RowDefault"],TagBox[
            RowBox[{"Root", "[", 
              RowBox[{
                RowBox[{
                  RowBox[{"235", "-", 
                    RowBox[{"1297296", " ", 
                    SuperscriptBox["#1", "7"]}], "+", 
                    RowBox[{"4621617", " ", 
                    SuperscriptBox["#1", "8"]}], "-", 
                    RowBox[{"6486480", " ", 
                    SuperscriptBox["#1", "9"]}], "+", 
                    RowBox[{"4492488", " ", 
                    SuperscriptBox["#1", "10"]}], "-", 
                    RowBox[{"1537536", " ", 
                    SuperscriptBox["#1", "11"]}], "+", 
                    RowBox[{"208208", " ", 
                    SuperscriptBox["#1", "12"]}]}], "&"}], ",", "1"}], "]"}], 
            Short[#, 7]& ],0.36253158349343984`},
          "NumericalApproximation"],
         Root[
         235 - 1297296 #^7 + 4621617 #^8 - 6486480 #^9 + 4492488 #^10 - 
          1537536 #^11 + 208208 #^12& , 1, 0]], "11"]}], "-", 
      RowBox[{"640640", " ", 
       SuperscriptBox[
        InterpretationBox[
         TemplateBox[{"Root",TemplateBox[{"\"0.363\"", 
             DynamicBox[
              FEPrivate`FrontEndResource[
              "FEExpressions", "NumericalApproximationElider"]]}, 
            "RowDefault"],TagBox[
            RowBox[{"Root", "[", 
              RowBox[{
                RowBox[{
                  RowBox[{"235", "-", 
                    RowBox[{"1297296", " ", 
                    SuperscriptBox["#1", "7"]}], "+", 
                    RowBox[{"4621617", " ", 
                    SuperscriptBox["#1", "8"]}], "-", 
                    RowBox[{"6486480", " ", 
                    SuperscriptBox["#1", "9"]}], "+", 
                    RowBox[{"4492488", " ", 
                    SuperscriptBox["#1", "10"]}], "-", 
                    RowBox[{"1537536", " ", 
                    SuperscriptBox["#1", "11"]}], "+", 
                    RowBox[{"208208", " ", 
                    SuperscriptBox["#1", "12"]}]}], "&"}], ",", "1"}], "]"}], 
            Short[#, 7]& ],0.36253158349343984`},
          "NumericalApproximation"],
         Root[
         235 - 1297296 #^7 + 4621617 #^8 - 6486480 #^9 + 4492488 #^10 - 
          1537536 #^11 + 208208 #^12& , 1, 0]], "12"]}], "+", 
      RowBox[{"80080", " ", 
       SuperscriptBox[
        InterpretationBox[
         TemplateBox[{"Root",TemplateBox[{"\"0.363\"", 
             DynamicBox[
              FEPrivate`FrontEndResource[
              "FEExpressions", "NumericalApproximationElider"]]}, 
            "RowDefault"],TagBox[
            RowBox[{"Root", "[", 
              RowBox[{
                RowBox[{
                  RowBox[{"235", "-", 
                    RowBox[{"1297296", " ", 
                    SuperscriptBox["#1", "7"]}], "+", 
                    RowBox[{"4621617", " ", 
                    SuperscriptBox["#1", "8"]}], "-", 
                    RowBox[{"6486480", " ", 
                    SuperscriptBox["#1", "9"]}], "+", 
                    RowBox[{"4492488", " ", 
                    SuperscriptBox["#1", "10"]}], "-", 
                    RowBox[{"1537536", " ", 
                    SuperscriptBox["#1", "11"]}], "+", 
                    RowBox[{"208208", " ", 
                    SuperscriptBox["#1", "12"]}]}], "&"}], ",", "1"}], "]"}], 
            Short[#, 7]& ],0.36253158349343984`},
          "NumericalApproximation"],
         Root[
         235 - 1297296 #^7 + 4621617 #^8 - 6486480 #^9 + 4492488 #^10 - 
          1537536 #^11 + 208208 #^12& , 1, 0]], "13"]}]}], ")"}]}], ",", 
   RowBox[{"{", 
    RowBox[{"q", "\[Rule]", 
     InterpretationBox[
      TemplateBox[{"Root",TemplateBox[{"\"0.363\"", 
          DynamicBox[
           FEPrivate`FrontEndResource[
           "FEExpressions", "NumericalApproximationElider"]]}, "RowDefault"],
        TagBox[
         RowBox[{"Root", "[", 
           RowBox[{
             RowBox[{
               RowBox[{"235", "-", 
                 RowBox[{"1297296", " ", 
                   SuperscriptBox["#1", "7"]}], "+", 
                 RowBox[{"4621617", " ", 
                   SuperscriptBox["#1", "8"]}], "-", 
                 RowBox[{"6486480", " ", 
                   SuperscriptBox["#1", "9"]}], "+", 
                 RowBox[{"4492488", " ", 
                   SuperscriptBox["#1", "10"]}], "-", 
                 RowBox[{"1537536", " ", 
                   SuperscriptBox["#1", "11"]}], "+", 
                 RowBox[{"208208", " ", 
                   SuperscriptBox["#1", "12"]}]}], "&"}], ",", "1"}], "]"}], 
         Short[#, 7]& ],0.36253158349343984`},
       "NumericalApproximation"],
      Root[
      235 - 1297296 #^7 + 4621617 #^8 - 6486480 #^9 + 4492488 #^10 - 
       1537536 #^11 + 208208 #^12& , 1, 0]]}], "}"}]}], "}"}]], "Output",
 CellChangeTimes->{
  3.955078820698461*^9, {3.95509765780912*^9, 3.9550976741913147`*^9}, 
   3.955098029654029*^9, 3.9550994498385887`*^9, 3.9550995015222197`*^9, 
   3.9550998990489407`*^9, 3.9551001136310062`*^9, 3.955100177633754*^9, 
   3.955186161442815*^9, 3.9551862934954033`*^9, 3.9576079829963617`*^9},
 CellLabel->"Out[23]=",ExpressionUUID->"7696e19a-1663-4b32-b725-063956e9bd77"]
}, Open  ]],

Cell[CellGroupData[{

Cell[BoxData[{
 RowBox[{"Income", "[", 
  RowBox[{"q", ",", "10"}], "]"}], "\[IndentingNewLine]", 
 RowBox[{"Maximize", "[", 
  RowBox[{
   RowBox[{"{", 
    RowBox[{
     RowBox[{"Income", "[", 
      RowBox[{"q", ",", "10"}], "]"}], ",", 
     RowBox[{
      RowBox[{"q", ">=", "0"}], "&&", 
      RowBox[{"q", "<=", "1"}]}]}], "}"}], ",", "q"}], 
  "]"}], "\[IndentingNewLine]", 
 RowBox[{"Minimize", "[", 
  RowBox[{
   RowBox[{"{", 
    RowBox[{
     RowBox[{"Income", "[", 
      RowBox[{"q", ",", "10"}], "]"}], ",", 
     RowBox[{
      RowBox[{"q", ">=", "0"}], "&&", 
      RowBox[{"q", "<=", "1"}]}]}], "}"}], ",", "q"}], "]"}]}], "Input",
 CellChangeTimes->{{3.955078814419924*^9, 3.955078817752791*^9}, {
  3.95509767831805*^9, 3.955097696461197*^9}, {3.955099458823818*^9, 
  3.955099467504037*^9}},
 CellLabel->"In[24]:=",ExpressionUUID->"bf3dcfa2-2883-417b-a797-63ea7ac5044e"],

Cell[BoxData[
 RowBox[{
  RowBox[{"1180980", " ", 
   RowBox[{"(", 
    RowBox[{
     FractionBox["7064528", "328542239025"], "+", 
     FractionBox[
      RowBox[{"18809059", " ", 
       RowBox[{"(", 
        RowBox[{
         RowBox[{"-", "4"}], "+", "q"}], ")"}]}], "2909945545650"], "-", 
     FractionBox[
      RowBox[{"10532149", " ", 
       RowBox[{"(", 
        RowBox[{
         RowBox[{"-", "1"}], "+", "q"}], ")"}]}], "1314168956100"]}], ")"}]}],
   "-", 
  RowBox[{"15", " ", 
   RowBox[{"(", 
    RowBox[{
     RowBox[{"-", "2"}], "+", "q"}], ")"}], " ", 
   SuperscriptBox[
    RowBox[{"(", 
     RowBox[{
      RowBox[{"3", " ", 
       SuperscriptBox["q", "2"]}], "-", 
      RowBox[{"2", " ", 
       SuperscriptBox["q", "3"]}]}], ")"}], "9"]}]}]], "Output",
 CellChangeTimes->{
  3.955078826159354*^9, 3.955097697164863*^9, 3.9550980302803373`*^9, {
   3.955099452181932*^9, 3.955099469236882*^9}, 3.955099503188146*^9, 
   3.955099903303073*^9, 3.955100114967722*^9, 3.955100178702445*^9, 
   3.9551861615315866`*^9, 3.955186293585318*^9, 3.9576079830712214`*^9},
 CellLabel->"Out[24]=",ExpressionUUID->"1354ad93-26a8-4916-8dce-6462b402941d"],

Cell[BoxData[
 RowBox[{"{", 
  RowBox[{
   RowBox[{
    FractionBox["1", "103488385"], "3", " ", 
    RowBox[{"(", 
     RowBox[{"149190787", "-", 
      RowBox[{"63169793", " ", 
       InterpretationBox[
        TemplateBox[{"Root",TemplateBox[{"\"0.979\"", 
            DynamicBox[
             FEPrivate`FrontEndResource[
             "FEExpressions", "NumericalApproximationElider"]]}, 
           "RowDefault"],TagBox[
           RowBox[{"Root", "[", 
             RowBox[{
               RowBox[{
                 RowBox[{
                   RowBox[{"-", "63169793"}], "+", 
                   RowBox[{"366653138751900", " ", 
                    SuperscriptBox["#1", "17"]}], "-", 
                   RowBox[{"2515647924214425", " ", 
                    SuperscriptBox["#1", "18"]}], "+", 
                   RowBox[{"7740455151429000", " ", 
                    SuperscriptBox["#1", "19"]}], "-", 
                   RowBox[{"14068616731369200", " ", 
                    SuperscriptBox["#1", "20"]}], "+", 
                   RowBox[{"16730246923790400", " ", 
                    SuperscriptBox["#1", "21"]}], "-", 
                   RowBox[{"13603887650152800", " ", 
                    SuperscriptBox["#1", "22"]}], "+", 
                   RowBox[{"7660988490355200", " ", 
                    SuperscriptBox["#1", "23"]}], "-", 
                   RowBox[{"2950660833120000", " ", 
                    SuperscriptBox["#1", "24"]}], "+", 
                   RowBox[{"743924185804800", " ", 
                    SuperscriptBox["#1", "25"]}], "-", 
                   RowBox[{"110873316153600", " ", 
                    SuperscriptBox["#1", "26"]}], "+", 
                   RowBox[{"7418047436800", " ", 
                    SuperscriptBox["#1", "27"]}]}], "&"}], ",", "2"}], "]"}], 
           Short[#, 7]& ],0.9792121596003611},
         "NumericalApproximation"],
        Root[-63169793 + 366653138751900 #^17 - 2515647924214425 #^18 + 
         7740455151429000 #^19 - 14068616731369200 #^20 + 
         16730246923790400 #^21 - 13603887650152800 #^22 + 
         7660988490355200 #^23 - 2950660833120000 #^24 + 743924185804800 #^25 - 
         110873316153600 #^26 + 7418047436800 #^27& , 2, 0]]}], "+", 
      RowBox[{"20369618819550", " ", 
       SuperscriptBox[
        InterpretationBox[
         TemplateBox[{"Root",TemplateBox[{"\"0.979\"", 
             DynamicBox[
              FEPrivate`FrontEndResource[
              "FEExpressions", "NumericalApproximationElider"]]}, 
            "RowDefault"],TagBox[
            RowBox[{"Root", "[", 
              RowBox[{
                RowBox[{
                  RowBox[{
                    RowBox[{"-", "63169793"}], "+", 
                    RowBox[{"366653138751900", " ", 
                    SuperscriptBox["#1", "17"]}], "-", 
                    RowBox[{"2515647924214425", " ", 
                    SuperscriptBox["#1", "18"]}], "+", 
                    RowBox[{"7740455151429000", " ", 
                    SuperscriptBox["#1", "19"]}], "-", 
                    RowBox[{"14068616731369200", " ", 
                    SuperscriptBox["#1", "20"]}], "+", 
                    RowBox[{"16730246923790400", " ", 
                    SuperscriptBox["#1", "21"]}], "-", 
                    RowBox[{"13603887650152800", " ", 
                    SuperscriptBox["#1", "22"]}], "+", 
                    RowBox[{"7660988490355200", " ", 
                    SuperscriptBox["#1", "23"]}], "-", 
                    RowBox[{"2950660833120000", " ", 
                    SuperscriptBox["#1", "24"]}], "+", 
                    RowBox[{"743924185804800", " ", 
                    SuperscriptBox["#1", "25"]}], "-", 
                    RowBox[{"110873316153600", " ", 
                    SuperscriptBox["#1", "26"]}], "+", 
                    RowBox[{"7418047436800", " ", 
                    SuperscriptBox["#1", "27"]}]}], "&"}], ",", "2"}], "]"}], 
            Short[#, 7]& ],0.9792121596003611},
          "NumericalApproximation"],
         Root[-63169793 + 366653138751900 #^17 - 2515647924214425 #^18 + 
          7740455151429000 #^19 - 14068616731369200 #^20 + 
          16730246923790400 #^21 - 13603887650152800 #^22 + 
          7660988490355200 #^23 - 2950660833120000 #^24 + 
          743924185804800 #^25 - 110873316153600 #^26 + 7418047436800 #^27& , 
          2, 0]], "18"]}], "-", 
      RowBox[{"132402522327075", " ", 
       SuperscriptBox[
        InterpretationBox[
         TemplateBox[{"Root",TemplateBox[{"\"0.979\"", 
             DynamicBox[
              FEPrivate`FrontEndResource[
              "FEExpressions", "NumericalApproximationElider"]]}, 
            "RowDefault"],TagBox[
            RowBox[{"Root", "[", 
              RowBox[{
                RowBox[{
                  RowBox[{
                    RowBox[{"-", "63169793"}], "+", 
                    RowBox[{"366653138751900", " ", 
                    SuperscriptBox["#1", "17"]}], "-", 
                    RowBox[{"2515647924214425", " ", 
                    SuperscriptBox["#1", "18"]}], "+", 
                    RowBox[{"7740455151429000", " ", 
                    SuperscriptBox["#1", "19"]}], "-", 
                    RowBox[{"14068616731369200", " ", 
                    SuperscriptBox["#1", "20"]}], "+", 
                    RowBox[{"16730246923790400", " ", 
                    SuperscriptBox["#1", "21"]}], "-", 
                    RowBox[{"13603887650152800", " ", 
                    SuperscriptBox["#1", "22"]}], "+", 
                    RowBox[{"7660988490355200", " ", 
                    SuperscriptBox["#1", "23"]}], "-", 
                    RowBox[{"2950660833120000", " ", 
                    SuperscriptBox["#1", "24"]}], "+", 
                    RowBox[{"743924185804800", " ", 
                    SuperscriptBox["#1", "25"]}], "-", 
                    RowBox[{"110873316153600", " ", 
                    SuperscriptBox["#1", "26"]}], "+", 
                    RowBox[{"7418047436800", " ", 
                    SuperscriptBox["#1", "27"]}]}], "&"}], ",", "2"}], "]"}], 
            Short[#, 7]& ],0.9792121596003611},
          "NumericalApproximation"],
         Root[-63169793 + 366653138751900 #^17 - 2515647924214425 #^18 + 
          7740455151429000 #^19 - 14068616731369200 #^20 + 
          16730246923790400 #^21 - 13603887650152800 #^22 + 
          7660988490355200 #^23 - 2950660833120000 #^24 + 
          743924185804800 #^25 - 110873316153600 #^26 + 7418047436800 #^27& , 
          2, 0]], "19"]}], "+", 
      RowBox[{"387022757571450", " ", 
       SuperscriptBox[
        InterpretationBox[
         TemplateBox[{"Root",TemplateBox[{"\"0.979\"", 
             DynamicBox[
              FEPrivate`FrontEndResource[
              "FEExpressions", "NumericalApproximationElider"]]}, 
            "RowDefault"],TagBox[
            RowBox[{"Root", "[", 
              RowBox[{
                RowBox[{
                  RowBox[{
                    RowBox[{"-", "63169793"}], "+", 
                    RowBox[{"366653138751900", " ", 
                    SuperscriptBox["#1", "17"]}], "-", 
                    RowBox[{"2515647924214425", " ", 
                    SuperscriptBox["#1", "18"]}], "+", 
                    RowBox[{"7740455151429000", " ", 
                    SuperscriptBox["#1", "19"]}], "-", 
                    RowBox[{"14068616731369200", " ", 
                    SuperscriptBox["#1", "20"]}], "+", 
                    RowBox[{"16730246923790400", " ", 
                    SuperscriptBox["#1", "21"]}], "-", 
                    RowBox[{"13603887650152800", " ", 
                    SuperscriptBox["#1", "22"]}], "+", 
                    RowBox[{"7660988490355200", " ", 
                    SuperscriptBox["#1", "23"]}], "-", 
                    RowBox[{"2950660833120000", " ", 
                    SuperscriptBox["#1", "24"]}], "+", 
                    RowBox[{"743924185804800", " ", 
                    SuperscriptBox["#1", "25"]}], "-", 
                    RowBox[{"110873316153600", " ", 
                    SuperscriptBox["#1", "26"]}], "+", 
                    RowBox[{"7418047436800", " ", 
                    SuperscriptBox["#1", "27"]}]}], "&"}], ",", "2"}], "]"}], 
            Short[#, 7]& ],0.9792121596003611},
          "NumericalApproximation"],
         Root[-63169793 + 366653138751900 #^17 - 2515647924214425 #^18 + 
          7740455151429000 #^19 - 14068616731369200 #^20 + 
          16730246923790400 #^21 - 13603887650152800 #^22 + 
          7660988490355200 #^23 - 2950660833120000 #^24 + 
          743924185804800 #^25 - 110873316153600 #^26 + 7418047436800 #^27& , 
          2, 0]], "20"]}], "-", 
      RowBox[{"669934130065200", " ", 
       SuperscriptBox[
        InterpretationBox[
         TemplateBox[{"Root",TemplateBox[{"\"0.979\"", 
             DynamicBox[
              FEPrivate`FrontEndResource[
              "FEExpressions", "NumericalApproximationElider"]]}, 
            "RowDefault"],TagBox[
            RowBox[{"Root", "[", 
              RowBox[{
                RowBox[{
                  RowBox[{
                    RowBox[{"-", "63169793"}], "+", 
                    RowBox[{"366653138751900", " ", 
                    SuperscriptBox["#1", "17"]}], "-", 
                    RowBox[{"2515647924214425", " ", 
                    SuperscriptBox["#1", "18"]}], "+", 
                    RowBox[{"7740455151429000", " ", 
                    SuperscriptBox["#1", "19"]}], "-", 
                    RowBox[{"14068616731369200", " ", 
                    SuperscriptBox["#1", "20"]}], "+", 
                    RowBox[{"16730246923790400", " ", 
                    SuperscriptBox["#1", "21"]}], "-", 
                    RowBox[{"13603887650152800", " ", 
                    SuperscriptBox["#1", "22"]}], "+", 
                    RowBox[{"7660988490355200", " ", 
                    SuperscriptBox["#1", "23"]}], "-", 
                    RowBox[{"2950660833120000", " ", 
                    SuperscriptBox["#1", "24"]}], "+", 
                    RowBox[{"743924185804800", " ", 
                    SuperscriptBox["#1", "25"]}], "-", 
                    RowBox[{"110873316153600", " ", 
                    SuperscriptBox["#1", "26"]}], "+", 
                    RowBox[{"7418047436800", " ", 
                    SuperscriptBox["#1", "27"]}]}], "&"}], ",", "2"}], "]"}], 
            Short[#, 7]& ],0.9792121596003611},
          "NumericalApproximation"],
         Root[-63169793 + 366653138751900 #^17 - 2515647924214425 #^18 + 
          7740455151429000 #^19 - 14068616731369200 #^20 + 
          16730246923790400 #^21 - 13603887650152800 #^22 + 
          7660988490355200 #^23 - 2950660833120000 #^24 + 
          743924185804800 #^25 - 110873316153600 #^26 + 7418047436800 #^27& , 
          2, 0]], "21"]}], "+", 
      RowBox[{"760465769263200", " ", 
       SuperscriptBox[
        InterpretationBox[
         TemplateBox[{"Root",TemplateBox[{"\"0.979\"", 
             DynamicBox[
              FEPrivate`FrontEndResource[
              "FEExpressions", "NumericalApproximationElider"]]}, 
            "RowDefault"],TagBox[
            RowBox[{"Root", "[", 
              RowBox[{
                RowBox[{
                  RowBox[{
                    RowBox[{"-", "63169793"}], "+", 
                    RowBox[{"366653138751900", " ", 
                    SuperscriptBox["#1", "17"]}], "-", 
                    RowBox[{"2515647924214425", " ", 
                    SuperscriptBox["#1", "18"]}], "+", 
                    RowBox[{"7740455151429000", " ", 
                    SuperscriptBox["#1", "19"]}], "-", 
                    RowBox[{"14068616731369200", " ", 
                    SuperscriptBox["#1", "20"]}], "+", 
                    RowBox[{"16730246923790400", " ", 
                    SuperscriptBox["#1", "21"]}], "-", 
                    RowBox[{"13603887650152800", " ", 
                    SuperscriptBox["#1", "22"]}], "+", 
                    RowBox[{"7660988490355200", " ", 
                    SuperscriptBox["#1", "23"]}], "-", 
                    RowBox[{"2950660833120000", " ", 
                    SuperscriptBox["#1", "24"]}], "+", 
                    RowBox[{"743924185804800", " ", 
                    SuperscriptBox["#1", "25"]}], "-", 
                    RowBox[{"110873316153600", " ", 
                    SuperscriptBox["#1", "26"]}], "+", 
                    RowBox[{"7418047436800", " ", 
                    SuperscriptBox["#1", "27"]}]}], "&"}], ",", "2"}], "]"}], 
            Short[#, 7]& ],0.9792121596003611},
          "NumericalApproximation"],
         Root[-63169793 + 366653138751900 #^17 - 2515647924214425 #^18 + 
          7740455151429000 #^19 - 14068616731369200 #^20 + 
          16730246923790400 #^21 - 13603887650152800 #^22 + 
          7660988490355200 #^23 - 2950660833120000 #^24 + 
          743924185804800 #^25 - 110873316153600 #^26 + 7418047436800 #^27& , 
          2, 0]], "22"]}], "-", 
      RowBox[{"591473376093600", " ", 
       SuperscriptBox[
        InterpretationBox[
         TemplateBox[{"Root",TemplateBox[{"\"0.979\"", 
             DynamicBox[
              FEPrivate`FrontEndResource[
              "FEExpressions", "NumericalApproximationElider"]]}, 
            "RowDefault"],TagBox[
            RowBox[{"Root", "[", 
              RowBox[{
                RowBox[{
                  RowBox[{
                    RowBox[{"-", "63169793"}], "+", 
                    RowBox[{"366653138751900", " ", 
                    SuperscriptBox["#1", "17"]}], "-", 
                    RowBox[{"2515647924214425", " ", 
                    SuperscriptBox["#1", "18"]}], "+", 
                    RowBox[{"7740455151429000", " ", 
                    SuperscriptBox["#1", "19"]}], "-", 
                    RowBox[{"14068616731369200", " ", 
                    SuperscriptBox["#1", "20"]}], "+", 
                    RowBox[{"16730246923790400", " ", 
                    SuperscriptBox["#1", "21"]}], "-", 
                    RowBox[{"13603887650152800", " ", 
                    SuperscriptBox["#1", "22"]}], "+", 
                    RowBox[{"7660988490355200", " ", 
                    SuperscriptBox["#1", "23"]}], "-", 
                    RowBox[{"2950660833120000", " ", 
                    SuperscriptBox["#1", "24"]}], "+", 
                    RowBox[{"743924185804800", " ", 
                    SuperscriptBox["#1", "25"]}], "-", 
                    RowBox[{"110873316153600", " ", 
                    SuperscriptBox["#1", "26"]}], "+", 
                    RowBox[{"7418047436800", " ", 
                    SuperscriptBox["#1", "27"]}]}], "&"}], ",", "2"}], "]"}], 
            Short[#, 7]& ],0.9792121596003611},
          "NumericalApproximation"],
         Root[-63169793 + 366653138751900 #^17 - 2515647924214425 #^18 + 
          7740455151429000 #^19 - 14068616731369200 #^20 + 
          16730246923790400 #^21 - 13603887650152800 #^22 + 
          7660988490355200 #^23 - 2950660833120000 #^24 + 
          743924185804800 #^25 - 110873316153600 #^26 + 7418047436800 #^27& , 
          2, 0]], "23"]}], "+", 
      RowBox[{"319207853764800", " ", 
       SuperscriptBox[
        InterpretationBox[
         TemplateBox[{"Root",TemplateBox[{"\"0.979\"", 
             DynamicBox[
              FEPrivate`FrontEndResource[
              "FEExpressions", "NumericalApproximationElider"]]}, 
            "RowDefault"],TagBox[
            RowBox[{"Root", "[", 
              RowBox[{
                RowBox[{
                  RowBox[{
                    RowBox[{"-", "63169793"}], "+", 
                    RowBox[{"366653138751900", " ", 
                    SuperscriptBox["#1", "17"]}], "-", 
                    RowBox[{"2515647924214425", " ", 
                    SuperscriptBox["#1", "18"]}], "+", 
                    RowBox[{"7740455151429000", " ", 
                    SuperscriptBox["#1", "19"]}], "-", 
                    RowBox[{"14068616731369200", " ", 
                    SuperscriptBox["#1", "20"]}], "+", 
                    RowBox[{"16730246923790400", " ", 
                    SuperscriptBox["#1", "21"]}], "-", 
                    RowBox[{"13603887650152800", " ", 
                    SuperscriptBox["#1", "22"]}], "+", 
                    RowBox[{"7660988490355200", " ", 
                    SuperscriptBox["#1", "23"]}], "-", 
                    RowBox[{"2950660833120000", " ", 
                    SuperscriptBox["#1", "24"]}], "+", 
                    RowBox[{"743924185804800", " ", 
                    SuperscriptBox["#1", "25"]}], "-", 
                    RowBox[{"110873316153600", " ", 
                    SuperscriptBox["#1", "26"]}], "+", 
                    RowBox[{"7418047436800", " ", 
                    SuperscriptBox["#1", "27"]}]}], "&"}], ",", "2"}], "]"}], 
            Short[#, 7]& ],0.9792121596003611},
          "NumericalApproximation"],
         Root[-63169793 + 366653138751900 #^17 - 2515647924214425 #^18 + 
          7740455151429000 #^19 - 14068616731369200 #^20 + 
          16730246923790400 #^21 - 13603887650152800 #^22 + 
          7660988490355200 #^23 - 2950660833120000 #^24 + 
          743924185804800 #^25 - 110873316153600 #^26 + 7418047436800 #^27& , 
          2, 0]], "24"]}], "-", 
      RowBox[{"118026433324800", " ", 
       SuperscriptBox[
        InterpretationBox[
         TemplateBox[{"Root",TemplateBox[{"\"0.979\"", 
             DynamicBox[
              FEPrivate`FrontEndResource[
              "FEExpressions", "NumericalApproximationElider"]]}, 
            "RowDefault"],TagBox[
            RowBox[{"Root", "[", 
              RowBox[{
                RowBox[{
                  RowBox[{
                    RowBox[{"-", "63169793"}], "+", 
                    RowBox[{"366653138751900", " ", 
                    SuperscriptBox["#1", "17"]}], "-", 
                    RowBox[{"2515647924214425", " ", 
                    SuperscriptBox["#1", "18"]}], "+", 
                    RowBox[{"7740455151429000", " ", 
                    SuperscriptBox["#1", "19"]}], "-", 
                    RowBox[{"14068616731369200", " ", 
                    SuperscriptBox["#1", "20"]}], "+", 
                    RowBox[{"16730246923790400", " ", 
                    SuperscriptBox["#1", "21"]}], "-", 
                    RowBox[{"13603887650152800", " ", 
                    SuperscriptBox["#1", "22"]}], "+", 
                    RowBox[{"7660988490355200", " ", 
                    SuperscriptBox["#1", "23"]}], "-", 
                    RowBox[{"2950660833120000", " ", 
                    SuperscriptBox["#1", "24"]}], "+", 
                    RowBox[{"743924185804800", " ", 
                    SuperscriptBox["#1", "25"]}], "-", 
                    RowBox[{"110873316153600", " ", 
                    SuperscriptBox["#1", "26"]}], "+", 
                    RowBox[{"7418047436800", " ", 
                    SuperscriptBox["#1", "27"]}]}], "&"}], ",", "2"}], "]"}], 
            Short[#, 7]& ],0.9792121596003611},
          "NumericalApproximation"],
         Root[-63169793 + 366653138751900 #^17 - 2515647924214425 #^18 + 
          7740455151429000 #^19 - 14068616731369200 #^20 + 
          16730246923790400 #^21 - 13603887650152800 #^22 + 
          7660988490355200 #^23 - 2950660833120000 #^24 + 
          743924185804800 #^25 - 110873316153600 #^26 + 7418047436800 #^27& , 
          2, 0]], "25"]}], "+", 
      RowBox[{"28612468684800", " ", 
       SuperscriptBox[
        InterpretationBox[
         TemplateBox[{"Root",TemplateBox[{"\"0.979\"", 
             DynamicBox[
              FEPrivate`FrontEndResource[
              "FEExpressions", "NumericalApproximationElider"]]}, 
            "RowDefault"],TagBox[
            RowBox[{"Root", "[", 
              RowBox[{
                RowBox[{
                  RowBox[{
                    RowBox[{"-", "63169793"}], "+", 
                    RowBox[{"366653138751900", " ", 
                    SuperscriptBox["#1", "17"]}], "-", 
                    RowBox[{"2515647924214425", " ", 
                    SuperscriptBox["#1", "18"]}], "+", 
                    RowBox[{"7740455151429000", " ", 
                    SuperscriptBox["#1", "19"]}], "-", 
                    RowBox[{"14068616731369200", " ", 
                    SuperscriptBox["#1", "20"]}], "+", 
                    RowBox[{"16730246923790400", " ", 
                    SuperscriptBox["#1", "21"]}], "-", 
                    RowBox[{"13603887650152800", " ", 
                    SuperscriptBox["#1", "22"]}], "+", 
                    RowBox[{"7660988490355200", " ", 
                    SuperscriptBox["#1", "23"]}], "-", 
                    RowBox[{"2950660833120000", " ", 
                    SuperscriptBox["#1", "24"]}], "+", 
                    RowBox[{"743924185804800", " ", 
                    SuperscriptBox["#1", "25"]}], "-", 
                    RowBox[{"110873316153600", " ", 
                    SuperscriptBox["#1", "26"]}], "+", 
                    RowBox[{"7418047436800", " ", 
                    SuperscriptBox["#1", "27"]}]}], "&"}], ",", "2"}], "]"}], 
            Short[#, 7]& ],0.9792121596003611},
          "NumericalApproximation"],
         Root[-63169793 + 366653138751900 #^17 - 2515647924214425 #^18 + 
          7740455151429000 #^19 - 14068616731369200 #^20 + 
          16730246923790400 #^21 - 13603887650152800 #^22 + 
          7660988490355200 #^23 - 2950660833120000 #^24 + 
          743924185804800 #^25 - 110873316153600 #^26 + 7418047436800 #^27& , 
          2, 0]], "26"]}], "-", 
      RowBox[{"4106419116800", " ", 
       SuperscriptBox[
        InterpretationBox[
         TemplateBox[{"Root",TemplateBox[{"\"0.979\"", 
             DynamicBox[
              FEPrivate`FrontEndResource[
              "FEExpressions", "NumericalApproximationElider"]]}, 
            "RowDefault"],TagBox[
            RowBox[{"Root", "[", 
              RowBox[{
                RowBox[{
                  RowBox[{
                    RowBox[{"-", "63169793"}], "+", 
                    RowBox[{"366653138751900", " ", 
                    SuperscriptBox["#1", "17"]}], "-", 
                    RowBox[{"2515647924214425", " ", 
                    SuperscriptBox["#1", "18"]}], "+", 
                    RowBox[{"7740455151429000", " ", 
                    SuperscriptBox["#1", "19"]}], "-", 
                    RowBox[{"14068616731369200", " ", 
                    SuperscriptBox["#1", "20"]}], "+", 
                    RowBox[{"16730246923790400", " ", 
                    SuperscriptBox["#1", "21"]}], "-", 
                    RowBox[{"13603887650152800", " ", 
                    SuperscriptBox["#1", "22"]}], "+", 
                    RowBox[{"7660988490355200", " ", 
                    SuperscriptBox["#1", "23"]}], "-", 
                    RowBox[{"2950660833120000", " ", 
                    SuperscriptBox["#1", "24"]}], "+", 
                    RowBox[{"743924185804800", " ", 
                    SuperscriptBox["#1", "25"]}], "-", 
                    RowBox[{"110873316153600", " ", 
                    SuperscriptBox["#1", "26"]}], "+", 
                    RowBox[{"7418047436800", " ", 
                    SuperscriptBox["#1", "27"]}]}], "&"}], ",", "2"}], "]"}], 
            Short[#, 7]& ],0.9792121596003611},
          "NumericalApproximation"],
         Root[-63169793 + 366653138751900 #^17 - 2515647924214425 #^18 + 
          7740455151429000 #^19 - 14068616731369200 #^20 + 
          16730246923790400 #^21 - 13603887650152800 #^22 + 
          7660988490355200 #^23 - 2950660833120000 #^24 + 
          743924185804800 #^25 - 110873316153600 #^26 + 7418047436800 #^27& , 
          2, 0]], "27"]}], "+", 
      RowBox[{"264930265600", " ", 
       SuperscriptBox[
        InterpretationBox[
         TemplateBox[{"Root",TemplateBox[{"\"0.979\"", 
             DynamicBox[
              FEPrivate`FrontEndResource[
              "FEExpressions", "NumericalApproximationElider"]]}, 
            "RowDefault"],TagBox[
            RowBox[{"Root", "[", 
              RowBox[{
                RowBox[{
                  RowBox[{
                    RowBox[{"-", "63169793"}], "+", 
                    RowBox[{"366653138751900", " ", 
                    SuperscriptBox["#1", "17"]}], "-", 
                    RowBox[{"2515647924214425", " ", 
                    SuperscriptBox["#1", "18"]}], "+", 
                    RowBox[{"7740455151429000", " ", 
                    SuperscriptBox["#1", "19"]}], "-", 
                    RowBox[{"14068616731369200", " ", 
                    SuperscriptBox["#1", "20"]}], "+", 
                    RowBox[{"16730246923790400", " ", 
                    SuperscriptBox["#1", "21"]}], "-", 
                    RowBox[{"13603887650152800", " ", 
                    SuperscriptBox["#1", "22"]}], "+", 
                    RowBox[{"7660988490355200", " ", 
                    SuperscriptBox["#1", "23"]}], "-", 
                    RowBox[{"2950660833120000", " ", 
                    SuperscriptBox["#1", "24"]}], "+", 
                    RowBox[{"743924185804800", " ", 
                    SuperscriptBox["#1", "25"]}], "-", 
                    RowBox[{"110873316153600", " ", 
                    SuperscriptBox["#1", "26"]}], "+", 
                    RowBox[{"7418047436800", " ", 
                    SuperscriptBox["#1", "27"]}]}], "&"}], ",", "2"}], "]"}], 
            Short[#, 7]& ],0.9792121596003611},
          "NumericalApproximation"],
         Root[-63169793 + 366653138751900 #^17 - 2515647924214425 #^18 + 
          7740455151429000 #^19 - 14068616731369200 #^20 + 
          16730246923790400 #^21 - 13603887650152800 #^22 + 
          7660988490355200 #^23 - 2950660833120000 #^24 + 
          743924185804800 #^25 - 110873316153600 #^26 + 7418047436800 #^27& , 
          2, 0]], "28"]}]}], ")"}]}], ",", 
   RowBox[{"{", 
    RowBox[{"q", "\[Rule]", 
     InterpretationBox[
      TemplateBox[{"Root",TemplateBox[{"\"0.979\"", 
          DynamicBox[
           FEPrivate`FrontEndResource[
           "FEExpressions", "NumericalApproximationElider"]]}, "RowDefault"],
        TagBox[
         RowBox[{"Root", "[", 
           RowBox[{
             RowBox[{
               RowBox[{
                 RowBox[{"-", "63169793"}], "+", 
                 RowBox[{"366653138751900", " ", 
                   SuperscriptBox["#1", "17"]}], "-", 
                 RowBox[{"2515647924214425", " ", 
                   SuperscriptBox["#1", "18"]}], "+", 
                 RowBox[{"7740455151429000", " ", 
                   SuperscriptBox["#1", "19"]}], "-", 
                 RowBox[{"14068616731369200", " ", 
                   SuperscriptBox["#1", "20"]}], "+", 
                 RowBox[{"16730246923790400", " ", 
                   SuperscriptBox["#1", "21"]}], "-", 
                 RowBox[{"13603887650152800", " ", 
                   SuperscriptBox["#1", "22"]}], "+", 
                 RowBox[{"7660988490355200", " ", 
                   SuperscriptBox["#1", "23"]}], "-", 
                 RowBox[{"2950660833120000", " ", 
                   SuperscriptBox["#1", "24"]}], "+", 
                 RowBox[{"743924185804800", " ", 
                   SuperscriptBox["#1", "25"]}], "-", 
                 RowBox[{"110873316153600", " ", 
                   SuperscriptBox["#1", "26"]}], "+", 
                 RowBox[{"7418047436800", " ", 
                   SuperscriptBox["#1", "27"]}]}], "&"}], ",", "2"}], "]"}], 
         Short[#, 7]& ],0.9792121596003611},
       "NumericalApproximation"],
      Root[-63169793 + 366653138751900 #^17 - 2515647924214425 #^18 + 
       7740455151429000 #^19 - 14068616731369200 #^20 + 
       16730246923790400 #^21 - 13603887650152800 #^22 + 
       7660988490355200 #^23 - 2950660833120000 #^24 + 743924185804800 #^25 - 
       110873316153600 #^26 + 7418047436800 #^27& , 2, 0]]}], "}"}]}], 
  "}"}]], "Output",
 CellChangeTimes->{
  3.955078826159354*^9, 3.955097697164863*^9, 3.9550980302803373`*^9, {
   3.955099452181932*^9, 3.955099469236882*^9}, 3.955099503188146*^9, 
   3.955099903303073*^9, 3.955100114967722*^9, 3.955100178702445*^9, 
   3.9551861615315866`*^9, 3.955186293585318*^9, 3.957607983171071*^9},
 CellLabel->"Out[25]=",ExpressionUUID->"610d425f-6644-4cc9-bbc1-7e21e07100fe"],

Cell[BoxData[
 RowBox[{"{", 
  RowBox[{
   RowBox[{
    FractionBox["1", "103488385"], "3", " ", 
    RowBox[{"(", 
     RowBox[{"149190787", "-", 
      RowBox[{"63169793", " ", 
       InterpretationBox[
        TemplateBox[{"Root",TemplateBox[{"\"0.520\"", 
            DynamicBox[
             FEPrivate`FrontEndResource[
             "FEExpressions", "NumericalApproximationElider"]]}, 
           "RowDefault"],TagBox[
           RowBox[{"Root", "[", 
             RowBox[{
               RowBox[{
                 RowBox[{
                   RowBox[{"-", "63169793"}], "+", 
                   RowBox[{"366653138751900", " ", 
                    SuperscriptBox["#1", "17"]}], "-", 
                   RowBox[{"2515647924214425", " ", 
                    SuperscriptBox["#1", "18"]}], "+", 
                   RowBox[{"7740455151429000", " ", 
                    SuperscriptBox["#1", "19"]}], "-", 
                   RowBox[{"14068616731369200", " ", 
                    SuperscriptBox["#1", "20"]}], "+", 
                   RowBox[{"16730246923790400", " ", 
                    SuperscriptBox["#1", "21"]}], "-", 
                   RowBox[{"13603887650152800", " ", 
                    SuperscriptBox["#1", "22"]}], "+", 
                   RowBox[{"7660988490355200", " ", 
                    SuperscriptBox["#1", "23"]}], "-", 
                   RowBox[{"2950660833120000", " ", 
                    SuperscriptBox["#1", "24"]}], "+", 
                   RowBox[{"743924185804800", " ", 
                    SuperscriptBox["#1", "25"]}], "-", 
                   RowBox[{"110873316153600", " ", 
                    SuperscriptBox["#1", "26"]}], "+", 
                   RowBox[{"7418047436800", " ", 
                    SuperscriptBox["#1", "27"]}]}], "&"}], ",", "1"}], "]"}], 
           Short[#, 7]& ],0.52046154911565},
         "NumericalApproximation"],
        Root[-63169793 + 366653138751900 #^17 - 2515647924214425 #^18 + 
         7740455151429000 #^19 - 14068616731369200 #^20 + 
         16730246923790400 #^21 - 13603887650152800 #^22 + 
         7660988490355200 #^23 - 2950660833120000 #^24 + 743924185804800 #^25 - 
         110873316153600 #^26 + 7418047436800 #^27& , 1, 0]]}], "+", 
      RowBox[{"20369618819550", " ", 
       SuperscriptBox[
        InterpretationBox[
         TemplateBox[{"Root",TemplateBox[{"\"0.520\"", 
             DynamicBox[
              FEPrivate`FrontEndResource[
              "FEExpressions", "NumericalApproximationElider"]]}, 
            "RowDefault"],TagBox[
            RowBox[{"Root", "[", 
              RowBox[{
                RowBox[{
                  RowBox[{
                    RowBox[{"-", "63169793"}], "+", 
                    RowBox[{"366653138751900", " ", 
                    SuperscriptBox["#1", "17"]}], "-", 
                    RowBox[{"2515647924214425", " ", 
                    SuperscriptBox["#1", "18"]}], "+", 
                    RowBox[{"7740455151429000", " ", 
                    SuperscriptBox["#1", "19"]}], "-", 
                    RowBox[{"14068616731369200", " ", 
                    SuperscriptBox["#1", "20"]}], "+", 
                    RowBox[{"16730246923790400", " ", 
                    SuperscriptBox["#1", "21"]}], "-", 
                    RowBox[{"13603887650152800", " ", 
                    SuperscriptBox["#1", "22"]}], "+", 
                    RowBox[{"7660988490355200", " ", 
                    SuperscriptBox["#1", "23"]}], "-", 
                    RowBox[{"2950660833120000", " ", 
                    SuperscriptBox["#1", "24"]}], "+", 
                    RowBox[{"743924185804800", " ", 
                    SuperscriptBox["#1", "25"]}], "-", 
                    RowBox[{"110873316153600", " ", 
                    SuperscriptBox["#1", "26"]}], "+", 
                    RowBox[{"7418047436800", " ", 
                    SuperscriptBox["#1", "27"]}]}], "&"}], ",", "1"}], "]"}], 
            Short[#, 7]& ],0.52046154911565},
          "NumericalApproximation"],
         Root[-63169793 + 366653138751900 #^17 - 2515647924214425 #^18 + 
          7740455151429000 #^19 - 14068616731369200 #^20 + 
          16730246923790400 #^21 - 13603887650152800 #^22 + 
          7660988490355200 #^23 - 2950660833120000 #^24 + 
          743924185804800 #^25 - 110873316153600 #^26 + 7418047436800 #^27& , 
          1, 0]], "18"]}], "-", 
      RowBox[{"132402522327075", " ", 
       SuperscriptBox[
        InterpretationBox[
         TemplateBox[{"Root",TemplateBox[{"\"0.520\"", 
             DynamicBox[
              FEPrivate`FrontEndResource[
              "FEExpressions", "NumericalApproximationElider"]]}, 
            "RowDefault"],TagBox[
            RowBox[{"Root", "[", 
              RowBox[{
                RowBox[{
                  RowBox[{
                    RowBox[{"-", "63169793"}], "+", 
                    RowBox[{"366653138751900", " ", 
                    SuperscriptBox["#1", "17"]}], "-", 
                    RowBox[{"2515647924214425", " ", 
                    SuperscriptBox["#1", "18"]}], "+", 
                    RowBox[{"7740455151429000", " ", 
                    SuperscriptBox["#1", "19"]}], "-", 
                    RowBox[{"14068616731369200", " ", 
                    SuperscriptBox["#1", "20"]}], "+", 
                    RowBox[{"16730246923790400", " ", 
                    SuperscriptBox["#1", "21"]}], "-", 
                    RowBox[{"13603887650152800", " ", 
                    SuperscriptBox["#1", "22"]}], "+", 
                    RowBox[{"7660988490355200", " ", 
                    SuperscriptBox["#1", "23"]}], "-", 
                    RowBox[{"2950660833120000", " ", 
                    SuperscriptBox["#1", "24"]}], "+", 
                    RowBox[{"743924185804800", " ", 
                    SuperscriptBox["#1", "25"]}], "-", 
                    RowBox[{"110873316153600", " ", 
                    SuperscriptBox["#1", "26"]}], "+", 
                    RowBox[{"7418047436800", " ", 
                    SuperscriptBox["#1", "27"]}]}], "&"}], ",", "1"}], "]"}], 
            Short[#, 7]& ],0.52046154911565},
          "NumericalApproximation"],
         Root[-63169793 + 366653138751900 #^17 - 2515647924214425 #^18 + 
          7740455151429000 #^19 - 14068616731369200 #^20 + 
          16730246923790400 #^21 - 13603887650152800 #^22 + 
          7660988490355200 #^23 - 2950660833120000 #^24 + 
          743924185804800 #^25 - 110873316153600 #^26 + 7418047436800 #^27& , 
          1, 0]], "19"]}], "+", 
      RowBox[{"387022757571450", " ", 
       SuperscriptBox[
        InterpretationBox[
         TemplateBox[{"Root",TemplateBox[{"\"0.520\"", 
             DynamicBox[
              FEPrivate`FrontEndResource[
              "FEExpressions", "NumericalApproximationElider"]]}, 
            "RowDefault"],TagBox[
            RowBox[{"Root", "[", 
              RowBox[{
                RowBox[{
                  RowBox[{
                    RowBox[{"-", "63169793"}], "+", 
                    RowBox[{"366653138751900", " ", 
                    SuperscriptBox["#1", "17"]}], "-", 
                    RowBox[{"2515647924214425", " ", 
                    SuperscriptBox["#1", "18"]}], "+", 
                    RowBox[{"7740455151429000", " ", 
                    SuperscriptBox["#1", "19"]}], "-", 
                    RowBox[{"14068616731369200", " ", 
                    SuperscriptBox["#1", "20"]}], "+", 
                    RowBox[{"16730246923790400", " ", 
                    SuperscriptBox["#1", "21"]}], "-", 
                    RowBox[{"13603887650152800", " ", 
                    SuperscriptBox["#1", "22"]}], "+", 
                    RowBox[{"7660988490355200", " ", 
                    SuperscriptBox["#1", "23"]}], "-", 
                    RowBox[{"2950660833120000", " ", 
                    SuperscriptBox["#1", "24"]}], "+", 
                    RowBox[{"743924185804800", " ", 
                    SuperscriptBox["#1", "25"]}], "-", 
                    RowBox[{"110873316153600", " ", 
                    SuperscriptBox["#1", "26"]}], "+", 
                    RowBox[{"7418047436800", " ", 
                    SuperscriptBox["#1", "27"]}]}], "&"}], ",", "1"}], "]"}], 
            Short[#, 7]& ],0.52046154911565},
          "NumericalApproximation"],
         Root[-63169793 + 366653138751900 #^17 - 2515647924214425 #^18 + 
          7740455151429000 #^19 - 14068616731369200 #^20 + 
          16730246923790400 #^21 - 13603887650152800 #^22 + 
          7660988490355200 #^23 - 2950660833120000 #^24 + 
          743924185804800 #^25 - 110873316153600 #^26 + 7418047436800 #^27& , 
          1, 0]], "20"]}], "-", 
      RowBox[{"669934130065200", " ", 
       SuperscriptBox[
        InterpretationBox[
         TemplateBox[{"Root",TemplateBox[{"\"0.520\"", 
             DynamicBox[
              FEPrivate`FrontEndResource[
              "FEExpressions", "NumericalApproximationElider"]]}, 
            "RowDefault"],TagBox[
            RowBox[{"Root", "[", 
              RowBox[{
                RowBox[{
                  RowBox[{
                    RowBox[{"-", "63169793"}], "+", 
                    RowBox[{"366653138751900", " ", 
                    SuperscriptBox["#1", "17"]}], "-", 
                    RowBox[{"2515647924214425", " ", 
                    SuperscriptBox["#1", "18"]}], "+", 
                    RowBox[{"7740455151429000", " ", 
                    SuperscriptBox["#1", "19"]}], "-", 
                    RowBox[{"14068616731369200", " ", 
                    SuperscriptBox["#1", "20"]}], "+", 
                    RowBox[{"16730246923790400", " ", 
                    SuperscriptBox["#1", "21"]}], "-", 
                    RowBox[{"13603887650152800", " ", 
                    SuperscriptBox["#1", "22"]}], "+", 
                    RowBox[{"7660988490355200", " ", 
                    SuperscriptBox["#1", "23"]}], "-", 
                    RowBox[{"2950660833120000", " ", 
                    SuperscriptBox["#1", "24"]}], "+", 
                    RowBox[{"743924185804800", " ", 
                    SuperscriptBox["#1", "25"]}], "-", 
                    RowBox[{"110873316153600", " ", 
                    SuperscriptBox["#1", "26"]}], "+", 
                    RowBox[{"7418047436800", " ", 
                    SuperscriptBox["#1", "27"]}]}], "&"}], ",", "1"}], "]"}], 
            Short[#, 7]& ],0.52046154911565},
          "NumericalApproximation"],
         Root[-63169793 + 366653138751900 #^17 - 2515647924214425 #^18 + 
          7740455151429000 #^19 - 14068616731369200 #^20 + 
          16730246923790400 #^21 - 13603887650152800 #^22 + 
          7660988490355200 #^23 - 2950660833120000 #^24 + 
          743924185804800 #^25 - 110873316153600 #^26 + 7418047436800 #^27& , 
          1, 0]], "21"]}], "+", 
      RowBox[{"760465769263200", " ", 
       SuperscriptBox[
        InterpretationBox[
         TemplateBox[{"Root",TemplateBox[{"\"0.520\"", 
             DynamicBox[
              FEPrivate`FrontEndResource[
              "FEExpressions", "NumericalApproximationElider"]]}, 
            "RowDefault"],TagBox[
            RowBox[{"Root", "[", 
              RowBox[{
                RowBox[{
                  RowBox[{
                    RowBox[{"-", "63169793"}], "+", 
                    RowBox[{"366653138751900", " ", 
                    SuperscriptBox["#1", "17"]}], "-", 
                    RowBox[{"2515647924214425", " ", 
                    SuperscriptBox["#1", "18"]}], "+", 
                    RowBox[{"7740455151429000", " ", 
                    SuperscriptBox["#1", "19"]}], "-", 
                    RowBox[{"14068616731369200", " ", 
                    SuperscriptBox["#1", "20"]}], "+", 
                    RowBox[{"16730246923790400", " ", 
                    SuperscriptBox["#1", "21"]}], "-", 
                    RowBox[{"13603887650152800", " ", 
                    SuperscriptBox["#1", "22"]}], "+", 
                    RowBox[{"7660988490355200", " ", 
                    SuperscriptBox["#1", "23"]}], "-", 
                    RowBox[{"2950660833120000", " ", 
                    SuperscriptBox["#1", "24"]}], "+", 
                    RowBox[{"743924185804800", " ", 
                    SuperscriptBox["#1", "25"]}], "-", 
                    RowBox[{"110873316153600", " ", 
                    SuperscriptBox["#1", "26"]}], "+", 
                    RowBox[{"7418047436800", " ", 
                    SuperscriptBox["#1", "27"]}]}], "&"}], ",", "1"}], "]"}], 
            Short[#, 7]& ],0.52046154911565},
          "NumericalApproximation"],
         Root[-63169793 + 366653138751900 #^17 - 2515647924214425 #^18 + 
          7740455151429000 #^19 - 14068616731369200 #^20 + 
          16730246923790400 #^21 - 13603887650152800 #^22 + 
          7660988490355200 #^23 - 2950660833120000 #^24 + 
          743924185804800 #^25 - 110873316153600 #^26 + 7418047436800 #^27& , 
          1, 0]], "22"]}], "-", 
      RowBox[{"591473376093600", " ", 
       SuperscriptBox[
        InterpretationBox[
         TemplateBox[{"Root",TemplateBox[{"\"0.520\"", 
             DynamicBox[
              FEPrivate`FrontEndResource[
              "FEExpressions", "NumericalApproximationElider"]]}, 
            "RowDefault"],TagBox[
            RowBox[{"Root", "[", 
              RowBox[{
                RowBox[{
                  RowBox[{
                    RowBox[{"-", "63169793"}], "+", 
                    RowBox[{"366653138751900", " ", 
                    SuperscriptBox["#1", "17"]}], "-", 
                    RowBox[{"2515647924214425", " ", 
                    SuperscriptBox["#1", "18"]}], "+", 
                    RowBox[{"7740455151429000", " ", 
                    SuperscriptBox["#1", "19"]}], "-", 
                    RowBox[{"14068616731369200", " ", 
                    SuperscriptBox["#1", "20"]}], "+", 
                    RowBox[{"16730246923790400", " ", 
                    SuperscriptBox["#1", "21"]}], "-", 
                    RowBox[{"13603887650152800", " ", 
                    SuperscriptBox["#1", "22"]}], "+", 
                    RowBox[{"7660988490355200", " ", 
                    SuperscriptBox["#1", "23"]}], "-", 
                    RowBox[{"2950660833120000", " ", 
                    SuperscriptBox["#1", "24"]}], "+", 
                    RowBox[{"743924185804800", " ", 
                    SuperscriptBox["#1", "25"]}], "-", 
                    RowBox[{"110873316153600", " ", 
                    SuperscriptBox["#1", "26"]}], "+", 
                    RowBox[{"7418047436800", " ", 
                    SuperscriptBox["#1", "27"]}]}], "&"}], ",", "1"}], "]"}], 
            Short[#, 7]& ],0.52046154911565},
          "NumericalApproximation"],
         Root[-63169793 + 366653138751900 #^17 - 2515647924214425 #^18 + 
          7740455151429000 #^19 - 14068616731369200 #^20 + 
          16730246923790400 #^21 - 13603887650152800 #^22 + 
          7660988490355200 #^23 - 2950660833120000 #^24 + 
          743924185804800 #^25 - 110873316153600 #^26 + 7418047436800 #^27& , 
          1, 0]], "23"]}], "+", 
      RowBox[{"319207853764800", " ", 
       SuperscriptBox[
        InterpretationBox[
         TemplateBox[{"Root",TemplateBox[{"\"0.520\"", 
             DynamicBox[
              FEPrivate`FrontEndResource[
              "FEExpressions", "NumericalApproximationElider"]]}, 
            "RowDefault"],TagBox[
            RowBox[{"Root", "[", 
              RowBox[{
                RowBox[{
                  RowBox[{
                    RowBox[{"-", "63169793"}], "+", 
                    RowBox[{"366653138751900", " ", 
                    SuperscriptBox["#1", "17"]}], "-", 
                    RowBox[{"2515647924214425", " ", 
                    SuperscriptBox["#1", "18"]}], "+", 
                    RowBox[{"7740455151429000", " ", 
                    SuperscriptBox["#1", "19"]}], "-", 
                    RowBox[{"14068616731369200", " ", 
                    SuperscriptBox["#1", "20"]}], "+", 
                    RowBox[{"16730246923790400", " ", 
                    SuperscriptBox["#1", "21"]}], "-", 
                    RowBox[{"13603887650152800", " ", 
                    SuperscriptBox["#1", "22"]}], "+", 
                    RowBox[{"7660988490355200", " ", 
                    SuperscriptBox["#1", "23"]}], "-", 
                    RowBox[{"2950660833120000", " ", 
                    SuperscriptBox["#1", "24"]}], "+", 
                    RowBox[{"743924185804800", " ", 
                    SuperscriptBox["#1", "25"]}], "-", 
                    RowBox[{"110873316153600", " ", 
                    SuperscriptBox["#1", "26"]}], "+", 
                    RowBox[{"7418047436800", " ", 
                    SuperscriptBox["#1", "27"]}]}], "&"}], ",", "1"}], "]"}], 
            Short[#, 7]& ],0.52046154911565},
          "NumericalApproximation"],
         Root[-63169793 + 366653138751900 #^17 - 2515647924214425 #^18 + 
          7740455151429000 #^19 - 14068616731369200 #^20 + 
          16730246923790400 #^21 - 13603887650152800 #^22 + 
          7660988490355200 #^23 - 2950660833120000 #^24 + 
          743924185804800 #^25 - 110873316153600 #^26 + 7418047436800 #^27& , 
          1, 0]], "24"]}], "-", 
      RowBox[{"118026433324800", " ", 
       SuperscriptBox[
        InterpretationBox[
         TemplateBox[{"Root",TemplateBox[{"\"0.520\"", 
             DynamicBox[
              FEPrivate`FrontEndResource[
              "FEExpressions", "NumericalApproximationElider"]]}, 
            "RowDefault"],TagBox[
            RowBox[{"Root", "[", 
              RowBox[{
                RowBox[{
                  RowBox[{
                    RowBox[{"-", "63169793"}], "+", 
                    RowBox[{"366653138751900", " ", 
                    SuperscriptBox["#1", "17"]}], "-", 
                    RowBox[{"2515647924214425", " ", 
                    SuperscriptBox["#1", "18"]}], "+", 
                    RowBox[{"7740455151429000", " ", 
                    SuperscriptBox["#1", "19"]}], "-", 
                    RowBox[{"14068616731369200", " ", 
                    SuperscriptBox["#1", "20"]}], "+", 
                    RowBox[{"16730246923790400", " ", 
                    SuperscriptBox["#1", "21"]}], "-", 
                    RowBox[{"13603887650152800", " ", 
                    SuperscriptBox["#1", "22"]}], "+", 
                    RowBox[{"7660988490355200", " ", 
                    SuperscriptBox["#1", "23"]}], "-", 
                    RowBox[{"2950660833120000", " ", 
                    SuperscriptBox["#1", "24"]}], "+", 
                    RowBox[{"743924185804800", " ", 
                    SuperscriptBox["#1", "25"]}], "-", 
                    RowBox[{"110873316153600", " ", 
                    SuperscriptBox["#1", "26"]}], "+", 
                    RowBox[{"7418047436800", " ", 
                    SuperscriptBox["#1", "27"]}]}], "&"}], ",", "1"}], "]"}], 
            Short[#, 7]& ],0.52046154911565},
          "NumericalApproximation"],
         Root[-63169793 + 366653138751900 #^17 - 2515647924214425 #^18 + 
          7740455151429000 #^19 - 14068616731369200 #^20 + 
          16730246923790400 #^21 - 13603887650152800 #^22 + 
          7660988490355200 #^23 - 2950660833120000 #^24 + 
          743924185804800 #^25 - 110873316153600 #^26 + 7418047436800 #^27& , 
          1, 0]], "25"]}], "+", 
      RowBox[{"28612468684800", " ", 
       SuperscriptBox[
        InterpretationBox[
         TemplateBox[{"Root",TemplateBox[{"\"0.520\"", 
             DynamicBox[
              FEPrivate`FrontEndResource[
              "FEExpressions", "NumericalApproximationElider"]]}, 
            "RowDefault"],TagBox[
            RowBox[{"Root", "[", 
              RowBox[{
                RowBox[{
                  RowBox[{
                    RowBox[{"-", "63169793"}], "+", 
                    RowBox[{"366653138751900", " ", 
                    SuperscriptBox["#1", "17"]}], "-", 
                    RowBox[{"2515647924214425", " ", 
                    SuperscriptBox["#1", "18"]}], "+", 
                    RowBox[{"7740455151429000", " ", 
                    SuperscriptBox["#1", "19"]}], "-", 
                    RowBox[{"14068616731369200", " ", 
                    SuperscriptBox["#1", "20"]}], "+", 
                    RowBox[{"16730246923790400", " ", 
                    SuperscriptBox["#1", "21"]}], "-", 
                    RowBox[{"13603887650152800", " ", 
                    SuperscriptBox["#1", "22"]}], "+", 
                    RowBox[{"7660988490355200", " ", 
                    SuperscriptBox["#1", "23"]}], "-", 
                    RowBox[{"2950660833120000", " ", 
                    SuperscriptBox["#1", "24"]}], "+", 
                    RowBox[{"743924185804800", " ", 
                    SuperscriptBox["#1", "25"]}], "-", 
                    RowBox[{"110873316153600", " ", 
                    SuperscriptBox["#1", "26"]}], "+", 
                    RowBox[{"7418047436800", " ", 
                    SuperscriptBox["#1", "27"]}]}], "&"}], ",", "1"}], "]"}], 
            Short[#, 7]& ],0.52046154911565},
          "NumericalApproximation"],
         Root[-63169793 + 366653138751900 #^17 - 2515647924214425 #^18 + 
          7740455151429000 #^19 - 14068616731369200 #^20 + 
          16730246923790400 #^21 - 13603887650152800 #^22 + 
          7660988490355200 #^23 - 2950660833120000 #^24 + 
          743924185804800 #^25 - 110873316153600 #^26 + 7418047436800 #^27& , 
          1, 0]], "26"]}], "-", 
      RowBox[{"4106419116800", " ", 
       SuperscriptBox[
        InterpretationBox[
         TemplateBox[{"Root",TemplateBox[{"\"0.520\"", 
             DynamicBox[
              FEPrivate`FrontEndResource[
              "FEExpressions", "NumericalApproximationElider"]]}, 
            "RowDefault"],TagBox[
            RowBox[{"Root", "[", 
              RowBox[{
                RowBox[{
                  RowBox[{
                    RowBox[{"-", "63169793"}], "+", 
                    RowBox[{"366653138751900", " ", 
                    SuperscriptBox["#1", "17"]}], "-", 
                    RowBox[{"2515647924214425", " ", 
                    SuperscriptBox["#1", "18"]}], "+", 
                    RowBox[{"7740455151429000", " ", 
                    SuperscriptBox["#1", "19"]}], "-", 
                    RowBox[{"14068616731369200", " ", 
                    SuperscriptBox["#1", "20"]}], "+", 
                    RowBox[{"16730246923790400", " ", 
                    SuperscriptBox["#1", "21"]}], "-", 
                    RowBox[{"13603887650152800", " ", 
                    SuperscriptBox["#1", "22"]}], "+", 
                    RowBox[{"7660988490355200", " ", 
                    SuperscriptBox["#1", "23"]}], "-", 
                    RowBox[{"2950660833120000", " ", 
                    SuperscriptBox["#1", "24"]}], "+", 
                    RowBox[{"743924185804800", " ", 
                    SuperscriptBox["#1", "25"]}], "-", 
                    RowBox[{"110873316153600", " ", 
                    SuperscriptBox["#1", "26"]}], "+", 
                    RowBox[{"7418047436800", " ", 
                    SuperscriptBox["#1", "27"]}]}], "&"}], ",", "1"}], "]"}], 
            Short[#, 7]& ],0.52046154911565},
          "NumericalApproximation"],
         Root[-63169793 + 366653138751900 #^17 - 2515647924214425 #^18 + 
          7740455151429000 #^19 - 14068616731369200 #^20 + 
          16730246923790400 #^21 - 13603887650152800 #^22 + 
          7660988490355200 #^23 - 2950660833120000 #^24 + 
          743924185804800 #^25 - 110873316153600 #^26 + 7418047436800 #^27& , 
          1, 0]], "27"]}], "+", 
      RowBox[{"264930265600", " ", 
       SuperscriptBox[
        InterpretationBox[
         TemplateBox[{"Root",TemplateBox[{"\"0.520\"", 
             DynamicBox[
              FEPrivate`FrontEndResource[
              "FEExpressions", "NumericalApproximationElider"]]}, 
            "RowDefault"],TagBox[
            RowBox[{"Root", "[", 
              RowBox[{
                RowBox[{
                  RowBox[{
                    RowBox[{"-", "63169793"}], "+", 
                    RowBox[{"366653138751900", " ", 
                    SuperscriptBox["#1", "17"]}], "-", 
                    RowBox[{"2515647924214425", " ", 
                    SuperscriptBox["#1", "18"]}], "+", 
                    RowBox[{"7740455151429000", " ", 
                    SuperscriptBox["#1", "19"]}], "-", 
                    RowBox[{"14068616731369200", " ", 
                    SuperscriptBox["#1", "20"]}], "+", 
                    RowBox[{"16730246923790400", " ", 
                    SuperscriptBox["#1", "21"]}], "-", 
                    RowBox[{"13603887650152800", " ", 
                    SuperscriptBox["#1", "22"]}], "+", 
                    RowBox[{"7660988490355200", " ", 
                    SuperscriptBox["#1", "23"]}], "-", 
                    RowBox[{"2950660833120000", " ", 
                    SuperscriptBox["#1", "24"]}], "+", 
                    RowBox[{"743924185804800", " ", 
                    SuperscriptBox["#1", "25"]}], "-", 
                    RowBox[{"110873316153600", " ", 
                    SuperscriptBox["#1", "26"]}], "+", 
                    RowBox[{"7418047436800", " ", 
                    SuperscriptBox["#1", "27"]}]}], "&"}], ",", "1"}], "]"}], 
            Short[#, 7]& ],0.52046154911565},
          "NumericalApproximation"],
         Root[-63169793 + 366653138751900 #^17 - 2515647924214425 #^18 + 
          7740455151429000 #^19 - 14068616731369200 #^20 + 
          16730246923790400 #^21 - 13603887650152800 #^22 + 
          7660988490355200 #^23 - 2950660833120000 #^24 + 
          743924185804800 #^25 - 110873316153600 #^26 + 7418047436800 #^27& , 
          1, 0]], "28"]}]}], ")"}]}], ",", 
   RowBox[{"{", 
    RowBox[{"q", "\[Rule]", 
     InterpretationBox[
      TemplateBox[{"Root",TemplateBox[{"\"0.520\"", 
          DynamicBox[
           FEPrivate`FrontEndResource[
           "FEExpressions", "NumericalApproximationElider"]]}, "RowDefault"],
        TagBox[
         RowBox[{"Root", "[", 
           RowBox[{
             RowBox[{
               RowBox[{
                 RowBox[{"-", "63169793"}], "+", 
                 RowBox[{"366653138751900", " ", 
                   SuperscriptBox["#1", "17"]}], "-", 
                 RowBox[{"2515647924214425", " ", 
                   SuperscriptBox["#1", "18"]}], "+", 
                 RowBox[{"7740455151429000", " ", 
                   SuperscriptBox["#1", "19"]}], "-", 
                 RowBox[{"14068616731369200", " ", 
                   SuperscriptBox["#1", "20"]}], "+", 
                 RowBox[{"16730246923790400", " ", 
                   SuperscriptBox["#1", "21"]}], "-", 
                 RowBox[{"13603887650152800", " ", 
                   SuperscriptBox["#1", "22"]}], "+", 
                 RowBox[{"7660988490355200", " ", 
                   SuperscriptBox["#1", "23"]}], "-", 
                 RowBox[{"2950660833120000", " ", 
                   SuperscriptBox["#1", "24"]}], "+", 
                 RowBox[{"743924185804800", " ", 
                   SuperscriptBox["#1", "25"]}], "-", 
                 RowBox[{"110873316153600", " ", 
                   SuperscriptBox["#1", "26"]}], "+", 
                 RowBox[{"7418047436800", " ", 
                   SuperscriptBox["#1", "27"]}]}], "&"}], ",", "1"}], "]"}], 
         Short[#, 7]& ],0.52046154911565},
       "NumericalApproximation"],
      Root[-63169793 + 366653138751900 #^17 - 2515647924214425 #^18 + 
       7740455151429000 #^19 - 14068616731369200 #^20 + 
       16730246923790400 #^21 - 13603887650152800 #^22 + 
       7660988490355200 #^23 - 2950660833120000 #^24 + 743924185804800 #^25 - 
       110873316153600 #^26 + 7418047436800 #^27& , 1, 0]]}], "}"}]}], 
  "}"}]], "Output",
 CellChangeTimes->{
  3.955078826159354*^9, 3.955097697164863*^9, 3.9550980302803373`*^9, {
   3.955099452181932*^9, 3.955099469236882*^9}, 3.955099503188146*^9, 
   3.955099903303073*^9, 3.955100114967722*^9, 3.955100178702445*^9, 
   3.9551861615315866`*^9, 3.955186293585318*^9, 3.9576079832762256`*^9},
 CellLabel->"Out[26]=",ExpressionUUID->"d77eb1bf-a9c6-4dfd-ac69-2135dc123f66"]
}, Open  ]],

Cell[CellGroupData[{

Cell[BoxData[
 RowBox[{
  RowBox[{"Plot", "[", 
   RowBox[{
    RowBox[{"{", 
     RowBox[{
      RowBox[{"Income", "[", 
       RowBox[{"q", ",", "1"}], "]"}], ",", 
      RowBox[{"Income", "[", 
       RowBox[{"q", ",", "2"}], "]"}], ",", 
      RowBox[{"Income", "[", 
       RowBox[{"q", ",", "3"}], "]"}], ",", 
      RowBox[{"Income", "[", 
       RowBox[{"q", ",", "5"}], "]"}], ",", 
      RowBox[{"Income", "[", 
       RowBox[{"q", ",", "10"}], "]"}]}], "}"}], ",", 
    RowBox[{"{", 
     RowBox[{"q", ",", "0", ",", "1"}], "}"}], ",", "\[IndentingNewLine]", 
    RowBox[{"PlotRange", "->", 
     RowBox[{"{", 
      RowBox[{
       RowBox[{"{", 
        RowBox[{"0", ",", "1"}], "}"}], ",", 
       RowBox[{"{", 
        RowBox[{"1.5", ",", "13"}], "}"}]}], "}"}]}], ",", 
    "\[IndentingNewLine]", 
    RowBox[{"PlotLegends", "->", 
     RowBox[{"{", 
      RowBox[{"Placed", "[", 
       RowBox[{
        RowBox[{"LineLegend", "[", 
         RowBox[{
          RowBox[{"{", 
           RowBox[{
           "\"\<n=1\>\"", ",", "\"\<n=2\>\"", ",", "\"\<n=3\>\"", ",", 
            "\"\<n=5\>\"", ",", "\"\<n=10\>\""}], "}"}], ",", 
          RowBox[{"LegendMarkerSize", "->", 
           RowBox[{"{", 
            RowBox[{"75", ",", "20"}], "}"}]}]}], "]"}], ",", 
        RowBox[{"{", 
         RowBox[{"0.35", ",", "Top"}], "}"}]}], "]"}], "}"}]}], ",", 
    "\[IndentingNewLine]", 
    RowBox[{"Axes", "->", "False"}], ",", 
    RowBox[{"Frame", "->", 
     RowBox[{"{", 
      RowBox[{
       RowBox[{"{", 
        RowBox[{"True", ",", "False"}], "}"}], ",", 
       RowBox[{"{", 
        RowBox[{"True", ",", "False"}], "}"}]}], "}"}]}], ",", 
    RowBox[{"FrameStyle", "->", 
     RowBox[{"Directive", "[", 
      RowBox[{"Thick", ",", "Black"}], "]"}]}], ",", 
    RowBox[{"FrameLabel", "->", 
     RowBox[{"{", 
      RowBox[{
       RowBox[{"{", 
        RowBox[{
         RowBox[{"Style", "[", 
          RowBox[{"\"\<I(q)\>\"", ",", 
           RowBox[{"FontSize", "->", "32"}], ",", " ", 
           RowBox[{"FontColor", "->", "Black"}]}], "]"}], ",", "None"}], 
        "}"}], ",", 
       RowBox[{"{", 
        RowBox[{
         RowBox[{"Style", "[", 
          RowBox[{"\"\<q\>\"", ",", 
           RowBox[{"FontSize", "->", "32"}], ",", " ", 
           RowBox[{"FontColor", "->", "Black"}]}], "]"}], ",", "None"}], 
        "}"}]}], "}"}]}], ",", "\[IndentingNewLine]", 
    RowBox[{"LabelStyle", "->", 
     RowBox[{"{", 
      RowBox[{"Black", ",", "Large"}], "}"}]}], ",", "\[IndentingNewLine]", 
    RowBox[{"ImageSize", "->", 
     RowBox[{"{", 
      RowBox[{"640", ",", "480"}], "}"}]}]}], "\[IndentingNewLine]", "]"}], 
  "\[IndentingNewLine]"}]], "Input",
 CellChangeTimes->{{3.954910352691943*^9, 3.9549104458419333`*^9}, {
   3.954910480531766*^9, 3.954910558642235*^9}, {3.954910617490213*^9, 
   3.9549107432671833`*^9}, {3.95491087398827*^9, 3.954910908756853*^9}, {
   3.9549109730606537`*^9, 3.954910973906803*^9}, {3.9549110327704363`*^9, 
   3.954911052370946*^9}, {3.954911266661057*^9, 3.954911470177928*^9}, {
   3.9549115756039553`*^9, 3.954911598115828*^9}, {3.954911710118822*^9, 
   3.9549117183072443`*^9}, {3.954911750756173*^9, 3.9549118111969*^9}, {
   3.954911905125503*^9, 3.954911997971793*^9}, {3.954912114436069*^9, 
   3.954912152972478*^9}, {3.9549123638323803`*^9, 3.9549124750291233`*^9}, {
   3.9549125061501303`*^9, 3.954912507188033*^9}, {3.954912557333645*^9, 
   3.95491280370184*^9}, {3.95491289920498*^9, 3.954912959141671*^9}, {
   3.954913026278179*^9, 3.954913085764501*^9}, {3.954913128372932*^9, 
   3.954913257013411*^9}, {3.954913355594551*^9, 3.954913548484623*^9}, {
   3.954913688838922*^9, 3.95491372631108*^9}, 3.954913787462625*^9, {
   3.954913834533794*^9, 3.954913886165103*^9}, {3.954914664012899*^9, 
   3.9549148905716867`*^9}, {3.954914962972871*^9, 3.9549149730047827`*^9}, 
   3.954916111391705*^9, {3.954995194620492*^9, 3.954995214524284*^9}, {
   3.954995259932624*^9, 3.954995282119755*^9}, {3.954999418172579*^9, 
   3.9549994271786737`*^9}, {3.955000734063596*^9, 3.9550007623955383`*^9}},
 CellLabel->"In[27]:=",ExpressionUUID->"1f046b41-956a-4ca7-a2b1-721180d98515"],

Cell[BoxData[
 TagBox[
  GraphicsBox[{{{{}, {}, 
      TagBox[
       {RGBColor[0.368417, 0.506779, 0.709798], AbsoluteThickness[1.6], 
        Opacity[1.], LineBox[CompressedData["
1:eJwVx30w1HkcwPEl1VebtWutvU3LbOhCTyO3e87V51N0SdR4KqJliq70oDbX
g3E6btdJkStXOpsIIVMUunMeapDiCFlps57WtpGHn6Y8JNnr/njPa96CvRHe
Yfo0Gs3zS//rHjbY9mjIb4PSXvNJp+OigcuSY708R6ivjm9gfPl1N9LkJTxX
uO9le5U/x8VtzZ33r/N8IfHUUQfnWS7uCp2qusQLBefa6QMnp7nYveY3lyRe
JMh3G70YGediJmdHfCJPCiHnhMXKfi7GkpKvz/FS4Y02IbSklov+AVlF4+9y
YFCkDvSN4yJdFxu0xaII5n9Q+Lhv5qKN19hg7flSWKcwbZMYcvHUMydI+1AO
3u6G3QlPzZBbyurR03sIKfZXh96fN8MHapemlu9roPqmUurhboY14dfNA0bq
YG79wdxOQzOcWL7e+M6RJ+Dveqn+r2YO6n8sZJrbNEJ+X8RJ2QUOCnUhD3zu
NoHJoHZ5/g4ONkkdn9XbtUASuzDoM5uDlinDHwvGWmFGYSXAdlMcnurt6Vj7
HKR6Qm3nFVPMeVvRyEhuB1rdrNMeP1Nk8PMojUYBybeZbA7HFC8cLNufaf0C
RLNVIwIlGyexUHPgbCc8H7D0W5rGxkiHulKz2peQKDSvPhTIxt67defbBK9A
aPlvWT6PjZ/CFem2UV0wbv/U4SulCdpvXDi3v0IFT7PFxSq5CW65KfjxHrcH
Lt8rqEwONMFT/OBl/UG9EGWX3PCHhQmuHPGjd3r2wbEnDwNb1CxkG4+Tupk+
CJjJjZ7MYqHBw/QiK3k/BKfZZEjCWHjIsUJpuE0N/k0B21VWLCzcujezelIN
IdZdv54eYOLE8BKm9soAyN5MlB/MY2KZz5Z5qa4akOPjGLf9TDzrJrtRqtVA
q8Fq12hbJgq63V9my17DildP+I+7jPE7kTSV56CF1Bfy1sO7jTHIouWjXrsW
nAtypNX9DJxoTFIfi30DjXmcncNiBqYZiCO9rQchObp8RY3GCNk9ZTf16wZB
cm1q/txhI5z/c6yv0/Eh2KDOoHGGFyOtQFykNnkLqHdmtuP4YpT8WZRkUvMW
7DwqOZIxOlbZJxDW0WFw6L3mdOIIHVnukpVxjBGIdLsttphYhKpVre1nKkcg
vdsqK0eyCIszwFojHoVZt1aNYtoQ9xQJWfy5UYiaNVsXHmuIv8iyYlW3x6Cv
qz7jlY7gnUF+OsODgpjfC+gT8QQTrstCerZToGpIFymlBEO9R23uelEg1E/e
VxVHcGllZbHnLgqGJZIKWQzBxIuB9Rf2UhDg63zI7CTBA8Jr7xadocCR29wo
CiO4TGrqtvAWBVr5+LkoF4Jz30YbdeZTsKlDXSbeSFA5OvD8ViEFGUYd/ZuA
YMqukj0/3KPAN6bcie5MUGfnfUJWScGj4LihdAeCqraLGfPaKUhfZrq1SkDw
7/ipfe0dFEzuXvBTliXBVOdg2+yXFHhfns6U8Qluy11duqmHAmLQPe3JI/jP
6eaG2CEKIl/n5vcwCV5Z9c1FrxEKWvlpihoGweNqua+AomDlzkRa3mKCKzwO
9z76QIGm/qh/BCFooKfISZmiYIMuROqzgGBfmXN4yAwFaSKfYpEBwcrw7DVr
P1PwPmKzylyf4FVL+oROR8H2fBGh0Qj+B3SwQ1Q=
         "]]},
       Annotation[#, "Charting`Private`Tag$31179#1"]& ], 
      TagBox[
       {RGBColor[0.880722, 0.611041, 0.142051], AbsoluteThickness[1.6], 
        Opacity[1.], LineBox[CompressedData["
1:eJwV13k4lF0UAHAkZMY6JpESSilbaRN1bgihvmxRlqSoFFqQUomyFAlN9rLv
hOxrSCmyE0lExrzGMpQlkb7rr3l+zzPz3vuec+85Z6RsnY3sONjY2CLY2dhW
PvXsiLbqUdNDkUdSWw5vICNOTfGrA2K7Ifj3VIe6BBmpxEbE5ItpwT+fgy9V
15ORflP36xdiJnCJGPPeL0ZGZufnK0PFzsM53YV7+lQy+qbkp/lEzAXuSXV3
vuMjI1rsuuotFq7wW+vHch+ZjPQEMtSrYtzg5b7tjFkSGRVNftrDkrwFvwTc
p+R5ySgoW3iboew90Ezx7snhIqM46n++j8UewsWlqRAeNjLyaAqvO1n2EOJH
Q+3U/pHQSZ/vHDIWPtDe8prlvExC5NlrnuUxvpD75d6W/iUScu+kuY9LPoKu
yIY1LQskZPis1+G4bBAMaV0+yjFDQvL6Muni9UHgkiynf+IXCfGsusIYufAU
3loVLMb+JKEzpct5b0yCwX5W84LWNAlR5YIVzcNCYI3I0On4SRLy4snf+kiM
BludpnUzR0lou06I/+urNPimdNeMG7vdx3n0az0NzFpPmNkRJLR5lXymottz
UOw4u20rg4Te/01S7GwPgxA9hX81w3j/v8L2SAZGwoxE7rzxdxIq3Okapvsj
EnLhT1vzAAlZXzWev3YgCuy+fn2mj50zIVBaR0TBhNdio14/CRkR/uoOR2JA
k69h6UwfCUV8u61ZuPwSZmZqvwz3kNBhiVNJ/aaxkLRXlX4Xm3l632qe7Fjw
40ppXoe9cfzWuWyFOODe/Xe/STcJOV/au4WtLw5+WPeeHuwioTr/5C4adzwU
Hjp45BH2ujQRXzmVePBc/YlHBbt65OeI0eN4iBJfIxbYSULC53PSkvcngK2f
zjGTDhKyf7Dx1IHzCWBj9t8UL3Z5wpM1LU8TYPBIxYW37SR0fvCyw++RBPBC
59pUsUvYvoo/EU4EdZMrtfNtOD6b9BqlDiVC13N3n2LsQutt8vrPE+GIpaqn
OjbvvfC+gepECD9fWcCObf2C64nLeCK0xP8o/dBKQlx9wxMvNJNA6UqRsiW2
+an4nKnpJHh/5/ObiBYSYn014U0QT4YRC20tZ2xfax47Y81kkD3aaa6DnX/O
WbyIlgzNyZbKS80kpDci7XqhMhmcrG1+9mB/v/i5Zd1IMtQU0zSKsfmdDvp4
7EsBfZuEAHfs5KmpAXmbFJg+6fPAAlv9RtKBfv8UIB3M4kbYHbNmz5/mpUDx
qhhRWWwHd9IU6k2B9tQvr/mw2Rer9H5ypILALmbPXBPO793ryYk7UqGjyOjR
IPY77y+nue6mgrM68ivHtlz9pLA4ORXm41o6MrB/+iHBS82pcK6+MS0a+xHv
jIP4fCqMLZeuDsLe9CT1XaNkGiQkSDK9sIsFLDbd1U0DfTFv05vYx0P5PRSv
pcHtLnsdJ2y6SG3XQGQaeJgav7HHvhPuqhxSmwYXZZoqbLAp4nIBGmNpINN1
CiyxM2L66L8o6aBH9tQ+hY0kg1GyejpouNW2mWF3x2tGn7RLhz2f0r+v2Gnz
/Cx3UDoIdZRdX/k+Z2rGidKidPCx8PBbeV60nHWmw0A6CGtc23gWe1eWEJcE
TwZMOknvu4D9UfGdTZNyBgh/Fmlb2a9Nnnv5vVMZYH6zeWzlfeZU5Ncqe2eA
knWXrzf2k6KBq4MZGTATnxO/Eo/Nqs8aQzsyoNLuh1oMdlm5tqzWUgYY9syZ
ZGIbHvpzf3ZzJpjtvjq+Em+iOvtryrFM2FHdxd6M7al5dq+5Wyb8asqmreRn
7XuRkDWxmRBcfi9pJX+ajR7aV6Yy4SuxWXULzm/vMaX4DWJZoCDJXXkI+2rr
0GLz4SxIkV4qP4X9suto3s5nWdD+b78cDXuP+V/Sj/IsOKkYFJaP/ak31542
nAXBHYJ3O7EXBkQl5vdkg3F2ab44Pr/Bto1uadbZ8I42wYGwZen32k75ZUOH
ucNHe2wTJt23oicbBK1Pl5Vgj12JHHRkfwWmuV9//MD2ZhmoS25/BZbstd6C
+P7kzuRPe3m8Ai3N3o1O2KR/XpY6G3PgkRHn2wP4/kVcMrOW186Bf9c6b1zF
3twpbyPklANfrzH9UrEPpXef+1qZA4mLUj1i+L6XpocVFivmguXcSbIArg9s
Z7z2ZmjkwseAiYb/sLVFrhTHnMwF3slDoyHYHfcOl3rdy4VUq2Oa4rjeTBiP
V+g354L+jjIbNVyPdq/pPnhoKBfmJT4I+mHfrqqpUp7LhWeePBs6sbnlwqup
G/NAdr+V7vXPJCS1fLhuwDEPJtXY+6tw/TNNC2+8wfcadthmJ0T0klCMlbeB
vdRrSC+iDC5gDwk7NpnveQ20sUQXy6+4Xt7VaDlo9RoWjntFbsH195HRRDt3
9ms4Wz/RVP+NhCqXNHqjDfLh6MNYT/1BfJ5fK1gE2eRDeLlsXw223oV1ffdd
8qFOqtdXdQjfh7aJb3Yx+dDwmPud/A8Smk6JGFQaz4fZuGM90nQS2mI4SbwN
KIBJkZ0LBrjfiHvqHLgQXwCnE/7r+4EtmB0XwFtcAL5OTugOk4T+8BgrGg4V
wBTfzUd5YyTUWl18o39/IXBVg4Ai7me3lb2Wf9MLgZNPzckJ98NmARERRVQM
MudOxPPgfvv2oKNdm2kxeJ97+qwZu+Ty+yKXy8XwJ+Pg7HPcnxPr3U+VhxXD
u++lnHIcZOTu+e2l7kQx6ExMadmsJiNpVorcuagSOLE+oFUYzwM3m1UhYqYU
KkKEjz4UJyN+xUL6R54y4KyJ7rPH80bSE+XARYkycJCWiNfD80ibwdYv1kfK
QPGrRjl1IxntaBS5sSWsDPahia1lUmQ0UM9Keb2vHG4pcXqpyZGRTk0yf9Pt
Ctjdxbl1gyoZiRYI9bOzvwHZJ+L8WpZkZBm4aDK89g101rE987cio4Tz9Mb3
8m8g4ynNqtmajOSppaUB5m/gVUFkjdVZMtJws3lOzX0D5/xYhQH2ZLQ3xiyF
plQN+81SP8tcI6Oz1ilWaf3VoFt3fddhPzzfDGl+alGvBe3d982Fi8nos67X
9BOdWrhnH1ccU0JGc6+q1hoY1YKjVq7StjIy2uehevbDhVooC4m7qFFJRiUU
pbnqUPz7R22sB2/JqFRLfNNrohbc0qnDB1rJqCJl6gaN9haaG+XHXZhkVOvw
Yv2p8Tr4UNbA/CvFh2ZlDwpkO9YDU+6KSu8zPsSxkCm4fksDoEDd3kEJfrT3
n02R8atPYC7jRqan8qNPD3c3v9/eAhzDoyeFVAVweR5bSJ9sBeeuDMZYvwAa
mx/o71Juh8g7Yi6cSBAlMcsb+IM64KoaNx97lCDi35DKGh7uhINGvvc1ZwRR
4KVC+7jNn0H6TFKZx1EhNIcyhy96dkNb6KzSqRQh5LKrrmDt2x6gSq4Wbl0S
QgOv6gLapHrB8PV65chTwmjRoTNa7vZX2LZthFMqXxjtOMy9bF/eB1ppGavz
OSlIJ0HqQp5oPwAl4Y3TaQq6ueGM9KDlAIRec3vslEpB8uOmpO5j36F28HtH
DIuCKAJTPHV/voOvZeWxSlURxPkmOkcmZhB2yIcUhdwWQZd3l39Zoz8EEibi
jcnlIijzqG1c1dwQJIpZ8/bPiqDZMXHBkbAfAON/S6tlqajQWGcVTWsY3J4d
+edpSkX++iU+EjrDcOvSsRqpk1RkqSnHk3x0GGTPesu8xeZQIfEVHR8GbzmF
D5zmVHRcuGVtj/kwSDyNDH5wmoqI1pPbJRyHYc3uO/zOZ6hI/Li9YdLzYdCW
4jvy9yIVeer6xBaMDEMZ1336z9tU1G590VJ5dBh6Da+53/Kgos2u+mJZY8Nw
3Fst8x92Q7zQs8SpYdAJ2TDFe5eKRBZf+Ib+GYY+H6dZCU8qSssucrzKTwdz
Xa5BxQdU1CpMqMnvpUPaT9WONQFUJC3X+Dt1Px1Oc23SeojtCq8KZdTooCrN
bryMLX7FRWk9osPBDbf1pgOp6Pw7NhlePTpEzOW8bA+iot83xXgJKzpIuz1o
8Q6lIqlvej2JPnSovpI0GRFJRY9r1XJM/fF6QXGWglFU9DNV3pc7gA78R9aZ
+mHXXufffTmYDqEnVeg3ovHzedqf7oqmw8Plrfd1XuD9q5zSqcmlQ5x2YkhP
HBUpPr5Q1P+VDorSsunxqVQU5mz+JLifDgdGc7V406jon8nR8xqDdNgVH3jx
Onar5A7hlBE66Nz/pXs4nYquFU46Ok7TIf57msOXDCoq+O66ZYlrBGwyxWR+
ZVPRgX0PaWK7RqCutHOmMZ+KPtuK7X2xewSKSFRPyQIquhH0qnvTvhHgcbKK
vY6dRe8R36Y+Ar9S2+NFC6loI00hfq/2CGjzjGRZFuHzMP052/j0CGxM8Wht
L6Gixgy5+ifeI0B7NTTjVElFFz9XXRTywesr3d9aiM3JYcL73G8E3MJDJ/9g
Hzp171hM4Ag0KNNVfaqoKJe7oyMjbASoeuNvaW+oiHb+zvf6jBHICGNGxdbg
87ixZYG9YwT6QoTZz7+jIn6x64XlXSNw64vNpXjsGgr1mmvPCDyLCzTsx5Zd
Y0EQ30agfvpw/Mn3VMT6NfK5hRgBg12P1Q/XU5H3x+X8F8sjcFplwHT5AxXt
rot3NmNnAFeASqHKRypiVGntEOJkgO3vu88uYhsUPE54uIYBNkcrPrViU2PX
hlwWYcAvppFydAPOp4uik+p2BrzvTsgR/URFp53b5H7JM2C8q3peC5vPwYWe
pcQAP43ZymvY18+UWW7aw4CRQIe6j9hqetr63IgBp+N5Sm40UVGzpPW2LlMG
LIseUMxppqL74uzDQeYM6PU4a9iJrUJNitW1YMCdS/XTv7EjeJlrK2wY4PZb
LAO1UJHtrOvqxMsMaN19af4j9mzDk6GrXgyoE9NaeNtKRX2krotLD/D+Doev
GsCuNZBg+fky4LqASvQCdnBzxuLLAAY4ia6/rtBGRdvb60WanjNgLiig8im2
IEUg2jyCARVXOHamYs8bn5QajmJAt7fzzirsuq5hhcVYBqSFrPrCxLb+wq4j
l8EAftH5mkPtVKQlfrSpIIsBKZdXxRhh77AINkY5DNi0upDDHvt330YbswIG
CP8dcA3ADv2udsunigEE96GfrdjuUg/+CdYwYPtZK+VB7DO2DT4xbxng4NP+
Zwpbftg8NP8DAwSGwnYLdFDRe4Zr5mA7Aywl3A5oY2dtq9zp2MWAss6dvUbY
zy5xlvzuZkCj2ezqM9g2Y6F1At/wegqO7G7Y2vK9etEDDCjQ4W+7j63gKNUm
O8SAF6XB8gHYfyZzvh1k4P24UPxeYn9Xmj/3cZQBJa/ZfFOx668eYpqMM+DA
nnTBXOxXeT5Xv08y4KLPqq0l2LSfn+YuTzPg6y6uj2+wPVRE7s7/YsDajtS5
99i2LharHswxwJN9IKcJW2luVCBqkQE8NKLuC/bafTvDtiwzwNUgbdMA9tJN
d4k8NgIy1Hq4h7F/lLxJUF9FQLS4820Cu2GBS+7DagIE0865j2PnHjieY8xD
QHlaFvsUdrjH8z0DvASoMdDaX9j3KvrKHfgIIO8WLZrFPv9XRmNOgIAIO9nB
eWy9Q5c/eAkToGhuF76AvdPz9XE+KgHLEw09f7DXVS90RogSICtwPHkRe5nt
sMVmcQKS0ulLKx4+7D+YI0GARZ7/wIobvVsuqEkSsHGT4rEVv367dvK9FAEx
s5+OrDwvgtPaxWgzAdf3WX78vfK8c6J72mQJmOrOH5pb2d/b1tn/5AjoALeA
mZX3lX5c1LyDgJo10W+nsZW9NW8eUySgs0ssYBI7bHBp3ydlAqKOMgeZK/FD
Rb/1VAggCXJ+GFmJf5xz6cc9BMR/sT44hP3h37bbuvsJ0LL8efgbtuKZoQP1
Bwg4alzU1b2Sz6roxSMHCbjjmfC7beV8bDCtqAMCpFNfZTSunK+7/Hc1NQgY
e94+VrdyPvvqD9ZqEcCxgauiElte3WsZ6RCwJHx4fRH2/J9fnocMCNCvyfJN
xrY8nY0qjxMgqtEUGoNdW2rPrm5IQG5tp8Iz7CD3L96qJwnYHewu6Ik90x2q
WWJOgHwbp7kL9ul9Bpz7LAig/DFTvIQtO1fls9uGgPdbVfwMsQNN3bXzbQlQ
NchccwT7Z8FO7l12OL7hDeL7satuJPkrORBwc9MAIYF9cvpRwHYXAvh9H6qs
3MeKE5oG6W54P8dPb2/Dls5dIm+7RcCP2oicauxJJ+egLfcIiOtWtnuJ7TNu
ErLJn4CX3PMeJthMfX6j2McExFqo0RH2icx64Y1PCDBQz+yTx5ZwOEBbH0pA
tQfLdRV2AUMyfG0MAev49htm4nojrvPF7PlLAnTKuHbQsO+nhK4TiSdAZNe7
0DvYBnaro4RSCODkmSEZYA8PMWPIuQTskzdIouP6R+kvTOCoI2BQ6an9Kuwg
8t27xe/x/n8P+AzhesqrpmV+5SM+L+tcNtZgc0S0831uJqDCU6P8DvZPQ5Z7
+hcCnALvJUzg+tz6btt/J1gEmFvXSBbh+m4ww5Jb/RPnz0qmJRD7g3QxZ9kM
ARJZ6vO22G88j5TJ/CHA/fCNPD7sV6q2W+Y5R0FrA2eTJe4XgdnRiy/ER0Hg
z+XIQdx/ePpsPxttGAVXa7PWHOyHvNvzuDeNgm6Eq+ddbI8LJfbXtozCY9ft
2qLYDlJdbVrKo1DUH+aihfuZ7nP+tLEjo3DRKfq4D+6Pq+96maheGwXLUkZN
3Fsc3+nxhTc3RiGwR/uSLfZ5e/NYbbdRGM3yj5TBrvtPiWnsMQq7HF/Qkmrx
+tLfPJ18RoHN9PJMHO7fnB/2ZyZGjoJ0e6bpA9zfOShT7Py1o6AR9tB9sgzf
bz+LVFrdKKxLvbczHtt26b3B+vpR0BF9dd0Yu5b+InzbJ7w+M+JJUSnu3yX6
CpqfR0HcWXjLTTx/sFunmrszR0HpmO7nQTyvsKVb5wwJM+FTu+8mq1x8v8a7
nWKpTDhJLV23kIPjp2yoaLmOCau8nzygYYuWaGZ3bWDC+h6uvI+v8H2u35b5
YRsTtmxJdFDA85Ml/WfKq0NM2B/1xbgXz1ulUn4vbzswgU0uvPdjAq6PdmzW
+xyZYPD3j4QJtlb6rQ0zzkyI/HOm7Vs8zr/ylRhHVyasPbs+mIXnPQIMo2zu
M8Fc4et5ciyu39brw7TDmFAkl39hB54Xr0flPBGuZcK6c1xFy3j+LF6K8qut
YwKX5t/0W9hL1r5e1+vx92mRIjMhVOQnY+Xa/okJuTsLjzGCqSgmi9cqtJsJ
AZcl/qvH8+y7Kjt54QkmkMp/BDg+xvX4x/pGoXVjMFH9osfIi4oqd/jzCDmN
AfIU3HnfkYr2doo2hV4dA/9/oUs/ruD+cCc1ROTGGFwp4z6hg53Q9F58nfsY
JCzUBpEv4/8PzqsVJL3HgM//zOUQPO8b5XsbKoSNAVw9EPfwHJ6nDtyNOlo1
Br02jGnBU1QkpHdd3pt/HBoaPwvXaOB5RKG141bFOGinNcwySXi9l7B52HoC
cvvSiupaRZBVzl6hDcsTsFxA+2T5VATd94n36suYhL0LVk3bkAjKJjZE8xuw
wCDM1DNqkoL8X/jY9B9nAa+PRvGGCQo6bzSx5ZUhC4wkqNZxYxQkUVGRe8yM
BZFltN+JBAU9fmrxPtCWBc/6pGyThijo4t7Iad5bLGBW5wk+/kxB0g9FdLlT
WHCzwm7raCUFLe+/w9edxgJ1Vu2J0xUU9GXiR3tKJguC1WyZDWUUFGyWb6Wd
x4KmRZpTRjEF/dtudMOnggWbVvFX2OZRUF/b05erOlhQpu3tWpJEQSW+8+c6
uligNXY9bVMiBdHUzsgl9rDATvCsgX88BeknKxZo9LOgdNSOYfqSgsrcmz56
jbJAQvr8ZWY4BYUp7HlqOM4Cte7QrcfDKOjaUIyJFIsFQuRNpnk0CtpmcGWg
eoYFLuv9ON1CKIiTvTMpeJ4Fh2Jv+XY/paDvhWoONn9YoDq7eGt/EAVVOCQq
Kf9lAYe/+EBEIAWFS5Jm//1jwVzDYOHvxxT0P4lZCbw=
         "]]},
       Annotation[#, "Charting`Private`Tag$31179#2"]& ], 
      TagBox[
       {RGBColor[0.560181, 0.691569, 0.194885], AbsoluteThickness[1.6], 
        Opacity[1.], LineBox[CompressedData["
1:eJwV1nk8VF0YB3CkiKGsMTdJpWRXSqSeU2Qtu1R2iZI9pFCWlKSoJNkispUl
UZLQ2AdZs4ZIYuaOaVNK5T3vX/P5fuYu59xzzvP8ZFx8LE5wcXBwFHNycPz/
a3Riprtu1nrv8Z6YF5MKgohbh+o7LqkO28ijl3rkBdH2+8lpTyV1YbuDgilt
qyAy7hgoS5e0gm6P3qmsLYLIxvXnq1uSrpA3GLjaeaMgGlW5onNdMgDOewx5
jlMFUaaY6eVYyUuQ3FYV9G6lIIrgfbrlqmQi9P3aGznySQAdOZpV8vlLDqTc
5VsMzRBA/EsRdvrrSqB7aBlD1VYAyZrPzdRfK4djA033rxMC6OwbTUj+/gJu
KcreGhimoDXlQmOcnLUwTx96b51DQXZxi1ZT4rVAcs3/DM6moAeuH9uaFGtB
1v5CRtoDClIUe/Hi2pFa2KlnkfYxk4L2BzndESuthbkpHc8L6RS0M80mN1Gl
DvyO0D61JVGQs0Ouff5YHdClRB4OX6WgS0bEvXuzdVBcLTW6Gjt3Z0Jf7Pc6
UBsPqNSPoSBS8LyxF99rqJmNsX1+mYKCag9pbtv5GkLc210zoigobv28aPX1
1/DuEu/quDAKejap096pTQPtQA8lhh8F9RtEfLmuTwO1JqtDmtg/imvED1rQ
QNhmUeqqLwVphGg6t7jTYMJzrFfeh4IqRVR+1N2iwQqBhw+CPCnohS51fdkM
DabVzpmrulNQde7nM4mJ9XDecUlK1Z6C3lGU71ncr4e0h2dCk+wo6I//6ZrV
hfWwAwoz/tpS0B6Y5r1eWw/EwCvVN8coqGZgJD2aUQ+OtyXSgo9QUC1vc3MQ
aoBe3oOi3ywpiOaRThwlG6A5u7Uo0piCns6ePu3wowEMttL38GPnnNR6eZyj
EdScrsQkGlFQtNvAMW/RRkhKlDYrMKQgAxehlCjtRnBfkqwY0aegzqPREsVx
jZDvcB+56lJQ3aDlyadJjRBQFVCxoENBpTYbKiszG+HRqvvkdexb1rU29eWN
YJLen121n4IOm/9KGnzXCDl2K3Wk9uH5GniJLVNqgiqd5cU8eymoo3n3CV6N
Jsi8/io8fw+enx5fhcA+7HoLKSPs+7p5VhLWTeDl8a0iXpuCXNDEbaWwJrh8
XdZ/024KmtGwFj7S0QQqda0XAnZR0NCzjS72A00QMXR4ywZs+o6vT1wmmiDm
zI6sLg0KerQ93txrHt/v9JpPFdtbpTUhUqoZlPJX0BZ2UND85j2riryaQX3u
hlzZdgraO7m/OTa4Gar1zli5Y19ON7h4MqoZDEYUL0phi4tasTfeawbhRwG9
cdvwfuU83ZnS0AwN9KwrZ9Uo6EK175XgzmawHAmpUsduOhsEh4ebYdCr+/NX
VQqymYsoEfrcDK5XwcMfO3gkOT6GaIEzoRaZYSr4eydl6LttbgGJcPWl/di8
FjlLOmotEC+k4rYS+15Lic+SXgtIx74wuadMQVUVTaZB/i3g/0ExpVGJgrj8
2nmswlqgPWjU8Da2kWJPrVpMCxhOa65wwR55MKrCSm+BYI49eVzYf+K/r3Jt
bYHmDPMUM0UK0jX+3byvrwUOFenXbsaOW8ERLj3eAtV5/vN/FShIKoz/8/D3
FuCh5d8twXbbJZRfudQClzb3ccdiF38Td0ria4W8pYDoE9h7PTZ0ma9vBZfn
1vXS2Jdl5WJUFFpBPKQ84p88Bb15r4QEdrbCzrAm6zFsBxvN0hbjVvCjon1Z
2Bd1zRLgbCsIj27YoY7dsmRtIBXZCsc/V5QS2Ktf2nIsxrVCxTEfPW7sTDV3
32cPWmHJ7BptcCveL6SnXGJRK5wK5C1swFbN93/vV4nfJzNR9AS7bt0FM6U3
rSCiPkiJx+YdjuLlH2qFCxWrTl3ENrtztW7mQyvc+tr3wRc72Sw+uGmuFZSW
noYdx57gv6Oa86sVjGt2adhgyzenzERw06FnYm71QWz/yMxMx1V0WMdw5t+P
XbUn98geKh2EN0tt0cTm+vVoNSFLh/yyR65q2ETH/m+gQocTRXqKCtjqWUNv
XTXpMHnN5Yss9sFA38qrOnR4sMK3XAb7hCFPavEhOjwrGQ9ch31BKiOs14YO
/l9ldq7FTvqi7rTgTAdzkbx5KnZJY9t+KU860FXGy/93yz0X2f1BdBDfqxVA
/D8fr1887uF0MBOQU5fC/r0vgXEtFs9HV2JeGltEfEtHaSIdPF3PP9+Irch4
VfI2gw7yDa9C5LAP1Fjd+p1PB4lE8/3K2A63mAHST+kg9C6Hfwd2kFukje4r
OjwP2TyojR2vJal1qpkO+vIH8g9g5wuWrr3RTQejIJ9Q0//XZ1JvqWyEDumN
ItbHtv5/3kcnBj7SQcY6c5sb9tfYgIY/bDq82hUldgab35E/T+Y3HVbYyv8L
x960/cFVPe422Be2jPX/+h4e6TRJkGiDdz84x0uxfUrc1Co2tIE/B9cHGnZM
1F+RYcU22OQ9O/cW+4WCwtDGfW1A8m9Yv4Tds/T6pYFxG3CnH9QTw/uN0Xsk
w8u6DSSthIIUsdeGXj7+/FQb8MpQv9tj7zCT0nt3pg0Y+3bqBGObbCqX47zQ
BuEZaem3/9/f7RMso1tt8Ev3R2AHdnJmcJdPWhtwQN13JnZpwKqnibltUNsX
Ec6Pz8/k2j3BY1VtIGF+t+4Q9uLn3mPLGttAK6Yu0BdbtNFjj1xnG9QsXtNM
xNbzSuby/9AGA6Zlc2PYBa++xS2ntEPhVCc1Ap9v2s1YH3nxdpj3um/2GHv4
hIyF6fp2UBRySB7Epgiarrmn3g7HKowd1XG98HUozFK0b4fOPsv+BeydS07P
LIvbgXdhqL4C16eDh+oiD1S2Q6jSoNgX7OOp0qYatHbQB5NAJVzvEjTGPlH7
26G6RsahAHvWx1Zy8m87aI0MTxThepn23jrU91AH7PfO42bgelumXGHgYtMB
kq21x3aq4/0aKipm5dwBOk+0GqKw5yV6izQCO0Axqb1HBtdzE3Oz8X9pHRAR
Ej3jsZOCOGlG+6+THVC9fFBPTZOCJFYXCl780QGnF+z+3cBWdlg54svxBl6O
cXSysI/9bj5jJfoG3q4VfFWsRUHl2w48JLTfgO3Uqv49uB+5ZQNv4bU3UFOc
ZngTKKj9kvqbJvlO0GkXTVuF+6fWqjaumzs6YadL+rY07Px7zhq2qBM+RMyv
lzegoKjiG5ls605we1O3wgj3X63BGX+JiE6ImfbgSsH9Ol8hfY3HQCfw7Tkq
HmKG+82z7QfVJzvBL/qcrZQ5zj+IHv6P7ITJLb//1WGXFi4GGHJ2waesZy4U
nAeu1cqNjYp3gYuCTv5Ta5yvZiNLV+zvgjErRpQuzhfnlN/QT+t3wbbC6LE/
2KVnJD92HeyCoJnm9Gc4j6z7VyKZatMFd5xbjJUdKOiX8GikilcX5O2x9VV2
xtdra1gfSe4CXsdhFX+cb6QTmL8K5rrAvaNGgi8Q93PniwVl37qgpDnw8Hts
h+0iR18udMGbhM6+50F4ffu1Ktu5umGT39VEj2C8HlKxQWzxbpikDm8ZD6Eg
4UK5b+rQDfLu+0a4cV5b3nCCrI3vhk8nGRa6t3CeufMrtSWxG/htR+V1buN+
5X7duPteN7SvZRrrJFJQJF9F4WR2N0QHW3vo4/z4z4z71PLKbrA9dlDaMYWC
FkYffDR63w0Dw5sy23EeZf4cH3ur2gMFz7dnZ5XjPOgeTzPa2QON2fq8Hyoo
KHxgb27t7h4Q8x5YkH2O1+N5uleBXg98KboUVvri//xq+yfUrgdoEpVrB2so
KOV7v+SmmB6gHnCd82vF+epLh5X/eA/YulcWdo/j8TNe0gVv9MKGqMUSEyEB
5H3XdKPH7V7IWaYvxxIWQBq6H0Iak3uh5Dhb4bqoAKKn8ymFZvdCniNPf/ca
AfTF7Gj8bGUvBN0WrfJaJ4D2Pv9h2fChFzJun5tmKwigoSi10XOaffCtdtfU
OgMBJCiVx56a6gOLq5QJ5WgBhA5HjX6Y7YM1zw6lCF4RQP7xjm2Tc32Qtzyh
jB0jgPo5JfLeL/QBu9iW41mcAMqYjnF4R3kLbd2DwpaJAki51KOjV/0tmFTT
13dmC6BDOsqPaJfewn7ZSu3OegEUd6rCLXNTPzy2s3X/wiOIfqBHUycvDoBu
MpFbVCyIArY1lIvXD4KbnLV4pPMqNF7ccK1bZhhqL6Dwf1Kr0aJHX+rW8yNw
YbGjed+d1UhhH88/t5fv4Cx7A0euoBDSfyDj/mTNGHxFejIhaULorJTjhgm7
ceg4OX70zlZhpEha8w8ceg+VPVmvBF8KI5FVn3kbfr8H4rGK/n1HEcRdm1qy
MW0Ctkh/ctP+J4JOq78cWmk8Ce0CkvuEikXRI0OXzJofk1Dst6l43k4MzTOp
q6eTPoCWi1TEJQ5xVGGpvyxRdwqeWA92xpWKo4sG0ffLp6fgd8DlW9Pma5DM
qNFgdvRHKBp34stjrkFaGpcSJbdNwxk1I46yaxLIbl3nL87eaVg/UZzDlJBE
8/Trk74RnyBTwmCbXp4kSuZ2CLDYNAP+7n1ux9dTkchYxQOuhhmoLeE9dTGW
im5QwsKeN+H/Qx4KKsdREd9u3SOerTPQ4naqaOQ6FXEl9wj0v5mBu8E5fdtv
UtFXc3ZwwdAMHGVmvBq4S0VdjXKmZuwZyLpcd5eVQ0VxRamL6dRZeJdacdyk
hoqWh0VYafrNguuIcnA7i4rKv5C/as/MgnDN/c9SbCpydTtyXy9oFsL3+Xt6
f6aiBlMVhmXILDjwzHhSvlHRpQ2jF72jZ8HTrvOK9gIVcbfsepR9bxb6cwtH
PLkIxCXymVOQNgsXy7jL+MUJVHbFNi+xYRbmSia+aa8hkMufpoNE8yx8Cy1T
9pIgEO1j+l259lko5py9TqcSKLLSWEmnfxbYhrTZYGkCcTrkHQlmzMIMW78r
W45AHAUOJZPCDLiVkbpFVYtATeSA930xBiT7maUd3k2gOFVzZTsJBlgI2naF
aBNoTaVO0VspBri2TAXQ9hJIuVnuUYscA6iHf+UgHQLZffyaW7yXAXeMthpz
HCTQC5krGec9GLAh25c31o5AF05wOGh4MYBXlVZ4xZ5AugXnpL77MEAyz5Lj
kgOBulQ907wCGeD8o6Y+2IlAM2Ce4hTOgGUGYVkWrgQSdyCS9JIYoL/e3r35
NIH8U0quC9MYYKYnkVZ2jkDP/6RcoTUwIEPp09rI8wT643A5wr+ZAZbrOS3M
Qgh0ZaN9YE87A7TvtAzMhBIo7TGf/a0BBvywTDDgCydQY80JRWEWAxJezgQJ
XiYQn4z5ZhqbAQLej8Vasc2itNf7f2XA2Kfk45FXCDSsLyLa85MB2S8K+L/E
EGiuq27xJhcTkn0+RNVcI5DEB6JNSIIJlUOrOyVvEsj+AE/jayoT1r75rlWL
/SDva42fFBMiEcX8+C0CKXq2lnVvYIL1zYzzebcJtG8+KOWmEhN2ZQ9VSScR
yIOn55SQDhO6PGMed6YQ6JVCDK+QNxNKFd0OKGQTaGffmo5bvkzY9Pbp7nTs
0tC8m6JnmCAh58chmIPf19FElQhmwvQF8+9M7Bif5UrSkUxY8c704r1cAlk8
jTRXSmKCid53dlUBgdpshcVLkpnQwLWtTLIQrxf3g2HVVCaY/zWCs9ga1q+P
q2cyYW+R8gvlRwRa+3MpcHchEx7vfigb/5hAn7TCUgxrmKDsL/BErIRATh8o
jm11TDA7I8DjjD18LW3joXom+E+c2/QIu/3dy8dmLUwojnldvrsU7/cLv2ts
epiwyKcha/KEQApbYqOG+vD8fRpK47FzOiUNbAeYcEJdjKsL++56zW6Hd0wo
2KEyf7CMQKG0sx9OTDPBlu/Wml1PCTTvwZP/aQZfb3q5zQfbW+Su5ykmEyxS
M3RysZ1dn817fmbCjUjvi6vKCaS3Yp4n4Dd+H+23dC92XfGl9vk/TNjuHMbm
qCCQpo3ozbNLTAgPuRGhhK2Yv50awk0C96FEMhJbyMhfMVKQBMa2usF1zwiU
+XoVv5YQCcKf2osPYKtqFs1+ESFBe1mbwGlsE7mZXGdJEh7IZZ94gj16Pzpa
ci0Jo0mcDj3Ynms2unavI8FI49jYF+zYFQ4y+zaRULh7eZDicwJJXlhcWthM
gtPr0Th97Pz55LHSrfj+6mp5Z+xdXjtfnVQk4Tb9hOk57Oap3tT1KiTM1KT9
jsc+bOd3flCNBM1cWcWH2NO9gkcT1Enga2z4UIkdaPxYw0CDBN7kvTJt2Nz1
huIcWiSI9tlMjWDf1vr0/bk2CT5ubxWZ2BvKLvX6AAlPAkJ/L2A/2bqhbMt+
EqbthA8tryQQyqpNGNclIafCbtNq7E4Je5+7+iRIm8iES2I7JPw+ZGpEwmbl
zU4y2HM8yYo8h0iwS1Jr2IIddnEHf60pCbIcfI8VsSk/e2aDLEhokgpao4qd
5u3bomxNQuSw9opt2ArTAnnTNiTcPyYb/L+r7B9FZxzD41384amGbfjWwPWw
PQlRluemlLEHD07vF3Qi4da2gDF5bPeGKJkmFxIqs0qOyWL/2C3DceEECc4f
vh1Zhx39tGZsx0kSvM+sHBLDFlWwe8XyIMGE58UwP3bOg1+pD71I4LrRZs+B
vZ1697y9LwlbVPlcvuHvQ7upflTsDJ6P2d5PU9gWK3s0OgLx/GPVWH3YE+E+
4tHBJOwqLzpTj+27QJnXDiHBaiz0fCn2kk9h7/cwEoItTnGmYd/4pF/2OJyE
isQ9vJexH/dH+qy9TELgs5ZEa+zdJutN+mJIkHotRt2NTW98pRh3Da//56B1
0tiz5Quziwkk6CfmZE/i/RasmNTy9DZeT56Vm2jYvDnb804nkVCc9mRDJvbm
296uI6kkJBVxpthgV/BRdG5nkBD/d7+wGrZuZIGMcRYJ5mv+8KzEdvGbGqvK
xfcP8p8ux+fly0zEK/8CfD4U/w1cwQ53kk6Tf0zCiqz7r49i3zc9djTlCZ5f
z1a+X/g8vlPq6j1XTcLWS389ZLHvM4XCltWS8KaffeUzPs8uBZabr78mIX3F
onkV9uymgeDMJhK06upIQ+wfxJhUcxcJEhN9u47ielE1JN1s1ou/r+yRKkns
sLvOvsNvSRD3pH0axPWFW+QjjTVMQlXwswOW2EJ8pLvoR3w+Blbx7cL1qq9Z
SSjjEwlDmq+mWbieJUf7VG1hkHBcQ8H7AfY6zm+U3WwSXmq+COXBVlz49cT5
FwkH/lQmvi7C9Waa50+xAAu+1lbfnMf1dWWO4cNdq1kQqPt7ZRJ2u/M1E5ow
C2KM3sjvwLYcFcx6u4YFOc8qTvjgeu3UJ6b3R4YFM9bs6t48AoXQNiYY7mRB
bYLwW1tc7/eGn9Ds3YWfdyK9eRr3B669eZN2u1kwcqXeyRc75oX8Dl/EguHj
py5ffECgpFK14SQjFnAVjqRez8T9JAM2TTmwQHlh4e3JNAJ9O/+Nx9kZj3fZ
yMT7VNx/bPKYo8dZYHZVKNMG++WqVU8HTrLgN1Ns+z7cr5rCx/a1+bPgst7L
Uu5kAo24hDmWXWZBkPDy+YO4363Y8jIlvJgFJ//tWprA/dRwmc+Fv6Us6De8
ukUVO258g8v5pyxgGFkuheL+K5QcuzWgkgWbFrlfCeP+vHblsUp3GgsK/1R7
K0cRaBtz4a1JPwvInuWpm8Nw/y3ZKST1jwXVbQVpkr4EenZsQbCLYw4K7ph3
yfsQSHBFFSVq2RwQ2paBWt643tvt4Z3lnQPfgLUi1p64nvHpLpWLzMGC6njq
2ZO4Prqasw5unYNQ89e9fjiveFM9W0Ot5kBR/tBZLVM830alZhWbOQh2NquU
NCGQtB+7YfIovt6WdfInzkddzf51Bo5zYD/bIVFshMcbeO65qMccJOhtLePV
I9DPzssPH1+cg9v3Njb44/wVHp0V8a5wDhxnmjSpOL8JnOUxci7C4+POFRvb
TKCUk17C0yVz8HhBJzFTlkBPjTWz2eVzwDStPCezEY9XqLuBqxaP38bvo/A6
AhlncPBu7Z0DzyUdVC6C89VzxxuBi3Pw/ovwqi9/qahoRipV8CAbalY8pFq9
oaKY9GinMRM2ODug2pvtON9asGSLzdnAFWtR1kGnorXV1aWHbNjQoiZ9CTVT
UWy8bVOcCxvk6XqDQnVUdHLnvS9859jgyWdoefwJFW24JGrAk8uG1bnCW2m3
qOjfrlCBgXw2aPZfr29NoKIh1oee3EdsuPFvT0nnDSpKsHlqr/eEDckcj873
43y/JG9xJroam06f6oykonfd8RnLetlgGNsp7e9PRZWXfx7vfcsGHbktIw6+
VJS423Fr9iAbyoxuzhp6U5HxQ+Xy/WNs+CG1noPwoKKq4I7WiFk2/CnoXFPg
TEVJSjvizUk25NU7+cQ4UpHfZJqVDJsNtRQRws2eiuQOeo7XfWfDw8GTPmuP
4vzO2ZeT8JMNwyusJOYPU9H7it0eTr/Z4PiSLdZuRUXVHtkqqn/ZMJDldDLL
goruSvPPLy2xwell26pAMyr6D09zOoA=
         "]]},
       Annotation[#, "Charting`Private`Tag$31179#3"]& ], 
      TagBox[
       {RGBColor[0.922526, 0.385626, 0.209179], AbsoluteThickness[1.6], 
        Opacity[1.], LineBox[CompressedData["
1:eJwd13c8ld8fAHCrEs+1kpWG+4hCUklp+JxKQoislOwkkUjJLIVK39CkSEqL
hIyMkBVlrztsSUbufW5KNMjv9PvL6/269zye8znnM66Si8/+IwJ8fHy3+Pn4
/v01PjLaWj5mrXdzw8T4jLoEEtqlcLJfXhsUjdfZ+2BveJCQlCuvDy+dfBs+
qkmgvY2snPvyVvD+2kRGzWoJZOs2XXpD3g1mRia841QlUO/aS7uuyfuDfdI3
HklKoJTF+6Ki5SPg4bzJ78YKEihcOFf1ivwtOLp7+k+CsAQ6YPcw6+vEY/i7
tOL76WpxJDoXbr9nWRakSH9taA4RRystqNGqq3kwMzqmcENHHAU06ULCZBHY
lV+pcf0ihmTzJPv4+d+Cne6GVOtUMfR6cFdD87ZKoBPu+/xtxFCl5/0ldpxq
OLXrV9YuUTH0Q2W7+EvvWjByXXLlyTsaEvj1QmLJyjo4aBRRuS6YhnTmnF5b
ZjYAOmjeZLWJhhoitJtq1JphyqyBtW2aQMvjxn+lUS3AbKWiGvIJND7d38fQ
aoPD0TuCDMMI9PpobKWxThsc6+u/6B5KoPMsvadvt7bB3+bV8pEhBJIpuO+d
ZtAGYX6Px6qCCLTzzKGZEPs2cFx/U8cwgED3JpnyypfbQPbtoZVeJwlkONFo
5dffBml3Zh6ouBJokXPo5pGhNjCWd7pu60KgvhYNRfsvbaCytkrlijOB/LOv
ftr9ow2265ciypFAD3yM/ORF2+GYhbxhuT2BprjVseU67dB5yexQhA2BHn95
UycW0w4zwR5eN4wJdCJ+H+l5sx0qCypZPUYE2qT/KfhdQjscd5L8o4pdd19k
TUhqOxzmDXqV7yHQhLld7FhhOxzy6pT+rU8gvYIpy+pP7TApvUL7OhCo8+K6
3kDdDmBrCZZbbSTQI613Gxl6HXBZ6kh7gTaBvHoPxGjpd8Amy4TiJdh8m87D
iFkHaL6TER5eTyCVL00Prdw6ILlQvChCC+/P3Mt9bWwHZDjU7RhXJ5DY0me8
oaEOMLL0i3AlCYRsLvZ+GuuAg8sPRozTCeQX61g/SHXAj94yG39sJr/cs4Gf
HfD1otaZy0oESh6+7NBDMGDPTZXXxcsJpJnt2diuzYBnR1x5exQJ5DRm8KZN
lwEiSo0BvUsIdINOprXqMaDgQkb/KeypW90RzYYM2NEpb5GqQKCyQJNt9fYM
aKoZbiXkCWS6S/NFZQQDbr44O19UhkBhISJ3K64wQC9u+5fMxQTKzh+OKo9h
wHbzj8WW2NKrHriUJTBg4rOmSoo0gXoICYXiDAZcVe/dpr8Ix4s5cflVBwNI
zXfqxRL4/cWbzmR3MuD62iJ9b+wWw3S3rD4GMMdcDyhha79xQS9HGeDi7XLq
P3ECzTxon34+w4DhO6VxJ8QI9N+xfPcUZSZs4ypquRIE+oJeXhZVY4KsXudu
Jew9ck/Sz6xlQlC0680BUQIJ1N6iTLYw4fLf8C4X7EBl/zO/9jFhRdIR3TMi
OL5/jie4WTOhW4ymqYet3e5a3HyQCY/kWl0XYH8Nt/z75AgTdvA5x99fSCD3
/vVR+4OZ8Hz6PnQKE6j6tdrz0vNM+Dpf2eEFNj2GXrcqiglCh3Rrw7B7t0mJ
zcUxobOUEboae4u0iJbnHSZcVC5v5MNOGOffz0hkguk5Pu/OBQSyujdx+8VT
vJ/mfckx2Dm+YwUyGUz4Fl6z/ji2uNHHzvBXTHib6rLECLtuumXpgRImSGYP
cIWxVzW/h6oKJvzJ1ez6Mp9AUU/LnTVrmSBiF7S8CXuHdfYToTYcvxejRQnY
yRrPa31YTJhXFSx5HntGMGWsq4cJbubcGg/sg93xogaDTLDpP9O9H7swJ3bN
qxEmGEbsN9fDlom+tE+Ry4S87mIVdexTzud8L31jwpeF447y2C2bA25+m2ZC
cvGyWWFsTQmf/MOzTIhZcWPu1zx8niPurPcCLFj+I9yDg/2lzOHXBmEWyJ5V
1x3ANrxjs+QBjQV7fBr8GNhPvM22iyxiwbeVqTIN2AK7DRxPy7HgtRe1shrb
SVEvfGApCxTvch+WYpd935i6l2SBSOTA1UJsxfo1716vYkFGzILPedhBj1aO
KGmyoC0+NTMHmxW4dOG1DSwomDc19gpb22Kx+s/NLIgrRwn/Pr+ximbqqscC
vQ01xf/Wf50T8mnahb9v/GH/v+ebsWbidI1YMHH6mvO//5+ROZnz2IwFy57Y
jFZhL4zidIhbsSDN6NhoPbb74aGpIDv8fGsR13/7q9bukRt2YMHslnN2//ZP
Jzq2WLjh9Rxa47/4nP9Ub19yjAVOXTNlv7H7iqvCVH1Y4D51Q0sEx3frjTcp
N/xZsDNLllyCPYVeDHmcY8GAGi1uB3bJ4/HEgAgWsIp9b1hjXxDWsIy6wgKi
+faoJ7ZYS0ZF6k0WGOSa3rqL3bGBezYngQVK8/+M52Dfi1+jVXGfBbaD9xIb
sVUcM5P7nrFAY8fY/AX4/nEqKWtuBgt2rcurXvnv/qqspc28YgE7Ir1vN7Ye
lRUsX8KCD6ts1KOxbUJfHbBqYQFT6ehuEueD4scJcVcGCwzdDQVMsQf119f6
duHnfWORZ7FPELkbY4dY0CVkfLcNOyoxT6ruJwu+no86noDz02Ru8gN7lgXz
f3063ogt5boxfESADX9nLncK4nxOVnvNE6KxYbhuhu80dn5RQQMoscFl91Cy
B64PQUt/XjRTYUNzeIdqGjYK37z1sDobhPTfqIxjNxgWpQVtZMN6el30KVxv
hljFUflGbHg8Eytyh0ag9K1/tlebsUGrucN5EPvkg60/2izZUKbcsUkL168Z
9xLXr4fZwPHydGvBlp4qRep+bIi81d9Hx/Wvy+7vtG4AG74cHTAOxk4p1csy
DGGD2nx/PQa2RuTbpe5RbFB4/K78miSB9KUrfqfcY4PkwR0Wkrje+q+vzpOp
YoMEIpJccf12116Rcv09G3h7jW/1YR/QCblKNLHh16iP9yFZfF+2aLsIdLKh
79m69wflcD7tfCxOUWx4YPtpz0ncH2ItIjzfKXTCSGtX7vQyfP8sB6zRik6I
bW4/eh33Hz/rbTverOwElf6+RWtW4PO0m5R9pdUJDA+Bg564Xyk6u71LMugE
/Sr/2hnc79JP6q/w9+uEF3/qfS6sJlCSX4ooL6ATbC1brLapEeia/8zUsdBO
2LHE0+gn9smzeY2OlztBesro6BkN3N/PKwfvTe6EoLPw4OpanC+xQkx6XSd8
XL7EdIkOgfozq6+2KnVB9NMS2S7c31u4Qpz1ql3An5Og1rGbQOUau01uaXSB
Mm2lR4sBjm/6O8J2Uxdo3xY+1mxIIJenNdd6TLpAfUwhfcSEQMP338eOBHTB
dOH84xesCcT9r+HmbGMXsAzDZz09cP7VE5MO7V2QN69k7ctjBGoSMbUqZ3eB
nGNt8YQngTIvN0pf/NQFyfxLP4Z74/1ENN0W/tUFpoZH4sv8CDQZ3BK/SLkb
llSV8dLx/PXHsyNxdVA3JNz9HGp3G/cDncPXNc91w2a7NZlNd3A94R+O2hDR
DZZbayQNEgjkkDDtuz2mGz6kPg3YmkigincKhhaPusH2JupHDwl0aYXz5Nm6
bmAce6dS8BLPY0yuyXuFHjhxe12v3Xvcnx+e2dm4vAckpv9UyNbheHrNbWpT
7oGGhs9zrHoCnRGUJHs0e4Bj2nTVsRnPR1rav3g7e6D8wrjQVSae164GPZE9
3gPKKh0XrT4TSH3Hgr/ub3rAOrD/S5EQDWWnv1Bll/eAzeARj4n5NKQtbW5h
VNMD4XblHeoLaWjbSMJj9VbsT/3n0mg0ZHZNbe/X4R6IonYYvZehIb9O04RA
qV7gicZ+v7Wahop8b63/71gvXIwJ+OpvQUN63ZvtZ0/0woaA3STNioYq9Xsj
T/j3glVC96nnNjRUJ6vSaX6uF74+VfMfPURDPaUF5xbf7oWnMrXyMe40xCfS
3ZBc3gs+CYe3+obQ0J5HSkdfyfZBjFMwMyUdv2+CmEqNYh9sWdd1w+slDa2I
+TPUpdQHpVHmmluzaeh3IMNFSKMPzg+KLfiYT0MvLa442KI+MAm96rivgoYW
8U9Yz3r0QeEQkVbApqF+x3J9o+I+YJec8C5bKIYCljrSP9r3Q9ONyuqP/mLI
xVzLpse5Hy7JJsjZnxVDZhf5o1nu/fAs+ZJvZ7AYUhlLnWg82Q9+P67q9F4Q
Qx15o+XFEf2w7yuluvC6GNIy8XO8ldEPHbsvhnx/KYZGgyKT9sz0w2se208O
//7Q4FiLskwHoEngdyvjuDgqtDJ5G20+AK1PF1mfPimOdpXuPKVnOQAaQEuT
Oy2ODsas7X5yYACOtpbUeoaJoytaC1/4uw5Azqn7M9uui6Nh/xJjqcAB2J92
e+W9AnGUMkuPNn08AGNhNeQDQQm0SPyrcPXvAYi2i/fQssO/194mZpFJHyFR
z0IvSUwSHdd+07lw7yBYzY/XFJuURC+MXFLKpgbB2P5o6sSUFPoxriAxfOcT
cPotbWXnS6N8yz2Ct/SHQKPvkabO3sXonGHkg7zhIShRuJjUcFsGKfUas1Mj
P0OdVH3Sma+yaMumiFvy64eB72GgUWOoPLJf1vyLv30YytaZb02dU0A/6q4N
ngwfgcy/Wz8SGYooQcjBf7/yKM5HX77vesvQor78RwLVo/DKcWzRm3fL0bzQ
cCtd3zE4n08PM85egfjSHLIGpb5Azh/yfusRJeR3L+uaVOUXSJ/8xV+kQEel
6peFJU+Mw3sd68+JBXSk0yHbeOPkOEjv9wssLKKj7JBn16VPjQPdYU9m+xs6
etRYoyB3dhxaeMFT88rp6LLPvDXLL4wDc23ziN17Otqfe8FizZ1xaJv9GlHG
pqORLaH3jMrG4e5zO2//n3Tk9IlwrC8fB/sm4rDrbzrquppEmlaNw1SiaKv5
DB019LzJMH8/Dvu2+e5U5SNRTtjvMtu2cUh+HLe+cgGJQioDPh0ZHgfR+rdR
WTIkkjT207ggxgHxmMNCLhtIlFIhLrpFkgNPv5vY7N5IIi3dl2MTizjw6Gju
B5VNJDJbNfrUWZ4DC4rSJYa2kCh6voPSDmUOZNKq+A13kkioykiGbwsHuke3
RuWZk2hqqxJf2BEOPB7aPiDnRaLI3LK+jR4c6O9RcijzJpG0un0p15MDImEp
Pc4+JNqgEB90+CQH2vXPsB75kejkT+LHtmAOuF/qf04Ekmgs7+fYnzgOZH/2
7A+LJFHPmpb2wBIOLA28OcBMItGDcclQwbccEH5hKEgmk8glzVLlWgUHYOiR
qfcDvF6ZdTalhgMSs8Y2Mw/x+y3pW1rbwoFEkyd0oWc4HiKco9KfOeCQzydY
nE2ijto1kskjHEg+cWfP6CsSJUT6FKt+4YCX+dLn0rkkWsb/ndjK48B1B7L4
aD6JNH7+euX8iwPxAWvFpotIZDC8YCaTxoUS12l2USWJFj42erJZggs3W+dd
/lBFogbnq2aVUlwoLGTsYVWTyLJX7CFDlgstVXzTnBoSOXUsNphR4oIH/QYf
fz2JgivJOCMdLoyGDanVt5EoOxmUhxy48Ll/cO+nARJ9D/q+wNmZC13fEguy
PpJIx/bZeK8rFzjRZzcEDZLojbh4LsuDC791ze0WDpGo5nzfjno/LnxaFmEq
MUKibpdQx5woLmhIqR4s5+D9wbpda69wYXWudYQ3F7/Pks8qGVe58NSrMF+O
ItFwuwn1JI4LO+nf1I/xSPRVXzH07j28PkPP9tsEiearvrl3PpML8164bXgy
RSIjQZ+w2WwuCGyxvb5+mkT/9dNdgnK5kL9NiSrFlkyIXu1fyAVXSd1HTT9J
pLjwYOHRSi4MpV8aZv0mkeNnWtJQNReCnXassf5DokcVFeeca7lgSPSeaMFW
DVq951ADF7T56gfKZ0i0fvwnw4zJhYpoOb8rf0l0ujajqJ7NBZUR/wtT2IWp
TvcNu7mQHDN0xXmORNvt37vtHOBC9GJ6yDo+ZWTYGP994xcuRCzZ9LGQXxlF
p+1l5XC44JxgfH+xgDJqjJwrXsvjQpJOnclJ7P16Ry+snuSCH90gYrmgMjqc
pSO59C8XlBb1GR4RUkavD/4Ua+GjYMVM5VQBttj8YuKiIAWmmwQ3Cc9TRuX2
24XHhCk4SPP0eogtJzw3L0mUgmjpUKcv2L655YL7xCjw3VM9pDVfGdFF9Ofy
FlHgx2hNfI0dlD9v9qgMBVlvrzb+wG53qv2tIE9B3aTTtfULlFFEgfHU+WUU
vAKz/MfYPS7E5AYlCjpknBW7sDeKNU0MkxQ8LIkQpwkro2E3C67JagqKuLPx
x7H1JBaNz6lTMD/EWiMeO/5Nx2iOJgU9/RXG5dhf3e8MH1lHAc215tswtqHU
gSE5bQo4uiOk6EJlPO/KD9brUMC6mNargf3Lo7s/TJeC9L03l5tg75e+37tu
GwV6l9XHPLDT3zp0D+nh7yv+1r2ILXB8RWf8DgqSOi9JJmIfkhlkGutTMBvs
4JONnVeR2jFrQIFhlrBlFTbhfaQt24gCBZpUSTu2m5xqi6sJBdlLF6R/xC6t
Gm2U2UfBxQOnFbnYMj7p9R8sKMhRHpeawj6h4PUhxIoCi87p/2awa96tqV1r
S4FqmXo0n4gyWu7Lqx60o6BNVE5EAPus4qvK2/YUnOGYEfzYLbV+5YaOFCwK
cY2bxetXndIu++NMwdD7sdvT2OHLpt5kulEg0nFGkYfd9aGgyPkoBfnXU8gh
7PWnAwukPSnoG5tNZ2JHr9iaX+tFwYlClZwa7E/1MzlBPhR8a8zdnIe9LaAs
e40fBc08Pb0H2Lfo5zMH/CkYYbtUXsLmNu7IuBlAQYvum2pvbINAwXSDIApC
i4b0LbCnm6OeZJyjIOoCvVQC2zzYMNXxAgUlHP88Dj7P5yoiD6UiKbAqlF5V
g30w9FrS2WgKLjtUXfDFzlm17576NQr4l8od24Ut2iGR0BeL7+s8gzop7BK1
Wzf1b1Nwj1X1Jw3fN2mm9fXpeAqunnau98X2DpeNTb9HQefTU9KbsJex70VL
pODz+JUoWYzv8/nIh+E96RQ4yb/N/JcftIAFxs4vcX7cPe57EPueh7fUcBYF
U5sH/0pg5+7VTeXlUfBhp2ZgAM63YcnWaoG3FGz4dGJoNc5PP8FN1y5VUJAS
cGuqBefv3GSSNVFNQVNJQutpbDm2x/DiDxTslLP5f/7vTeYTXt1OAV0jxFkZ
1wd2rHvLSwYFlsKeeUW4friFNySsZ+PzEghpMsEOc0tYva2XguVp2229cL3J
VtPau2+EAoFjJflxuD7JFDjGnP5DweM+u9ATuN6lPn9n83sWx2cJV30A10Ot
e+rLz/HxoE2gOnkftlHodNbleTzwlU9pUcX1NGRXbGuiOA9U7k86lX4n0WBz
mXQlyYNhvcrFobg++1Qo9xqo8GCVIXO6DtfvmZzoJ/Wr8OcKskky2Ivv2Ogw
1vBgv3m+2rNxEhnaU7ajm3hw3S3j8MtREr0cXZooZsKDsGHvBWa4f1y+H+nU
Z8aDmvmaPx1wf3Hbz12ZacGD1PM7Fb1x/1EsKck2teWBwL5lf8/34fkg9lDN
fy48OCv4UeVSF4k8dO5OiATyIMivVICG+5f+OF9BVzAP6o7k0idaSLQ8xSMk
PYwHDmkep9uaScRcuHmBcQQPyrPkcv9rJNHuXqbilVge2NaJxvW/JxE9Qtpw
wVMebHNxY/8tI9HfzSE01nMeGMf2qb4uJVEn91Pb0xc80DJoSPcsIVGcbe5h
g1c8cGPa763H/XlObf+pyBL8/D2Lf3vm4XmiNTZZsJ0H1o67Vymn4f4QNe3a
zuABsdmoJBPPB7e2Oq5OZfOgK6kyUucpifY+0czb2ceDmJjqou2pJCo+2/gh
fAzH46H0C7X7JLqzZmOsBYcHvLX1vOREEvkOJlkp8Xjw9+WZ4xL3SLTKxKu/
fJIHYBEpPH4Hz0/8HY/jpnmguuGAmtVtEg3kb/V0+s2Dl2FzF4tvkqjEM3Wt
1iwP2K6vFy+7QaL45aI/5uZ4wHAv6g+LI9H/AHx5m+E=
         "]]},
       Annotation[#, "Charting`Private`Tag$31179#4"]& ], 
      TagBox[
       {RGBColor[0.528488, 0.470624, 0.701351], AbsoluteThickness[1.6], 
        Opacity[1.], LineBox[CompressedData["
1:eJwd13k8FP8fB3DSQbO7dtcVKbeQLqSUvD9FKSIqZ6LTVbmV8pVUhKRLJSFH
pVIpV0Ui0uG+Isfuzp6EoqJI9Pv47T/7eP4xM695fz7zfs+o7fPffnCGmJiY
lLiY2PS/1cG+5oovDmZTy4KlcrYy0ExzpQCOohGstljaKINteDs5tUDRAvY4
f0k6Zc1A1vUd+WmKO+H9KQ9VVysGcjrwu+yK4gGIabZeRd3MQKxl58wvKIaA
fLDmwWBzBsqQ2xYTr3gW9Io/VcAaBoqSLFgUp5gE9qarwz4vYiBnl8y84e93
QMPs6Y7v/+iI+BflZrkwD2w8OlXyuuhIy/5bX9X5QhBelpqtU0xHxxpMIHnk
JWSXDjrHJtKRQiGDLS5eDtu0olIv+NBRMc+8rtG0Eh5E1Gw9sZ6OKn3T5rsM
voWJwCUK6kp0NKq9TvrxkfcwUrTrLqtfGs0Yz6XP16qBVDfWn423pJHxvz3F
O57UgU5NysYxO2lUd9ao4Z1eI8BNNSk1SWmkcmlg/MG3JhgMVMlVfElDA785
7E/LW6Dztv97d38autNfWkNLbAVpkYgerkJDtAU5QwJBG5hoRMSrNVNRgk+R
Z4ZmOyBRqIpJLBX9QrkC78gOsEis/hZjQkUhBm8L5as+w1S6wtePwxTEefL2
fLNaFwwSD2XDsylowrftlu6JblhbYLz6gCsFLV4/Z8qztAcGTbRm3lSioKcP
cxd9ruiBq9HzfS8rUpCRrJ39lnc9EHSpc3v8PAoy7U2+s7i5B1KS+55GyFOQ
7QU962FRD8h77CrzZVJQUKdN8nEmCyxjJqkecynoZWCSQYIPC6wO1dx78YdA
Zt2r3Sb9WODqnHC9apxAlRasaL8QFlgbZCxtHCNQjYJ2p10kCx4p/Hbr+0Wg
nrLnkXLXWDDP8HCH+k8Cic3trkuvYMFzzkjQywECWWapeT1TYIP32hfGx1gE
Mkqmab9TZgObeyz+fg+BVBMnBF1qbNjvMftmVzeB/hz/tG+mPhtE3PIB1EWg
x/Zx7k6IDSHiHgnyHQSSEf/uMOnNhjp1L5GoiUAcjwqLLSVs2NIVX61VTaA6
h8cS7uVsOMJhzg98S6AX1imVQW/ZuD45zmVVBLqyKgSlNrCh88OiK86VBNoo
rWM6xGPDVSt7vZRyAuW+vmh4jeBA2brWndYlBDq2wEOd68YBg0h7w8CnBNpn
t9yxZy8Hcqu33eLkEcj2jHh8hycHNjiNyG3D1v6S/b0+gAMxw3JWK54QqK2w
r6LkLAda1U6yZzwi0PKtQR5JjzjgF7JzY08OgZQjza9efMaB0mtmuW7Yc/Jl
38cX4+vd8EHsewRiKzxfGlWBz1c19k9wl0AJ/InJI20cKJn/SlL8DoH6TkSn
Wv7lwHOzpG8hGQTqd1zsnSlGws4+myVS2HuGZWaoSJDg6mpUkn6bQNYawpVK
kiQ0x1x/V59OIPW4c2l0Jgnd2Zm8tWkESlYPWJUoS0KbcVZtVyqBaK+cmwkF
Ejxsl8iEY49/0501R5kE4Q/0rvwWgZp21h2e1CJB8nn4b5cUAm36Vjg7XIeE
wbwe6ZnYr86lZYzpkTDhVH0j7yaBckr82n4uw+fz7Zmai31SlWHab0KC0uww
r9YbBBp5Of7Jy5SEGOVdJnHYvjt4/kIzEjRVPRMQtkNMQTZpToIzGn1dcJ1A
+oMORIcNCWfKr157dA2v986t5fF2JKxjbTrtg21etiHYbAcJXz/OsNLBdk1c
1n3XGdvg9NHcJAKJfmlddNlFQuypjVx/7CAPZXOqOwldFgxDY+y45VK5IftJ
CC3vv/HhKoFkb/5z1/EkoUde/lkSdob4L2aPNwlH9KPL9mG/aOGdMPcjQdbw
6quZ2BZrO5f+DiCB3Xek6PMVAjVmN/IeBpNweEDiyRNsUcgrK+Zx7BUSuXuw
g1j5U9XhJFCevisyxZ7c+CD/+EkS5v8er1PCjn1y23NJFAm1Za0//1zGeRSu
K3HPkPDveuISFnZGZEJDUgwJcT+9I95g6/edPr05jgRtrbuiHOwXdseN/54n
IW1P3OFL2OYv/fvzEklIqPBghmM3qHmm779MQonl0W4vbNd4t+0KSSSE8BfW
OmKLfmyfXXudhKd+eQJL7KBdW0pO3iQhsyBq8VrsqSrwM0gl4b3fz6zl2HH6
xuqidBJs7T1tdabzXtNvv5lJgp8EWqE+nXdSPd7mDgkftfttF07n9VQ0E88h
Qd6l5aEy9vMG6R+FD0iwMfbdvAB7w6rZ97wfkWCwa9Fi1em8t/+6KOfh+nqd
cdSaziv5k9r0jITn4n/r9afzBnx5c6aQhKPtzGvG03k7OaGrnpPQl2aTtwF7
cn277sBLEqqVjVXtsWMf1rHSX+H6aLsO7J3OK1N1eXs5CQUZ1rKh03nDX26c
XUlC1ZmM9PjpvIK88ZdvSWhh/7iQNV3frffw+MH7r5MUvpqub1HqXrUaEhhF
lIed0/li4j7GNuL9+qg0eno9Rd8iI0xbSLAS3bhjhh3odHTFcBsJuzccMDs4
vd46+286deH6LH/8/SW27GUXG4KF6824w+zDvj2+TbycQ8Lm4siyeXi/FdeY
+mgLSfjbM6ciCnuDoeGCrl58f5p2KiXY9bd0my/0k3CyolBhFFtwWN5kdIiE
F62r+UF4v8tID0u+/UMCM4tnn4ifl5ay+HNbJkn4dsg4qx37ymGt2Y3/8PWr
ntup4eePWeMq0TWTC3vvGn4qm3Z09eQQjQtCH9cOmWR8vOGe/0IZXPisYxvi
j32F9+fPHxkuhPnejavHZqDlY7MUuWBa0aF3GfcD+kTKj/kaXJh3L/Su8XR/
ebAyMFOLC3q+yfvvYV9ybhrS1uFC36ZFRfNwP5IunvV1xRIubM/fqjoL9y9a
YECv5SouVDt+PDaJ+xuld2NPsDUX/D9pg382ng/XSNdxGy4cVuJ3SOH+mWAR
3nnSjgs/R9JNc7CJrKftcQ5ccP74NKwf99u5u+c33/bgwnDTWvWr9/H8I4q3
ae3D+Zu6oyweECi+xK7h4QEu1DCJ2jFsqXkxtUU+XLD2UdX1zSWQZOtwdW0w
FyaKtU8G4HnwIeq8hf1RLozK6yaZ4HkRu1y7qj2MC/8StfNn4fkyJ3FXBTcC
H388Xi7nGYFmb3lX8vscF96/nxLRigg0s/xWnkYqF75KbtM5+opAXaYWmznp
XLgjIdUQU0agvJJBMiUT5402sr31Gu+34nVMZg4XlrCe/misINCzx5wQsXwu
LLWb6eGN56V7qsYa1nsupGigQ66NeD4r1bUk13Ah2z3dIBfPV6nkkEM767kw
ki3SFWshUOHV6tTaFi5Altnr4jZcr/Ne/16yuMDO2KPohOf1i+O5b6//xOcz
WHrWR0SgxN87dm//xQWLqoAv/3oJtD/07yh1nAvtDX8/p3yZXi+bRdFTXIgL
XunHHiTQQe+huGApHhxKUZRLw+8TTCfDbXYqPGjzczs7KU5Bh4xKO6WsebDc
Kts7VJ2CKpo+PXphw4PMFZYH0jUpSO7IcKSXHQ/0Phz/r06bgsrvamlXO/CA
008qrV5MQTIKl4JO7eGBeSK11MaIgkrHDxC/Q3lwwtfjxzFLCqJfj2TfDcPX
3+eYMrqFgg4apDzbGc6DIxvMKsO2UpD0oUan/FM8iFV2zL1oT0H7e0zuHDnP
g7+tbdfE3CiIKKetE2Tw4Ee7ZMhIIAXt2aVLv5rNA1bjhEp9CAUV/Tbnr7/H
gyS54oLcYxTksfx43O1cHuimSj8+EUFBBZn8T67FPFgtNMjaE0dBu86+8Guu
5cGoC4Rvz6Kg3C37Ml7/4kH/4jdDk5/x+5++mhmM4/zM9MG9PRT0mkZ2l0/w
oOvNorpaDgU1te5WeCPGB8ujp6yeiShoZLdLYtVcPjAfPOitGqEgsyC7/z4s
5ANj4O0HCpOKmlLMnFs28UHBKqHX0Z6KXCImR7dv4YOSdnThaQcq4nm8utpq
zQeP06UaRS5UNKK5prHNjg+J9RfFl+6jIsW8lZs6XPmwVs7YOyCYivZV6Rv1
+PHhhYSSw7obVDQ6oEQXXefD83VaTRoCKkpK632fepMPEd9tzqR9oSLDbYWR
O1L54DiFfqgMUVFgvs1QRSYfJOWua8IfKvoadqrh1iM+1GyVr+ql05BwlijB
vpIPh63GVnwBGvqk8kyq7Csf7HX9XvfeoaGQ5og3wcN8eOc0oBmXS0MyZ6yO
6/3kw+o5Ug5G+TRkL+L33RjjQ/KKWKP75TRU/0j+Q5CEAOhby7izu2mo2uS/
GB1FAbiV9J/NkZFGRTssJZIsBGD41K8+P0EaxVq/iFa2FIDHcZ6EQpI0cjPX
lby7RQAOkyMFZ/H3xgxDglpsK4AG7eS0/x5KI1tmo/xnZwHUdfp7cD5Io74m
Rz3lIwJw0l4ZVCpBR0q2nvZ3rgnAPGeFBn0THX3d2NGqnywArzVa9Xus6Khi
3WbHohQB7Pg6eK/Ylo48l+jtendbAP6DHmOBTnRUQPl2oO+BAPgTmccW4e+l
rbWhYfqvBfCqMpF6+QIdRW6Ovl0oEoDCXLWSY/j7q8Xd2235F5z3RsMCNw4d
aYZaKz4aEECy75uBjQI6qslkXM0eFsChvWSr7jc6kp1Ii7nyRwCvt1QbGM5g
oPuPi48E0ISAnNQUti1moCZm31p9YyFQJNj5lVEMpK5bO5azWgjUo6ubXc8x
UCg8KdJYK4R3XqVVYwkMpHQ4ZNl8JIThTSYGm5IZ6EC1mMZcKyEwr9RcXJTH
QGPHFOf27RbC0ftiKnPYDKTGsvqcHS2E7Q+T2rchJoqvXJvnECsETW2fdYaW
TPQjRz9mznkhLPAcGltgy0SVQTSjQ5eEkPnrTYSUGxMdkGy5aHBLCHUr6hab
hDHRfUMXyzdPhTDREB8+9YyJlsZ7FbO7hTBk43ho7WIZtGbV2SRFAxG8dRzc
u3mlLGrfp2icZiSCpUHdm2PWyaLgxCcdqqtE0HOG7lS7URY9En5W0jEVQcL8
zT99HWXRwqQlmcabRKDpJh0gFiaLZnxvf7zDVQTr3bOSY17JotqHuu8vnBZB
Q8SaNmlrOeS2sHFcvFUExbnUiPiT8oimGFRU+kkE8ct6NCLi5NEbGbnA0M8i
mDuPrAlLkkfaUrv6+lgi2Jk4pHr+oTwa+ilqb+wTQZZfpIpyhzw6/XGqIG1K
BCd8RrnDKxTQ/ZClfiZ6vdCzO7fH/5sCGq25wAuI6gW9OoHP5GlFlDzTPWS7
Zh+IrSmhiXcqIxl2UdaMt30Qa6mjeNBaFc2KiNppEvgFnFe7g89FdST2wD2P
x+yH0tgZNlZdmigoJe8Cs7IfSozM2F6hi5Dag+B7socGQOz/Pz30PwrMr5Y=

         "]]},
       Annotation[#, "Charting`Private`Tag$31179#5"]& ]}, {}}, InsetBox[
     TemplateBox[{"\"n=1\"","\"n=2\"","\"n=3\"","\"n=5\"","\"n=10\""},
      "LineLegend",
      DisplayFunction->(FormBox[
        StyleBox[
         StyleBox[
          PaneBox[
           TagBox[
            GridBox[{{
               TagBox[
                GridBox[{{
                   GraphicsBox[{{
                    Directive[
                    EdgeForm[
                    Directive[
                    Opacity[0.3], 
                    GrayLevel[0]]], 
                    PointSize[0.5], 
                    Opacity[1.], 
                    RGBColor[0.368417, 0.506779, 0.709798], 
                    AbsoluteThickness[1.6]], {
                    LineBox[{{0, 20}, {75, 20}}]}}, {
                    Directive[
                    EdgeForm[
                    Directive[
                    Opacity[0.3], 
                    GrayLevel[0]]], 
                    PointSize[0.5], 
                    Opacity[1.], 
                    RGBColor[0.368417, 0.506779, 0.709798], 
                    AbsoluteThickness[1.6]], {}}}, AspectRatio -> Full, 
                    ImageSize -> {75, 20}, PlotRangePadding -> None, 
                    ImagePadding -> Automatic, 
                    BaselinePosition -> (Scaled[0.1] -> Baseline)], #}, {
                   GraphicsBox[{{
                    Directive[
                    EdgeForm[
                    Directive[
                    Opacity[0.3], 
                    GrayLevel[0]]], 
                    PointSize[0.5], 
                    Opacity[1.], 
                    RGBColor[0.880722, 0.611041, 0.142051], 
                    AbsoluteThickness[1.6]], {
                    LineBox[{{0, 20}, {75, 20}}]}}, {
                    Directive[
                    EdgeForm[
                    Directive[
                    Opacity[0.3], 
                    GrayLevel[0]]], 
                    PointSize[0.5], 
                    Opacity[1.], 
                    RGBColor[0.880722, 0.611041, 0.142051], 
                    AbsoluteThickness[1.6]], {}}}, AspectRatio -> Full, 
                    ImageSize -> {75, 20}, PlotRangePadding -> None, 
                    ImagePadding -> Automatic, 
                    BaselinePosition -> (Scaled[0.1] -> Baseline)], #2}, {
                   GraphicsBox[{{
                    Directive[
                    EdgeForm[
                    Directive[
                    Opacity[0.3], 
                    GrayLevel[0]]], 
                    PointSize[0.5], 
                    Opacity[1.], 
                    RGBColor[0.560181, 0.691569, 0.194885], 
                    AbsoluteThickness[1.6]], {
                    LineBox[{{0, 20}, {75, 20}}]}}, {
                    Directive[
                    EdgeForm[
                    Directive[
                    Opacity[0.3], 
                    GrayLevel[0]]], 
                    PointSize[0.5], 
                    Opacity[1.], 
                    RGBColor[0.560181, 0.691569, 0.194885], 
                    AbsoluteThickness[1.6]], {}}}, AspectRatio -> Full, 
                    ImageSize -> {75, 20}, PlotRangePadding -> None, 
                    ImagePadding -> Automatic, 
                    BaselinePosition -> (Scaled[0.1] -> Baseline)], #3}, {
                   GraphicsBox[{{
                    Directive[
                    EdgeForm[
                    Directive[
                    Opacity[0.3], 
                    GrayLevel[0]]], 
                    PointSize[0.5], 
                    Opacity[1.], 
                    RGBColor[0.922526, 0.385626, 0.209179], 
                    AbsoluteThickness[1.6]], {
                    LineBox[{{0, 20}, {75, 20}}]}}, {
                    Directive[
                    EdgeForm[
                    Directive[
                    Opacity[0.3], 
                    GrayLevel[0]]], 
                    PointSize[0.5], 
                    Opacity[1.], 
                    RGBColor[0.922526, 0.385626, 0.209179], 
                    AbsoluteThickness[1.6]], {}}}, AspectRatio -> Full, 
                    ImageSize -> {75, 20}, PlotRangePadding -> None, 
                    ImagePadding -> Automatic, 
                    BaselinePosition -> (Scaled[0.1] -> Baseline)], #4}, {
                   GraphicsBox[{{
                    Directive[
                    EdgeForm[
                    Directive[
                    Opacity[0.3], 
                    GrayLevel[0]]], 
                    PointSize[0.5], 
                    Opacity[1.], 
                    RGBColor[0.528488, 0.470624, 0.701351], 
                    AbsoluteThickness[1.6]], {
                    LineBox[{{0, 20}, {75, 20}}]}}, {
                    Directive[
                    EdgeForm[
                    Directive[
                    Opacity[0.3], 
                    GrayLevel[0]]], 
                    PointSize[0.5], 
                    Opacity[1.], 
                    RGBColor[0.528488, 0.470624, 0.701351], 
                    AbsoluteThickness[1.6]], {}}}, AspectRatio -> Full, 
                    ImageSize -> {75, 20}, PlotRangePadding -> None, 
                    ImagePadding -> Automatic, 
                    BaselinePosition -> (Scaled[0.1] -> Baseline)], #5}}, 
                 GridBoxAlignment -> {
                  "Columns" -> {Center, Left}, "Rows" -> {{Baseline}}}, 
                 AutoDelete -> False, 
                 GridBoxDividers -> {
                  "Columns" -> {{False}}, "Rows" -> {{False}}}, 
                 GridBoxItemSize -> {"Columns" -> {{All}}, "Rows" -> {{All}}},
                  GridBoxSpacings -> {
                  "Columns" -> {{0.5}}, "Rows" -> {{0.8}}}], "Grid"]}}, 
             GridBoxAlignment -> {"Columns" -> {{Left}}, "Rows" -> {{Top}}}, 
             AutoDelete -> False, 
             GridBoxItemSize -> {
              "Columns" -> {{Automatic}}, "Rows" -> {{Automatic}}}, 
             GridBoxSpacings -> {"Columns" -> {{1}}, "Rows" -> {{0}}}], 
            "Grid"], Alignment -> Left, AppearanceElements -> None, 
           ImageMargins -> {{5, 5}, {5, 5}}, ImageSizeAction -> 
           "ResizeToFit"], LineIndent -> 0, StripOnInput -> False], {
          GrayLevel[0], FontSize -> Large, FontFamily -> "Arial"}, Background -> 
         Automatic, StripOnInput -> False], TraditionalForm]& ),
      Editable->True,
      InterpretationFunction:>(RowBox[{"LineLegend", "[", 
         RowBox[{
           RowBox[{"{", 
             RowBox[{
               RowBox[{"Directive", "[", 
                 RowBox[{
                   RowBox[{"Opacity", "[", "1.`", "]"}], ",", 
                   InterpretationBox[
                    ButtonBox[
                    TooltipBox[
                    GraphicsBox[{{
                    GrayLevel[0], 
                    RectangleBox[{0, 0}]}, {
                    GrayLevel[0], 
                    RectangleBox[{1, -1}]}, {
                    RGBColor[0.368417, 0.506779, 0.709798], 
                    RectangleBox[{0, -1}, {2, 1}]}}, DefaultBaseStyle -> 
                    "ColorSwatchGraphics", AspectRatio -> 1, Frame -> True, 
                    FrameStyle -> 
                    RGBColor[
                    0.24561133333333335`, 0.3378526666666667, 
                    0.4731986666666667], FrameTicks -> None, PlotRangePadding -> 
                    None, ImageSize -> 
                    Dynamic[{
                    Automatic, 1.35 CurrentValue["FontCapHeight"]/
                    AbsoluteCurrentValue[Magnification]}]], 
                    StyleBox[
                    RowBox[{"RGBColor", "[", 
                    RowBox[{"0.368417`", ",", "0.506779`", ",", "0.709798`"}],
                     "]"}], NumberMarks -> False]], Appearance -> None, 
                    BaseStyle -> {}, BaselinePosition -> Baseline, 
                    DefaultBaseStyle -> {}, ButtonFunction :> 
                    With[{Typeset`box$ = EvaluationBox[]}, 
                    If[
                    Not[
                    AbsoluteCurrentValue["Deployed"]], 
                    SelectionMove[Typeset`box$, All, Expression]; 
                    FrontEnd`Private`$ColorSelectorInitialAlpha = 1; 
                    FrontEnd`Private`$ColorSelectorInitialColor = 
                    RGBColor[0.368417, 0.506779, 0.709798]; 
                    FrontEnd`Private`$ColorSelectorUseMakeBoxes = True; 
                    MathLink`CallFrontEnd[
                    FrontEnd`AttachCell[Typeset`box$, 
                    FrontEndResource["RGBColorValueSelector"], {
                    0, {Left, Bottom}}, {Left, Top}, 
                    "ClosingActions" -> {
                    "SelectionDeparture", "ParentChanged", 
                    "EvaluatorQuit"}]]]], BaseStyle -> Inherited, Evaluator -> 
                    Automatic, Method -> "Preemptive"], 
                    RGBColor[0.368417, 0.506779, 0.709798], Editable -> False,
                     Selectable -> False], ",", 
                   RowBox[{"AbsoluteThickness", "[", "1.6`", "]"}]}], "]"}], 
               ",", 
               RowBox[{"Directive", "[", 
                 RowBox[{
                   RowBox[{"Opacity", "[", "1.`", "]"}], ",", 
                   InterpretationBox[
                    ButtonBox[
                    TooltipBox[
                    GraphicsBox[{{
                    GrayLevel[0], 
                    RectangleBox[{0, 0}]}, {
                    GrayLevel[0], 
                    RectangleBox[{1, -1}]}, {
                    RGBColor[0.880722, 0.611041, 0.142051], 
                    RectangleBox[{0, -1}, {2, 1}]}}, DefaultBaseStyle -> 
                    "ColorSwatchGraphics", AspectRatio -> 1, Frame -> True, 
                    FrameStyle -> 
                    RGBColor[
                    0.587148, 0.40736066666666665`, 0.09470066666666668], 
                    FrameTicks -> None, PlotRangePadding -> None, ImageSize -> 
                    Dynamic[{
                    Automatic, 1.35 CurrentValue["FontCapHeight"]/
                    AbsoluteCurrentValue[Magnification]}]], 
                    StyleBox[
                    RowBox[{"RGBColor", "[", 
                    RowBox[{"0.880722`", ",", "0.611041`", ",", "0.142051`"}],
                     "]"}], NumberMarks -> False]], Appearance -> None, 
                    BaseStyle -> {}, BaselinePosition -> Baseline, 
                    DefaultBaseStyle -> {}, ButtonFunction :> 
                    With[{Typeset`box$ = EvaluationBox[]}, 
                    If[
                    Not[
                    AbsoluteCurrentValue["Deployed"]], 
                    SelectionMove[Typeset`box$, All, Expression]; 
                    FrontEnd`Private`$ColorSelectorInitialAlpha = 1; 
                    FrontEnd`Private`$ColorSelectorInitialColor = 
                    RGBColor[0.880722, 0.611041, 0.142051]; 
                    FrontEnd`Private`$ColorSelectorUseMakeBoxes = True; 
                    MathLink`CallFrontEnd[
                    FrontEnd`AttachCell[Typeset`box$, 
                    FrontEndResource["RGBColorValueSelector"], {
                    0, {Left, Bottom}}, {Left, Top}, 
                    "ClosingActions" -> {
                    "SelectionDeparture", "ParentChanged", 
                    "EvaluatorQuit"}]]]], BaseStyle -> Inherited, Evaluator -> 
                    Automatic, Method -> "Preemptive"], 
                    RGBColor[0.880722, 0.611041, 0.142051], Editable -> False,
                     Selectable -> False], ",", 
                   RowBox[{"AbsoluteThickness", "[", "1.6`", "]"}]}], "]"}], 
               ",", 
               RowBox[{"Directive", "[", 
                 RowBox[{
                   RowBox[{"Opacity", "[", "1.`", "]"}], ",", 
                   InterpretationBox[
                    ButtonBox[
                    TooltipBox[
                    GraphicsBox[{{
                    GrayLevel[0], 
                    RectangleBox[{0, 0}]}, {
                    GrayLevel[0], 
                    RectangleBox[{1, -1}]}, {
                    RGBColor[0.560181, 0.691569, 0.194885], 
                    RectangleBox[{0, -1}, {2, 1}]}}, DefaultBaseStyle -> 
                    "ColorSwatchGraphics", AspectRatio -> 1, Frame -> True, 
                    FrameStyle -> 
                    RGBColor[
                    0.37345400000000006`, 0.461046, 0.12992333333333334`], 
                    FrameTicks -> None, PlotRangePadding -> None, ImageSize -> 
                    Dynamic[{
                    Automatic, 1.35 CurrentValue["FontCapHeight"]/
                    AbsoluteCurrentValue[Magnification]}]], 
                    StyleBox[
                    RowBox[{"RGBColor", "[", 
                    RowBox[{"0.560181`", ",", "0.691569`", ",", "0.194885`"}],
                     "]"}], NumberMarks -> False]], Appearance -> None, 
                    BaseStyle -> {}, BaselinePosition -> Baseline, 
                    DefaultBaseStyle -> {}, ButtonFunction :> 
                    With[{Typeset`box$ = EvaluationBox[]}, 
                    If[
                    Not[
                    AbsoluteCurrentValue["Deployed"]], 
                    SelectionMove[Typeset`box$, All, Expression]; 
                    FrontEnd`Private`$ColorSelectorInitialAlpha = 1; 
                    FrontEnd`Private`$ColorSelectorInitialColor = 
                    RGBColor[0.560181, 0.691569, 0.194885]; 
                    FrontEnd`Private`$ColorSelectorUseMakeBoxes = True; 
                    MathLink`CallFrontEnd[
                    FrontEnd`AttachCell[Typeset`box$, 
                    FrontEndResource["RGBColorValueSelector"], {
                    0, {Left, Bottom}}, {Left, Top}, 
                    "ClosingActions" -> {
                    "SelectionDeparture", "ParentChanged", 
                    "EvaluatorQuit"}]]]], BaseStyle -> Inherited, Evaluator -> 
                    Automatic, Method -> "Preemptive"], 
                    RGBColor[0.560181, 0.691569, 0.194885], Editable -> False,
                     Selectable -> False], ",", 
                   RowBox[{"AbsoluteThickness", "[", "1.6`", "]"}]}], "]"}], 
               ",", 
               RowBox[{"Directive", "[", 
                 RowBox[{
                   RowBox[{"Opacity", "[", "1.`", "]"}], ",", 
                   InterpretationBox[
                    ButtonBox[
                    TooltipBox[
                    GraphicsBox[{{
                    GrayLevel[0], 
                    RectangleBox[{0, 0}]}, {
                    GrayLevel[0], 
                    RectangleBox[{1, -1}]}, {
                    RGBColor[0.922526, 0.385626, 0.209179], 
                    RectangleBox[{0, -1}, {2, 1}]}}, DefaultBaseStyle -> 
                    "ColorSwatchGraphics", AspectRatio -> 1, Frame -> True, 
                    FrameStyle -> 
                    RGBColor[
                    0.6150173333333333, 0.25708400000000003`, 
                    0.13945266666666667`], FrameTicks -> None, 
                    PlotRangePadding -> None, ImageSize -> 
                    Dynamic[{
                    Automatic, 1.35 CurrentValue["FontCapHeight"]/
                    AbsoluteCurrentValue[Magnification]}]], 
                    StyleBox[
                    RowBox[{"RGBColor", "[", 
                    RowBox[{"0.922526`", ",", "0.385626`", ",", "0.209179`"}],
                     "]"}], NumberMarks -> False]], Appearance -> None, 
                    BaseStyle -> {}, BaselinePosition -> Baseline, 
                    DefaultBaseStyle -> {}, ButtonFunction :> 
                    With[{Typeset`box$ = EvaluationBox[]}, 
                    If[
                    Not[
                    AbsoluteCurrentValue["Deployed"]], 
                    SelectionMove[Typeset`box$, All, Expression]; 
                    FrontEnd`Private`$ColorSelectorInitialAlpha = 1; 
                    FrontEnd`Private`$ColorSelectorInitialColor = 
                    RGBColor[0.922526, 0.385626, 0.209179]; 
                    FrontEnd`Private`$ColorSelectorUseMakeBoxes = True; 
                    MathLink`CallFrontEnd[
                    FrontEnd`AttachCell[Typeset`box$, 
                    FrontEndResource["RGBColorValueSelector"], {
                    0, {Left, Bottom}}, {Left, Top}, 
                    "ClosingActions" -> {
                    "SelectionDeparture", "ParentChanged", 
                    "EvaluatorQuit"}]]]], BaseStyle -> Inherited, Evaluator -> 
                    Automatic, Method -> "Preemptive"], 
                    RGBColor[0.922526, 0.385626, 0.209179], Editable -> False,
                     Selectable -> False], ",", 
                   RowBox[{"AbsoluteThickness", "[", "1.6`", "]"}]}], "]"}], 
               ",", 
               RowBox[{"Directive", "[", 
                 RowBox[{
                   RowBox[{"Opacity", "[", "1.`", "]"}], ",", 
                   InterpretationBox[
                    ButtonBox[
                    TooltipBox[
                    GraphicsBox[{{
                    GrayLevel[0], 
                    RectangleBox[{0, 0}]}, {
                    GrayLevel[0], 
                    RectangleBox[{1, -1}]}, {
                    RGBColor[0.528488, 0.470624, 0.701351], 
                    RectangleBox[{0, -1}, {2, 1}]}}, DefaultBaseStyle -> 
                    "ColorSwatchGraphics", AspectRatio -> 1, Frame -> True, 
                    FrameStyle -> 
                    RGBColor[
                    0.3523253333333333, 0.3137493333333333, 
                    0.46756733333333333`], FrameTicks -> None, 
                    PlotRangePadding -> None, ImageSize -> 
                    Dynamic[{
                    Automatic, 1.35 CurrentValue["FontCapHeight"]/
                    AbsoluteCurrentValue[Magnification]}]], 
                    StyleBox[
                    RowBox[{"RGBColor", "[", 
                    RowBox[{"0.528488`", ",", "0.470624`", ",", "0.701351`"}],
                     "]"}], NumberMarks -> False]], Appearance -> None, 
                    BaseStyle -> {}, BaselinePosition -> Baseline, 
                    DefaultBaseStyle -> {}, ButtonFunction :> 
                    With[{Typeset`box$ = EvaluationBox[]}, 
                    If[
                    Not[
                    AbsoluteCurrentValue["Deployed"]], 
                    SelectionMove[Typeset`box$, All, Expression]; 
                    FrontEnd`Private`$ColorSelectorInitialAlpha = 1; 
                    FrontEnd`Private`$ColorSelectorInitialColor = 
                    RGBColor[0.528488, 0.470624, 0.701351]; 
                    FrontEnd`Private`$ColorSelectorUseMakeBoxes = True; 
                    MathLink`CallFrontEnd[
                    FrontEnd`AttachCell[Typeset`box$, 
                    FrontEndResource["RGBColorValueSelector"], {
                    0, {Left, Bottom}}, {Left, Top}, 
                    "ClosingActions" -> {
                    "SelectionDeparture", "ParentChanged", 
                    "EvaluatorQuit"}]]]], BaseStyle -> Inherited, Evaluator -> 
                    Automatic, Method -> "Preemptive"], 
                    RGBColor[0.528488, 0.470624, 0.701351], Editable -> False,
                     Selectable -> False], ",", 
                   RowBox[{"AbsoluteThickness", "[", "1.6`", "]"}]}], "]"}]}],
              "}"}], ",", 
           RowBox[{"{", 
             RowBox[{#, ",", #2, ",", #3, ",", #4, ",", #5}], "}"}], ",", 
           RowBox[{"LegendMarkers", "\[Rule]", "None"}], ",", 
           RowBox[{"LabelStyle", "\[Rule]", 
             RowBox[{"{", 
               RowBox[{
                 InterpretationBox[
                  ButtonBox[
                   TooltipBox[
                    GraphicsBox[{{
                    GrayLevel[0], 
                    RectangleBox[{0, 0}]}, {
                    GrayLevel[0], 
                    RectangleBox[{1, -1}]}, {
                    GrayLevel[0], 
                    RectangleBox[{0, -1}, {2, 1}]}}, DefaultBaseStyle -> 
                    "ColorSwatchGraphics", AspectRatio -> 1, Frame -> True, 
                    FrameStyle -> GrayLevel[0.], FrameTicks -> None, 
                    PlotRangePadding -> None, ImageSize -> 
                    Dynamic[{
                    Automatic, 1.35 CurrentValue["FontCapHeight"]/
                    AbsoluteCurrentValue[Magnification]}]], 
                    StyleBox[
                    RowBox[{"GrayLevel", "[", "0", "]"}], NumberMarks -> 
                    False]], Appearance -> None, BaseStyle -> {}, 
                   BaselinePosition -> Baseline, DefaultBaseStyle -> {}, 
                   ButtonFunction :> With[{Typeset`box$ = EvaluationBox[]}, 
                    If[
                    Not[
                    AbsoluteCurrentValue["Deployed"]], 
                    SelectionMove[Typeset`box$, All, Expression]; 
                    FrontEnd`Private`$ColorSelectorInitialAlpha = 1; 
                    FrontEnd`Private`$ColorSelectorInitialColor = 
                    GrayLevel[0]; 
                    FrontEnd`Private`$ColorSelectorUseMakeBoxes = True; 
                    MathLink`CallFrontEnd[
                    FrontEnd`AttachCell[Typeset`box$, 
                    FrontEndResource["GrayLevelColorValueSelector"], {
                    0, {Left, Bottom}}, {Left, Top}, 
                    "ClosingActions" -> {
                    "SelectionDeparture", "ParentChanged", 
                    "EvaluatorQuit"}]]]], BaseStyle -> Inherited, Evaluator -> 
                   Automatic, Method -> "Preemptive"], 
                  GrayLevel[0], Editable -> False, Selectable -> False], ",", 
                 "Large"}], "}"}]}], ",", 
           RowBox[{"LegendLayout", "\[Rule]", "\"Column\""}], ",", 
           RowBox[{"LegendMarkerSize", "\[Rule]", 
             RowBox[{"{", 
               RowBox[{"75", ",", "20"}], "}"}]}]}], "]"}]& )], 
     Scaled[{0.35, 0.99}], ImageScaled[{0.5, 1}],
     BaseStyle->{FontSize -> Larger},
     FormatType->StandardForm]},
   AspectRatio->NCache[GoldenRatio^(-1), 0.6180339887498948],
   Axes->{False, False},
   AxesLabel->{None, None},
   AxesOrigin->{0, 1.5},
   DisplayFunction->Identity,
   Frame->{{True, False}, {True, False}},
   FrameLabel->{{
      FormBox[
       StyleBox[
       "\"I(q)\"", FontSize -> 32, FontColor -> GrayLevel[0], StripOnInput -> 
        False], TraditionalForm], None}, {
      FormBox[
       StyleBox[
       "\"q\"", FontSize -> 32, FontColor -> GrayLevel[0], StripOnInput -> 
        False], TraditionalForm], None}},
   FrameStyle->Directive[
     Thickness[Large], 
     GrayLevel[0]],
   FrameTicks->FrontEndValueCache[{{Automatic, 
       Charting`ScaledFrameTicks[{Identity, Identity}]}, {Automatic, 
       Charting`ScaledFrameTicks[{Identity, Identity}]}}, {{Automatic, {{2., 
         FormBox[
          TemplateBox[{0., 0.}, "Spacer2"], TraditionalForm], {0.01, 0.}, {
          AbsoluteThickness[0.1]}}, {4., 
         FormBox[
          TemplateBox[{0., 0.}, "Spacer2"], TraditionalForm], {0.01, 0.}, {
          AbsoluteThickness[0.1]}}, {6., 
         FormBox[
          TemplateBox[{0., 0.}, "Spacer2"], TraditionalForm], {0.01, 0.}, {
          AbsoluteThickness[0.1]}}, {8., 
         FormBox[
          TemplateBox[{0., 0.}, "Spacer2"], TraditionalForm], {0.01, 0.}, {
          AbsoluteThickness[0.1]}}, {10., 
         FormBox[
          TemplateBox[{0., 0.}, "Spacer2"], TraditionalForm], {0.01, 0.}, {
          AbsoluteThickness[0.1]}}, {12., 
         FormBox[
          TemplateBox[{0., 0.}, "Spacer2"], TraditionalForm], {0.01, 0.}, {
          AbsoluteThickness[0.1]}}, {0., 
         FormBox[
          TemplateBox[{0., 0.}, "Spacer2"], TraditionalForm], {0.005, 0.}, {
          AbsoluteThickness[0.1]}}, {0.5, 
         FormBox[
          TemplateBox[{0., 0.}, "Spacer2"], TraditionalForm], {0.005, 0.}, {
          AbsoluteThickness[0.1]}}, {1., 
         FormBox[
          TemplateBox[{0., 0.}, "Spacer2"], TraditionalForm], {0.005, 0.}, {
          AbsoluteThickness[0.1]}}, {1.5, 
         FormBox[
          TemplateBox[{0., 0.}, "Spacer2"], TraditionalForm], {0.005, 0.}, {
          AbsoluteThickness[0.1]}}, {2.5, 
         FormBox[
          TemplateBox[{0., 0.}, "Spacer2"], TraditionalForm], {0.005, 0.}, {
          AbsoluteThickness[0.1]}}, {3., 
         FormBox[
          TemplateBox[{0., 0.}, "Spacer2"], TraditionalForm], {0.005, 0.}, {
          AbsoluteThickness[0.1]}}, {3.5, 
         FormBox[
          TemplateBox[{0., 0.}, "Spacer2"], TraditionalForm], {0.005, 0.}, {
          AbsoluteThickness[0.1]}}, {4.5, 
         FormBox[
          TemplateBox[{0., 0.}, "Spacer2"], TraditionalForm], {0.005, 0.}, {
          AbsoluteThickness[0.1]}}, {5., 
         FormBox[
          TemplateBox[{0., 0.}, "Spacer2"], TraditionalForm], {0.005, 0.}, {
          AbsoluteThickness[0.1]}}, {5.5, 
         FormBox[
          TemplateBox[{0., 0.}, "Spacer2"], TraditionalForm], {0.005, 0.}, {
          AbsoluteThickness[0.1]}}, {6.5, 
         FormBox[
          TemplateBox[{0., 0.}, "Spacer2"], TraditionalForm], {0.005, 0.}, {
          AbsoluteThickness[0.1]}}, {7., 
         FormBox[
          TemplateBox[{0., 0.}, "Spacer2"], TraditionalForm], {0.005, 0.}, {
          AbsoluteThickness[0.1]}}, {7.5, 
         FormBox[
          TemplateBox[{0., 0.}, "Spacer2"], TraditionalForm], {0.005, 0.}, {
          AbsoluteThickness[0.1]}}, {8.5, 
         FormBox[
          TemplateBox[{0., 0.}, "Spacer2"], TraditionalForm], {0.005, 0.}, {
          AbsoluteThickness[0.1]}}, {9., 
         FormBox[
          TemplateBox[{0., 0.}, "Spacer2"], TraditionalForm], {0.005, 0.}, {
          AbsoluteThickness[0.1]}}, {9.5, 
         FormBox[
          TemplateBox[{0., 0.}, "Spacer2"], TraditionalForm], {0.005, 0.}, {
          AbsoluteThickness[0.1]}}, {10.5, 
         FormBox[
          TemplateBox[{0., 0.}, "Spacer2"], TraditionalForm], {0.005, 0.}, {
          AbsoluteThickness[0.1]}}, {11., 
         FormBox[
          TemplateBox[{0., 0.}, "Spacer2"], TraditionalForm], {0.005, 0.}, {
          AbsoluteThickness[0.1]}}, {11.5, 
         FormBox[
          TemplateBox[{0., 0.}, "Spacer2"], TraditionalForm], {0.005, 0.}, {
          AbsoluteThickness[0.1]}}, {12.5, 
         FormBox[
          TemplateBox[{0., 0.}, "Spacer2"], TraditionalForm], {0.005, 0.}, {
          AbsoluteThickness[0.1]}}, {13., 
         FormBox[
          TemplateBox[{0., 0.}, "Spacer2"], TraditionalForm], {0.005, 0.}, {
          AbsoluteThickness[0.1]}}, {13.5, 
         FormBox[
          TemplateBox[{0., 0.}, "Spacer2"], TraditionalForm], {0.005, 0.}, {
          AbsoluteThickness[0.1]}}, {14., 
         FormBox[
          TemplateBox[{0., 0.}, "Spacer2"], TraditionalForm], {0.005, 0.}, {
          AbsoluteThickness[0.1]}}}}, {Automatic, {{0., 
         FormBox[
          TemplateBox[{0., 0.}, "Spacer2"], TraditionalForm], {0.01, 0.}, {
          AbsoluteThickness[0.1]}}, {0.2, 
         FormBox[
          TemplateBox[{0., 0.}, "Spacer2"], TraditionalForm], {0.01, 0.}, {
          AbsoluteThickness[0.1]}}, {0.4, 
         FormBox[
          TemplateBox[{0., 0.}, "Spacer2"], TraditionalForm], {0.01, 0.}, {
          AbsoluteThickness[0.1]}}, {0.6, 
         FormBox[
          TemplateBox[{0., 0.}, "Spacer2"], TraditionalForm], {0.01, 0.}, {
          AbsoluteThickness[0.1]}}, {0.8, 
         FormBox[
          TemplateBox[{0., 0.}, "Spacer2"], TraditionalForm], {0.01, 0.}, {
          AbsoluteThickness[0.1]}}, {1., 
         FormBox[
          TemplateBox[{0., 0.}, "Spacer2"], TraditionalForm], {0.01, 0.}, {
          AbsoluteThickness[0.1]}}, {0.05, 
         FormBox[
          TemplateBox[{0., 0.}, "Spacer2"], TraditionalForm], {0.005, 0.}, {
          AbsoluteThickness[0.1]}}, {0.1, 
         FormBox[
          TemplateBox[{0., 0.}, "Spacer2"], TraditionalForm], {0.005, 0.}, {
          AbsoluteThickness[0.1]}}, {0.15, 
         FormBox[
          TemplateBox[{0., 0.}, "Spacer2"], TraditionalForm], {0.005, 0.}, {
          AbsoluteThickness[0.1]}}, {0.25, 
         FormBox[
          TemplateBox[{0., 0.}, "Spacer2"], TraditionalForm], {0.005, 0.}, {
          AbsoluteThickness[0.1]}}, {0.3, 
         FormBox[
          TemplateBox[{0., 0.}, "Spacer2"], TraditionalForm], {0.005, 0.}, {
          AbsoluteThickness[0.1]}}, {0.35, 
         FormBox[
          TemplateBox[{0., 0.}, "Spacer2"], TraditionalForm], {0.005, 0.}, {
          AbsoluteThickness[0.1]}}, {0.45, 
         FormBox[
          TemplateBox[{0., 0.}, "Spacer2"], TraditionalForm], {0.005, 0.}, {
          AbsoluteThickness[0.1]}}, {0.5, 
         FormBox[
          TemplateBox[{0., 0.}, "Spacer2"], TraditionalForm], {0.005, 0.}, {
          AbsoluteThickness[0.1]}}, {0.55, 
         FormBox[
          TemplateBox[{0., 0.}, "Spacer2"], TraditionalForm], {0.005, 0.}, {
          AbsoluteThickness[0.1]}}, {0.65, 
         FormBox[
          TemplateBox[{0., 0.}, "Spacer2"], TraditionalForm], {0.005, 0.}, {
          AbsoluteThickness[0.1]}}, {0.7, 
         FormBox[
          TemplateBox[{0., 0.}, "Spacer2"], TraditionalForm], {0.005, 0.}, {
          AbsoluteThickness[0.1]}}, {0.75, 
         FormBox[
          TemplateBox[{0., 0.}, "Spacer2"], TraditionalForm], {0.005, 0.}, {
          AbsoluteThickness[0.1]}}, {0.85, 
         FormBox[
          TemplateBox[{0., 0.}, "Spacer2"], TraditionalForm], {0.005, 0.}, {
          AbsoluteThickness[0.1]}}, {0.9, 
         FormBox[
          TemplateBox[{0., 0.}, "Spacer2"], TraditionalForm], {0.005, 0.}, {
          AbsoluteThickness[0.1]}}, {0.95, 
         FormBox[
          TemplateBox[{0., 0.}, "Spacer2"], TraditionalForm], {0.005, 0.}, {
          AbsoluteThickness[0.1]}}}}}],
   GridLines->{None, None},
   GridLinesStyle->Directive[
     GrayLevel[0.5, 0.4]],
   ImagePadding->All,
   ImageSize->{640, 480},
   LabelStyle->{
     GrayLevel[0], Large},
   Method->{
    "DefaultBoundaryStyle" -> Automatic, 
     "DefaultGraphicsInteraction" -> {
      "Version" -> 1.2, "TrackMousePosition" -> {True, False}, 
       "Effects" -> {
        "Highlight" -> {"ratio" -> 2}, "HighlightPoint" -> {"ratio" -> 2}, 
         "Droplines" -> {
          "freeformCursorMode" -> True, 
           "placement" -> {"x" -> "All", "y" -> "None"}}}}, 
     "DefaultMeshStyle" -> AbsolutePointSize[6], "ScalingFunctions" -> None, 
     "CoordinatesToolOptions" -> {"DisplayFunction" -> ({
         (Identity[#]& )[
          Part[#, 1]], 
         (Identity[#]& )[
          Part[#, 2]]}& ), "CopiedValueFunction" -> ({
         (Identity[#]& )[
          Part[#, 1]], 
         (Identity[#]& )[
          Part[#, 2]]}& )}},
   PlotRange->{{0, 1}, {1.5, 13}},
   PlotRangeClipping->True,
   PlotRangePadding->{{0, 0}, {0, 0}},
   Ticks->{Automatic, Automatic}],
  InterpretTemplate[Legended[
    Graphics[{{{{}, {}, 
        Annotation[{
          Directive[
           Opacity[1.], 
           RGBColor[0.368417, 0.506779, 0.709798], 
           AbsoluteThickness[1.6]], 
          Line[CompressedData["
1:eJwVx30w1HkcwPEl1VebtWutvU3LbOhCTyO3e87V51N0SdR4KqJliq70oDbX
g3E6btdJkStXOpsIIVMUunMeapDiCFlps57WtpGHn6Y8JNnr/njPa96CvRHe
Yfo0Gs3zS//rHjbY9mjIb4PSXvNJp+OigcuSY708R6ivjm9gfPl1N9LkJTxX
uO9le5U/x8VtzZ33r/N8IfHUUQfnWS7uCp2qusQLBefa6QMnp7nYveY3lyRe
JMh3G70YGediJmdHfCJPCiHnhMXKfi7GkpKvz/FS4Y02IbSklov+AVlF4+9y
YFCkDvSN4yJdFxu0xaII5n9Q+Lhv5qKN19hg7flSWKcwbZMYcvHUMydI+1AO
3u6G3QlPzZBbyurR03sIKfZXh96fN8MHapemlu9roPqmUurhboY14dfNA0bq
YG79wdxOQzOcWL7e+M6RJ+Dveqn+r2YO6n8sZJrbNEJ+X8RJ2QUOCnUhD3zu
NoHJoHZ5/g4ONkkdn9XbtUASuzDoM5uDlinDHwvGWmFGYSXAdlMcnurt6Vj7
HKR6Qm3nFVPMeVvRyEhuB1rdrNMeP1Nk8PMojUYBybeZbA7HFC8cLNufaf0C
RLNVIwIlGyexUHPgbCc8H7D0W5rGxkiHulKz2peQKDSvPhTIxt67defbBK9A
aPlvWT6PjZ/CFem2UV0wbv/U4SulCdpvXDi3v0IFT7PFxSq5CW65KfjxHrcH
Lt8rqEwONMFT/OBl/UG9EGWX3PCHhQmuHPGjd3r2wbEnDwNb1CxkG4+Tupk+
CJjJjZ7MYqHBw/QiK3k/BKfZZEjCWHjIsUJpuE0N/k0B21VWLCzcujezelIN
IdZdv54eYOLE8BKm9soAyN5MlB/MY2KZz5Z5qa4akOPjGLf9TDzrJrtRqtVA
q8Fq12hbJgq63V9my17DildP+I+7jPE7kTSV56CF1Bfy1sO7jTHIouWjXrsW
nAtypNX9DJxoTFIfi30DjXmcncNiBqYZiCO9rQchObp8RY3GCNk9ZTf16wZB
cm1q/txhI5z/c6yv0/Eh2KDOoHGGFyOtQFykNnkLqHdmtuP4YpT8WZRkUvMW
7DwqOZIxOlbZJxDW0WFw6L3mdOIIHVnukpVxjBGIdLsttphYhKpVre1nKkcg
vdsqK0eyCIszwFojHoVZt1aNYtoQ9xQJWfy5UYiaNVsXHmuIv8iyYlW3x6Cv
qz7jlY7gnUF+OsODgpjfC+gT8QQTrstCerZToGpIFymlBEO9R23uelEg1E/e
VxVHcGllZbHnLgqGJZIKWQzBxIuB9Rf2UhDg63zI7CTBA8Jr7xadocCR29wo
CiO4TGrqtvAWBVr5+LkoF4Jz30YbdeZTsKlDXSbeSFA5OvD8ViEFGUYd/ZuA
YMqukj0/3KPAN6bcie5MUGfnfUJWScGj4LihdAeCqraLGfPaKUhfZrq1SkDw
7/ipfe0dFEzuXvBTliXBVOdg2+yXFHhfns6U8Qluy11duqmHAmLQPe3JI/jP
6eaG2CEKIl/n5vcwCV5Z9c1FrxEKWvlpihoGweNqua+AomDlzkRa3mKCKzwO
9z76QIGm/qh/BCFooKfISZmiYIMuROqzgGBfmXN4yAwFaSKfYpEBwcrw7DVr
P1PwPmKzylyf4FVL+oROR8H2fBGh0Qj+B3SwQ1Q=
           "]]}, 
         "Charting`Private`Tag$31179#1"], 
        Annotation[{
          Directive[
           Opacity[1.], 
           RGBColor[0.880722, 0.611041, 0.142051], 
           AbsoluteThickness[1.6]], 
          Line[CompressedData["
1:eJwV13k4lF0UAHAkZMY6JpESSilbaRN1bgihvmxRlqSoFFqQUomyFAlN9rLv
hOxrSCmyE0lExrzGMpQlkb7rr3l+zzPz3vuec+85Z6RsnY3sONjY2CLY2dhW
PvXsiLbqUdNDkUdSWw5vICNOTfGrA2K7Ifj3VIe6BBmpxEbE5ItpwT+fgy9V
15ORflP36xdiJnCJGPPeL0ZGZufnK0PFzsM53YV7+lQy+qbkp/lEzAXuSXV3
vuMjI1rsuuotFq7wW+vHch+ZjPQEMtSrYtzg5b7tjFkSGRVNftrDkrwFvwTc
p+R5ySgoW3iboew90Ezx7snhIqM46n++j8UewsWlqRAeNjLyaAqvO1n2EOJH
Q+3U/pHQSZ/vHDIWPtDe8prlvExC5NlrnuUxvpD75d6W/iUScu+kuY9LPoKu
yIY1LQskZPis1+G4bBAMaV0+yjFDQvL6Muni9UHgkiynf+IXCfGsusIYufAU
3loVLMb+JKEzpct5b0yCwX5W84LWNAlR5YIVzcNCYI3I0On4SRLy4snf+kiM
BludpnUzR0lou06I/+urNPimdNeMG7vdx3n0az0NzFpPmNkRJLR5lXymottz
UOw4u20rg4Te/01S7GwPgxA9hX81w3j/v8L2SAZGwoxE7rzxdxIq3Okapvsj
EnLhT1vzAAlZXzWev3YgCuy+fn2mj50zIVBaR0TBhNdio14/CRkR/uoOR2JA
k69h6UwfCUV8u61ZuPwSZmZqvwz3kNBhiVNJ/aaxkLRXlX4Xm3l632qe7Fjw
40ppXoe9cfzWuWyFOODe/Xe/STcJOV/au4WtLw5+WPeeHuwioTr/5C4adzwU
Hjp45BH2ujQRXzmVePBc/YlHBbt65OeI0eN4iBJfIxbYSULC53PSkvcngK2f
zjGTDhKyf7Dx1IHzCWBj9t8UL3Z5wpM1LU8TYPBIxYW37SR0fvCyw++RBPBC
59pUsUvYvoo/EU4EdZMrtfNtOD6b9BqlDiVC13N3n2LsQutt8vrPE+GIpaqn
OjbvvfC+gepECD9fWcCObf2C64nLeCK0xP8o/dBKQlx9wxMvNJNA6UqRsiW2
+an4nKnpJHh/5/ObiBYSYn014U0QT4YRC20tZ2xfax47Y81kkD3aaa6DnX/O
WbyIlgzNyZbKS80kpDci7XqhMhmcrG1+9mB/v/i5Zd1IMtQU0zSKsfmdDvp4
7EsBfZuEAHfs5KmpAXmbFJg+6fPAAlv9RtKBfv8UIB3M4kbYHbNmz5/mpUDx
qhhRWWwHd9IU6k2B9tQvr/mw2Rer9H5ypILALmbPXBPO793ryYk7UqGjyOjR
IPY77y+nue6mgrM68ivHtlz9pLA4ORXm41o6MrB/+iHBS82pcK6+MS0a+xHv
jIP4fCqMLZeuDsLe9CT1XaNkGiQkSDK9sIsFLDbd1U0DfTFv05vYx0P5PRSv
pcHtLnsdJ2y6SG3XQGQaeJgav7HHvhPuqhxSmwYXZZoqbLAp4nIBGmNpINN1
CiyxM2L66L8o6aBH9tQ+hY0kg1GyejpouNW2mWF3x2tGn7RLhz2f0r+v2Gnz
/Cx3UDoIdZRdX/k+Z2rGidKidPCx8PBbeV60nHWmw0A6CGtc23gWe1eWEJcE
TwZMOknvu4D9UfGdTZNyBgh/Fmlb2a9Nnnv5vVMZYH6zeWzlfeZU5Ncqe2eA
knWXrzf2k6KBq4MZGTATnxO/Eo/Nqs8aQzsyoNLuh1oMdlm5tqzWUgYY9syZ
ZGIbHvpzf3ZzJpjtvjq+Em+iOvtryrFM2FHdxd6M7al5dq+5Wyb8asqmreRn
7XuRkDWxmRBcfi9pJX+ajR7aV6Yy4SuxWXULzm/vMaX4DWJZoCDJXXkI+2rr
0GLz4SxIkV4qP4X9suto3s5nWdD+b78cDXuP+V/Sj/IsOKkYFJaP/ak31542
nAXBHYJ3O7EXBkQl5vdkg3F2ab44Pr/Bto1uadbZ8I42wYGwZen32k75ZUOH
ucNHe2wTJt23oicbBK1Pl5Vgj12JHHRkfwWmuV9//MD2ZhmoS25/BZbstd6C
+P7kzuRPe3m8Ai3N3o1O2KR/XpY6G3PgkRHn2wP4/kVcMrOW186Bf9c6b1zF
3twpbyPklANfrzH9UrEPpXef+1qZA4mLUj1i+L6XpocVFivmguXcSbIArg9s
Z7z2ZmjkwseAiYb/sLVFrhTHnMwF3slDoyHYHfcOl3rdy4VUq2Oa4rjeTBiP
V+g354L+jjIbNVyPdq/pPnhoKBfmJT4I+mHfrqqpUp7LhWeePBs6sbnlwqup
G/NAdr+V7vXPJCS1fLhuwDEPJtXY+6tw/TNNC2+8wfcadthmJ0T0klCMlbeB
vdRrSC+iDC5gDwk7NpnveQ20sUQXy6+4Xt7VaDlo9RoWjntFbsH195HRRDt3
9ms4Wz/RVP+NhCqXNHqjDfLh6MNYT/1BfJ5fK1gE2eRDeLlsXw223oV1ffdd
8qFOqtdXdQjfh7aJb3Yx+dDwmPud/A8Smk6JGFQaz4fZuGM90nQS2mI4SbwN
KIBJkZ0LBrjfiHvqHLgQXwCnE/7r+4EtmB0XwFtcAL5OTugOk4T+8BgrGg4V
wBTfzUd5YyTUWl18o39/IXBVg4Ai7me3lb2Wf9MLgZNPzckJ98NmARERRVQM
MudOxPPgfvv2oKNdm2kxeJ97+qwZu+Ty+yKXy8XwJ+Pg7HPcnxPr3U+VhxXD
u++lnHIcZOTu+e2l7kQx6ExMadmsJiNpVorcuagSOLE+oFUYzwM3m1UhYqYU
KkKEjz4UJyN+xUL6R54y4KyJ7rPH80bSE+XARYkycJCWiNfD80ibwdYv1kfK
QPGrRjl1IxntaBS5sSWsDPahia1lUmQ0UM9Keb2vHG4pcXqpyZGRTk0yf9Pt
Ctjdxbl1gyoZiRYI9bOzvwHZJ+L8WpZkZBm4aDK89g101rE987cio4Tz9Mb3
8m8g4ynNqtmajOSppaUB5m/gVUFkjdVZMtJws3lOzX0D5/xYhQH2ZLQ3xiyF
plQN+81SP8tcI6Oz1ilWaf3VoFt3fddhPzzfDGl+alGvBe3d982Fi8nos67X
9BOdWrhnH1ccU0JGc6+q1hoY1YKjVq7StjIy2uehevbDhVooC4m7qFFJRiUU
pbnqUPz7R22sB2/JqFRLfNNrohbc0qnDB1rJqCJl6gaN9haaG+XHXZhkVOvw
Yv2p8Tr4UNbA/CvFh2ZlDwpkO9YDU+6KSu8zPsSxkCm4fksDoEDd3kEJfrT3
n02R8atPYC7jRqan8qNPD3c3v9/eAhzDoyeFVAVweR5bSJ9sBeeuDMZYvwAa
mx/o71Juh8g7Yi6cSBAlMcsb+IM64KoaNx97lCDi35DKGh7uhINGvvc1ZwRR
4KVC+7jNn0H6TFKZx1EhNIcyhy96dkNb6KzSqRQh5LKrrmDt2x6gSq4Wbl0S
QgOv6gLapHrB8PV65chTwmjRoTNa7vZX2LZthFMqXxjtOMy9bF/eB1ppGavz
OSlIJ0HqQp5oPwAl4Y3TaQq6ueGM9KDlAIRec3vslEpB8uOmpO5j36F28HtH
DIuCKAJTPHV/voOvZeWxSlURxPkmOkcmZhB2yIcUhdwWQZd3l39Zoz8EEibi
jcnlIijzqG1c1dwQJIpZ8/bPiqDZMXHBkbAfAON/S6tlqajQWGcVTWsY3J4d
+edpSkX++iU+EjrDcOvSsRqpk1RkqSnHk3x0GGTPesu8xeZQIfEVHR8GbzmF
D5zmVHRcuGVtj/kwSDyNDH5wmoqI1pPbJRyHYc3uO/zOZ6hI/Li9YdLzYdCW
4jvy9yIVeer6xBaMDEMZ1336z9tU1G590VJ5dBh6Da+53/Kgos2u+mJZY8Nw
3Fst8x92Q7zQs8SpYdAJ2TDFe5eKRBZf+Ib+GYY+H6dZCU8qSssucrzKTwdz
Xa5BxQdU1CpMqMnvpUPaT9WONQFUJC3X+Dt1Px1Oc23SeojtCq8KZdTooCrN
bryMLX7FRWk9osPBDbf1pgOp6Pw7NhlePTpEzOW8bA+iot83xXgJKzpIuz1o
8Q6lIqlvej2JPnSovpI0GRFJRY9r1XJM/fF6QXGWglFU9DNV3pc7gA78R9aZ
+mHXXufffTmYDqEnVeg3ovHzedqf7oqmw8Plrfd1XuD9q5zSqcmlQ5x2YkhP
HBUpPr5Q1P+VDorSsunxqVQU5mz+JLifDgdGc7V406jon8nR8xqDdNgVH3jx
Onar5A7hlBE66Nz/pXs4nYquFU46Ok7TIf57msOXDCoq+O66ZYlrBGwyxWR+
ZVPRgX0PaWK7RqCutHOmMZ+KPtuK7X2xewSKSFRPyQIquhH0qnvTvhHgcbKK
vY6dRe8R36Y+Ar9S2+NFC6loI00hfq/2CGjzjGRZFuHzMP052/j0CGxM8Wht
L6Gixgy5+ifeI0B7NTTjVElFFz9XXRTywesr3d9aiM3JYcL73G8E3MJDJ/9g
Hzp171hM4Ag0KNNVfaqoKJe7oyMjbASoeuNvaW+oiHb+zvf6jBHICGNGxdbg
87ixZYG9YwT6QoTZz7+jIn6x64XlXSNw64vNpXjsGgr1mmvPCDyLCzTsx5Zd
Y0EQ30agfvpw/Mn3VMT6NfK5hRgBg12P1Q/XU5H3x+X8F8sjcFplwHT5AxXt
rot3NmNnAFeASqHKRypiVGntEOJkgO3vu88uYhsUPE54uIYBNkcrPrViU2PX
hlwWYcAvppFydAPOp4uik+p2BrzvTsgR/URFp53b5H7JM2C8q3peC5vPwYWe
pcQAP43ZymvY18+UWW7aw4CRQIe6j9hqetr63IgBp+N5Sm40UVGzpPW2LlMG
LIseUMxppqL74uzDQeYM6PU4a9iJrUJNitW1YMCdS/XTv7EjeJlrK2wY4PZb
LAO1UJHtrOvqxMsMaN19af4j9mzDk6GrXgyoE9NaeNtKRX2krotLD/D+Doev
GsCuNZBg+fky4LqASvQCdnBzxuLLAAY4ia6/rtBGRdvb60WanjNgLiig8im2
IEUg2jyCARVXOHamYs8bn5QajmJAt7fzzirsuq5hhcVYBqSFrPrCxLb+wq4j
l8EAftH5mkPtVKQlfrSpIIsBKZdXxRhh77AINkY5DNi0upDDHvt330YbswIG
CP8dcA3ADv2udsunigEE96GfrdjuUg/+CdYwYPtZK+VB7DO2DT4xbxng4NP+
Zwpbftg8NP8DAwSGwnYLdFDRe4Zr5mA7Aywl3A5oY2dtq9zp2MWAss6dvUbY
zy5xlvzuZkCj2ezqM9g2Y6F1At/wegqO7G7Y2vK9etEDDCjQ4W+7j63gKNUm
O8SAF6XB8gHYfyZzvh1k4P24UPxeYn9Xmj/3cZQBJa/ZfFOx668eYpqMM+DA
nnTBXOxXeT5Xv08y4KLPqq0l2LSfn+YuTzPg6y6uj2+wPVRE7s7/YsDajtS5
99i2LharHswxwJN9IKcJW2luVCBqkQE8NKLuC/bafTvDtiwzwNUgbdMA9tJN
d4k8NgIy1Hq4h7F/lLxJUF9FQLS4820Cu2GBS+7DagIE0865j2PnHjieY8xD
QHlaFvsUdrjH8z0DvASoMdDaX9j3KvrKHfgIIO8WLZrFPv9XRmNOgIAIO9nB
eWy9Q5c/eAkToGhuF76AvdPz9XE+KgHLEw09f7DXVS90RogSICtwPHkRe5nt
sMVmcQKS0ulLKx4+7D+YI0GARZ7/wIobvVsuqEkSsHGT4rEVv367dvK9FAEx
s5+OrDwvgtPaxWgzAdf3WX78vfK8c6J72mQJmOrOH5pb2d/b1tn/5AjoALeA
mZX3lX5c1LyDgJo10W+nsZW9NW8eUySgs0ssYBI7bHBp3ydlAqKOMgeZK/FD
Rb/1VAggCXJ+GFmJf5xz6cc9BMR/sT44hP3h37bbuvsJ0LL8efgbtuKZoQP1
Bwg4alzU1b2Sz6roxSMHCbjjmfC7beV8bDCtqAMCpFNfZTSunK+7/Hc1NQgY
e94+VrdyPvvqD9ZqEcCxgauiElte3WsZ6RCwJHx4fRH2/J9fnocMCNCvyfJN
xrY8nY0qjxMgqtEUGoNdW2rPrm5IQG5tp8Iz7CD3L96qJwnYHewu6Ik90x2q
WWJOgHwbp7kL9ul9Bpz7LAig/DFTvIQtO1fls9uGgPdbVfwMsQNN3bXzbQlQ
NchccwT7Z8FO7l12OL7hDeL7satuJPkrORBwc9MAIYF9cvpRwHYXAvh9H6qs
3MeKE5oG6W54P8dPb2/Dls5dIm+7RcCP2oicauxJJ+egLfcIiOtWtnuJ7TNu
ErLJn4CX3PMeJthMfX6j2McExFqo0RH2icx64Y1PCDBQz+yTx5ZwOEBbH0pA
tQfLdRV2AUMyfG0MAev49htm4nojrvPF7PlLAnTKuHbQsO+nhK4TiSdAZNe7
0DvYBnaro4RSCODkmSEZYA8PMWPIuQTskzdIouP6R+kvTOCoI2BQ6an9Kuwg
8t27xe/x/n8P+AzhesqrpmV+5SM+L+tcNtZgc0S0831uJqDCU6P8DvZPQ5Z7
+hcCnALvJUzg+tz6btt/J1gEmFvXSBbh+m4ww5Jb/RPnz0qmJRD7g3QxZ9kM
ARJZ6vO22G88j5TJ/CHA/fCNPD7sV6q2W+Y5R0FrA2eTJe4XgdnRiy/ER0Hg
z+XIQdx/ePpsPxttGAVXa7PWHOyHvNvzuDeNgm6Eq+ddbI8LJfbXtozCY9ft
2qLYDlJdbVrKo1DUH+aihfuZ7nP+tLEjo3DRKfq4D+6Pq+96maheGwXLUkZN
3Fsc3+nxhTc3RiGwR/uSLfZ5e/NYbbdRGM3yj5TBrvtPiWnsMQq7HF/Qkmrx
+tLfPJ18RoHN9PJMHO7fnB/2ZyZGjoJ0e6bpA9zfOShT7Py1o6AR9tB9sgzf
bz+LVFrdKKxLvbczHtt26b3B+vpR0BF9dd0Yu5b+InzbJ7w+M+JJUSnu3yX6
CpqfR0HcWXjLTTx/sFunmrszR0HpmO7nQTyvsKVb5wwJM+FTu+8mq1x8v8a7
nWKpTDhJLV23kIPjp2yoaLmOCau8nzygYYuWaGZ3bWDC+h6uvI+v8H2u35b5
YRsTtmxJdFDA85Ml/WfKq0NM2B/1xbgXz1ulUn4vbzswgU0uvPdjAq6PdmzW
+xyZYPD3j4QJtlb6rQ0zzkyI/HOm7Vs8zr/ylRhHVyasPbs+mIXnPQIMo2zu
M8Fc4et5ciyu39brw7TDmFAkl39hB54Xr0flPBGuZcK6c1xFy3j+LF6K8qut
YwKX5t/0W9hL1r5e1+vx92mRIjMhVOQnY+Xa/okJuTsLjzGCqSgmi9cqtJsJ
AZcl/qvH8+y7Kjt54QkmkMp/BDg+xvX4x/pGoXVjMFH9osfIi4oqd/jzCDmN
AfIU3HnfkYr2doo2hV4dA/9/oUs/ruD+cCc1ROTGGFwp4z6hg53Q9F58nfsY
JCzUBpEv4/8PzqsVJL3HgM//zOUQPO8b5XsbKoSNAVw9EPfwHJ6nDtyNOlo1
Br02jGnBU1QkpHdd3pt/HBoaPwvXaOB5RKG141bFOGinNcwySXi9l7B52HoC
cvvSiupaRZBVzl6hDcsTsFxA+2T5VATd94n36suYhL0LVk3bkAjKJjZE8xuw
wCDM1DNqkoL8X/jY9B9nAa+PRvGGCQo6bzSx5ZUhC4wkqNZxYxQkUVGRe8yM
BZFltN+JBAU9fmrxPtCWBc/6pGyThijo4t7Iad5bLGBW5wk+/kxB0g9FdLlT
WHCzwm7raCUFLe+/w9edxgJ1Vu2J0xUU9GXiR3tKJguC1WyZDWUUFGyWb6Wd
x4KmRZpTRjEF/dtudMOnggWbVvFX2OZRUF/b05erOlhQpu3tWpJEQSW+8+c6
uligNXY9bVMiBdHUzsgl9rDATvCsgX88BeknKxZo9LOgdNSOYfqSgsrcmz56
jbJAQvr8ZWY4BYUp7HlqOM4Cte7QrcfDKOjaUIyJFIsFQuRNpnk0CtpmcGWg
eoYFLuv9ON1CKIiTvTMpeJ4Fh2Jv+XY/paDvhWoONn9YoDq7eGt/EAVVOCQq
Kf9lAYe/+EBEIAWFS5Jm//1jwVzDYOHvxxT0P4lZCbw=
           "]]}, 
         "Charting`Private`Tag$31179#2"], 
        Annotation[{
          Directive[
           Opacity[1.], 
           RGBColor[0.560181, 0.691569, 0.194885], 
           AbsoluteThickness[1.6]], 
          Line[CompressedData["
1:eJwV1nk8VF0YB3CkiKGsMTdJpWRXSqSeU2Qtu1R2iZI9pFCWlKSoJNkispUl
UZLQ2AdZs4ZIYuaOaVNK5T3vX/P5fuYu59xzzvP8ZFx8LE5wcXBwFHNycPz/
a3Riprtu1nrv8Z6YF5MKgohbh+o7LqkO28ijl3rkBdH2+8lpTyV1YbuDgilt
qyAy7hgoS5e0gm6P3qmsLYLIxvXnq1uSrpA3GLjaeaMgGlW5onNdMgDOewx5
jlMFUaaY6eVYyUuQ3FYV9G6lIIrgfbrlqmQi9P3aGznySQAdOZpV8vlLDqTc
5VsMzRBA/EsRdvrrSqB7aBlD1VYAyZrPzdRfK4djA033rxMC6OwbTUj+/gJu
KcreGhimoDXlQmOcnLUwTx96b51DQXZxi1ZT4rVAcs3/DM6moAeuH9uaFGtB
1v5CRtoDClIUe/Hi2pFa2KlnkfYxk4L2BzndESuthbkpHc8L6RS0M80mN1Gl
DvyO0D61JVGQs0Ouff5YHdClRB4OX6WgS0bEvXuzdVBcLTW6Gjt3Z0Jf7Pc6
UBsPqNSPoSBS8LyxF99rqJmNsX1+mYKCag9pbtv5GkLc210zoigobv28aPX1
1/DuEu/quDAKejap096pTQPtQA8lhh8F9RtEfLmuTwO1JqtDmtg/imvED1rQ
QNhmUeqqLwVphGg6t7jTYMJzrFfeh4IqRVR+1N2iwQqBhw+CPCnohS51fdkM
DabVzpmrulNQde7nM4mJ9XDecUlK1Z6C3lGU71ncr4e0h2dCk+wo6I//6ZrV
hfWwAwoz/tpS0B6Y5r1eWw/EwCvVN8coqGZgJD2aUQ+OtyXSgo9QUC1vc3MQ
aoBe3oOi3ywpiOaRThwlG6A5u7Uo0piCns6ePu3wowEMttL38GPnnNR6eZyj
EdScrsQkGlFQtNvAMW/RRkhKlDYrMKQgAxehlCjtRnBfkqwY0aegzqPREsVx
jZDvcB+56lJQ3aDlyadJjRBQFVCxoENBpTYbKiszG+HRqvvkdexb1rU29eWN
YJLen121n4IOm/9KGnzXCDl2K3Wk9uH5GniJLVNqgiqd5cU8eymoo3n3CV6N
Jsi8/io8fw+enx5fhcA+7HoLKSPs+7p5VhLWTeDl8a0iXpuCXNDEbaWwJrh8
XdZ/024KmtGwFj7S0QQqda0XAnZR0NCzjS72A00QMXR4ywZs+o6vT1wmmiDm
zI6sLg0KerQ93txrHt/v9JpPFdtbpTUhUqoZlPJX0BZ2UND85j2riryaQX3u
hlzZdgraO7m/OTa4Gar1zli5Y19ON7h4MqoZDEYUL0phi4tasTfeawbhRwG9
cdvwfuU83ZnS0AwN9KwrZ9Uo6EK175XgzmawHAmpUsduOhsEh4ebYdCr+/NX
VQqymYsoEfrcDK5XwcMfO3gkOT6GaIEzoRaZYSr4eydl6LttbgGJcPWl/di8
FjlLOmotEC+k4rYS+15Lic+SXgtIx74wuadMQVUVTaZB/i3g/0ExpVGJgrj8
2nmswlqgPWjU8Da2kWJPrVpMCxhOa65wwR55MKrCSm+BYI49eVzYf+K/r3Jt
bYHmDPMUM0UK0jX+3byvrwUOFenXbsaOW8ERLj3eAtV5/vN/FShIKoz/8/D3
FuCh5d8twXbbJZRfudQClzb3ccdiF38Td0ria4W8pYDoE9h7PTZ0ma9vBZfn
1vXS2Jdl5WJUFFpBPKQ84p88Bb15r4QEdrbCzrAm6zFsBxvN0hbjVvCjon1Z
2Bd1zRLgbCsIj27YoY7dsmRtIBXZCsc/V5QS2Ktf2nIsxrVCxTEfPW7sTDV3
32cPWmHJ7BptcCveL6SnXGJRK5wK5C1swFbN93/vV4nfJzNR9AS7bt0FM6U3
rSCiPkiJx+YdjuLlH2qFCxWrTl3ENrtztW7mQyvc+tr3wRc72Sw+uGmuFZSW
noYdx57gv6Oa86sVjGt2adhgyzenzERw06FnYm71QWz/yMxMx1V0WMdw5t+P
XbUn98geKh2EN0tt0cTm+vVoNSFLh/yyR65q2ETH/m+gQocTRXqKCtjqWUNv
XTXpMHnN5Yss9sFA38qrOnR4sMK3XAb7hCFPavEhOjwrGQ9ch31BKiOs14YO
/l9ldq7FTvqi7rTgTAdzkbx5KnZJY9t+KU860FXGy/93yz0X2f1BdBDfqxVA
/D8fr1887uF0MBOQU5fC/r0vgXEtFs9HV2JeGltEfEtHaSIdPF3PP9+Irch4
VfI2gw7yDa9C5LAP1Fjd+p1PB4lE8/3K2A63mAHST+kg9C6Hfwd2kFukje4r
OjwP2TyojR2vJal1qpkO+vIH8g9g5wuWrr3RTQejIJ9Q0//XZ1JvqWyEDumN
ItbHtv5/3kcnBj7SQcY6c5sb9tfYgIY/bDq82hUldgab35E/T+Y3HVbYyv8L
x960/cFVPe422Be2jPX/+h4e6TRJkGiDdz84x0uxfUrc1Co2tIE/B9cHGnZM
1F+RYcU22OQ9O/cW+4WCwtDGfW1A8m9Yv4Tds/T6pYFxG3CnH9QTw/uN0Xsk
w8u6DSSthIIUsdeGXj7+/FQb8MpQv9tj7zCT0nt3pg0Y+3bqBGObbCqX47zQ
BuEZaem3/9/f7RMso1tt8Ev3R2AHdnJmcJdPWhtwQN13JnZpwKqnibltUNsX
Ec6Pz8/k2j3BY1VtIGF+t+4Q9uLn3mPLGttAK6Yu0BdbtNFjj1xnG9QsXtNM
xNbzSuby/9AGA6Zlc2PYBa++xS2ntEPhVCc1Ap9v2s1YH3nxdpj3um/2GHv4
hIyF6fp2UBRySB7Epgiarrmn3g7HKowd1XG98HUozFK0b4fOPsv+BeydS07P
LIvbgXdhqL4C16eDh+oiD1S2Q6jSoNgX7OOp0qYatHbQB5NAJVzvEjTGPlH7
26G6RsahAHvWx1Zy8m87aI0MTxThepn23jrU91AH7PfO42bgelumXGHgYtMB
kq21x3aq4/0aKipm5dwBOk+0GqKw5yV6izQCO0Axqb1HBtdzE3Oz8X9pHRAR
Ej3jsZOCOGlG+6+THVC9fFBPTZOCJFYXCl780QGnF+z+3cBWdlg54svxBl6O
cXSysI/9bj5jJfoG3q4VfFWsRUHl2w48JLTfgO3Uqv49uB+5ZQNv4bU3UFOc
ZngTKKj9kvqbJvlO0GkXTVuF+6fWqjaumzs6YadL+rY07Px7zhq2qBM+RMyv
lzegoKjiG5ls605we1O3wgj3X63BGX+JiE6ImfbgSsH9Ol8hfY3HQCfw7Tkq
HmKG+82z7QfVJzvBL/qcrZQ5zj+IHv6P7ITJLb//1WGXFi4GGHJ2waesZy4U
nAeu1cqNjYp3gYuCTv5Ta5yvZiNLV+zvgjErRpQuzhfnlN/QT+t3wbbC6LE/
2KVnJD92HeyCoJnm9Gc4j6z7VyKZatMFd5xbjJUdKOiX8GikilcX5O2x9VV2
xtdra1gfSe4CXsdhFX+cb6QTmL8K5rrAvaNGgi8Q93PniwVl37qgpDnw8Hts
h+0iR18udMGbhM6+50F4ffu1Ktu5umGT39VEj2C8HlKxQWzxbpikDm8ZD6Eg
4UK5b+rQDfLu+0a4cV5b3nCCrI3vhk8nGRa6t3CeufMrtSWxG/htR+V1buN+
5X7duPteN7SvZRrrJFJQJF9F4WR2N0QHW3vo4/z4z4z71PLKbrA9dlDaMYWC
FkYffDR63w0Dw5sy23EeZf4cH3ur2gMFz7dnZ5XjPOgeTzPa2QON2fq8Hyoo
KHxgb27t7h4Q8x5YkH2O1+N5uleBXg98KboUVvri//xq+yfUrgdoEpVrB2so
KOV7v+SmmB6gHnCd82vF+epLh5X/eA/YulcWdo/j8TNe0gVv9MKGqMUSEyEB
5H3XdKPH7V7IWaYvxxIWQBq6H0Iak3uh5Dhb4bqoAKKn8ymFZvdCniNPf/ca
AfTF7Gj8bGUvBN0WrfJaJ4D2Pv9h2fChFzJun5tmKwigoSi10XOaffCtdtfU
OgMBJCiVx56a6gOLq5QJ5WgBhA5HjX6Y7YM1zw6lCF4RQP7xjm2Tc32Qtzyh
jB0jgPo5JfLeL/QBu9iW41mcAMqYjnF4R3kLbd2DwpaJAki51KOjV/0tmFTT
13dmC6BDOsqPaJfewn7ZSu3OegEUd6rCLXNTPzy2s3X/wiOIfqBHUycvDoBu
MpFbVCyIArY1lIvXD4KbnLV4pPMqNF7ccK1bZhhqL6Dwf1Kr0aJHX+rW8yNw
YbGjed+d1UhhH88/t5fv4Cx7A0euoBDSfyDj/mTNGHxFejIhaULorJTjhgm7
ceg4OX70zlZhpEha8w8ceg+VPVmvBF8KI5FVn3kbfr8H4rGK/n1HEcRdm1qy
MW0Ctkh/ctP+J4JOq78cWmk8Ce0CkvuEikXRI0OXzJofk1Dst6l43k4MzTOp
q6eTPoCWi1TEJQ5xVGGpvyxRdwqeWA92xpWKo4sG0ffLp6fgd8DlW9Pma5DM
qNFgdvRHKBp34stjrkFaGpcSJbdNwxk1I46yaxLIbl3nL87eaVg/UZzDlJBE
8/Trk74RnyBTwmCbXp4kSuZ2CLDYNAP+7n1ux9dTkchYxQOuhhmoLeE9dTGW
im5QwsKeN+H/Qx4KKsdREd9u3SOerTPQ4naqaOQ6FXEl9wj0v5mBu8E5fdtv
UtFXc3ZwwdAMHGVmvBq4S0VdjXKmZuwZyLpcd5eVQ0VxRamL6dRZeJdacdyk
hoqWh0VYafrNguuIcnA7i4rKv5C/as/MgnDN/c9SbCpydTtyXy9oFsL3+Xt6
f6aiBlMVhmXILDjwzHhSvlHRpQ2jF72jZ8HTrvOK9gIVcbfsepR9bxb6cwtH
PLkIxCXymVOQNgsXy7jL+MUJVHbFNi+xYRbmSia+aa8hkMufpoNE8yx8Cy1T
9pIgEO1j+l259lko5py9TqcSKLLSWEmnfxbYhrTZYGkCcTrkHQlmzMIMW78r
W45AHAUOJZPCDLiVkbpFVYtATeSA930xBiT7maUd3k2gOFVzZTsJBlgI2naF
aBNoTaVO0VspBri2TAXQ9hJIuVnuUYscA6iHf+UgHQLZffyaW7yXAXeMthpz
HCTQC5krGec9GLAh25c31o5AF05wOGh4MYBXlVZ4xZ5AugXnpL77MEAyz5Lj
kgOBulQ907wCGeD8o6Y+2IlAM2Ce4hTOgGUGYVkWrgQSdyCS9JIYoL/e3r35
NIH8U0quC9MYYKYnkVZ2jkDP/6RcoTUwIEPp09rI8wT643A5wr+ZAZbrOS3M
Qgh0ZaN9YE87A7TvtAzMhBIo7TGf/a0BBvywTDDgCydQY80JRWEWAxJezgQJ
XiYQn4z5ZhqbAQLej8Vasc2itNf7f2XA2Kfk45FXCDSsLyLa85MB2S8K+L/E
EGiuq27xJhcTkn0+RNVcI5DEB6JNSIIJlUOrOyVvEsj+AE/jayoT1r75rlWL
/SDva42fFBMiEcX8+C0CKXq2lnVvYIL1zYzzebcJtG8+KOWmEhN2ZQ9VSScR
yIOn55SQDhO6PGMed6YQ6JVCDK+QNxNKFd0OKGQTaGffmo5bvkzY9Pbp7nTs
0tC8m6JnmCAh58chmIPf19FElQhmwvQF8+9M7Bif5UrSkUxY8c704r1cAlk8
jTRXSmKCid53dlUBgdpshcVLkpnQwLWtTLIQrxf3g2HVVCaY/zWCs9ga1q+P
q2cyYW+R8gvlRwRa+3MpcHchEx7vfigb/5hAn7TCUgxrmKDsL/BErIRATh8o
jm11TDA7I8DjjD18LW3joXom+E+c2/QIu/3dy8dmLUwojnldvrsU7/cLv2ts
epiwyKcha/KEQApbYqOG+vD8fRpK47FzOiUNbAeYcEJdjKsL++56zW6Hd0wo
2KEyf7CMQKG0sx9OTDPBlu/Wml1PCTTvwZP/aQZfb3q5zQfbW+Su5ykmEyxS
M3RysZ1dn817fmbCjUjvi6vKCaS3Yp4n4Dd+H+23dC92XfGl9vk/TNjuHMbm
qCCQpo3ozbNLTAgPuRGhhK2Yv50awk0C96FEMhJbyMhfMVKQBMa2usF1zwiU
+XoVv5YQCcKf2osPYKtqFs1+ESFBe1mbwGlsE7mZXGdJEh7IZZ94gj16Pzpa
ci0Jo0mcDj3Ynms2unavI8FI49jYF+zYFQ4y+zaRULh7eZDicwJJXlhcWthM
gtPr0Th97Pz55LHSrfj+6mp5Z+xdXjtfnVQk4Tb9hOk57Oap3tT1KiTM1KT9
jsc+bOd3flCNBM1cWcWH2NO9gkcT1Enga2z4UIkdaPxYw0CDBN7kvTJt2Nz1
huIcWiSI9tlMjWDf1vr0/bk2CT5ubxWZ2BvKLvX6AAlPAkJ/L2A/2bqhbMt+
EqbthA8tryQQyqpNGNclIafCbtNq7E4Je5+7+iRIm8iES2I7JPw+ZGpEwmbl
zU4y2HM8yYo8h0iwS1Jr2IIddnEHf60pCbIcfI8VsSk/e2aDLEhokgpao4qd
5u3bomxNQuSw9opt2ArTAnnTNiTcPyYb/L+r7B9FZxzD41384amGbfjWwPWw
PQlRluemlLEHD07vF3Qi4da2gDF5bPeGKJkmFxIqs0qOyWL/2C3DceEECc4f
vh1Zhx39tGZsx0kSvM+sHBLDFlWwe8XyIMGE58UwP3bOg1+pD71I4LrRZs+B
vZ1697y9LwlbVPlcvuHvQ7upflTsDJ6P2d5PU9gWK3s0OgLx/GPVWH3YE+E+
4tHBJOwqLzpTj+27QJnXDiHBaiz0fCn2kk9h7/cwEoItTnGmYd/4pF/2OJyE
isQ9vJexH/dH+qy9TELgs5ZEa+zdJutN+mJIkHotRt2NTW98pRh3Da//56B1
0tiz5Quziwkk6CfmZE/i/RasmNTy9DZeT56Vm2jYvDnb804nkVCc9mRDJvbm
296uI6kkJBVxpthgV/BRdG5nkBD/d7+wGrZuZIGMcRYJ5mv+8KzEdvGbGqvK
xfcP8p8ux+fly0zEK/8CfD4U/w1cwQ53kk6Tf0zCiqz7r49i3zc9djTlCZ5f
z1a+X/g8vlPq6j1XTcLWS389ZLHvM4XCltWS8KaffeUzPs8uBZabr78mIX3F
onkV9uymgeDMJhK06upIQ+wfxJhUcxcJEhN9u47ielE1JN1s1ou/r+yRKkns
sLvOvsNvSRD3pH0axPWFW+QjjTVMQlXwswOW2EJ8pLvoR3w+Blbx7cL1qq9Z
SSjjEwlDmq+mWbieJUf7VG1hkHBcQ8H7AfY6zm+U3WwSXmq+COXBVlz49cT5
FwkH/lQmvi7C9Waa50+xAAu+1lbfnMf1dWWO4cNdq1kQqPt7ZRJ2u/M1E5ow
C2KM3sjvwLYcFcx6u4YFOc8qTvjgeu3UJ6b3R4YFM9bs6t48AoXQNiYY7mRB
bYLwW1tc7/eGn9Ds3YWfdyK9eRr3B669eZN2u1kwcqXeyRc75oX8Dl/EguHj
py5ffECgpFK14SQjFnAVjqRez8T9JAM2TTmwQHlh4e3JNAJ9O/+Nx9kZj3fZ
yMT7VNx/bPKYo8dZYHZVKNMG++WqVU8HTrLgN1Ns+z7cr5rCx/a1+bPgst7L
Uu5kAo24hDmWXWZBkPDy+YO4363Y8jIlvJgFJ//tWprA/dRwmc+Fv6Us6De8
ukUVO258g8v5pyxgGFkuheL+K5QcuzWgkgWbFrlfCeP+vHblsUp3GgsK/1R7
K0cRaBtz4a1JPwvInuWpm8Nw/y3ZKST1jwXVbQVpkr4EenZsQbCLYw4K7ph3
yfsQSHBFFSVq2RwQ2paBWt643tvt4Z3lnQPfgLUi1p64nvHpLpWLzMGC6njq
2ZO4Prqasw5unYNQ89e9fjiveFM9W0Ot5kBR/tBZLVM830alZhWbOQh2NquU
NCGQtB+7YfIovt6WdfInzkddzf51Bo5zYD/bIVFshMcbeO65qMccJOhtLePV
I9DPzssPH1+cg9v3Njb44/wVHp0V8a5wDhxnmjSpOL8JnOUxci7C4+POFRvb
TKCUk17C0yVz8HhBJzFTlkBPjTWz2eVzwDStPCezEY9XqLuBqxaP38bvo/A6
AhlncPBu7Z0DzyUdVC6C89VzxxuBi3Pw/ovwqi9/qahoRipV8CAbalY8pFq9
oaKY9GinMRM2ODug2pvtON9asGSLzdnAFWtR1kGnorXV1aWHbNjQoiZ9CTVT
UWy8bVOcCxvk6XqDQnVUdHLnvS9859jgyWdoefwJFW24JGrAk8uG1bnCW2m3
qOjfrlCBgXw2aPZfr29NoKIh1oee3EdsuPFvT0nnDSpKsHlqr/eEDckcj873
43y/JG9xJroam06f6oykonfd8RnLetlgGNsp7e9PRZWXfx7vfcsGHbktIw6+
VJS423Fr9iAbyoxuzhp6U5HxQ+Xy/WNs+CG1noPwoKKq4I7WiFk2/CnoXFPg
TEVJSjvizUk25NU7+cQ4UpHfZJqVDJsNtRQRws2eiuQOeo7XfWfDw8GTPmuP
4vzO2ZeT8JMNwyusJOYPU9H7it0eTr/Z4PiSLdZuRUXVHtkqqn/ZMJDldDLL
goruSvPPLy2xwell26pAMyr6D09zOoA=
           "]]}, 
         "Charting`Private`Tag$31179#3"], 
        Annotation[{
          Directive[
           Opacity[1.], 
           RGBColor[0.922526, 0.385626, 0.209179], 
           AbsoluteThickness[1.6]], 
          Line[CompressedData["
1:eJwd13c8ld8fAHCrEs+1kpWG+4hCUklp+JxKQoislOwkkUjJLIVK39CkSEqL
hIyMkBVlrztsSUbufW5KNMjv9PvL6/269zye8znnM66Si8/+IwJ8fHy3+Pn4
/v01PjLaWj5mrXdzw8T4jLoEEtqlcLJfXhsUjdfZ+2BveJCQlCuvDy+dfBs+
qkmgvY2snPvyVvD+2kRGzWoJZOs2XXpD3g1mRia841QlUO/aS7uuyfuDfdI3
HklKoJTF+6Ki5SPg4bzJ78YKEihcOFf1ivwtOLp7+k+CsAQ6YPcw6+vEY/i7
tOL76WpxJDoXbr9nWRakSH9taA4RRystqNGqq3kwMzqmcENHHAU06ULCZBHY
lV+pcf0ihmTzJPv4+d+Cne6GVOtUMfR6cFdD87ZKoBPu+/xtxFCl5/0ldpxq
OLXrV9YuUTH0Q2W7+EvvWjByXXLlyTsaEvj1QmLJyjo4aBRRuS6YhnTmnF5b
ZjYAOmjeZLWJhhoitJtq1JphyqyBtW2aQMvjxn+lUS3AbKWiGvIJND7d38fQ
aoPD0TuCDMMI9PpobKWxThsc6+u/6B5KoPMsvadvt7bB3+bV8pEhBJIpuO+d
ZtAGYX6Px6qCCLTzzKGZEPs2cFx/U8cwgED3JpnyypfbQPbtoZVeJwlkONFo
5dffBml3Zh6ouBJokXPo5pGhNjCWd7pu60KgvhYNRfsvbaCytkrlijOB/LOv
ftr9ow2265ciypFAD3yM/ORF2+GYhbxhuT2BprjVseU67dB5yexQhA2BHn95
UycW0w4zwR5eN4wJdCJ+H+l5sx0qCypZPUYE2qT/KfhdQjscd5L8o4pdd19k
TUhqOxzmDXqV7yHQhLld7FhhOxzy6pT+rU8gvYIpy+pP7TApvUL7OhCo8+K6
3kDdDmBrCZZbbSTQI613Gxl6HXBZ6kh7gTaBvHoPxGjpd8Amy4TiJdh8m87D
iFkHaL6TER5eTyCVL00Prdw6ILlQvChCC+/P3Mt9bWwHZDjU7RhXJ5DY0me8
oaEOMLL0i3AlCYRsLvZ+GuuAg8sPRozTCeQX61g/SHXAj94yG39sJr/cs4Gf
HfD1otaZy0oESh6+7NBDMGDPTZXXxcsJpJnt2diuzYBnR1x5exQJ5DRm8KZN
lwEiSo0BvUsIdINOprXqMaDgQkb/KeypW90RzYYM2NEpb5GqQKCyQJNt9fYM
aKoZbiXkCWS6S/NFZQQDbr44O19UhkBhISJ3K64wQC9u+5fMxQTKzh+OKo9h
wHbzj8WW2NKrHriUJTBg4rOmSoo0gXoICYXiDAZcVe/dpr8Ix4s5cflVBwNI
zXfqxRL4/cWbzmR3MuD62iJ9b+wWw3S3rD4GMMdcDyhha79xQS9HGeDi7XLq
P3ECzTxon34+w4DhO6VxJ8QI9N+xfPcUZSZs4ypquRIE+oJeXhZVY4KsXudu
Jew9ck/Sz6xlQlC0680BUQIJ1N6iTLYw4fLf8C4X7EBl/zO/9jFhRdIR3TMi
OL5/jie4WTOhW4ymqYet3e5a3HyQCY/kWl0XYH8Nt/z75AgTdvA5x99fSCD3
/vVR+4OZ8Hz6PnQKE6j6tdrz0vNM+Dpf2eEFNj2GXrcqiglCh3Rrw7B7t0mJ
zcUxobOUEboae4u0iJbnHSZcVC5v5MNOGOffz0hkguk5Pu/OBQSyujdx+8VT
vJ/mfckx2Dm+YwUyGUz4Fl6z/ji2uNHHzvBXTHib6rLECLtuumXpgRImSGYP
cIWxVzW/h6oKJvzJ1ez6Mp9AUU/LnTVrmSBiF7S8CXuHdfYToTYcvxejRQnY
yRrPa31YTJhXFSx5HntGMGWsq4cJbubcGg/sg93xogaDTLDpP9O9H7swJ3bN
qxEmGEbsN9fDlom+tE+Ry4S87mIVdexTzud8L31jwpeF447y2C2bA25+m2ZC
cvGyWWFsTQmf/MOzTIhZcWPu1zx8niPurPcCLFj+I9yDg/2lzOHXBmEWyJ5V
1x3ANrxjs+QBjQV7fBr8GNhPvM22iyxiwbeVqTIN2AK7DRxPy7HgtRe1shrb
SVEvfGApCxTvch+WYpd935i6l2SBSOTA1UJsxfo1716vYkFGzILPedhBj1aO
KGmyoC0+NTMHmxW4dOG1DSwomDc19gpb22Kx+s/NLIgrRwn/Pr+ximbqqscC
vQ01xf/Wf50T8mnahb9v/GH/v+ebsWbidI1YMHH6mvO//5+ROZnz2IwFy57Y
jFZhL4zidIhbsSDN6NhoPbb74aGpIDv8fGsR13/7q9bukRt2YMHslnN2//ZP
Jzq2WLjh9Rxa47/4nP9Ub19yjAVOXTNlv7H7iqvCVH1Y4D51Q0sEx3frjTcp
N/xZsDNLllyCPYVeDHmcY8GAGi1uB3bJ4/HEgAgWsIp9b1hjXxDWsIy6wgKi
+faoJ7ZYS0ZF6k0WGOSa3rqL3bGBezYngQVK8/+M52Dfi1+jVXGfBbaD9xIb
sVUcM5P7nrFAY8fY/AX4/nEqKWtuBgt2rcurXvnv/qqspc28YgE7Ir1vN7Ye
lRUsX8KCD6ts1KOxbUJfHbBqYQFT6ehuEueD4scJcVcGCwzdDQVMsQf119f6
duHnfWORZ7FPELkbY4dY0CVkfLcNOyoxT6ruJwu+no86noDz02Ru8gN7lgXz
f3063ogt5boxfESADX9nLncK4nxOVnvNE6KxYbhuhu80dn5RQQMoscFl91Cy
B64PQUt/XjRTYUNzeIdqGjYK37z1sDobhPTfqIxjNxgWpQVtZMN6el30KVxv
hljFUflGbHg8Eytyh0ag9K1/tlebsUGrucN5EPvkg60/2izZUKbcsUkL168Z
9xLXr4fZwPHydGvBlp4qRep+bIi81d9Hx/Wvy+7vtG4AG74cHTAOxk4p1csy
DGGD2nx/PQa2RuTbpe5RbFB4/K78miSB9KUrfqfcY4PkwR0Wkrje+q+vzpOp
YoMEIpJccf12116Rcv09G3h7jW/1YR/QCblKNLHh16iP9yFZfF+2aLsIdLKh
79m69wflcD7tfCxOUWx4YPtpz0ncH2ItIjzfKXTCSGtX7vQyfP8sB6zRik6I
bW4/eh33Hz/rbTverOwElf6+RWtW4PO0m5R9pdUJDA+Bg564Xyk6u71LMugE
/Sr/2hnc79JP6q/w9+uEF3/qfS6sJlCSX4ooL6ATbC1brLapEeia/8zUsdBO
2LHE0+gn9smzeY2OlztBesro6BkN3N/PKwfvTe6EoLPw4OpanC+xQkx6XSd8
XL7EdIkOgfozq6+2KnVB9NMS2S7c31u4Qpz1ql3An5Og1rGbQOUau01uaXSB
Mm2lR4sBjm/6O8J2Uxdo3xY+1mxIIJenNdd6TLpAfUwhfcSEQMP338eOBHTB
dOH84xesCcT9r+HmbGMXsAzDZz09cP7VE5MO7V2QN69k7ctjBGoSMbUqZ3eB
nGNt8YQngTIvN0pf/NQFyfxLP4Z74/1ENN0W/tUFpoZH4sv8CDQZ3BK/SLkb
llSV8dLx/PXHsyNxdVA3JNz9HGp3G/cDncPXNc91w2a7NZlNd3A94R+O2hDR
DZZbayQNEgjkkDDtuz2mGz6kPg3YmkigincKhhaPusH2JupHDwl0aYXz5Nm6
bmAce6dS8BLPY0yuyXuFHjhxe12v3Xvcnx+e2dm4vAckpv9UyNbheHrNbWpT
7oGGhs9zrHoCnRGUJHs0e4Bj2nTVsRnPR1rav3g7e6D8wrjQVSae164GPZE9
3gPKKh0XrT4TSH3Hgr/ub3rAOrD/S5EQDWWnv1Bll/eAzeARj4n5NKQtbW5h
VNMD4XblHeoLaWjbSMJj9VbsT/3n0mg0ZHZNbe/X4R6IonYYvZehIb9O04RA
qV7gicZ+v7Wahop8b63/71gvXIwJ+OpvQUN63ZvtZ0/0woaA3STNioYq9Xsj
T/j3glVC96nnNjRUJ6vSaX6uF74+VfMfPURDPaUF5xbf7oWnMrXyMe40xCfS
3ZBc3gs+CYe3+obQ0J5HSkdfyfZBjFMwMyUdv2+CmEqNYh9sWdd1w+slDa2I
+TPUpdQHpVHmmluzaeh3IMNFSKMPzg+KLfiYT0MvLa442KI+MAm96rivgoYW
8U9Yz3r0QeEQkVbApqF+x3J9o+I+YJec8C5bKIYCljrSP9r3Q9ONyuqP/mLI
xVzLpse5Hy7JJsjZnxVDZhf5o1nu/fAs+ZJvZ7AYUhlLnWg82Q9+P67q9F4Q
Qx15o+XFEf2w7yuluvC6GNIy8XO8ldEPHbsvhnx/KYZGgyKT9sz0w2se208O
//7Q4FiLskwHoEngdyvjuDgqtDJ5G20+AK1PF1mfPimOdpXuPKVnOQAaQEuT
Oy2ODsas7X5yYACOtpbUeoaJoytaC1/4uw5Azqn7M9uui6Nh/xJjqcAB2J92
e+W9AnGUMkuPNn08AGNhNeQDQQm0SPyrcPXvAYi2i/fQssO/194mZpFJHyFR
z0IvSUwSHdd+07lw7yBYzY/XFJuURC+MXFLKpgbB2P5o6sSUFPoxriAxfOcT
cPotbWXnS6N8yz2Ct/SHQKPvkabO3sXonGHkg7zhIShRuJjUcFsGKfUas1Mj
P0OdVH3Sma+yaMumiFvy64eB72GgUWOoPLJf1vyLv30YytaZb02dU0A/6q4N
ngwfgcy/Wz8SGYooQcjBf7/yKM5HX77vesvQor78RwLVo/DKcWzRm3fL0bzQ
cCtd3zE4n08PM85egfjSHLIGpb5Azh/yfusRJeR3L+uaVOUXSJ/8xV+kQEel
6peFJU+Mw3sd68+JBXSk0yHbeOPkOEjv9wssLKKj7JBn16VPjQPdYU9m+xs6
etRYoyB3dhxaeMFT88rp6LLPvDXLL4wDc23ziN17Otqfe8FizZ1xaJv9GlHG
pqORLaH3jMrG4e5zO2//n3Tk9IlwrC8fB/sm4rDrbzrquppEmlaNw1SiaKv5
DB019LzJMH8/Dvu2+e5U5SNRTtjvMtu2cUh+HLe+cgGJQioDPh0ZHgfR+rdR
WTIkkjT207ggxgHxmMNCLhtIlFIhLrpFkgNPv5vY7N5IIi3dl2MTizjw6Gju
B5VNJDJbNfrUWZ4DC4rSJYa2kCh6voPSDmUOZNKq+A13kkioykiGbwsHuke3
RuWZk2hqqxJf2BEOPB7aPiDnRaLI3LK+jR4c6O9RcijzJpG0un0p15MDImEp
Pc4+JNqgEB90+CQH2vXPsB75kejkT+LHtmAOuF/qf04Ekmgs7+fYnzgOZH/2
7A+LJFHPmpb2wBIOLA28OcBMItGDcclQwbccEH5hKEgmk8glzVLlWgUHYOiR
qfcDvF6ZdTalhgMSs8Y2Mw/x+y3pW1rbwoFEkyd0oWc4HiKco9KfOeCQzydY
nE2ijto1kskjHEg+cWfP6CsSJUT6FKt+4YCX+dLn0rkkWsb/ndjK48B1B7L4
aD6JNH7+euX8iwPxAWvFpotIZDC8YCaTxoUS12l2USWJFj42erJZggs3W+dd
/lBFogbnq2aVUlwoLGTsYVWTyLJX7CFDlgstVXzTnBoSOXUsNphR4oIH/QYf
fz2JgivJOCMdLoyGDanVt5EoOxmUhxy48Ll/cO+nARJ9D/q+wNmZC13fEguy
PpJIx/bZeK8rFzjRZzcEDZLojbh4LsuDC791ze0WDpGo5nzfjno/LnxaFmEq
MUKibpdQx5woLmhIqR4s5+D9wbpda69wYXWudYQ3F7/Pks8qGVe58NSrMF+O
ItFwuwn1JI4LO+nf1I/xSPRVXzH07j28PkPP9tsEiearvrl3PpML8164bXgy
RSIjQZ+w2WwuCGyxvb5+mkT/9dNdgnK5kL9NiSrFlkyIXu1fyAVXSd1HTT9J
pLjwYOHRSi4MpV8aZv0mkeNnWtJQNReCnXassf5DokcVFeeca7lgSPSeaMFW
DVq951ADF7T56gfKZ0i0fvwnw4zJhYpoOb8rf0l0ujajqJ7NBZUR/wtT2IWp
TvcNu7mQHDN0xXmORNvt37vtHOBC9GJ6yDo+ZWTYGP994xcuRCzZ9LGQXxlF
p+1l5XC44JxgfH+xgDJqjJwrXsvjQpJOnclJ7P16Ry+snuSCH90gYrmgMjqc
pSO59C8XlBb1GR4RUkavD/4Ua+GjYMVM5VQBttj8YuKiIAWmmwQ3Cc9TRuX2
24XHhCk4SPP0eogtJzw3L0mUgmjpUKcv2L655YL7xCjw3VM9pDVfGdFF9Ofy
FlHgx2hNfI0dlD9v9qgMBVlvrzb+wG53qv2tIE9B3aTTtfULlFFEgfHU+WUU
vAKz/MfYPS7E5AYlCjpknBW7sDeKNU0MkxQ8LIkQpwkro2E3C67JagqKuLPx
x7H1JBaNz6lTMD/EWiMeO/5Nx2iOJgU9/RXG5dhf3e8MH1lHAc215tswtqHU
gSE5bQo4uiOk6EJlPO/KD9brUMC6mNargf3Lo7s/TJeC9L03l5tg75e+37tu
GwV6l9XHPLDT3zp0D+nh7yv+1r2ILXB8RWf8DgqSOi9JJmIfkhlkGutTMBvs
4JONnVeR2jFrQIFhlrBlFTbhfaQt24gCBZpUSTu2m5xqi6sJBdlLF6R/xC6t
Gm2U2UfBxQOnFbnYMj7p9R8sKMhRHpeawj6h4PUhxIoCi87p/2awa96tqV1r
S4FqmXo0n4gyWu7Lqx60o6BNVE5EAPus4qvK2/YUnOGYEfzYLbV+5YaOFCwK
cY2bxetXndIu++NMwdD7sdvT2OHLpt5kulEg0nFGkYfd9aGgyPkoBfnXU8gh
7PWnAwukPSnoG5tNZ2JHr9iaX+tFwYlClZwa7E/1MzlBPhR8a8zdnIe9LaAs
e40fBc08Pb0H2Lfo5zMH/CkYYbtUXsLmNu7IuBlAQYvum2pvbINAwXSDIApC
i4b0LbCnm6OeZJyjIOoCvVQC2zzYMNXxAgUlHP88Dj7P5yoiD6UiKbAqlF5V
g30w9FrS2WgKLjtUXfDFzlm17576NQr4l8od24Ut2iGR0BeL7+s8gzop7BK1
Wzf1b1Nwj1X1Jw3fN2mm9fXpeAqunnau98X2DpeNTb9HQefTU9KbsJex70VL
pODz+JUoWYzv8/nIh+E96RQ4yb/N/JcftIAFxs4vcX7cPe57EPueh7fUcBYF
U5sH/0pg5+7VTeXlUfBhp2ZgAM63YcnWaoG3FGz4dGJoNc5PP8FN1y5VUJAS
cGuqBefv3GSSNVFNQVNJQutpbDm2x/DiDxTslLP5f/7vTeYTXt1OAV0jxFkZ
1wd2rHvLSwYFlsKeeUW4friFNySsZ+PzEghpMsEOc0tYva2XguVp2229cL3J
VtPau2+EAoFjJflxuD7JFDjGnP5DweM+u9ATuN6lPn9n83sWx2cJV30A10Ot
e+rLz/HxoE2gOnkftlHodNbleTzwlU9pUcX1NGRXbGuiOA9U7k86lX4n0WBz
mXQlyYNhvcrFobg++1Qo9xqo8GCVIXO6DtfvmZzoJ/Wr8OcKskky2Ivv2Ogw
1vBgv3m+2rNxEhnaU7ajm3hw3S3j8MtREr0cXZooZsKDsGHvBWa4f1y+H+nU
Z8aDmvmaPx1wf3Hbz12ZacGD1PM7Fb1x/1EsKck2teWBwL5lf8/34fkg9lDN
fy48OCv4UeVSF4k8dO5OiATyIMivVICG+5f+OF9BVzAP6o7k0idaSLQ8xSMk
PYwHDmkep9uaScRcuHmBcQQPyrPkcv9rJNHuXqbilVge2NaJxvW/JxE9Qtpw
wVMebHNxY/8tI9HfzSE01nMeGMf2qb4uJVEn91Pb0xc80DJoSPcsIVGcbe5h
g1c8cGPa763H/XlObf+pyBL8/D2Lf3vm4XmiNTZZsJ0H1o67Vymn4f4QNe3a
zuABsdmoJBPPB7e2Oq5OZfOgK6kyUucpifY+0czb2ceDmJjqou2pJCo+2/gh
fAzH46H0C7X7JLqzZmOsBYcHvLX1vOREEvkOJlkp8Xjw9+WZ4xL3SLTKxKu/
fJIHYBEpPH4Hz0/8HY/jpnmguuGAmtVtEg3kb/V0+s2Dl2FzF4tvkqjEM3Wt
1iwP2K6vFy+7QaL45aI/5uZ4wHAv6g+LI9H/AHx5m+E=
           "]]}, 
         "Charting`Private`Tag$31179#4"], 
        Annotation[{
          Directive[
           Opacity[1.], 
           RGBColor[0.528488, 0.470624, 0.701351], 
           AbsoluteThickness[1.6]], 
          Line[CompressedData["
1:eJwd13k8FP8fB3DSQbO7dtcVKbeQLqSUvD9FKSIqZ6LTVbmV8pVUhKRLJSFH
pVIpV0Ui0uG+Isfuzp6EoqJI9Pv47T/7eP4xM695fz7zfs+o7fPffnCGmJiY
lLiY2PS/1cG+5oovDmZTy4KlcrYy0ExzpQCOohGstljaKINteDs5tUDRAvY4
f0k6Zc1A1vUd+WmKO+H9KQ9VVysGcjrwu+yK4gGIabZeRd3MQKxl58wvKIaA
fLDmwWBzBsqQ2xYTr3gW9Io/VcAaBoqSLFgUp5gE9qarwz4vYiBnl8y84e93
QMPs6Y7v/+iI+BflZrkwD2w8OlXyuuhIy/5bX9X5QhBelpqtU0xHxxpMIHnk
JWSXDjrHJtKRQiGDLS5eDtu0olIv+NBRMc+8rtG0Eh5E1Gw9sZ6OKn3T5rsM
voWJwCUK6kp0NKq9TvrxkfcwUrTrLqtfGs0Yz6XP16qBVDfWn423pJHxvz3F
O57UgU5NysYxO2lUd9ao4Z1eI8BNNSk1SWmkcmlg/MG3JhgMVMlVfElDA785
7E/LW6Dztv97d38autNfWkNLbAVpkYgerkJDtAU5QwJBG5hoRMSrNVNRgk+R
Z4ZmOyBRqIpJLBX9QrkC78gOsEis/hZjQkUhBm8L5as+w1S6wtePwxTEefL2
fLNaFwwSD2XDsylowrftlu6JblhbYLz6gCsFLV4/Z8qztAcGTbRm3lSioKcP
cxd9ruiBq9HzfS8rUpCRrJ39lnc9EHSpc3v8PAoy7U2+s7i5B1KS+55GyFOQ
7QU962FRD8h77CrzZVJQUKdN8nEmCyxjJqkecynoZWCSQYIPC6wO1dx78YdA
Zt2r3Sb9WODqnHC9apxAlRasaL8QFlgbZCxtHCNQjYJ2p10kCx4p/Hbr+0Wg
nrLnkXLXWDDP8HCH+k8Cic3trkuvYMFzzkjQywECWWapeT1TYIP32hfGx1gE
Mkqmab9TZgObeyz+fg+BVBMnBF1qbNjvMftmVzeB/hz/tG+mPhtE3PIB1EWg
x/Zx7k6IDSHiHgnyHQSSEf/uMOnNhjp1L5GoiUAcjwqLLSVs2NIVX61VTaA6
h8cS7uVsOMJhzg98S6AX1imVQW/ZuD45zmVVBLqyKgSlNrCh88OiK86VBNoo
rWM6xGPDVSt7vZRyAuW+vmh4jeBA2brWndYlBDq2wEOd68YBg0h7w8CnBNpn
t9yxZy8Hcqu33eLkEcj2jHh8hycHNjiNyG3D1v6S/b0+gAMxw3JWK54QqK2w
r6LkLAda1U6yZzwi0PKtQR5JjzjgF7JzY08OgZQjza9efMaB0mtmuW7Yc/Jl
38cX4+vd8EHsewRiKzxfGlWBz1c19k9wl0AJ/InJI20cKJn/SlL8DoH6TkSn
Wv7lwHOzpG8hGQTqd1zsnSlGws4+myVS2HuGZWaoSJDg6mpUkn6bQNYawpVK
kiQ0x1x/V59OIPW4c2l0Jgnd2Zm8tWkESlYPWJUoS0KbcVZtVyqBaK+cmwkF
Ejxsl8iEY49/0501R5kE4Q/0rvwWgZp21h2e1CJB8nn4b5cUAm36Vjg7XIeE
wbwe6ZnYr86lZYzpkTDhVH0j7yaBckr82n4uw+fz7Zmai31SlWHab0KC0uww
r9YbBBp5Of7Jy5SEGOVdJnHYvjt4/kIzEjRVPRMQtkNMQTZpToIzGn1dcJ1A
+oMORIcNCWfKr157dA2v986t5fF2JKxjbTrtg21etiHYbAcJXz/OsNLBdk1c
1n3XGdvg9NHcJAKJfmlddNlFQuypjVx/7CAPZXOqOwldFgxDY+y45VK5IftJ
CC3vv/HhKoFkb/5z1/EkoUde/lkSdob4L2aPNwlH9KPL9mG/aOGdMPcjQdbw
6quZ2BZrO5f+DiCB3Xek6PMVAjVmN/IeBpNweEDiyRNsUcgrK+Zx7BUSuXuw
g1j5U9XhJFCevisyxZ7c+CD/+EkS5v8er1PCjn1y23NJFAm1Za0//1zGeRSu
K3HPkPDveuISFnZGZEJDUgwJcT+9I95g6/edPr05jgRtrbuiHOwXdseN/54n
IW1P3OFL2OYv/fvzEklIqPBghmM3qHmm779MQonl0W4vbNd4t+0KSSSE8BfW
OmKLfmyfXXudhKd+eQJL7KBdW0pO3iQhsyBq8VrsqSrwM0gl4b3fz6zl2HH6
xuqidBJs7T1tdabzXtNvv5lJgp8EWqE+nXdSPd7mDgkftfttF07n9VQ0E88h
Qd6l5aEy9vMG6R+FD0iwMfbdvAB7w6rZ97wfkWCwa9Fi1em8t/+6KOfh+nqd
cdSaziv5k9r0jITn4n/r9afzBnx5c6aQhKPtzGvG03k7OaGrnpPQl2aTtwF7
cn277sBLEqqVjVXtsWMf1rHSX+H6aLsO7J3OK1N1eXs5CQUZ1rKh03nDX26c
XUlC1ZmM9PjpvIK88ZdvSWhh/7iQNV3frffw+MH7r5MUvpqub1HqXrUaEhhF
lIed0/li4j7GNuL9+qg0eno9Rd8iI0xbSLAS3bhjhh3odHTFcBsJuzccMDs4
vd46+286deH6LH/8/SW27GUXG4KF6824w+zDvj2+TbycQ8Lm4siyeXi/FdeY
+mgLSfjbM6ciCnuDoeGCrl58f5p2KiXY9bd0my/0k3CyolBhFFtwWN5kdIiE
F62r+UF4v8tID0u+/UMCM4tnn4ifl5ay+HNbJkn4dsg4qx37ymGt2Y3/8PWr
ntup4eePWeMq0TWTC3vvGn4qm3Z09eQQjQtCH9cOmWR8vOGe/0IZXPisYxvi
j32F9+fPHxkuhPnejavHZqDlY7MUuWBa0aF3GfcD+kTKj/kaXJh3L/Su8XR/
ebAyMFOLC3q+yfvvYV9ybhrS1uFC36ZFRfNwP5IunvV1xRIubM/fqjoL9y9a
YECv5SouVDt+PDaJ+xuld2NPsDUX/D9pg382ng/XSNdxGy4cVuJ3SOH+mWAR
3nnSjgs/R9JNc7CJrKftcQ5ccP74NKwf99u5u+c33/bgwnDTWvWr9/H8I4q3
ae3D+Zu6oyweECi+xK7h4QEu1DCJ2jFsqXkxtUU+XLD2UdX1zSWQZOtwdW0w
FyaKtU8G4HnwIeq8hf1RLozK6yaZ4HkRu1y7qj2MC/8StfNn4fkyJ3FXBTcC
H388Xi7nGYFmb3lX8vscF96/nxLRigg0s/xWnkYqF75KbtM5+opAXaYWmznp
XLgjIdUQU0agvJJBMiUT5402sr31Gu+34nVMZg4XlrCe/misINCzx5wQsXwu
LLWb6eGN56V7qsYa1nsupGigQ66NeD4r1bUk13Ah2z3dIBfPV6nkkEM767kw
ki3SFWshUOHV6tTaFi5Altnr4jZcr/Ne/16yuMDO2KPohOf1i+O5b6//xOcz
WHrWR0SgxN87dm//xQWLqoAv/3oJtD/07yh1nAvtDX8/p3yZXi+bRdFTXIgL
XunHHiTQQe+huGApHhxKUZRLw+8TTCfDbXYqPGjzczs7KU5Bh4xKO6WsebDc
Kts7VJ2CKpo+PXphw4PMFZYH0jUpSO7IcKSXHQ/0Phz/r06bgsrvamlXO/CA
008qrV5MQTIKl4JO7eGBeSK11MaIgkrHDxC/Q3lwwtfjxzFLCqJfj2TfDcPX
3+eYMrqFgg4apDzbGc6DIxvMKsO2UpD0oUan/FM8iFV2zL1oT0H7e0zuHDnP
g7+tbdfE3CiIKKetE2Tw4Ee7ZMhIIAXt2aVLv5rNA1bjhEp9CAUV/Tbnr7/H
gyS54oLcYxTksfx43O1cHuimSj8+EUFBBZn8T67FPFgtNMjaE0dBu86+8Guu
5cGoC4Rvz6Kg3C37Ml7/4kH/4jdDk5/x+5++mhmM4/zM9MG9PRT0mkZ2l0/w
oOvNorpaDgU1te5WeCPGB8ujp6yeiShoZLdLYtVcPjAfPOitGqEgsyC7/z4s
5ANj4O0HCpOKmlLMnFs28UHBKqHX0Z6KXCImR7dv4YOSdnThaQcq4nm8utpq
zQeP06UaRS5UNKK5prHNjg+J9RfFl+6jIsW8lZs6XPmwVs7YOyCYivZV6Rv1
+PHhhYSSw7obVDQ6oEQXXefD83VaTRoCKkpK632fepMPEd9tzqR9oSLDbYWR
O1L54DiFfqgMUVFgvs1QRSYfJOWua8IfKvoadqrh1iM+1GyVr+ql05BwlijB
vpIPh63GVnwBGvqk8kyq7Csf7HX9XvfeoaGQ5og3wcN8eOc0oBmXS0MyZ6yO
6/3kw+o5Ug5G+TRkL+L33RjjQ/KKWKP75TRU/0j+Q5CEAOhby7izu2mo2uS/
GB1FAbiV9J/NkZFGRTssJZIsBGD41K8+P0EaxVq/iFa2FIDHcZ6EQpI0cjPX
lby7RQAOkyMFZ/H3xgxDglpsK4AG7eS0/x5KI1tmo/xnZwHUdfp7cD5Io74m
Rz3lIwJw0l4ZVCpBR0q2nvZ3rgnAPGeFBn0THX3d2NGqnywArzVa9Xus6Khi
3WbHohQB7Pg6eK/Ylo48l+jtendbAP6DHmOBTnRUQPl2oO+BAPgTmccW4e+l
rbWhYfqvBfCqMpF6+QIdRW6Ovl0oEoDCXLWSY/j7q8Xd2235F5z3RsMCNw4d
aYZaKz4aEECy75uBjQI6qslkXM0eFsChvWSr7jc6kp1Ii7nyRwCvt1QbGM5g
oPuPi48E0ISAnNQUti1moCZm31p9YyFQJNj5lVEMpK5bO5azWgjUo6ubXc8x
UCg8KdJYK4R3XqVVYwkMpHQ4ZNl8JIThTSYGm5IZ6EC1mMZcKyEwr9RcXJTH
QGPHFOf27RbC0ftiKnPYDKTGsvqcHS2E7Q+T2rchJoqvXJvnECsETW2fdYaW
TPQjRz9mznkhLPAcGltgy0SVQTSjQ5eEkPnrTYSUGxMdkGy5aHBLCHUr6hab
hDHRfUMXyzdPhTDREB8+9YyJlsZ7FbO7hTBk43ho7WIZtGbV2SRFAxG8dRzc
u3mlLGrfp2icZiSCpUHdm2PWyaLgxCcdqqtE0HOG7lS7URY9En5W0jEVQcL8
zT99HWXRwqQlmcabRKDpJh0gFiaLZnxvf7zDVQTr3bOSY17JotqHuu8vnBZB
Q8SaNmlrOeS2sHFcvFUExbnUiPiT8oimGFRU+kkE8ct6NCLi5NEbGbnA0M8i
mDuPrAlLkkfaUrv6+lgi2Jk4pHr+oTwa+ilqb+wTQZZfpIpyhzw6/XGqIG1K
BCd8RrnDKxTQ/ZClfiZ6vdCzO7fH/5sCGq25wAuI6gW9OoHP5GlFlDzTPWS7
Zh+IrSmhiXcqIxl2UdaMt30Qa6mjeNBaFc2KiNppEvgFnFe7g89FdST2wD2P
x+yH0tgZNlZdmigoJe8Cs7IfSozM2F6hi5Dag+B7socGQOz/Pz30PwrMr5Y=

           "]]}, "Charting`Private`Tag$31179#5"]}}, {}}, {
     DisplayFunction -> Identity, Ticks -> {Automatic, Automatic}, 
      AxesOrigin -> {0, 1.5`15.954589770191003}, FrameTicks -> {{Automatic, 
         Charting`ScaledFrameTicks[{Identity, Identity}]}, {Automatic, 
         Charting`ScaledFrameTicks[{Identity, Identity}]}}, 
      GridLines -> {None, None}, DisplayFunction -> Identity, 
      PlotRangePadding -> {{0, 0}, {0, 0}}, PlotRangeClipping -> True, 
      ImagePadding -> All, DisplayFunction -> Identity, AspectRatio -> 
      GoldenRatio^(-1), Axes -> {False, False}, AxesLabel -> {None, None}, 
      AxesOrigin -> {0, 1.5}, DisplayFunction :> Identity, 
      Frame -> {{True, False}, {True, False}}, FrameLabel -> {{
         Style["I(q)", FontSize -> 32, FontColor -> GrayLevel[0]], None}, {
         Style["q", FontSize -> 32, FontColor -> GrayLevel[0]], None}}, 
      FrameStyle -> Directive[
        Thickness[Large], 
        GrayLevel[0]], 
      FrameTicks -> {{Automatic, Automatic}, {Automatic, Automatic}}, 
      GridLines -> {None, None}, GridLinesStyle -> Directive[
        GrayLevel[0.5, 0.4]], ImageSize -> {640, 480}, LabelStyle -> {
        GrayLevel[0], Large}, 
      Method -> {
       "DefaultBoundaryStyle" -> Automatic, 
        "DefaultGraphicsInteraction" -> {
         "Version" -> 1.2, "TrackMousePosition" -> {True, False}, 
          "Effects" -> {
           "Highlight" -> {"ratio" -> 2}, "HighlightPoint" -> {"ratio" -> 2}, 
            "Droplines" -> {
             "freeformCursorMode" -> True, 
              "placement" -> {"x" -> "All", "y" -> "None"}}}}, 
        "DefaultMeshStyle" -> AbsolutePointSize[6], "ScalingFunctions" -> 
        None, "CoordinatesToolOptions" -> {"DisplayFunction" -> ({
            (Identity[#]& )[
             Part[#, 1]], 
            (Identity[#]& )[
             Part[#, 2]]}& ), "CopiedValueFunction" -> ({
            (Identity[#]& )[
             Part[#, 1]], 
            (Identity[#]& )[
             Part[#, 2]]}& )}}, PlotRange -> {{0, 1}, {1.5, 13}}, 
      PlotRangeClipping -> True, 
      PlotRangePadding -> {{Automatic, Automatic}, {Automatic, Automatic}}, 
      Ticks -> {Automatic, Automatic}}], {
     Placed[
      LineLegend[{
        Directive[
         Opacity[1.], 
         RGBColor[0.368417, 0.506779, 0.709798], 
         AbsoluteThickness[1.6]], 
        Directive[
         Opacity[1.], 
         RGBColor[0.880722, 0.611041, 0.142051], 
         AbsoluteThickness[1.6]], 
        Directive[
         Opacity[1.], 
         RGBColor[0.560181, 0.691569, 0.194885], 
         AbsoluteThickness[1.6]], 
        Directive[
         Opacity[1.], 
         RGBColor[0.922526, 0.385626, 0.209179], 
         AbsoluteThickness[1.6]], 
        Directive[
         Opacity[1.], 
         RGBColor[0.528488, 0.470624, 0.701351], 
         AbsoluteThickness[1.6]]}, {"n=1", "n=2", "n=3", "n=5", "n=10"}, 
       LegendMarkers -> None, LabelStyle -> {
         GrayLevel[0], Large}, LegendLayout -> "Column", 
       LegendMarkerSize -> {75, 20}], {0.35, Top}, Identity]}]& ],
  AutoDelete->True,
  Editable->True,
  SelectWithContents->False,
  Selectable->True]], "Output",
 CellChangeTimes->{
  3.954910413955409*^9, 3.954910446568943*^9, {3.954910515986267*^9, 
   3.9549105382405977`*^9}, 3.954910674066257*^9, {3.954910740455255*^9, 
   3.9549107439039392`*^9}, {3.95491089143265*^9, 3.954910909479816*^9}, 
   3.9549109743619213`*^9, {3.954911042631407*^9, 3.954911053237239*^9}, {
   3.9549112745266542`*^9, 3.954911307463066*^9}, 3.954911379218804*^9, {
   3.954911446236691*^9, 3.9549114566882477`*^9}, 3.954911598894651*^9, 
   3.954911719034643*^9, {3.95491177183783*^9, 3.954911779838141*^9}, 
   3.954911812639699*^9, 3.954911998798275*^9, 3.954912155659236*^9, 
   3.954912379352705*^9, 3.954912426173829*^9, {3.954912457708178*^9, 
   3.9549124754511414`*^9}, 3.95491250798672*^9, 3.954912561939299*^9, {
   3.954912592495585*^9, 3.954912649833251*^9}, {3.954912680488842*^9, 
   3.954912804406351*^9}, 3.954912917757493*^9, {3.954912955491206*^9, 
   3.954912959694358*^9}, 3.954913042545865*^9, {3.954913075198763*^9, 
   3.954913086315345*^9}, 3.9549131474032907`*^9, {3.954913187383432*^9, 
   3.9549132576224127`*^9}, 3.954913409974565*^9, 3.954913440711109*^9, 
   3.954913483895585*^9, 3.954913514848403*^9, 3.954913549173787*^9, {
   3.954913707622547*^9, 3.954913727650577*^9}, 3.9549137892499523`*^9, {
   3.954913867723855*^9, 3.9549138868415127`*^9}, {3.95491466986524*^9, 
   3.9549147616015787`*^9}, {3.954914824457555*^9, 3.954914891416676*^9}, 
   3.9549149743857193`*^9, 3.95491611221955*^9, 3.954916397534753*^9, 
   3.9549177034741983`*^9, 3.95499522169011*^9, {3.954995268286745*^9, 
   3.954995289253817*^9}, {3.954999411608674*^9, 3.9549994339838448`*^9}, {
   3.955000741040707*^9, 3.955000768753057*^9}, 3.9550983368565702`*^9, 
   3.9550998049529047`*^9, 3.955100116954113*^9, 3.955100179932589*^9, 
   3.9551861617986526`*^9, 3.955186293862323*^9, 3.9576079836765437`*^9},
 CellLabel->"Out[27]=",ExpressionUUID->"e46cd542-1f5f-43fe-8c78-118182c4015f"]
}, Open  ]],

Cell[CellGroupData[{

Cell[BoxData[{
 RowBox[{"E1", "=", 
  RowBox[{"NIntegrate", "[", 
   RowBox[{
    RowBox[{
     RowBox[{"p", "[", "x", "]"}], "*", 
     RowBox[{"Income", "[", 
      RowBox[{"x", ",", "1"}], "]"}]}], ",", 
    RowBox[{"{", 
     RowBox[{"x", ",", "0", ",", "1"}], "}"}]}], 
   "]"}]}], "\[IndentingNewLine]", 
 RowBox[{"E2", "=", 
  RowBox[{"NIntegrate", "[", 
   RowBox[{
    RowBox[{
     RowBox[{"p", "[", "x", "]"}], "*", 
     RowBox[{"Income", "[", 
      RowBox[{"x", ",", "2"}], "]"}]}], ",", 
    RowBox[{"{", 
     RowBox[{"x", ",", "0", ",", "1"}], "}"}]}], 
   "]"}]}], "\[IndentingNewLine]", 
 RowBox[{"E3", "=", 
  RowBox[{"NIntegrate", "[", 
   RowBox[{
    RowBox[{
     RowBox[{"p", "[", "x", "]"}], "*", 
     RowBox[{"Income", "[", 
      RowBox[{"x", ",", "3"}], "]"}]}], ",", 
    RowBox[{"{", 
     RowBox[{"x", ",", "0", ",", "1"}], "}"}]}], 
   "]"}]}], "\[IndentingNewLine]", 
 RowBox[{"E5", "=", 
  RowBox[{"NIntegrate", "[", 
   RowBox[{
    RowBox[{
     RowBox[{"p", "[", "x", "]"}], "*", 
     RowBox[{"Income", "[", 
      RowBox[{"x", ",", "5"}], "]"}]}], ",", 
    RowBox[{"{", 
     RowBox[{"x", ",", "0", ",", "1"}], "}"}]}], 
   "]"}]}], "\[IndentingNewLine]", 
 RowBox[{"E10", "=", 
  RowBox[{"NIntegrate", "[", 
   RowBox[{
    RowBox[{
     RowBox[{"p", "[", "x", "]"}], "*", 
     RowBox[{"Income", "[", 
      RowBox[{"x", ",", "10"}], "]"}]}], ",", 
    RowBox[{"{", 
     RowBox[{"x", ",", "0", ",", "1"}], "}"}]}], "]"}]}]}], "Input",
 CellChangeTimes->{{3.9551844437830753`*^9, 3.955184567169462*^9}, 
   3.95759910869749*^9, {3.957599303214921*^9, 3.9575993180458612`*^9}, {
   3.957599762256562*^9, 3.957599774106637*^9}},
 CellLabel->"In[28]:=",ExpressionUUID->"6284677f-e624-48ba-9b8a-87676f84e9a7"],

Cell[BoxData["4.500000000000002`"], "Output",
 CellChangeTimes->{{3.9551845406216803`*^9, 3.955184567995298*^9}, 
   3.957599443063572*^9, 3.9576000612617292`*^9, 3.957607983796601*^9},
 CellLabel->"Out[28]=",ExpressionUUID->"3baa0505-0ebf-4c99-aac6-2a1dacea0b1c"],

Cell[BoxData["4.757142857142858`"], "Output",
 CellChangeTimes->{{3.9551845406216803`*^9, 3.955184567995298*^9}, 
   3.957599443063572*^9, 3.9576000612617292`*^9, 3.9576079838313537`*^9},
 CellLabel->"Out[29]=",ExpressionUUID->"16283a81-ad78-4351-9055-d84a0a044a99"],

Cell[BoxData["4.885714285714287`"], "Output",
 CellChangeTimes->{{3.9551845406216803`*^9, 3.955184567995298*^9}, 
   3.957599443063572*^9, 3.9576000612617292`*^9, 3.9576079838363996`*^9},
 CellLabel->"Out[30]=",ExpressionUUID->"206a7f5f-c41d-465a-a182-d1bcfb65cbfb"],

Cell[BoxData["5.021478521478521`"], "Output",
 CellChangeTimes->{{3.9551845406216803`*^9, 3.955184567995298*^9}, 
   3.957599443063572*^9, 3.9576000612617292`*^9, 3.9576079838363996`*^9},
 CellLabel->"Out[31]=",ExpressionUUID->"437c8a58-2657-4dbf-b564-221ec38b4573"],

Cell[BoxData["5.162427991311514`"], "Output",
 CellChangeTimes->{{3.9551845406216803`*^9, 3.955184567995298*^9}, 
   3.957599443063572*^9, 3.9576000612617292`*^9, 3.957607983866109*^9},
 CellLabel->"Out[32]=",ExpressionUUID->"c6c21ac7-82fd-4a2a-86a8-eee34276d10b"]
}, Open  ]],

Cell[CellGroupData[{

Cell[BoxData[{
 RowBox[{"Sqrt", "[", 
  RowBox[{
   RowBox[{"NIntegrate", "[", 
    RowBox[{
     RowBox[{
      RowBox[{"p", "[", "x", "]"}], "*", 
      SuperscriptBox[
       RowBox[{"(", 
        RowBox[{"Income", "[", 
         RowBox[{"x", ",", "1"}], "]"}], ")"}], "2"]}], ",", 
     RowBox[{"{", 
      RowBox[{"x", ",", "0", ",", "1"}], "}"}]}], "]"}], "-", 
   SuperscriptBox["E1", "2"]}], "]"}], "\[IndentingNewLine]", 
 RowBox[{"Sqrt", "[", 
  RowBox[{
   RowBox[{"NIntegrate", "[", 
    RowBox[{
     RowBox[{
      RowBox[{"p", "[", "x", "]"}], "*", 
      SuperscriptBox[
       RowBox[{"(", 
        RowBox[{"Income", "[", 
         RowBox[{"x", ",", "2"}], "]"}], ")"}], "2"]}], ",", 
     RowBox[{"{", 
      RowBox[{"x", ",", "0", ",", "1"}], "}"}]}], "]"}], "-", 
   SuperscriptBox["E2", "2"]}], "]"}], "\[IndentingNewLine]", 
 RowBox[{"Sqrt", "[", 
  RowBox[{
   RowBox[{"NIntegrate", "[", 
    RowBox[{
     RowBox[{
      RowBox[{"p", "[", "x", "]"}], "*", 
      SuperscriptBox[
       RowBox[{"(", 
        RowBox[{"Income", "[", 
         RowBox[{"x", ",", "3"}], "]"}], ")"}], "2"]}], ",", 
     RowBox[{"{", 
      RowBox[{"x", ",", "0", ",", "1"}], "}"}]}], "]"}], "-", 
   SuperscriptBox["E3", "2"]}], "]"}], "\[IndentingNewLine]", 
 RowBox[{"Sqrt", "[", 
  RowBox[{
   RowBox[{"NIntegrate", "[", 
    RowBox[{
     RowBox[{
      RowBox[{"p", "[", "x", "]"}], "*", 
      SuperscriptBox[
       RowBox[{"(", 
        RowBox[{"Income", "[", 
         RowBox[{"x", ",", "5"}], "]"}], ")"}], "2"]}], ",", 
     RowBox[{"{", 
      RowBox[{"x", ",", "0", ",", "1"}], "}"}]}], "]"}], "-", 
   SuperscriptBox["E5", "2"]}], "]"}], "\[IndentingNewLine]", 
 RowBox[{"Sqrt", "[", 
  RowBox[{
   RowBox[{"NIntegrate", "[", 
    RowBox[{
     RowBox[{
      RowBox[{"p", "[", "x", "]"}], "*", 
      SuperscriptBox[
       RowBox[{"(", 
        RowBox[{"Income", "[", 
         RowBox[{"x", ",", "10"}], "]"}], ")"}], "2"]}], ",", 
     RowBox[{"{", 
      RowBox[{"x", ",", "0", ",", "1"}], "}"}]}], "]"}], "-", 
   SuperscriptBox["E10", "2"]}], "]"}]}], "Input",
 CellChangeTimes->{{3.957599325884621*^9, 3.9575993425343204`*^9}, {
  3.9575997796065454`*^9, 3.9575997909663477`*^9}},
 CellLabel->"In[33]:=",ExpressionUUID->"4f0dfa05-0dba-4c3f-96c7-717409e49fea"],

Cell[BoxData["0.670820393249931`"], "Output",
 CellChangeTimes->{3.9575994431522064`*^9, 3.957600066115156*^9, 
  3.957607983911273*^9},
 CellLabel->"Out[33]=",ExpressionUUID->"148b3de2-8bf2-43a8-a538-8af2b66ba045"],

Cell[BoxData["0.6341663629374229`"], "Output",
 CellChangeTimes->{3.9575994431522064`*^9, 3.957600066115156*^9, 
  3.957607983916352*^9},
 CellLabel->"Out[34]=",ExpressionUUID->"a944585f-ab99-403b-85bb-6ddda0f83aa4"],

Cell[BoxData["1.1942636743081612`"], "Output",
 CellChangeTimes->{3.9575994431522064`*^9, 3.957600066115156*^9, 
  3.957607983916352*^9},
 CellLabel->"Out[35]=",ExpressionUUID->"58fae0c3-9771-4421-9554-e01a0b2dc74a"],

Cell[BoxData["1.9506415836368862`"], "Output",
 CellChangeTimes->{3.9575994431522064`*^9, 3.957600066115156*^9, 
  3.9576079839465356`*^9},
 CellLabel->"Out[36]=",ExpressionUUID->"4c1f8af0-7d86-474e-8d92-7c232f12f915"],

Cell[BoxData["3.1560319070636695`"], "Output",
 CellChangeTimes->{3.9575994431522064`*^9, 3.957600066115156*^9, 
  3.957607983951194*^9},
 CellLabel->"Out[37]=",ExpressionUUID->"da4f5a01-cf29-4d2f-b51a-2ac55f899651"]
}, Open  ]]
},
WindowSize->{1482, 874.5},
WindowMargins->{{0, Automatic}, {Automatic, 0}},
Magnification:>1.5 Inherited,
FrontEndVersion->"12.0 for Microsoft Windows (64-bit) (April 8, 2019)",
StyleDefinitions->"Default.nb"
]
(* End of Notebook Content *)

(* Internal cache information *)
(*CellTagsOutline
CellTagsIndex->{}
*)
(*CellTagsIndex
CellTagsIndex->{}
*)
(*NotebookFileOutline
Notebook[{
Cell[CellGroupData[{
Cell[580, 22, 3373, 87, 373, "Input",ExpressionUUID->"4d9535e8-2929-4228-bbb3-e5ca752602e9"],
Cell[3956, 111, 2852, 62, 73, "Output",ExpressionUUID->"22e52183-2def-4ccc-a203-4c5133e1926b"],
Cell[6811, 175, 1555, 22, 49, "Output",ExpressionUUID->"df422609-d0cd-4c9e-bda9-b48084869c79"],
Cell[8369, 199, 4427, 103, 127, "Output",ExpressionUUID->"bf59d095-8fa6-48dc-a706-5416e5dcedb5"],
Cell[12799, 304, 14359, 260, 363, "Output",ExpressionUUID->"6609e66a-1495-4c7e-9cff-3caf73aba81a"]
}, Open  ]],
Cell[CellGroupData[{
Cell[27195, 569, 10659, 254, 1017, "Input",ExpressionUUID->"2d0a14c9-ea94-40a0-82cf-940d0997b819"],
Cell[37857, 825, 2093, 64, 177, "Output",ExpressionUUID->"169021c9-9ff6-4ddb-a8d9-0cf52a879096"]
}, Open  ]],
Cell[CellGroupData[{
Cell[39987, 894, 1181, 29, 149, "Input",ExpressionUUID->"176b1a6a-66b0-4861-a7fb-44d42155bc45"],
Cell[41171, 925, 1207, 28, 69, "Output",ExpressionUUID->"ec425fd6-6c3f-41c9-af52-8721e989cb49"],
Cell[42381, 955, 907, 16, 49, "Output",ExpressionUUID->"269d1bd6-2326-4ed8-8044-769ddd940038"],
Cell[43291, 973, 907, 16, 49, "Output",ExpressionUUID->"af828b65-cd78-44b5-88fa-dc208209bdbc"]
}, Open  ]],
Cell[CellGroupData[{
Cell[44235, 994, 1068, 27, 149, "Input",ExpressionUUID->"abccabdb-daad-4195-b0cb-e5a100e6567f"],
Cell[45306, 1023, 1284, 34, 69, "Output",ExpressionUUID->"16724a3a-377a-49b0-bae9-08362214e4c9"],
Cell[46593, 1059, 5067, 121, 69, "Output",ExpressionUUID->"17b0e418-2ca0-482b-9a7f-4a7579a3b319"],
Cell[51663, 1182, 5077, 121, 69, "Output",ExpressionUUID->"55856e20-f447-49d6-ba34-01229bf5155a"]
}, Open  ]],
Cell[CellGroupData[{
Cell[56777, 1308, 944, 25, 149, "Input",ExpressionUUID->"c6277eaa-d78b-4ea8-bb05-4cfb9c653f31"],
Cell[57724, 1335, 1189, 34, 69, "Output",ExpressionUUID->"ebba292f-217b-438c-b706-dfdd6d26dedf"],
Cell[58916, 1371, 6642, 158, 69, "Output",ExpressionUUID->"e981b865-5537-49e6-80e2-b7b31927f099"],
Cell[65561, 1531, 6656, 158, 69, "Output",ExpressionUUID->"93770c3f-dad5-442c-b312-f8d411875f83"]
}, Open  ]],
Cell[CellGroupData[{
Cell[72254, 1694, 890, 25, 149, "Input",ExpressionUUID->"b1252252-5e07-4c2c-a159-eae25bbbedf9"],
Cell[73147, 1721, 1152, 33, 69, "Output",ExpressionUUID->"84b3ccc6-8a74-4e89-a7a8-892d00744f75"],
Cell[74302, 1756, 10754, 245, 116, "Output",ExpressionUUID->"375a7f21-d52e-4f8a-a0ef-d270abffa419"],
Cell[85059, 2003, 10772, 245, 116, "Output",ExpressionUUID->"7696e19a-1663-4b32-b725-063956e9bd77"]
}, Open  ]],
Cell[CellGroupData[{
Cell[95868, 2253, 892, 25, 149, "Input",ExpressionUUID->"bf3dcfa2-2883-417b-a797-63ea7ac5044e"],
Cell[96763, 2280, 1164, 33, 69, "Output",ExpressionUUID->"1354ad93-26a8-4916-8dce-6462b402941d"],
Cell[97930, 2315, 28377, 569, 203, "Output",ExpressionUUID->"610d425f-6644-4cc9-bbc1-7e21e07100fe"],
Cell[126310, 2886, 28353, 569, 203, "Output",ExpressionUUID->"d77eb1bf-a9c6-4dfd-ac69-2135dc123f66"]
}, Open  ]],
Cell[CellGroupData[{
Cell[154700, 3460, 4171, 96, 505, "Input",ExpressionUUID->"1f046b41-956a-4ca7-a2b1-721180d98515"],
Cell[158874, 3558, 102430, 1865, 746, "Output",ExpressionUUID->"e46cd542-1f5f-43fe-8c78-118182c4015f"]
}, Open  ]],
Cell[CellGroupData[{
Cell[261341, 5428, 1749, 53, 282, "Input",ExpressionUUID->"6284677f-e624-48ba-9b8a-87676f84e9a7"],
Cell[263093, 5483, 264, 3, 49, "Output",ExpressionUUID->"3baa0505-0ebf-4c99-aac6-2a1dacea0b1c"],
Cell[263360, 5488, 266, 3, 49, "Output",ExpressionUUID->"16283a81-ad78-4351-9055-d84a0a044a99"],
Cell[263629, 5493, 266, 3, 49, "Output",ExpressionUUID->"206a7f5f-c41d-465a-a182-d1bcfb65cbfb"],
Cell[263898, 5498, 266, 3, 49, "Output",ExpressionUUID->"437c8a58-2657-4dbf-b564-221ec38b4573"],
Cell[264167, 5503, 264, 3, 49, "Output",ExpressionUUID->"c6c21ac7-82fd-4a2a-86a8-eee34276d10b"]
}, Open  ]],
Cell[CellGroupData[{
Cell[264468, 5511, 2283, 68, 306, "Input",ExpressionUUID->"4f0dfa05-0dba-4c3f-96c7-717409e49fea"],
Cell[266754, 5581, 215, 3, 49, "Output",ExpressionUUID->"148b3de2-8bf2-43a8-a538-8af2b66ba045"],
Cell[266972, 5586, 216, 3, 49, "Output",ExpressionUUID->"a944585f-ab99-403b-85bb-6ddda0f83aa4"],
Cell[267191, 5591, 216, 3, 49, "Output",ExpressionUUID->"58fae0c3-9771-4421-9554-e01a0b2dc74a"],
Cell[267410, 5596, 218, 3, 49, "Output",ExpressionUUID->"4c1f8af0-7d86-474e-8d92-7c232f12f915"],
Cell[267631, 5601, 216, 3, 49, "Output",ExpressionUUID->"da4f5a01-cf29-4d2f-b51a-2ac55f899651"]
}, Open  ]]
}
]
*)
