# Supplementary material for: Reputation in the Iterated Prisoner’s Dilemma: A Simple, Analytically Solvable Agents’ Model
Source: Entropy (Basel). 2025 Jun 15;27(6):639. doi: 10.3390/e27060639 (PMC12192003; doi:10.3390/e27060639)
Supplement: Supplementary file 1 [file entropy-27-00639-s001.zip › pd_case5.nb]

(* Content-type: application/vnd.wolfram.mathematica *)

(*** Wolfram Notebook File ***)
(* http://www.wolfram.com/nb *)

(* CreatedBy='Mathematica 10.0' *)

(*CacheID: 234*)
(* Internal cache information:
NotebookFileLineBreakTest
NotebookFileLineBreakTest
NotebookDataPosition[       158,          7]
NotebookDataLength[    293471,       6001]
NotebookOptionsPosition[    288887,       5927]
NotebookOutlinePosition[    289262,       5943]
CellTagsIndexPosition[    289219,       5940]
WindowFrame->Normal*)

(* Beginning of Notebook Content *)
Notebook[{

Cell[CellGroupData[{
Cell[BoxData[
 RowBox[{
  RowBox[{"(*", 
   RowBox[{
    RowBox[{" ", 
     RowBox[{
      RowBox[{"q", " ", "-", " ", "reputation", " ", "-", " ", 
       RowBox[{"probability", " ", "of", " ", "ccoperation"}]}], ";", " ", 
      RowBox[{
       RowBox[{"(", 
        RowBox[{"1", "-", "q"}], ")"}], " ", "-", " ", 
       RowBox[{"probability", " ", "of", " ", "defect"}]}]}], ")"}], ",", " ", 
    RowBox[{"N", " ", "-", " ", 
     RowBox[{"number", " ", "of", " ", "agents"}]}], ",", " ", 
    RowBox[{
    "reputation", " ", "is", " ", "a", " ", "random", " ", "variable", " ", 
     "of", " ", "probability", " ", "distribution", " ", "function", " ", "p", 
     RowBox[{"(", "x", ")"}]}]}], " ", "*)"}], "\[IndentingNewLine]", 
  "\[IndentingNewLine]", 
  RowBox[{
   RowBox[{
    RowBox[{"p", "[", "x_", "]"}], "=", 
    RowBox[{"Piecewise", "[", 
     RowBox[{"{", 
      RowBox[{
       RowBox[{"{", 
        RowBox[{
         RowBox[{
          RowBox[{
           RowBox[{"-", "12"}], "x", 
           RowBox[{"(", 
            RowBox[{"1", "-", "x"}], ")"}]}], "+", "3"}], ",", " ", 
         RowBox[{"0", "\[LessEqual]", " ", "x", "\[LessEqual]", " ", "1"}]}], 
        "}"}], ",", 
       RowBox[{"{", 
        RowBox[{"0", ",", " ", "True"}], "}"}]}], "}"}], "]"}]}], " ", 
   "\[IndentingNewLine]", 
   RowBox[{"Integrate", "[", 
    RowBox[{
     RowBox[{"p", "[", "x", "]"}], ",", 
     RowBox[{"{", 
      RowBox[{"x", ",", 
       RowBox[{"-", "2"}], ",", "2"}], "}"}]}], "]"}], "\[IndentingNewLine]", 
   
   RowBox[{"(*", " ", 
    RowBox[{"cumulative", " ", "distribution", " ", "function"}], " ", "*)"}],
    "\[IndentingNewLine]", 
   RowBox[{
    RowBox[{"d", "[", "x_", "]"}], "=", 
    RowBox[{"Piecewise", "[", 
     RowBox[{"{", 
      RowBox[{
       RowBox[{"{", 
        RowBox[{
         RowBox[{"Integrate", "[", 
          RowBox[{
           RowBox[{"p", "[", "t", "]"}], ",", 
           RowBox[{"{", 
            RowBox[{"t", ",", "0", ",", "x"}], "}"}], ",", 
           RowBox[{"Assumptions", "->", 
            RowBox[{"x", "\[Element]", "Reals"}]}]}], "]"}], ",", 
         RowBox[{"x", ">=", "0"}]}], "}"}], ",", 
       RowBox[{"{", 
        RowBox[{"0", ",", "True"}], "}"}]}], "}"}], "]"}]}], 
   "\[IndentingNewLine]", "\[IndentingNewLine]", 
   RowBox[{"Plot", "[", 
    RowBox[{
     RowBox[{"{", 
      RowBox[{
       RowBox[{"p", "[", "x", "]"}], ",", 
       RowBox[{"d", "[", "x", "]"}]}], "}"}], ",", 
     RowBox[{"{", 
      RowBox[{"x", ",", 
       RowBox[{"-", "0.5"}], ",", " ", "1.5"}], "}"}]}], "]"}]}]}]], "Input",
 CellChangeTimes->CompressedData["
1:eJwdy1FokgEABGCT1aKHapRSzjClNqFi1GIjY5TgUiplizGK0ja3Na01l/sz
a2pqsJWk1NSpYWKxCMwio2bFRpuKsIqtbLM1ttAYo1oKPTSCovXf/3B8cNxx
lZojLXQajVZGBso2DfBMjAWhfvR0KQytJtQwzfdqIK+9z2MmXVHB9EPplb9P
ocBcHoU/J5vEFtL6OzIJ3DUzJ4Ov3axj8AutUQ4r3ngpB+Q1bTBhsBKQVyiz
QYNgrx12PWa44IO3Ecopa91dWK2N9sPRcCRC9VUbnkDxo4YJyHHOTkI+wR4x
MheE2uLFcbiYPyuyk64/JToAg7OH4mO6nJB3iZGELy1V7pMXcsJonKCs2c1U
NJE+lIopg+XPaltJewW6ozAcZBnh4D69Caqc9BuwWeWmdLDz/TCg/EcpWmd9
ATPO+QS0ibnj8OCtDkqt/ts0PK6onYHbE7cz0JfuykI2a/o7VBQtz8PhP+5f
8MSS8DcM7SHaukmJWOwcXLXfVdRDWl+do2ze8f4MlPtK2uGch3MeBkokRijh
lVqh2rHmGszeT12HjfEpOxS9+3QTbjZX9sKvAbuH+jvWemHS1+KHDWnWPWji
t3KuklYm4ltgapltG6wr4O2EzzsVg1BQeDEG5y1D3a+w98l6YMHQxwzsyHdm
YTiuUQ+Trpz4rIPKEP8yNHxYMkPVD87GEdKxdKAY0sqiXJjsk26FGbpfAl0p
5WH4Hzeielw=
  "],
 CellLabel->"In[1]:=",ExpressionUUID->"4d9535e8-2929-4228-bbb3-e5ca752602e9"],

Cell[BoxData[
 TagBox[GridBox[{
    {"\[Piecewise]", GridBox[{
       {
        RowBox[{"3", "-", 
         RowBox[{"12", " ", 
          RowBox[{"(", 
           RowBox[{"1", "-", "x"}], ")"}], " ", "x"}]}], 
        RowBox[{"0", "\[LessEqual]", "x", "\[LessEqual]", "1"}]},
       {"0", 
        TagBox["True",
         "PiecewiseDefault",
         AutoDelete->True]}
      },
      AllowedDimensions->{2, Automatic},
      Editable->True,
      GridBoxAlignment->{"Columns" -> {{Left}}, "Rows" -> {{Baseline}}},
      GridBoxItemSize->{"Columns" -> {{Automatic}}, "Rows" -> {{1.}}},
      GridBoxSpacings->{"Columns" -> {
          Offset[0.27999999999999997`], {
           Offset[0.84]}, 
          Offset[0.27999999999999997`]}, "Rows" -> {
          Offset[0.2], {
           Offset[0.4]}, 
          Offset[0.2]}},
      Selectable->True]}
   },
   GridBoxAlignment->{"Columns" -> {{Left}}, "Rows" -> {{Baseline}}},
   GridBoxItemSize->{"Columns" -> {{Automatic}}, "Rows" -> {{1.}}},
   GridBoxSpacings->{"Columns" -> {
       Offset[0.27999999999999997`], {
        Offset[0.35]}, 
       Offset[0.27999999999999997`]}, "Rows" -> {
       Offset[0.2], {
        Offset[0.4]}, 
       Offset[0.2]}}],
  "Piecewise",
  DeleteWithContents->True,
  Editable->False,
  SelectWithContents->True,
  Selectable->False,
  StripWrapperBoxes->True]], "Output",
 CellChangeTimes->{
  3.635670625051888*^9, 3.635670657215683*^9, 3.6357023365729856`*^9, 
   3.954603534729981*^9, 3.954603570975284*^9, 3.954900128520083*^9, 
   3.954900169823295*^9, 3.954907891164613*^9, 3.954916040794746*^9, 
   3.9549163404464407`*^9, 3.954916418806929*^9, {3.95491648543598*^9, 
   3.954916502503557*^9}, 3.954916648711274*^9, 3.954916904125061*^9, 
   3.9549169907445393`*^9, 3.95491713273746*^9, 3.954917233269136*^9, 
   3.954917315014841*^9, 3.954979726769043*^9, 3.954981020232712*^9, 
   3.954981686520412*^9, 3.9549817460540323`*^9, {3.9549817896960077`*^9, 
   3.9549818076379433`*^9}, {3.954981849726554*^9, 3.954981867642353*^9}, {
   3.9549819201471243`*^9, 3.9549819308680696`*^9}, {3.9549819614577227`*^9, 
   3.954981999651731*^9}, 3.9549820348231287`*^9, 3.954982081330572*^9, {
   3.954982170473044*^9, 3.954982186308592*^9}, 3.95498320711754*^9, {
   3.9549832653419943`*^9, 3.954983306077366*^9}, 3.9549844701202717`*^9, 
   3.9549949462393913`*^9, 3.95499937030005*^9, 3.955077776459897*^9, 
   3.9550786366666307`*^9, 3.955096636522564*^9, 3.955097294564809*^9, 
   3.955097356452936*^9, 3.9550977960836763`*^9, {3.955098630038546*^9, 
   3.9550986326271763`*^9}, 3.955099282154628*^9, 3.955099432720913*^9, 
   3.95509948914223*^9, {3.955099859768358*^9, 3.955099869708675*^9}, 
   3.9551000643919897`*^9, 3.9551001690963917`*^9, {3.95510022952976*^9, 
   3.955100259791913*^9}, 3.955100389170978*^9, 3.955187037925408*^9, 
   3.957608127704032*^9},
 CellLabel->"Out[1]=",ExpressionUUID->"8a9ab059-8ea7-45b9-b655-9fd144cf0839"],

Cell[BoxData["1"], "Output",
 CellChangeTimes->{
  3.635670625051888*^9, 3.635670657215683*^9, 3.6357023365729856`*^9, 
   3.954603534729981*^9, 3.954603570975284*^9, 3.954900128520083*^9, 
   3.954900169823295*^9, 3.954907891164613*^9, 3.954916040794746*^9, 
   3.9549163404464407`*^9, 3.954916418806929*^9, {3.95491648543598*^9, 
   3.954916502503557*^9}, 3.954916648711274*^9, 3.954916904125061*^9, 
   3.9549169907445393`*^9, 3.95491713273746*^9, 3.954917233269136*^9, 
   3.954917315014841*^9, 3.954979726769043*^9, 3.954981020232712*^9, 
   3.954981686520412*^9, 3.9549817460540323`*^9, {3.9549817896960077`*^9, 
   3.9549818076379433`*^9}, {3.954981849726554*^9, 3.954981867642353*^9}, {
   3.9549819201471243`*^9, 3.9549819308680696`*^9}, {3.9549819614577227`*^9, 
   3.954981999651731*^9}, 3.9549820348231287`*^9, 3.954982081330572*^9, {
   3.954982170473044*^9, 3.954982186308592*^9}, 3.95498320711754*^9, {
   3.9549832653419943`*^9, 3.954983306077366*^9}, 3.9549844701202717`*^9, 
   3.9549949462393913`*^9, 3.95499937030005*^9, 3.955077776459897*^9, 
   3.9550786366666307`*^9, 3.955096636522564*^9, 3.955097294564809*^9, 
   3.955097356452936*^9, 3.9550977960836763`*^9, {3.955098630038546*^9, 
   3.9550986326271763`*^9}, 3.955099282154628*^9, 3.955099432720913*^9, 
   3.95509948914223*^9, {3.955099859768358*^9, 3.955099869708675*^9}, 
   3.9551000643919897`*^9, 3.9551001690963917`*^9, {3.95510022952976*^9, 
   3.955100259791913*^9}, 3.955100389170978*^9, 3.955187037925408*^9, 
   3.957608127763642*^9},
 CellLabel->"Out[2]=",ExpressionUUID->"ea64112e-f007-4491-9982-f062d3d1af73"],

Cell[BoxData[
 TagBox[GridBox[{
    {"\[Piecewise]", GridBox[{
       {
        TagBox[GridBox[{
           {"\[Piecewise]", GridBox[{
              {"1", 
               RowBox[{"x", ">", "1"}]},
              {
               RowBox[{
                RowBox[{"3", " ", "x"}], "-", 
                RowBox[{"6", " ", 
                 SuperscriptBox["x", "2"]}], "+", 
                RowBox[{"4", " ", 
                 SuperscriptBox["x", "3"]}]}], 
               RowBox[{"0", "<", "x", "\[LessEqual]", "1"}]},
              {"0", 
               TagBox["True",
                "PiecewiseDefault",
                AutoDelete->True]}
             },
             AllowedDimensions->{2, Automatic},
             Editable->True,
             GridBoxAlignment->{"Columns" -> {{Left}}, "Rows" -> {{Baseline}}},
             GridBoxItemSize->{"Columns" -> {{Automatic}}, "Rows" -> {{1.}}},
             GridBoxSpacings->{"Columns" -> {
                 Offset[0.27999999999999997`], {
                  Offset[0.84]}, 
                 Offset[0.27999999999999997`]}, "Rows" -> {
                 Offset[0.2], {
                  Offset[0.4]}, 
                 Offset[0.2]}},
             Selectable->True]}
          },
          GridBoxAlignment->{"Columns" -> {{Left}}, "Rows" -> {{Baseline}}},
          GridBoxItemSize->{"Columns" -> {{Automatic}}, "Rows" -> {{1.}}},
          GridBoxSpacings->{"Columns" -> {
              Offset[0.27999999999999997`], {
               Offset[0.35]}, 
              Offset[0.27999999999999997`]}, "Rows" -> {
              Offset[0.2], {
               Offset[0.4]}, 
              Offset[0.2]}}],
         "Piecewise",
         DeleteWithContents->True,
         Editable->False,
         SelectWithContents->True,
         Selectable->False,
         StripWrapperBoxes->True], 
        RowBox[{"x", "\[GreaterEqual]", "0"}]},
       {"0", 
        TagBox["True",
         "PiecewiseDefault",
         AutoDelete->True]}
      },
      AllowedDimensions->{2, Automatic},
      Editable->True,
      GridBoxAlignment->{"Columns" -> {{Left}}, "Rows" -> {{Baseline}}},
      GridBoxItemSize->{"Columns" -> {{Automatic}}, "Rows" -> {{1.}}},
      GridBoxSpacings->{"Columns" -> {
          Offset[0.27999999999999997`], {
           Offset[0.84]}, 
          Offset[0.27999999999999997`]}, "Rows" -> {
          Offset[0.2], {
           Offset[0.4]}, 
          Offset[0.2]}},
      Selectable->True]}
   },
   GridBoxAlignment->{"Columns" -> {{Left}}, "Rows" -> {{Baseline}}},
   GridBoxItemSize->{"Columns" -> {{Automatic}}, "Rows" -> {{1.}}},
   GridBoxSpacings->{"Columns" -> {
       Offset[0.27999999999999997`], {
        Offset[0.35]}, 
       Offset[0.27999999999999997`]}, "Rows" -> {
       Offset[0.2], {
        Offset[0.4]}, 
       Offset[0.2]}}],
  "Piecewise",
  DeleteWithContents->True,
  Editable->False,
  SelectWithContents->True,
  Selectable->False,
  StripWrapperBoxes->True]], "Output",
 CellChangeTimes->{
  3.635670625051888*^9, 3.635670657215683*^9, 3.6357023365729856`*^9, 
   3.954603534729981*^9, 3.954603570975284*^9, 3.954900128520083*^9, 
   3.954900169823295*^9, 3.954907891164613*^9, 3.954916040794746*^9, 
   3.9549163404464407`*^9, 3.954916418806929*^9, {3.95491648543598*^9, 
   3.954916502503557*^9}, 3.954916648711274*^9, 3.954916904125061*^9, 
   3.9549169907445393`*^9, 3.95491713273746*^9, 3.954917233269136*^9, 
   3.954917315014841*^9, 3.954979726769043*^9, 3.954981020232712*^9, 
   3.954981686520412*^9, 3.9549817460540323`*^9, {3.9549817896960077`*^9, 
   3.9549818076379433`*^9}, {3.954981849726554*^9, 3.954981867642353*^9}, {
   3.9549819201471243`*^9, 3.9549819308680696`*^9}, {3.9549819614577227`*^9, 
   3.954981999651731*^9}, 3.9549820348231287`*^9, 3.954982081330572*^9, {
   3.954982170473044*^9, 3.954982186308592*^9}, 3.95498320711754*^9, {
   3.9549832653419943`*^9, 3.954983306077366*^9}, 3.9549844701202717`*^9, 
   3.9549949462393913`*^9, 3.95499937030005*^9, 3.955077776459897*^9, 
   3.9550786366666307`*^9, 3.955096636522564*^9, 3.955097294564809*^9, 
   3.955097356452936*^9, 3.9550977960836763`*^9, {3.955098630038546*^9, 
   3.9550986326271763`*^9}, 3.955099282154628*^9, 3.955099432720913*^9, 
   3.95509948914223*^9, {3.955099859768358*^9, 3.955099869708675*^9}, 
   3.9551000643919897`*^9, 3.9551001690963917`*^9, {3.95510022952976*^9, 
   3.955100259791913*^9}, 3.955100389170978*^9, 3.955187037925408*^9, 
   3.9576081288036966`*^9},
 CellLabel->"Out[3]=",ExpressionUUID->"1f633568-adde-4e6e-b1a1-51ad742fe82d"],

Cell[BoxData[
 GraphicsBox[{{{{}, {}, 
     TagBox[
      {RGBColor[0.368417, 0.506779, 0.709798], AbsoluteThickness[1.6], 
       Opacity[1.], LineBox[CompressedData["
1:eJxFzFsog3EABfChuaS0kkwiNLZQQgoZhSWaLESJtgwT5St5kMY3uStPLDGN
F5e5TSSskBhbW1ImIkYikttMFmkonf+p0+n3ckLLqfxKVwaDEfXbvy1tibY4
ndZNxn8ubFmst3diiUwqvH0grhQN75iPievCPJeHtMStu9fKeDHxhI+qWLZx
Ab+ovc725efwtMbf0rZ9CvMVVl5d4gn5P+72DtYdwXq29HKJeQi/h3+waPoA
HkxulEk6TTAdqTfkcnfhgMWOq3HOFuwMFK33167AYneHsLxvGp5Vft8f8ok/
OW5dgicNPJDhs8XLIzYoOAnPrCk47ksUJB8Yh5kvmkelagzOp7W9HkLitKCa
PJtjFG4oUWyv6tTwuWV2RpA6Ai8YmXKxYBCeq6KSIiZ7YTtbPWHN7YFTTGbf
IXsXbI6JfPJO74BPXo2C6zUari7ihhR5NMMOXfunobAJZrenaeefG+Cpu5Ge
UH49TA3b93h+FDwfXRNrz6mAVQ/Z5iVTGXzavJlAuxTAScyYycubTPgH1zTC
tw==
        "]], LineBox[CompressedData["
1:eJwt2Hk0lH8bBvBBZmxFFBWhXSItFInrSSqVpESRIlu0oEh+oihbSCJlyS5L
ZM1a2QolMfbsY886RSGS95lz3r/mfM5139d3npk5M3OedSY2p83ZKRTKcjYK
hfWoxCmXyBhQh91AyGa9HzSi9lmxqErhMfDx5LjNjtIIKaUrG3W2nIOaVEp6
fTuN0PUplurqtMBB7tIrz9/SiD2lS+xn1a6Br5ox45ZCI3j/xhtxN9rC0HbZ
3I1wGjG6a+TVBiUH+F8IumByh0boaRdKprq5AlUHY9yVacSySN/syTY37Aut
bw7bRiMqRg0PK8k/wLujNm65omS/1+LVikEP6JysV/g3TyVEitTzGMd9UT2m
Klr7jkqMBQ8l8PAGYcw265sDqEQqx00VNEWgO4JdvEuDkwjcOyan6xAJyTUu
2Yn7OAnHqxbrr4pEoe2HFreDDCcRa/X6wReZaOS/nv0tKcBJXK+LsZyxjsEa
c7OG9JYlxJIYn10np+Jwr+pFZOblJcRuwrDi33wSymyeOBzy5SA0ihen0zwz
obDRRyaNwUbw6nbrOti+ww4P1zzwLEDG/kVRUNAH9LotmOtLzkAyoSnMLfAT
nhitocXuncQnjteBcQtfoV2YZvNBdBSMwDSbruU1MLSs+uM3P4LZdRmaqzfX
gNI/mGXVPgIpIpv6WKsGAurrswzDR+DlXODkFFUD+cTYfimxERz+XW5y6kAt
Mv58Xm2wbhgmdjah99ToMKzN+iixbwjdZt5Wsp51yFcZF1N82YcyS4LY8KQO
SXLrsx549SHh2qzw6hd1eCPv+nXAqg/X7C0/Lsmqg4xj3rPx7X2Ye6Ah0dFZ
B8d+QTvewl6siONq8lGoR/RpFx3Xxh4c6/EmvvfXg8tDMltrDQOyA4RIF7Me
GjnMNc3/uiEwPDveMFcPuuePduXP3Wj5YRleLNAA1xff7/tf7IYZ5ej0s/0N
iA7MMtP27cI9Ce7UQ08b8D359e3D4x14c+GhSNzBRpS4E+3z9a0Ibuf+Zq7V
CIbfefHcuFY46PuESOk3YvZ28tdw+1Yo6vquTrNuBDHTaTss3Iq3mo9EC0LJ
/dDkz48ufEOZ8hOJWmYjPll/+Tg32Qz66tAt8+FNoJ9T6jFXbUTm89Xf3yc0
4UdJxqtHKxoRuDIsyTWzCav4zjMYIw04szx8K7WyCeeOawRwhzSghSti2/LJ
JjCue7Cb/apH10y03BaNZjDUfHao5NRhtClpr86vZvzQdzZnS6/Bi2uF6y/8
a4a26TM9vqs10OKoXnqZqwV05ZIOky01yNjB7HMSa4GtwcGkyeivcPBVCIhV
bwFxgrY/4nk12A+Uff/5tAU/uD31xIOqsCa1PTRA4RtKui6epZdVoFpt3D0M
pKtvjpzwroBL6z+b+KPfwHj4TFBEqwIM6vrD+eTrkHFj6Xq/tnIkXLKc7PYg
8+l8FbaZj9gl8vuYXPM3GH+jWoqofsDR+8v+fnVoBX3axXtqSQlO6549meHW
iujLv9f6RhXDQCo6NtCvFZTNjR0MhWJcq9l59GxsKyRtDtjGmBUhYI3uM8bX
VhjLt487VL1DS1b4jqmNbWD48Krb5RWA4dH/oEmuDdEa+ja7zhXg+znZlrx9
ZH7MTzPuTz7m/hW5OGuTFo0VC1PNh/jx3ipO5zaU/PAT6qDnwrxPynxVQxsI
CyPDTOE3sM69kT/X2QaKJVuCb1k2HB4W8nZ+b4NkmneMiE02vOU0s2L+kTnt
SJp6VRZS79gsSku3w3X0vviUdyamhHJDVdzaUUJhZqudTIOb+sEaE7kOUDIT
//NsfAmDHWs1/ZRIq9SsajR+CXmxmc85BzvIz2e0x9mJeAxOvSrnOtcB16Ma
nxb54qEZJ/g+zZXME+J/Np2LxSr23pS5OjK/uC55p24kJsffbt3YQXpx4IXn
0wh8aQ1OPDFI9q9mlznS/AJ3M4/GRc+RziHEeC+Fo984M+zwhk5QglvUI4NC
kFHs+jDQnvTPq7k/rwXBJ8WA9u5uJ1xFk4woDYEwfS7vMeBN5kXK8U7KgRC2
+e6qGEH6utViptATOItrO3aVkx54N3+27BH0eKSnaXTSZakccjl+kJvmsN/Z
RjrwuFpnqi96v+bZuE+Q5nhmWvzqITRcJC5Li3SBIn9xTxjDA+ut/vTrrCMd
Xj4lPeeO+TMNJi7bSP9qHwpc5Y40Ga+LdJC+vdL+u+l9rOiY0HWwJB12W+mM
1V1MVH5qiLpJ2klBYnjYGZXZsac+O5MmTt2Usb8DJ1+9E2JPSFvHGhe9dARj
X5F6WQFps5QL/C52yIs2Ts3/QFrzyzzbqZvwp3KsSP9KWqszXm37DeyvP9IX
3kPaOF3OkNsaQoojxwJHSYu5fsicv4qRCL8s79+kBRSux1GuIMSqzu0Wdzco
8cfZz6tZwKbWbviqEGmN1+OS98xwWEH4lMla0hunJu7XmOAX5bzkyZ2kJc9a
7DlmhC8WC16HlFnz+8dizxkitjqKqXyINH044oifPrRD+ouk9ElrR7ormZ7B
ln+emyVMWfMvCzypp/HPdKv/yuusfFh+VeRJNH3+8pv3NmnKaq2g/44jVc76
Arsb6YzWortRR/AgWKB81oc1v82rjV8dBvNZMsynpEuWJiZUEdh5SffpQCTr
+bGrVEQpg6tyZr49iTSDp10Ce9AtE2Zan0XaWEHKwG4ncgP3f/n0jnUex9ER
R2k8mu3aVVzBcndUj/wGmF10C8uhk3b9lyyvsAbKHzewp7ax8gq61BkBCEpX
WMX2syxliUdsGHlsWRcywbJ2VJXZmGrpbx6lx7Ms07lyyz6qVr/Wo6uxMUhT
tn1eEaSaz9iyRJXKsu2wlVKnarzQn71KvCxLlV2LnFF9fLjqqrwAy9z/1CO5
4PRfeJTcStKuVB8ZnpWwSL3WIE3+LlFKKpMM+SRxuluFtlmCNU+/YvZ+M1QE
+ZXXbWRZzFc2ZDukDjGsxbay5puWGNbsxgrHzFiR7aQJTLkNKIKScr9ZcDcr
rwrwfqKK0U4dnmWKrP13E3ut1NAssEmVW4V0QNyYaOMhlB2cvrFEjbSAmJrt
w6MITQ5pnTtOmtH9582wNtw7rJZOa5N2/J1Ik9eBLb/ygZ+6rP0Gt8A4XRy5
1Zk0ZMTaH87XnjTArqS0jl4z1vVJCrvXXYB4+z2BLivS8gG1M1eM8ZtY79ho
R5q+P2xvoikYdlMptY6kba2iD1wyR3XCx+4qF9LaTu+GZC8jju/ykVIv0vka
e7gWr+DUtxThtHDSMpqrTpTcgGVyyN2VMaTje5arsdnB1clj0DmBdd68k/QJ
e6SJGeUezyQdWRjexHkbPJcE9YYrSIdcEQmec8a6XYvvtatJN0o+2hR0F4oc
Y5vy60gHyRacEXXF5Zflvz07SPOmlR+qdcPHYcfgjZOk/SvvdDh6oL3QfMF3
hjRftv2krScmfU+bT/1l9Rtvum/thXXbZRTKaD2gNLClLXN6iLs3uxuN1pJu
NzTsqH8ExflDK8I1SIcWCr8sD8LJ6l3O7Fo9cC0g6lyuP4VFhES/lQ6Z9yRe
FloVjGD8yVa8SOYHVkvduvUMkw9SdZrtSB/znhE8FYpUPqGg5VGk3Z7T83yj
8KFzcc4xnjTb843pctFoSxszYSSTfRX1NYywaHCfqtiV/obMW0SvG92KgUXw
f/WaVT0oEf9F/7wvDhLijOXev8kc7xV0aImIvLOSP2iO1R/H5XQ3EeKtx/gi
F0kP9tHqp0k/zaG+4e6F6xo735WjSRDj8Z3vXtuLEqkvCSM9r7BqWmFg7+Fe
EIxL279ypSNE52qv2nEy1x2poAalQyQzuvuEdi8kbw+WK/JnQPgab5upQS+i
1bVPXH+RgRW9jJrH1r2gZBMWC+8zIVDjmz/0jOzrfFpSsPYNAraV5kyGk307
XzGNrr0B/8PprIVo0s/H3kS+fYNl6pdeC6WQ+6GzbIPnc8BXuCcWxWS/tWxC
eFwuuBJ6fJ8Pkedf5hGJO1kAyt29RkcU+8j3+0nY+jXFSPnPO6BIpQ+uRPUh
Ifdi6N1qLVU42IcS1ceyeRPFeH3tzsaNWn3Q5j+rz2daAoPzxcMUsz4Y5yQe
jVEtxRvFI/aFj/tAXyPQEkL9gMtTeg9lh/rI/xML8UWtFRBkJhbGj/Uhw0ji
w8jqShSNzI6KTvbBNszjnq1BJXn9YVo8C2S/m3iDd0clSuhdQkOC/XBdeX9g
rP8T1qRZREar9oM4K5B3n/oFNZYO2ULP+vEDR5cO+NXCMSZF/0Z4P7SL5fv6
mmuxvo2xWBPdD+8HGX4vBOhwOH5c0yelH/QZFR2783SIb5ccoJT2Iymwc92W
KTqspz4LT4z2w/KJXHmidD2W3V3r9OnAAKSyxTcuLWyEVtBHwmV8ACFeWw9a
GrTB+Jya893JAZx7yi4779mGm2tL8u7NDODbYYPk7Ow2PE98u/0+2yAkIzz0
g5e2g/E2S8xr5SA+Lat+LvqhHXb90bMBKoMIoK7y263QiRAFl4z4R4P4tqE5
+RP5vdnToiBZLTsEDS5Tufs6fZBQrn2stHsIknLPd1bY9uFCpOViguIQztxL
OC7p34dWs/Aut4NDoIfrVQp/7kPdT0rEXv0hrCr/28FH9KOUt3p1nPsQxr4Z
u63dNYAYmAg5tQ/Bj9M7jb55CJcS/alSD7/j3c3TYXdPj+JXAA+svg4jqS3N
S3rJJJQKgzOO8I5CPm0gKKprGlesubbuNhsD1UaogKj6i/T9kVMcCeOgV9Y5
lzqwESt29V+5nTKOz+dDLPLc2QjHLdK9IxnjoJjH9mYFshFqgrn0urfjkG9x
fVKYxkY0D319HVU3jph9l6v4htiIv4ELl5UXxuG/0Jr07hw7oTFs2HHzzATK
7M6uOkZwEK+7YnUG9SdQle53bFKLgxBs/F6lbzQBwUuc/NEXOIj2IvsC4soE
TDaUavHd4SCsn/o9W+Y6Ae4tJslbcjmIp3in/SplAtbSx75YyS4heoJFy3vY
mXi+LqtUVJKTSBN5VTdLY+Js3njZje2chHOoYhf/Uiby7T9GVe/nJIQjdGdU
RJjQsjg4FqDPSRyLf7w1bBsTvRu96DpBnERWFof/6TNMpPNvriijUYl78oFh
VvpMaEuscLMQphKauZKJrheZ8NeLEOHfRCUGC1RK0iyZGFR2a7FWoxKipbcn
eVyYYO/1j7V0oRLutaN6H14y0Rpean7oF5U4dcrJtO0VE+c3mbTt4aAR4g1c
tj/TmbjTHCEtK0gj8ps3PZQoZCI4ffCC1A4aMdZp9PZODRO7VIr49a/RiAKj
icrABibiORQv3bhDIzx7nBuTvzGR81PT39+HRkgOhI639DKRoa5xpyWJRoxb
SM1NDDERlrxdmSOfRhR+z6VSx5nYsCejeXcljfC+ckho7SQTJ0aqT1g10wjd
sQYJ+Rkmlle4R8cN0AjIN3tVzDFh///7H/8D4LQxXw==
        "]], 
       LineBox[CompressedData["
1:eJxFx2kogwEAxvHXnDkmi5QSMrK59mUailASM4yiZJbji7Oh3GkyEZqcOcvZ
QuYs6f0gV3xQGPFBm7MoYpi5h9L7PPXv6eeWUSjMphEEwfnt78+u7Ml+2kMo
8b+NNzPWlik8FSRQJlrAbZWdXI0lnP7lHv5iC0eG5G5JGbBPzZzAxgF+I8JS
mU5wu4moRMiEXzMduXuesGhtVxfHgtm1EaWxfvCqwasiigc/vj/VhPDheG1j
E7sEpqsXh2nrMFEtTQqUaCl/KETKc8Yj5fxeZQtjFV7ybrCwK3iibB1d5FNL
f6Z85LurKifhycFQ5qVIRzlFGWDn/A1XyoakJxMvlBXXzn10vp5y3YBMrBbA
YuGdx3QC7EiSM7HJcL08dbM5A84K6NFalsOudfZR5uPwJ6/K5kgBH99d7I9P
wvLk+bTIWfibLSyWkfDJnnzQWAUv1eszVYdwR3A6a+QYjhnzWwhXw8tlO9vS
G7jLlytPuIUl5/1JbvewFz9Ps/IMmxgdjLbq4dPF4BzxO0zmjPhzvuBuFyud
wQD/AL4gyIs=
        "]]},
      Annotation[#, "Charting`Private`Tag$2599#1"]& ], 
     TagBox[
      {RGBColor[0.880722, 0.611041, 0.142051], AbsoluteThickness[1.6], 
       Opacity[1.], LineBox[CompressedData["
1:eJxTTMoPSmViYGCQBmIQHVOnc+X///v7GaDg3id3gc9fEfyE9GSfZ68R/NSA
WUfOXEfw85Q4ts5cj+A3Hns81TgewV/GNzs8fd89OP/DPM7b52ruwvmrVopf
aT58C863bbivkWdxA2H+9Q5uuV1X4fyjEskPNrNehvO/qn4XqK+/AOdPt6pI
T2g7DefXax094at+DM6X3NT6cKnKQTj/v3TA3snZ2+H8eLYfPkm9q+D8tWn5
lmrLu+D8LxLzlt337YTzbU6fEZ75pR3OP6Ov9Y7bqRXOv/HxpOvjnfVw/jqd
LMMvXilw/uzXnmc2n46F82/V7jetZwyG8y1Z9Zc/eOoC5wMAAmt9TQ==
        "]], 
       LineBox[CompressedData["
1:eJwd13k4Fd8fB3ApQimhRJsobUiWIuldRJJvIZRKIiRJJUm2UlosSYoiytai
pChrqJSlSPb93pl7r+vabykSye/4/TXP63nOzDnnc855z8xSh5MWToICAgIp
UwQEJq86Qmuf0NxtCOE1F0XtssNKHddle1bsw/CRja4Nsz1gFfJuJZPhDPnF
0ul88UCs/zDNc0TfDWyF1o/UzCuY8TfFTrT+FNysri2TEw1Gr3rPM0UdL3Q3
HcjP9YuAtVm+fFrgRbREp4qyD97DrAehrwdbA7H1S+zSCPNYlPYeNNLRvIyr
AvLivG1xWH9t4nhp5xXUWI3FlkslQKZoWw69MxQzdBWbTw8koy+K91hsxm1c
avBf9evyc6RN9dBDQzwyPhqteTY/C5Eb+tZaeT3A6R/LY59fzoL3cWeF4zIP
EbvtTLDTQBaSjr24XKGcgDn603ZM/ZiNEzWJLr/dE1HZndnd5ZKLaYkh6rt/
JuO2O+PB6SdvobHlYOm/sacQfhmvIDHyHsbvJobTr2aASrP9Fd1aiod6vtLW
mRn4az8PJjPKMPx2eN04IwMGBgriTbplSMntd9uplYkgF/lT/nFlEMhsY/M4
mXAwV/v770A58lJyquS3vsFWnZMX2XWfsTrk5OPIsWycNRpoinpSiRlWlJXX
qQLsR9iBKT+qse+tn5z5/QKo6o+OuU6rweOlctSa0gKcCFjX+VGmBlsGLF1Y
CwrxRazqjcHmGnhe++JjWlYIW+OL0/xCasDMy3qosPgdaqdUv21YUgub2aWe
PO57rC8xH7XbXAdlz7ii27c/ImF7sPYR0wb82ifudfPJRxidqGr5ur8BBXoB
KqFvPyI+Of/SmmMN2Dn9cNwlzkf4r+8WfH+lAa6xij6nNT5hItHw8K6iBqS+
f6a1u+4Tgn6rpQmpNEJJPC9NTKoUMc1+HtOnNGHgxypH4RWl4FvGHmCKNyG7
MXaBoG4pRC47T0+Va4Jhgl/IH4dSPOo6XiSr2QRHjS0uXZml8Lta898x5yYk
25QpllqUQdFTb3ZpeRPkHzfEBkaWw36PgfDDoGZET81SUH1ajlknav4MRDRD
3P7Os9bCcvy5Leq4Lr4Zowv25Gt0E2uY5t/IakbDreoWLj5jUSdv8yNuM0L8
K+ab9H+GzyG2qrVBC35ZfoiWNK6Ay5gK4+evFrhmJix+Z1uBHebF8xMnWsCa
ffHx8TMVMBNJytsq1oqqL5uzPz2owJ5PMjtsl7QidUtBg9dQBZLjU0/+M27F
IeUc6bakSlTKV9vzY1pRPvVFZPL4V2wt8RB/r94GOjL9JHNOFcT0zt0y1W3D
yNJXprJKVbA6xeyuMmjDyi2vhW/uqkKT7Ty1LMs2XPPL8/F5WIW5yUNvRbza
YDRU4mC+9RssdhYsqclug8OZkzEX9KsxJa8weM66dgxs/D493rQauheKbBy1
2+EjeNor37oaA8nK71+gHZG3PPYMuVZjuW2ky7Jd7fjw8qz48dvVOMMwrUl0
bYd8n2+gdUc1doSUm7ET20E5Xj+mcrUGy3RVfVJEGSh22bJF8VYNopVv/rCR
YOCx28g82bgaKN3V2iIkw4Cbp8unaZk10HyjeklvGQOjl42XtDNqUDO34ZTW
Zgakk0UaQrRqwcoSy9txigET1vUtXR21iLJrG9L5yoAKd4sMk18L2R2uxnm1
DEh0j/TXjdZCPmLRsbXNDDR9d7n/TqIOplJfNQQ4DDgK7BiO3lSH3iGLUs0R
Bi4sEU0zvFOH6cclE77LM/HGNlgm2aAegjMUVnQfZyKqTbTZaVc9ujfl5W06
xYSXTci9lTb1iG7bYHvdkwltq1DZdPd6eAYv+TXdn4m3pjcW5MXUQ6dKSDX1
BhPFureWfOPXw0jzrpbPCyaS8+bQt0broaxYrG+RwUTQhsgES6EGeK541KCQ
xYSRxu2lrXINMIktS31RwMTn1VGKXMMGKJj1NrlWMFEtG7Ni7H4DyjRlXgbz
mMi4K9tV+LgBqq705f4eJiLnxj69mNGAG7bqe0wGmLCcc3+VcFkD9j5N+Tfw
i4kmkfg1cwYbsGForRV3CgXm74S1K4wb4ZZi4hgmR6G34emGPb8aobCgdflv
IwpxbvkKtv8a4XK359rBHRR2Ta0UPyrShGeJ1+8V7KTwSo3P8VnYBBMHRYab
GQWvUK2IpG1NcEn6GhNuQ0Fwa3HXjztN6IwskWh3pfCmqa5u7EETElSmKvLd
KDi5c4uEUpuQeeix/rg7hfL7IlGyhU3ovVL3QewMhfDhXVu3cpuA38VOvT4U
5NLaYiK0mrG+tfRMeTCFSv3+oFg04/38TMWboRT8W/6dTNlBzvVQK8xvUKCF
FYxybZvhH36/viyCwmN7l0HqSjPcjWrnXrhLQV1myGRtYzOeGXUqLUih0PFC
eL0O3QyH9An7+48oRG2bv9SgpxlyhaouMk8ojJzW/W39rxlxNZf7BZ9RKKoM
TA5QasEN7tRLT19S2HFp1t+vXi1oUVEW1MinYGG1d/erwBZk2/R53nhLYf/K
hKTIsBbEGdU7cQoouFWt27E3qQUlkXvowHcUIuSsoumvLbBHzIyQTxSaMu+r
/VzWChqhTV+/kvlc6bjcsLYV40K2OZwqCl37VJpyNrZiucmG8KFvFEb/Ffn7
mbViwFcP4rUUFu9kfxHya0XXN9lL4o2k3pyVTvPrWiETcXDFPgYF9+zTuaOM
VuS/3ym4jknWLzh/BqOrFeeUl/0nTFG4vtY0M/FfK5w7ys0e0xTSfE9OrF5N
ckj+OKeAQyFrV66FuFYbJjxV5vh0kHosnfKYjzbEOezo1eBSqC6LNH1j1QaG
TmlxfCeFn1LZMXqBbVBStK016abwt/Nf35KwNqSEn10/QDwtf/sWwbtt2DC4
93J4D4V5h1s6S9PawK3OHCrppbAx7a+GWXMbtDaYSMwZoBC4zaDKYW07ssZ3
5C0eJPVVW2QaptMOwzsHAsKINRf+/pxl0A69RSmjv4k7fz4rEdnXjmNBHuvK
f1IwTZYsTL/YjrH5att2DVFQutm3sTmkHdZvlp18RjzhU5o7JaodP/QCL00b
ppBp4fPGMrUdxTFivpnE8wXZz0dr2rGUG2w3/JvCYP/bVcva25FxpPu8/giF
ipaoJ/91tsOokvUijDggY0dywmg7zrdo+S74Q/bb4YxYI0UGlK2i9yqOkvqZ
hs4/pcKAaVRXz2Hiu9pO0TEbGDB6O+1zHLGJhGxk304G4tdrBMweI+fv3cXg
SE8Glhy8480iDnm+f3pBAAMbNtnPkvxL4chdzSvc6wz0jK+U30o872TXRe14
0j5la3Us8ff9xf/snzBwu4zpU0L82SjOLzSDgQiT2fkDxH6LzbyZJQyM9RXP
0hunYC22enh6NQN2OyPVHIjXDk/1XNdK+rt2Y+IKMftrzsmgAQYk5yYUfiY2
9l9ydLUME4Wjh531/1FQOPanY89SJtqy8uNticcs6xz81zChZnL69TnidOVr
h6rBhIvfjcinxNfn27f/2cGEvg1c3hHbT9Pdr2jJhN6NTs0GYun2ASsvFyZO
eb+oGCceKCuve+jBRJy7bJLEBIWy10nmn/2YqNWRuq5A7BNq/d/CW0xofjW+
b0BseU6twvA+E6b11fUWxCpHxHacfERyU/XCentiemPRtuI8JmbZ8EJ8iXMS
DqflfmRCQ8t39zXicOGp0i+/MrF+s/zBSGInt0e+j5qYOPs4MTuOeFPtds59
FhMbE744PiaW0u4xiexlgmHr7PaSuCc+LPP6EBMFc7bU5RDfO1YTeFaUgvPy
1oZS4pPfznQflyJ17Vbz/0pspDXP3GERBd6Jwdg64kX3c3P3raDwjdOt2UL8
S+CA/O51JMf92WZM4grn8WuGuiRX3J/8YhMnVT7k6xpSkO2aqsQjPq+uv1d9
N4X6hR97eojN7nUUrSS5LYdXxgPEK/5dVVpyhMLmwGjDH8T/jqwKn3uCQuzc
rbyfxA2fK4ZmnKMQpOqrMUycttbdVjCQrPu/2WojxJejJEpGQihsy/nC/kO8
fyxTmX+HwtdQL/Mx4nX2Vne4D8g1nRn4l1ik7PdY21MKX8yqzo8TU8qxR2oz
KfAfSeAfcXbkpopykpvD1KmmSd8YYaq/KyU5vi7feILY8VBgbFY1ycGKnHuT
1v2kKJjWSsbL1vw6acnVpceSSE75P/nbO+memy4190iOsExbRyf9YUhM5yY5
p8uEYiYmXfnCulp/Co1dUyb/lmjk0iumbRamUaP78/9OkfqzQWcGDYOKK0KT
vmn05bimBI1vxg8lJu1z/v7DtXNpJP+3fPmkndPc6lbL0WB7jBtO2oLSm660
hMYHc3GvSetJztZduoyG4+WNuZNeaUi7L1xF41eC6+wpxNLeGUkyqjQSDS4H
TFrg+aVGSQ0akdNcRQSJexl7xGZp0/jhN+3VpBsllm8W1SM21PaeSlxsMHx6
mj6NlyM9R6YRp3uVPZowomGvKuglRByTeq9ldCcNlYtHMoSJg9qPiQ+b0dh0
7dd8EeJTs3W3/rCiUdAe+1KU+KD+zLN9+2m0yG7ynkG8/SzjKc+ORl5T4Vlx
YvWn6e1sRxrXXwo9n028uO2CBPMYjdMb/8hJEovNMt/W4k7qMyegXJp4aIuC
d/0ZGvpV57NliOkzP59/8yZ1FK3lyRFXPv5EffGncf6gm93iyfVoiZIqvUTj
2GFVeQXi5JlHt3+4RsaZPq6sRBwObd+CMFJf6t311ZPr4SH6MucWDf8b+9ev
JTZvfj4v/T6N4eKXkTrELqn3AuYmEsc7kZ81Ghd9rnT6PSbj+XDA1Yj47k6P
XR3PaQwIGV74b7J+C+2yd2bQmGdYL2pFXNK/c/HrbBrVewvEbYnbi7SvyhXQ
0JB5Fe40OV97SevuUhq2AlfneRMvVZ8oNKukYdX+ddklYu2pfctza4g/9xWF
ER99VDJ0tZ0Gc6Pvo2TiAK9M2wEWGcdpsz8viaO3Pyyx4tEoXFTOKyD+1O0d
tWyQRsZG1+Rm4rZ8p/HQ38S2o+d4xIOhFk4//9II3D8yNDzZv6qyVvF0Fr4b
io7LkH2uPTE/fpU4C4WdgTdWEZtVCwndkmThbYlGoy5xgAdVb7eIhRdJsx46
EEcZVG4qU2Ch2iJe6RxxmnReiupKFi49UjsbRtyWHek5rs7ClLtqXnmTzx8z
lL5vzILIseUnFwnS2F2p7ie4iwWHPpdobWLn+CUdx/awMLdte5IlcRT+vNY+
xELjoWSvm8SDl9P2NJ5hIajo8HmJqTRErWLe6p1nQe3AbBUNYnmlq4qPAlj4
ueY725p4d7ndzzPBLChUSTkmEqfNlLo95yEL9XUeigbTaHxkTIx6p7DI95G+
mTtxa3qfA53KQnN5W1wssah5qfrLNyykztVMGSZ2jjpfa/qFRfadeF2BENlH
zs4b33xjYbdvltMP4jsb9iQtaGDhArtAawXJieIWZY8eioWFztlx0cRLFtNz
rg+x0C/Q0R80ncYD37mzb4+yIND3+s474sUtJjMfTJB67PE8NjbpO1nCb0TZ
KLpS+dRLhMZCsdAxahEbkRNT63xFacQdfT/So8BGw55AvffEC0qGhoZWsPFu
yli/kBgNuYuHv89QZ2OrTbdyFPH8YS3uBiM24v3bvD6S3Lq35zhbfycbncud
nCRn0pDJSKD+M2NjrdDvDAfieW4zWo/sZyNgr87p6eIkf9h01U13NnJq7Nvt
Z9GQqArN5UWzccUiXNh2Do2INR+yBu+zYX3kv80fiWcHD2eOJ7DBcFKetkaS
xqxt9i+knrNRpmpmNEE8M399Et6xkWW9byRfmobIY1boXR4b/Zo5bwLnk9yY
KhOc1MfGXZsVGwRlaUy3N7364gcbGau/nQsiFl6Yc/HjGBtt7ysQTnJ1WmTY
Wf5sDqoMkjbnLCT5GLDBbrs2BzNaJWLsl9J4fv56RJEeB07npXJnKtCwPtvy
QcuAgy0hwgvziV+4+S5btouDN8EzixeQHN5/4F23gCMHrPeFP0aVaLzR3u6Z
f5ODXlmOtrIKDTvNe4/WRXFwpkveY5xYTK278WksB2//C1apITltvyJU5+4j
DhqdVm68qEbmP+/bvzNvOThyo2TuOMntoz+tg1V4HIR9TF17VpeGJP9Jfkof
B0fnllif2kSjqGekd8EgB3qKhnruepP1j90lNs6B9t8Pez3IX8H7aqYUT7ID
Tx3rVeIMyHqnOz9I2NyBvvkhOedNaVS5eL2Wiu7A8IFUsXOHaXgnPrc5fb8D
ua9eqVTY01BopSeqEsj9Mg/dFI7Q8Nq50zTkOfFAmmmrE9l/qvJcgQ8dcLjE
Hz15nIb7z8/zBno7EG2qpLv+HNlPyhMFO390wPjk0m+FJKeLHTWPpA53YNnA
YK6xD9k/jQ9eOk7hgl17J86F5HZR7hnjtnlcNP9ZL1pzmdQjYJFP+VYuXD6L
JW8nuZybbSGvtJ2LNJsBI+HbNBz410ovm3IhHXHXp/wOjezDg5LYy0X9h+yH
e+/ROGRQ9jzLjYuI0RCjxIckj0VOM5LucpFQmbCOm07e27c/bfHv58LTTL3R
uJrG4X36fgGDXCilKCvtr6Xhseh9zoXfXMwUH/rpXk9y9clb1UtTOtH65ZV0
cjN5/7zNXHhtbifuvJhfqEVy90xHwkiEXic6y77pTv9Jzo+W/6uUG514LCl6
6aQsC89GR3sfRXbiYqSs3vACFgreea94crcTAqHjdRcXs8Da4fkgNbETAZEC
iYmKLKw+dDwsPasTFpkbxCRVSfurNi65jE4867/5/JUBad+kJV+pwoPgvHlv
/5xmYYnut5s6Gjx0WFrsNzjLgu0Dl4nH2jx0bV82eMubhRbH+8xAAx683a7K
bb7AQs0PgfgNNjwcfrg2pzaMhQ8zKmWTg3iQW3n26PenLCTCQcqnjYcvKeVM
GS4LVNLYJR7NQ/2fvXXTu1lYJBw1aNnJQ760s/Z4HwsxlWU1a3/wsLpozGHk
Fwu3bFQiuMJd2PJtJElNiI3AMyMzzdW7oOocMzdNiQ37J+HCK4O74GZ0SqD7
BBsid0/N0AnvgmWR2L/NHmykX7WQMLlN7lexWhrrxcao0zw5t/guxGms4dpd
YOPOsgcqrzK6EJSvmbPqFhuliS8stVu7EO0RtDYvi43VcZVJxmu6cf2uaVm7
IAfVoelPbNS6YR1X7MCYzoGXb0Saq1Y3yl97XOHM5ODjfsvsMHRj5aFMNwEZ
Dg7Ktn+u3tONdG+R+f5rOLgZ3ft9nx953tXGsCArDn5FiOHY124IzFEzZL3g
IKawOvdwbTf2Ka745vuag8090er7mrpxanW98MI8Dq4bKCptZ3VD+0ZlyIlP
HCwc1hVfPtSNLXS8llUbB4YHTrTRC3tgGv03RkeMnKPl1ef2ufUgSOp8jqtb
B3Tyo15tn9GLTe0dUrMNuBC7cu7Qc4leHH6dzy414aJ1t83M2fN6Ie/J07lq
wYUfd6FLo3wvvt8cvLnAgYv3EilLnNb3wmVr8NbEQC6MjmaGX7LvxcGZwd8X
FHNhIf3NrTCnFyI7rZW7jDvh6i6ySsOxD+Xp22+muvOQXKLutvFYH8y8jQLz
zvHQvtD25Vb3Pqg1L6yqvsjDrooMLTPvPrhk6QbNvc2D+soD+ifC+vDLLiPr
dw4PY6wXB5686cP7bSPlS6d2IcxqT/gCoX5Uf6kNW/qwCy83Pfg59XE/gjLT
XbwGuiGt3uF67nk/BAYPe9iPdsN7xWp2z6t+SB9cPcVauAf6ktnVNW/78f3f
usIDi3vQyPv64mENaZ9qJ9u6qwd/I8eP6o73Q7vlxptHGT0w7j7Y7mE5gGmC
AqK3A3rBilpQwhLkw1g9/H3s+n6kyzyrGZnOhwsjZbPEtn74xWgzZ4vzkZZh
xQg378e8eKvfejJ8+DWwrz9x64dJys1VsWvI/aLr+UbJ/cjMnBpuYcmHp+z8
F1skB3BBMzL2mA0fERY5T3bID8A0W/7JxUN8bHrj+OuA6gA68/Tep7vwofbD
KCLOZAALPpwbFPPnw9LszcrwywMI+tZr/fERH0H3QyK0fg/A3NznSOszPk7Z
DC5uEOJjcZ3IqR8vSXu0qwVI85HbuDx4ST4fvy7d7u1bx0cfw+6tbxUfYV1y
Unon+MizGyiLrOPDkbtYepUfH1dZfvWpzXx0idplLA7lQ54b09/E5uPv5++V
Sql89DuvHB3gkf64p8x1cvnI78oWFu4nXhkSYFXGh1Vf3RLN36S/ZVzmMy4f
0Gy8VjpK5ntbPmvfdz7+B1xXZ9U=
        "]], LineBox[CompressedData["
1:eJxTTMoPSmViYGAQBmIQ/fCpyJ45TB/sGcDgg/2k6qmm97kQ/Pi/yk7f+BH8
nwyO0SpSCP5klriSIBUEP+BjZ7dWCYLPd2/rIqYjCD5DbWOIZeFHOP/3irj1
j4Q+wfm5s9b3Ch1C8Hdod3AI5n2G83m8inSa+L7A+dd1L1yu3IPgr55nr/Ik
7iucH7HeTFD2H4Jf3bqw8c6qb3D+iheys/l8vsP5Ci0iHuzLEPzp8txf//9H
8AG5dGJj
        "]]},
      Annotation[#, 
       "Charting`Private`Tag$2599#2"]& ], {}}, {{}, {}, {}, {}, {}}, {{}, {}, \
{}, {}, {}}}, {}},
  AspectRatio->NCache[GoldenRatio^(-1), 0.6180339887498948],
  Axes->{True, True},
  AxesLabel->{None, None},
  AxesOrigin->{0, 0},
  DisplayFunction->Identity,
  Frame->{{False, False}, {False, False}},
  FrameLabel->{{None, None}, {None, None}},
  FrameTicks->{{Automatic, 
     Charting`ScaledFrameTicks[{Identity, Identity}]}, {Automatic, 
     Charting`ScaledFrameTicks[{Identity, Identity}]}},
  GridLines->{None, None},
  GridLinesStyle->Directive[
    GrayLevel[0.5, 0.4]],
  ImagePadding->All,
  Method->{
   "DefaultBoundaryStyle" -> Automatic, 
    "DefaultGraphicsInteraction" -> {
     "Version" -> 1.2, "TrackMousePosition" -> {True, False}, 
      "Effects" -> {
       "Highlight" -> {"ratio" -> 2}, "HighlightPoint" -> {"ratio" -> 2}, 
        "Droplines" -> {
         "freeformCursorMode" -> True, 
          "placement" -> {"x" -> "All", "y" -> "None"}}}}, "DefaultMeshStyle" -> 
    AbsolutePointSize[6], "ScalingFunctions" -> None, 
    "CoordinatesToolOptions" -> {"DisplayFunction" -> ({
        (Identity[#]& )[
         Part[#, 1]], 
        (Identity[#]& )[
         Part[#, 2]]}& ), "CopiedValueFunction" -> ({
        (Identity[#]& )[
         Part[#, 1]], 
        (Identity[#]& )[
         Part[#, 2]]}& )}},
  PlotRange->{{-0.5, 1.5}, {0., 2.9923518195543526`}},
  PlotRangeClipping->True,
  PlotRangePadding->{{
     Scaled[0.02], 
     Scaled[0.02]}, {
     Scaled[0.05], 
     Scaled[0.05]}},
  Ticks->{Automatic, Automatic}]], "Output",
 CellChangeTimes->{
  3.635670625051888*^9, 3.635670657215683*^9, 3.6357023365729856`*^9, 
   3.954603534729981*^9, 3.954603570975284*^9, 3.954900128520083*^9, 
   3.954900169823295*^9, 3.954907891164613*^9, 3.954916040794746*^9, 
   3.9549163404464407`*^9, 3.954916418806929*^9, {3.95491648543598*^9, 
   3.954916502503557*^9}, 3.954916648711274*^9, 3.954916904125061*^9, 
   3.9549169907445393`*^9, 3.95491713273746*^9, 3.954917233269136*^9, 
   3.954917315014841*^9, 3.954979726769043*^9, 3.954981020232712*^9, 
   3.954981686520412*^9, 3.9549817460540323`*^9, {3.9549817896960077`*^9, 
   3.9549818076379433`*^9}, {3.954981849726554*^9, 3.954981867642353*^9}, {
   3.9549819201471243`*^9, 3.9549819308680696`*^9}, {3.9549819614577227`*^9, 
   3.954981999651731*^9}, 3.9549820348231287`*^9, 3.954982081330572*^9, {
   3.954982170473044*^9, 3.954982186308592*^9}, 3.95498320711754*^9, {
   3.9549832653419943`*^9, 3.954983306077366*^9}, 3.9549844701202717`*^9, 
   3.9549949462393913`*^9, 3.95499937030005*^9, 3.955077776459897*^9, 
   3.9550786366666307`*^9, 3.955096636522564*^9, 3.955097294564809*^9, 
   3.955097356452936*^9, 3.9550977960836763`*^9, {3.955098630038546*^9, 
   3.9550986326271763`*^9}, 3.955099282154628*^9, 3.955099432720913*^9, 
   3.95509948914223*^9, {3.955099859768358*^9, 3.955099869708675*^9}, 
   3.9551000643919897`*^9, 3.9551001690963917`*^9, {3.95510022952976*^9, 
   3.955100259791913*^9}, 3.955100389170978*^9, 3.955187037925408*^9, 
   3.9576081289535685`*^9},
 CellLabel->"Out[4]=",ExpressionUUID->"d9d1e747-2ae6-4dad-8c94-1557fb71c559"]
}, Open  ]],

Cell[CellGroupData[{

Cell[BoxData[
 RowBox[{
  RowBox[{"(*", " ", 
   RowBox[{
   "expected", " ", "result", " ", "of", " ", "the", " ", "game", " ", "for", 
    " ", "an", " ", "agent", " ", "of", " ", "reputation", " ", "q1", " ", 
    "with", " ", "the", " ", "one", " ", "with", " ", "reputation", " ", "q2",
     " ", 
    RowBox[{"(", 
     RowBox[{
      RowBox[{"T", "=", "5"}], ",", " ", 
      RowBox[{"R", "=", "3"}], ",", " ", 
      RowBox[{"P", "=", 
       RowBox[{
        RowBox[{"1", " ", "and", " ", "S"}], "=", 
        RowBox[{"0", " ", "assumed"}]}]}]}], ")"}]}], " ", "*)"}], " ", 
  "\[IndentingNewLine]", 
  RowBox[{
   RowBox[{
    RowBox[{
     RowBox[{"Result", "[", 
      RowBox[{"q1_", ",", "q2_"}], "]"}], "=", 
     RowBox[{
      RowBox[{"q1", "*", 
       RowBox[{"(", 
        RowBox[{
         RowBox[{"q2", "*", "3"}], "+", 
         RowBox[{
          RowBox[{"(", 
           RowBox[{"1", "-", "q2"}], ")"}], "*", "0"}]}], ")"}]}], " ", "+", 
      " ", 
      RowBox[{
       RowBox[{"(", 
        RowBox[{"1", "-", "q1"}], ")"}], "*", 
       RowBox[{"(", 
        RowBox[{
         RowBox[{"q2", "*", "5"}], "+", 
         RowBox[{
          RowBox[{"(", 
           RowBox[{"1", "-", "q2"}], ")"}], "*", "1"}]}], ")"}]}]}]}], ";"}], 
   "\[IndentingNewLine]", 
   RowBox[{"(*", "\[IndentingNewLine]", " ", 
    RowBox[{
     RowBox[{
      RowBox[{
      "expected", " ", "number", " ", "of", " ", "games", " ", "in", " ", 
       "one", " ", "cycle", " ", 
       RowBox[{"(", 
        RowBox[{"N", " ", "games"}], ")"}], " ", "of", " ", "the", " ", 
       "agent", " ", "of", " ", "reputation", " ", "q", " ", 
       "\[IndentingNewLine]", 
       RowBox[{"1", "/", "N"}]}], " ", "-", " ", 
      RowBox[{
      "probability", " ", "that", " ", "the", " ", "agent", " ", "will", " ", 
       "be", " ", "chosen", " ", "as", " ", "a", " ", "first", " ", "one"}]}],
      ",", "\[IndentingNewLine]", "  ", 
     RowBox[{
      RowBox[{"n", "/", 
       RowBox[{"(", 
        RowBox[{"N", "-", "1"}], ")"}]}], " ", "-", " ", 
      RowBox[{
      "probability", " ", "that", " ", "the", " ", "agent", " ", "will", " ", 
       "be", " ", "chosen", " ", "as", " ", "a", " ", "second", " ", 
       "one"}]}], ",", "\[IndentingNewLine]", "  ", 
     RowBox[{
      SuperscriptBox[
       RowBox[{"d", "[", "q", "]"}], 
       RowBox[{"n", "-", "1"}]], "  ", "-", " ", 
      RowBox[{
      "probability", " ", "that", " ", "agents", " ", "reputation", " ", "q", 
       " ", "will", " ", "by", " ", "higher", " ", "than", " ", "reputationf",
        " ", "others", " ", "n"}], "-", 
      RowBox[{"1", " ", "agents"}]}]}], " ", "\[IndentingNewLine]", "*)"}], 
   "\[IndentingNewLine]", 
   RowBox[{
    RowBox[{
     RowBox[{"ng1", "[", 
      RowBox[{"q_", ",", "n_"}], "]"}], "=", 
     RowBox[{"Limit", "[", 
      RowBox[{
       RowBox[{"N", "*", 
        RowBox[{"(", 
         RowBox[{"(", 
          RowBox[{"1", "/", "N"}], ")"}], ")"}]}], ",", 
       RowBox[{"N", "\[Rule]", " ", "\[Infinity]"}]}], "]"}]}], ";"}], 
   "\[IndentingNewLine]", 
   RowBox[{
    RowBox[{"ng2", "[", 
     RowBox[{"q_", ",", "n_"}], "]"}], ":=", " ", 
    RowBox[{"Limit", "[", 
     RowBox[{
      RowBox[{"N", "*", 
       RowBox[{"(", 
        RowBox[{
         RowBox[{"(", 
          RowBox[{"N", "-", "1"}], ")"}], "/", "N"}], ")"}], "*", 
       RowBox[{"(", 
        RowBox[{
         RowBox[{"(", 
          RowBox[{"n", "/", 
           RowBox[{"(", 
            RowBox[{"N", "-", "1"}], ")"}]}], ")"}], "*", 
         SuperscriptBox[
          RowBox[{"(", 
           RowBox[{"d", "[", "q", "]"}], ")"}], 
          RowBox[{"n", "-", "1"}]]}], ")"}]}], ",", 
      RowBox[{"N", "\[Rule]", " ", "\[Infinity]"}], ",", " ", 
      RowBox[{"Assumptions", "->", 
       RowBox[{
        RowBox[{"q", "\[Element]", "PositiveReals"}], "&&", " ", 
        RowBox[{"q", "<=", "1"}], "&&", " ", 
        RowBox[{"n", "\[Element]", "PositiveIntegers"}]}]}]}], "]"}]}], 
   "\[IndentingNewLine]", "\[IndentingNewLine]", 
   RowBox[{"(*", " ", 
    RowBox[{
     RowBox[{
     "if", " ", "the", " ", "agent", " ", "will", " ", "be", " ", "the", " ", 
      "first"}], ",", " ", 
     RowBox[{
     "his", " ", "opponent", " ", "will", " ", "have", " ", "reputation", " ",
       "given", " ", "by", " ", "the", " ", "following", " ", 
      "distribution"}]}], " ", "*)"}], "\[IndentingNewLine]", 
   RowBox[{
    RowBox[{
     SubscriptBox["p", "agent"], "[", 
     RowBox[{"q_", ",", "n_"}], "]"}], ":=", 
    RowBox[{"Refine", "[", 
     RowBox[{
      RowBox[{"n", "*", 
       RowBox[{"p", "[", "q", "]"}], "*", 
       SuperscriptBox[
        RowBox[{"(", 
         RowBox[{"d", "[", "q", "]"}], ")"}], 
        RowBox[{"n", "-", "1"}]]}], ",", 
      RowBox[{"Assumptions", "->", 
       RowBox[{
        RowBox[{"q", "\[Element]", "PositiveReals"}], "&&", " ", 
        RowBox[{"q", "<=", "1"}], "&&", " ", 
        RowBox[{"n", "\[Element]", "PositiveIntegers"}]}]}]}], "]"}]}], 
   "\[IndentingNewLine]", "\[IndentingNewLine]", 
   RowBox[{"(*", " ", 
    RowBox[{
    "and", " ", "expected", " ", "income", " ", "from", " ", "this", " ", 
     "game", " ", "is"}], " ", "*)"}], "\[IndentingNewLine]", 
   RowBox[{
    RowBox[{"I1", "[", 
     RowBox[{"q_", ",", "n_"}], "]"}], ":=", 
    RowBox[{"Integrate", "[", 
     RowBox[{
      RowBox[{
       RowBox[{
        SubscriptBox["p", "agent"], "[", 
        RowBox[{"q2", ",", "n"}], "]"}], "*", 
       RowBox[{"Result", "[", 
        RowBox[{"q", ",", "q2"}], "]"}]}], ",", 
      RowBox[{"{", 
       RowBox[{"q2", ",", "0", ",", "1"}], "}"}], ",", 
      RowBox[{"Assumptions", "->", 
       RowBox[{
        RowBox[{
         RowBox[{"{", 
          RowBox[{"q", ",", "q2"}], "}"}], "\[Element]", "PositiveReals"}], "&&", 
        RowBox[{"q", "<=", "1"}], "&&", 
        RowBox[{"n", "\[Element]", "PositiveIntegers"}]}]}]}], "]"}]}], 
   "\[IndentingNewLine]", "\[IndentingNewLine]", 
   RowBox[{"(*", " ", 
    RowBox[{
     RowBox[{
     "if", " ", "the", " ", "agent", " ", "will", " ", "be", " ", "the", " ", 
      "second"}], ",", " ", 
     RowBox[{
     "his", " ", "opponent", " ", "will", " ", "have", " ", "reputation", " ",
       "given", " ", "p", 
      RowBox[{"(", "x", ")"}], " ", "distribution"}]}], "*)"}], 
   "\[IndentingNewLine]", 
   RowBox[{"(*", " ", 
    RowBox[{
    "expected", " ", "income", " ", "trom", " ", "such", " ", "game", " ", 
     RowBox[{"is", ":"}]}], " ", "*)"}], "\[IndentingNewLine]", 
   RowBox[{
    RowBox[{
     RowBox[{"I2", "[", 
      RowBox[{"q_", ",", "n_"}], "]"}], "=", 
     RowBox[{"Integrate", "[", 
      RowBox[{
       RowBox[{
        RowBox[{"Result", "[", 
         RowBox[{"q", ",", "q2"}], "]"}], "*", 
        RowBox[{"p", "[", "q2", "]"}]}], ",", 
       RowBox[{"{", 
        RowBox[{"q2", ",", "0", ",", "1"}], "}"}], ",", 
       RowBox[{"Assumptions", "->", 
        RowBox[{
         RowBox[{
          RowBox[{"{", 
           RowBox[{"q", ",", "q2"}], "}"}], "\[Element]", "PositiveReals"}], "&&", 
         RowBox[{"q", "<=", "1"}], "&&", 
         RowBox[{"n", "\[Element]", "PositiveIntegers"}]}]}]}], "]"}]}], 
    ";"}], "\[IndentingNewLine]", "\[IndentingNewLine]", 
   RowBox[{"(*", " ", 
    RowBox[{
    "the", " ", "total", " ", "expected", " ", "income", " ", "from", " ", 
     "a", " ", "single", " ", "game"}], " ", "*)"}], "\[IndentingNewLine]", 
   RowBox[{
    RowBox[{"Income", "[", 
     RowBox[{"q_", ",", "n_"}], "]"}], "=", 
    RowBox[{
     RowBox[{
      RowBox[{"ng1", "[", 
       RowBox[{"q", ",", "n"}], "]"}], "*", 
      RowBox[{"I1", "[", 
       RowBox[{"q", ",", "n"}], "]"}]}], " ", "+", " ", 
     RowBox[{
      RowBox[{"ng2", "[", 
       RowBox[{"q", ",", "n"}], "]"}], "*", 
      RowBox[{"I2", "[", 
       RowBox[{"q", ",", "n"}], "]"}]}]}]}]}]}]], "Input",
 CellChangeTimes->{{3.63436493172945*^9, 3.634365163008604*^9}, {
   3.6343651992238703`*^9, 3.634365263497447*^9}, {3.634365324037294*^9, 
   3.6343653921464443`*^9}, {3.634366764341757*^9, 3.6343668252511*^9}, {
   3.634366877453043*^9, 3.6343669677379436`*^9}, {3.634367017027894*^9, 
   3.6343670507889223`*^9}, {3.634367086375063*^9, 3.6343671675130453`*^9}, {
   3.634367461666647*^9, 3.634367508401217*^9}, {3.6343680735455723`*^9, 
   3.634368609831847*^9}, {3.6343686729355097`*^9, 3.6343690388025293`*^9}, {
   3.634369075240279*^9, 3.634369082868236*^9}, {3.6343691185893917`*^9, 
   3.634369175146398*^9}, {3.634369432919697*^9, 3.634369475767686*^9}, {
   3.6346142183569117`*^9, 3.634614267832539*^9}, {3.634615001315503*^9, 
   3.6346152070642138`*^9}, {3.634615244595112*^9, 3.634615258894017*^9}, {
   3.634615294839818*^9, 3.6346154248830013`*^9}, {3.634616519247772*^9, 
   3.63461656320477*^9}, {3.634638001391238*^9, 3.634638095997326*^9}, {
   3.6346381902418213`*^9, 3.634638190894135*^9}, {3.6346382708963327`*^9, 
   3.6346383081468973`*^9}, {3.635146733447566*^9, 3.635147024732604*^9}, {
   3.6351470882526217`*^9, 3.635147093270447*^9}, {3.6351471454392443`*^9, 
   3.6351471621805573`*^9}, {3.635147210366324*^9, 3.6351472363202667`*^9}, {
   3.635147371506619*^9, 3.635147416012005*^9}, {3.635147561762364*^9, 
   3.635147591012903*^9}, {3.63514765641181*^9, 3.63514766923696*^9}, {
   3.6351521057595987`*^9, 3.63515216790781*^9}, {3.635152322678566*^9, 
   3.635152345179616*^9}, {3.6351534454752693`*^9, 3.635153522811418*^9}, 
   3.635153897304118*^9, {3.6351546212123137`*^9, 3.635154666123664*^9}, {
   3.63515476751289*^9, 3.635154768243865*^9}, {3.6352318046908693`*^9, 
   3.6352318564689283`*^9}, {3.63523191556048*^9, 3.635231985911038*^9}, {
   3.635232057964528*^9, 3.635232058563055*^9}, {3.63523230766182*^9, 
   3.635232308722728*^9}, {3.954907920355295*^9, 3.954907953779965*^9}, {
   3.9549080433648653`*^9, 3.954908045316043*^9}, 3.954916783713901*^9, {
   3.9549172444165897`*^9, 3.954917244686792*^9}, {3.954979766343309*^9, 
   3.9549798218951273`*^9}, {3.95498103829692*^9, 3.954981043351832*^9}, {
   3.9549821968549147`*^9, 3.9549822269023647`*^9}, {3.954994963405676*^9, 
   3.954995007675886*^9}, {3.955077786983054*^9, 3.955077798328745*^9}, 
   3.9550781182685003`*^9, {3.95507820904784*^9, 3.9550782642824183`*^9}, {
   3.955097254009997*^9, 3.955097255514398*^9}, {3.955097365113278*^9, 
   3.9550973709295187`*^9}, {3.955097735985516*^9, 3.955097736769895*^9}, {
   3.955097810548327*^9, 3.955097843744336*^9}, {3.955098641524662*^9, 
   3.9550992514390097`*^9}, 3.9550993052196074`*^9, {3.9550993495940638`*^9, 
   3.955099379282064*^9}, 3.955100070269329*^9},
 CellLabel->"In[5]:=",ExpressionUUID->"2d0a14c9-ea94-40a0-82cf-940d0997b819"],

Cell[BoxData[
 RowBox[{
  RowBox[{
   RowBox[{"-", 
    FractionBox["3", "2"]}], " ", "n", " ", 
   RowBox[{"(", 
    RowBox[{
     RowBox[{"-", "2"}], "+", "q"}], ")"}], " ", 
   SuperscriptBox[
    RowBox[{"(", 
     RowBox[{
      RowBox[{"3", " ", "q"}], "-", 
      RowBox[{"6", " ", 
       SuperscriptBox["q", "2"]}], "+", 
      RowBox[{"4", " ", 
       SuperscriptBox["q", "3"]}]}], ")"}], 
    RowBox[{
     RowBox[{"-", "1"}], "+", "n"}]]}], "+", 
  RowBox[{
   SuperscriptBox["3", 
    RowBox[{
     RowBox[{"-", "1"}], "+", "n"}]], " ", 
   RowBox[{"(", 
    RowBox[{
     RowBox[{
      RowBox[{"-", "3"}], " ", 
      RowBox[{"(", 
       RowBox[{
        RowBox[{"-", "1"}], "+", "q"}], ")"}], " ", 
      RowBox[{"AppellF1", "[", 
       RowBox[{"n", ",", 
        RowBox[{"-", "n"}], ",", 
        RowBox[{"-", "n"}], ",", 
        RowBox[{"1", "+", "n"}], ",", 
        RowBox[{"1", "+", 
         FractionBox["\[ImaginaryI]", 
          SqrtBox["3"]]}], ",", 
        RowBox[{"1", "-", 
         FractionBox["\[ImaginaryI]", 
          SqrtBox["3"]]}]}], "]"}]}], "+", 
     RowBox[{
      FractionBox["1", 
       RowBox[{"1", "+", "n"}]], 
      RowBox[{"3", " ", "n", " ", 
       RowBox[{"(", 
        RowBox[{
         RowBox[{"2", " ", 
          RowBox[{"(", 
           RowBox[{
            RowBox[{"-", "5"}], "+", 
            RowBox[{"2", " ", "q"}]}], ")"}], " ", 
          RowBox[{"AppellF1", "[", 
           RowBox[{
            RowBox[{"1", "+", "n"}], ",", 
            RowBox[{"1", "-", "n"}], ",", 
            RowBox[{"1", "-", "n"}], ",", 
            RowBox[{"2", "+", "n"}], ",", 
            RowBox[{"1", "+", 
             FractionBox["\[ImaginaryI]", 
              SqrtBox["3"]]}], ",", 
            RowBox[{"1", "-", 
             FractionBox["\[ImaginaryI]", 
              SqrtBox["3"]]}]}], "]"}]}], "-", 
         RowBox[{"3", " ", 
          RowBox[{"(", 
           RowBox[{
            RowBox[{"-", "4"}], "+", "q"}], ")"}], " ", 
          RowBox[{"AppellF1", "[", 
           RowBox[{
            RowBox[{"1", "+", "n"}], ",", 
            RowBox[{"-", "n"}], ",", 
            RowBox[{"-", "n"}], ",", 
            RowBox[{"2", "+", "n"}], ",", 
            RowBox[{"1", "+", 
             FractionBox["\[ImaginaryI]", 
              SqrtBox["3"]]}], ",", 
            RowBox[{"1", "-", 
             FractionBox["\[ImaginaryI]", 
              SqrtBox["3"]]}]}], "]"}]}]}], ")"}]}]}], "+", 
     FractionBox[
      RowBox[{"2", " ", "n", " ", 
       RowBox[{"(", 
        RowBox[{"16", "-", 
         RowBox[{"7", " ", "q"}]}], ")"}], " ", 
       RowBox[{"AppellF1", "[", 
        RowBox[{
         RowBox[{"2", "+", "n"}], ",", 
         RowBox[{"1", "-", "n"}], ",", 
         RowBox[{"1", "-", "n"}], ",", 
         RowBox[{"3", "+", "n"}], ",", 
         RowBox[{"1", "+", 
          FractionBox["\[ImaginaryI]", 
           SqrtBox["3"]]}], ",", 
         RowBox[{"1", "-", 
          FractionBox["\[ImaginaryI]", 
           SqrtBox["3"]]}]}], "]"}]}], 
      RowBox[{"2", "+", "n"}]]}], ")"}]}]}]], "Output",
 CellChangeTimes->{3.9551000766183043`*^9, 3.955100175610962*^9, 
  3.9551002773837023`*^9, 3.955100396575717*^9, 3.955187045392723*^9, 
  3.957608140114932*^9},
 CellLabel->"Out[11]=",ExpressionUUID->"bd323d70-fc10-4074-83ad-a066ce1ff70c"]
}, Open  ]],

Cell[CellGroupData[{

Cell[BoxData[{
 RowBox[{"Income", "[", 
  RowBox[{"q", ",", "1"}], "]"}], "\[IndentingNewLine]", 
 RowBox[{"Maximize", "[", 
  RowBox[{
   RowBox[{"{", 
    RowBox[{
     RowBox[{"Income", "[", 
      RowBox[{"q", ",", "1"}], "]"}], ",", 
     RowBox[{
      RowBox[{"q", ">=", "0"}], "&&", 
      RowBox[{"q", "<=", "1"}]}]}], "}"}], ",", "q"}], 
  "]"}], "\[IndentingNewLine]", 
 RowBox[{"Minimize", "[", 
  RowBox[{
   RowBox[{"{", 
    RowBox[{
     RowBox[{"Income", "[", 
      RowBox[{"q", ",", "1"}], "]"}], ",", 
     RowBox[{
      RowBox[{"q", ">=", "0"}], "&&", 
      RowBox[{"q", "<=", "1"}]}]}], "}"}], ",", "q"}], "]"}]}], "Input",
 CellChangeTimes->{{3.954915879228026*^9, 3.954915880028166*^9}, {
  3.954999458028681*^9, 3.9549994600579967`*^9}, {3.954999515967877*^9, 
  3.954999557482354*^9}, {3.954999590573738*^9, 3.954999590923442*^9}, {
  3.955077905497795*^9, 3.9550779376597433`*^9}, {3.955078676442503*^9, 
  3.955078677492811*^9}, {3.955096843802082*^9, 3.955096851615756*^9}, {
  3.955096907962562*^9, 3.95509690911309*^9}, {3.955097515169175*^9, 
  3.955097534743861*^9}},
 CellLabel->"In[12]:=",ExpressionUUID->"176b1a6a-66b0-4861-a7fb-44d42155bc45"],

Cell[BoxData[
 RowBox[{
  RowBox[{
   FractionBox["2", "3"], " ", 
   RowBox[{"(", 
    RowBox[{"16", "-", 
     RowBox[{"7", " ", "q"}]}], ")"}]}], "-", 
  RowBox[{
   FractionBox["3", "2"], " ", 
   RowBox[{"(", 
    RowBox[{
     RowBox[{"-", "2"}], "+", "q"}], ")"}]}], "-", 
  RowBox[{
   FractionBox["4", "3"], " ", 
   RowBox[{"(", 
    RowBox[{
     RowBox[{"-", "1"}], "+", "q"}], ")"}]}], "+", 
  RowBox[{
   FractionBox["3", "2"], " ", 
   RowBox[{"(", 
    RowBox[{"4", "-", "q", "+", 
     RowBox[{"2", " ", 
      RowBox[{"(", 
       RowBox[{
        RowBox[{"-", "5"}], "+", 
        RowBox[{"2", " ", "q"}]}], ")"}]}]}], ")"}]}]}]], "Output",
 CellChangeTimes->{
  3.9549160905595417`*^9, 3.9549163853528347`*^9, 3.954999398144272*^9, 
   3.9549994610360193`*^9, {3.9549995320354843`*^9, 3.954999559049983*^9}, 
   3.954999591730476*^9, 3.95507788772971*^9, 3.9550779181982927`*^9, 
   3.9550779487163897`*^9, 3.9550786652200403`*^9, 3.9550787376141367`*^9, 
   3.955096852453624*^9, 3.955096909890667*^9, 3.955097191007223*^9, {
   3.955097516328574*^9, 3.9550975354670467`*^9}, 3.955098025743051*^9, 
   3.95509931157465*^9, 3.955099388873234*^9, 3.955099441330089*^9, 
   3.9550994974956713`*^9, 3.955099891946952*^9, 3.955100106764892*^9, 
   3.95510017578717*^9, 3.9551002830538483`*^9, 3.955100396743842*^9, 
   3.9551870455332193`*^9, 3.9576081405783944`*^9},
 CellLabel->"Out[12]=",ExpressionUUID->"b215247b-ef08-4cb4-9f60-c06da8d39a92"],

Cell[BoxData[
 RowBox[{"{", 
  RowBox[{"6", ",", 
   RowBox[{"{", 
    RowBox[{"q", "\[Rule]", "0"}], "}"}]}], "}"}]], "Output",
 CellChangeTimes->{
  3.9549160905595417`*^9, 3.9549163853528347`*^9, 3.954999398144272*^9, 
   3.9549994610360193`*^9, {3.9549995320354843`*^9, 3.954999559049983*^9}, 
   3.954999591730476*^9, 3.95507788772971*^9, 3.9550779181982927`*^9, 
   3.9550779487163897`*^9, 3.9550786652200403`*^9, 3.9550787376141367`*^9, 
   3.955096852453624*^9, 3.955096909890667*^9, 3.955097191007223*^9, {
   3.955097516328574*^9, 3.9550975354670467`*^9}, 3.955098025743051*^9, 
   3.95509931157465*^9, 3.955099388873234*^9, 3.955099441330089*^9, 
   3.9550994974956713`*^9, 3.955099891946952*^9, 3.955100106764892*^9, 
   3.95510017578717*^9, 3.9551002830538483`*^9, 3.955100396743842*^9, 
   3.9551870455332193`*^9, 3.957608140626057*^9},
 CellLabel->"Out[13]=",ExpressionUUID->"288190a6-9d1c-4105-84a8-9e0f03db23fa"],

Cell[BoxData[
 RowBox[{"{", 
  RowBox[{"3", ",", 
   RowBox[{"{", 
    RowBox[{"q", "\[Rule]", "1"}], "}"}]}], "}"}]], "Output",
 CellChangeTimes->{
  3.9549160905595417`*^9, 3.9549163853528347`*^9, 3.954999398144272*^9, 
   3.9549994610360193`*^9, {3.9549995320354843`*^9, 3.954999559049983*^9}, 
   3.954999591730476*^9, 3.95507788772971*^9, 3.9550779181982927`*^9, 
   3.9550779487163897`*^9, 3.9550786652200403`*^9, 3.9550787376141367`*^9, 
   3.955096852453624*^9, 3.955096909890667*^9, 3.955097191007223*^9, {
   3.955097516328574*^9, 3.9550975354670467`*^9}, 3.955098025743051*^9, 
   3.95509931157465*^9, 3.955099388873234*^9, 3.955099441330089*^9, 
   3.9550994974956713`*^9, 3.955099891946952*^9, 3.955100106764892*^9, 
   3.95510017578717*^9, 3.9551002830538483`*^9, 3.955100396743842*^9, 
   3.9551870455332193`*^9, 3.9576081406337376`*^9},
 CellLabel->"Out[14]=",ExpressionUUID->"1359828d-1894-4d1b-a3be-ee329a79747c"]
}, Open  ]],

Cell[CellGroupData[{

Cell[BoxData[{
 RowBox[{"Income", "[", 
  RowBox[{"q", ",", "2"}], "]"}], "\[IndentingNewLine]", 
 RowBox[{"Maximize", "[", 
  RowBox[{
   RowBox[{"{", 
    RowBox[{
     RowBox[{"Income", "[", 
      RowBox[{"q", ",", "2"}], "]"}], ",", 
     RowBox[{
      RowBox[{"q", ">=", "0"}], "&&", 
      RowBox[{"q", "<=", "1"}]}]}], "}"}], ",", "q"}], 
  "]"}], "\[IndentingNewLine]", 
 RowBox[{"Minimize", "[", 
  RowBox[{
   RowBox[{"{", 
    RowBox[{
     RowBox[{"Income", "[", 
      RowBox[{"q", ",", "2"}], "]"}], ",", 
     RowBox[{
      RowBox[{"q", ">=", "0"}], "&&", 
      RowBox[{"q", "<=", "1"}]}]}], "}"}], ",", "q"}], "]"}]}], "Input",
 CellChangeTimes->{{3.954908899970296*^9, 3.954908944882409*^9}, {
   3.954909383090151*^9, 3.9549094121620407`*^9}, {3.9549094809961147`*^9, 
   3.954909495531061*^9}, {3.9549095553965893`*^9, 3.954909598801453*^9}, 
   3.9549160984143763`*^9, {3.955078691763487*^9, 3.955078717109765*^9}, {
   3.955097547640235*^9, 3.955097589517852*^9}},
 CellLabel->"In[15]:=",ExpressionUUID->"abccabdb-daad-4195-b0cb-e5a100e6567f"],

Cell[BoxData[
 RowBox[{
  RowBox[{
   RowBox[{"-", "3"}], " ", 
   RowBox[{"(", 
    RowBox[{
     RowBox[{"-", "2"}], "+", "q"}], ")"}], " ", 
   RowBox[{"(", 
    RowBox[{
     RowBox[{"3", " ", "q"}], "-", 
     RowBox[{"6", " ", 
      SuperscriptBox["q", "2"]}], "+", 
     RowBox[{"4", " ", 
      SuperscriptBox["q", "3"]}]}], ")"}]}], "+", 
  RowBox[{"3", " ", 
   RowBox[{"(", 
    RowBox[{
     RowBox[{
      FractionBox["13", "45"], " ", 
      RowBox[{"(", 
       RowBox[{"16", "-", 
        RowBox[{"7", " ", "q"}]}], ")"}]}], "-", 
     RowBox[{
      FractionBox["17", "45"], " ", 
      RowBox[{"(", 
       RowBox[{
        RowBox[{"-", "1"}], "+", "q"}], ")"}]}], "+", 
     RowBox[{"2", " ", 
      RowBox[{"(", 
       RowBox[{
        RowBox[{
         RowBox[{"-", 
          FractionBox["2", "7"]}], " ", 
         RowBox[{"(", 
          RowBox[{
           RowBox[{"-", "4"}], "+", "q"}], ")"}]}], "+", 
        RowBox[{
         FractionBox["3", "5"], " ", 
         RowBox[{"(", 
          RowBox[{
           RowBox[{"-", "5"}], "+", 
           RowBox[{"2", " ", "q"}]}], ")"}]}]}], ")"}]}]}], 
    ")"}]}]}]], "Output",
 CellChangeTimes->{
  3.954908909204145*^9, 3.954908946294814*^9, 3.954909373067739*^9, 
   3.9549094166991796`*^9, 3.954909496413085*^9, {3.954909556951494*^9, 
   3.954909599609481*^9}, 3.9549160992517433`*^9, 3.954916387477717*^9, 
   3.9550787489445353`*^9, {3.9550975765011053`*^9, 3.955097590626691*^9}, 
   3.955098027407165*^9, 3.9550994444640217`*^9, 3.9550994993292933`*^9, 
   3.955099895462102*^9, 3.955100111230702*^9, 3.95510017588065*^9, 
   3.955100286625225*^9, 3.9551003970267897`*^9, 3.955187045738805*^9, 
   3.957608141013586*^9},
 CellLabel->"Out[15]=",ExpressionUUID->"a78a88ef-54ec-4baf-a043-9fd096605f70"],

Cell[BoxData[
 RowBox[{"{", 
  RowBox[{
   RowBox[{
    RowBox[{"-", 
     FractionBox["3", "7"]}], " ", 
    RowBox[{"(", 
     RowBox[{
      RowBox[{"-", "9"}], "-", 
      RowBox[{"38", " ", 
       InterpretationBox[
        TemplateBox[{"Root",TemplateBox[{"\"0.277\"", 
            DynamicBox[
             FEPrivate`FrontEndResource[
             "FEExpressions", "NumericalApproximationElider"]]}, 
           "RowDefault"],TagBox[
           RowBox[{"Root", "[", 
             RowBox[{
               RowBox[{
                 RowBox[{
                   RowBox[{"-", "19"}], "+", 
                   RowBox[{"105", " ", "#1"}], "-", 
                   RowBox[{"147", " ", 
                    SuperscriptBox["#1", "2"]}], "+", 
                   RowBox[{"56", " ", 
                    SuperscriptBox["#1", "3"]}]}], "&"}], ",", "1"}], "]"}], 
           Short[#, 7]& ],0.2771081937035258},
         "NumericalApproximation"],
        Root[-19 + 105 # - 147 #^2 + 56 #^3& , 1, 0]]}], "+", 
      RowBox[{"105", " ", 
       SuperscriptBox[
        InterpretationBox[
         TemplateBox[{"Root",TemplateBox[{"\"0.277\"", 
             DynamicBox[
              FEPrivate`FrontEndResource[
              "FEExpressions", "NumericalApproximationElider"]]}, 
            "RowDefault"],TagBox[
            RowBox[{"Root", "[", 
              RowBox[{
                RowBox[{
                  RowBox[{
                    RowBox[{"-", "19"}], "+", 
                    RowBox[{"105", " ", "#1"}], "-", 
                    RowBox[{"147", " ", 
                    SuperscriptBox["#1", "2"]}], "+", 
                    RowBox[{"56", " ", 
                    SuperscriptBox["#1", "3"]}]}], "&"}], ",", "1"}], "]"}], 
            Short[#, 7]& ],0.2771081937035258},
          "NumericalApproximation"],
         Root[-19 + 105 # - 147 #^2 + 56 #^3& , 1, 0]], "2"]}], "-", 
      RowBox[{"98", " ", 
       SuperscriptBox[
        InterpretationBox[
         TemplateBox[{"Root",TemplateBox[{"\"0.277\"", 
             DynamicBox[
              FEPrivate`FrontEndResource[
              "FEExpressions", "NumericalApproximationElider"]]}, 
            "RowDefault"],TagBox[
            RowBox[{"Root", "[", 
              RowBox[{
                RowBox[{
                  RowBox[{
                    RowBox[{"-", "19"}], "+", 
                    RowBox[{"105", " ", "#1"}], "-", 
                    RowBox[{"147", " ", 
                    SuperscriptBox["#1", "2"]}], "+", 
                    RowBox[{"56", " ", 
                    SuperscriptBox["#1", "3"]}]}], "&"}], ",", "1"}], "]"}], 
            Short[#, 7]& ],0.2771081937035258},
          "NumericalApproximation"],
         Root[-19 + 105 # - 147 #^2 + 56 #^3& , 1, 0]], "3"]}], "+", 
      RowBox[{"28", " ", 
       SuperscriptBox[
        InterpretationBox[
         TemplateBox[{"Root",TemplateBox[{"\"0.277\"", 
             DynamicBox[
              FEPrivate`FrontEndResource[
              "FEExpressions", "NumericalApproximationElider"]]}, 
            "RowDefault"],TagBox[
            RowBox[{"Root", "[", 
              RowBox[{
                RowBox[{
                  RowBox[{
                    RowBox[{"-", "19"}], "+", 
                    RowBox[{"105", " ", "#1"}], "-", 
                    RowBox[{"147", " ", 
                    SuperscriptBox["#1", "2"]}], "+", 
                    RowBox[{"56", " ", 
                    SuperscriptBox["#1", "3"]}]}], "&"}], ",", "1"}], "]"}], 
            Short[#, 7]& ],0.2771081937035258},
          "NumericalApproximation"],
         Root[-19 + 105 # - 147 #^2 + 56 #^3& , 1, 0]], "4"]}]}], ")"}]}], 
   ",", 
   RowBox[{"{", 
    RowBox[{"q", "\[Rule]", 
     InterpretationBox[
      TemplateBox[{"Root",TemplateBox[{"\"0.277\"", 
          DynamicBox[
           FEPrivate`FrontEndResource[
           "FEExpressions", "NumericalApproximationElider"]]}, "RowDefault"],
        TagBox[
         RowBox[{"Root", "[", 
           RowBox[{
             RowBox[{
               RowBox[{
                 RowBox[{"-", "19"}], "+", 
                 RowBox[{"105", " ", "#1"}], "-", 
                 RowBox[{"147", " ", 
                   SuperscriptBox["#1", "2"]}], "+", 
                 RowBox[{"56", " ", 
                   SuperscriptBox["#1", "3"]}]}], "&"}], ",", "1"}], "]"}], 
         Short[#, 7]& ],0.2771081937035258},
       "NumericalApproximation"],
      Root[-19 + 105 # - 147 #^2 + 56 #^3& , 1, 0]]}], "}"}]}], 
  "}"}]], "Output",
 CellChangeTimes->{
  3.954908909204145*^9, 3.954908946294814*^9, 3.954909373067739*^9, 
   3.9549094166991796`*^9, 3.954909496413085*^9, {3.954909556951494*^9, 
   3.954909599609481*^9}, 3.9549160992517433`*^9, 3.954916387477717*^9, 
   3.9550787489445353`*^9, {3.9550975765011053`*^9, 3.955097590626691*^9}, 
   3.955098027407165*^9, 3.9550994444640217`*^9, 3.9550994993292933`*^9, 
   3.955099895462102*^9, 3.955100111230702*^9, 3.95510017588065*^9, 
   3.955100286625225*^9, 3.9551003970267897`*^9, 3.955187045738805*^9, 
   3.957608141103408*^9},
 CellLabel->"Out[16]=",ExpressionUUID->"d4c2a65e-d555-4e48-a1b1-e4daa8696633"],

Cell[BoxData[
 RowBox[{"{", 
  RowBox[{
   FractionBox["27", "7"], ",", 
   RowBox[{"{", 
    RowBox[{"q", "\[Rule]", "0"}], "}"}]}], "}"}]], "Output",
 CellChangeTimes->{
  3.954908909204145*^9, 3.954908946294814*^9, 3.954909373067739*^9, 
   3.9549094166991796`*^9, 3.954909496413085*^9, {3.954909556951494*^9, 
   3.954909599609481*^9}, 3.9549160992517433`*^9, 3.954916387477717*^9, 
   3.9550787489445353`*^9, {3.9550975765011053`*^9, 3.955097590626691*^9}, 
   3.955098027407165*^9, 3.9550994444640217`*^9, 3.9550994993292933`*^9, 
   3.955099895462102*^9, 3.955100111230702*^9, 3.95510017588065*^9, 
   3.955100286625225*^9, 3.9551003970267897`*^9, 3.955187045738805*^9, 
   3.957608141163904*^9},
 CellLabel->"Out[17]=",ExpressionUUID->"65dd705c-bb57-40c9-b03c-8114b6d54d5e"]
}, Open  ]],

Cell[CellGroupData[{

Cell[BoxData[{
 RowBox[{"Income", "[", 
  RowBox[{"q", ",", "3"}], "]"}], "\[IndentingNewLine]", 
 RowBox[{"Maximize", "[", 
  RowBox[{
   RowBox[{"{", 
    RowBox[{
     RowBox[{"Income", "[", 
      RowBox[{"q", ",", "3"}], "]"}], ",", 
     RowBox[{
      RowBox[{"q", ">=", "0"}], "&&", 
      RowBox[{"q", "<=", "1"}]}]}], "}"}], ",", "q"}], 
  "]"}], "\[IndentingNewLine]", 
 RowBox[{"Minimize", "[", 
  RowBox[{
   RowBox[{"{", 
    RowBox[{
     RowBox[{"Income", "[", 
      RowBox[{"q", ",", "3"}], "]"}], ",", 
     RowBox[{
      RowBox[{"q", ">=", "0"}], "&&", 
      RowBox[{"q", "<=", "1"}]}]}], "}"}], ",", "q"}], "]"}]}], "Input",
 CellChangeTimes->{{3.954909797825863*^9, 3.954909798401889*^9}, {
  3.9550787463186073`*^9, 3.955078763404797*^9}, {3.9550976068640003`*^9, 
  3.9550976289760323`*^9}, {3.9550979344951572`*^9, 3.955097937411886*^9}},
 CellLabel->"In[18]:=",ExpressionUUID->"c6277eaa-d78b-4ea8-bb05-4cfb9c653f31"],

Cell[BoxData[
 RowBox[{
  RowBox[{
   RowBox[{"-", 
    FractionBox["9", "2"]}], " ", 
   RowBox[{"(", 
    RowBox[{
     RowBox[{"-", "2"}], "+", "q"}], ")"}], " ", 
   SuperscriptBox[
    RowBox[{"(", 
     RowBox[{
      RowBox[{"3", " ", "q"}], "-", 
      RowBox[{"6", " ", 
       SuperscriptBox["q", "2"]}], "+", 
      RowBox[{"4", " ", 
       SuperscriptBox["q", "3"]}]}], ")"}], "2"]}], "+", 
  RowBox[{"9", " ", 
   RowBox[{"(", 
    RowBox[{
     RowBox[{
      FractionBox["94", "945"], " ", 
      RowBox[{"(", 
       RowBox[{"16", "-", 
        RowBox[{"7", " ", "q"}]}], ")"}]}], "-", 
     FractionBox[
      RowBox[{"187", " ", 
       RowBox[{"(", 
        RowBox[{
         RowBox[{"-", "1"}], "+", "q"}], ")"}]}], "1890"], "+", 
     RowBox[{
      FractionBox["9", "4"], " ", 
      RowBox[{"(", 
       RowBox[{
        RowBox[{
         RowBox[{"-", 
          FractionBox["5", "63"]}], " ", 
         RowBox[{"(", 
          RowBox[{
           RowBox[{"-", "4"}], "+", "q"}], ")"}]}], "+", 
        RowBox[{
         FractionBox["6", "35"], " ", 
         RowBox[{"(", 
          RowBox[{
           RowBox[{"-", "5"}], "+", 
           RowBox[{"2", " ", "q"}]}], ")"}]}]}], ")"}]}]}], 
    ")"}]}]}]], "Output",
 CellChangeTimes->{3.95490979912116*^9, 3.954915889719145*^9, 
  3.954916104012747*^9, 3.954916388947609*^9, 3.9550787647473392`*^9, 
  3.955097629785179*^9, 3.955098029128636*^9, 3.955099447416912*^9, 
  3.955099500665122*^9, 3.955099897139731*^9, 3.9551001124879313`*^9, 
  3.95510017640731*^9, 3.95510029060436*^9, 3.9551003975744133`*^9, 
  3.955187046276484*^9, 3.9576081421284723`*^9},
 CellLabel->"Out[18]=",ExpressionUUID->"ddd7e745-560d-4dcc-a1b1-dd43f5a067a1"],

Cell[BoxData[
 RowBox[{"{", 
  RowBox[{
   FractionBox["195", "28"], ",", 
   RowBox[{"{", 
    RowBox[{"q", "\[Rule]", "1"}], "}"}]}], "}"}]], "Output",
 CellChangeTimes->{3.95490979912116*^9, 3.954915889719145*^9, 
  3.954916104012747*^9, 3.954916388947609*^9, 3.9550787647473392`*^9, 
  3.955097629785179*^9, 3.955098029128636*^9, 3.955099447416912*^9, 
  3.955099500665122*^9, 3.955099897139731*^9, 3.9551001124879313`*^9, 
  3.95510017640731*^9, 3.95510029060436*^9, 3.9551003975744133`*^9, 
  3.955187046276484*^9, 3.9576081422032523`*^9},
 CellLabel->"Out[19]=",ExpressionUUID->"dd6569b2-4bb5-4133-a00a-b24a1924819f"],

Cell[BoxData[
 RowBox[{"{", 
  RowBox[{
   RowBox[{
    RowBox[{"-", 
     FractionBox["3", "28"]}], " ", 
    RowBox[{"(", 
     RowBox[{
      RowBox[{"-", "40"}], "+", 
      RowBox[{"17", " ", 
       InterpretationBox[
        TemplateBox[{"Root",TemplateBox[{"\"0.0122\"", 
            DynamicBox[
             FEPrivate`FrontEndResource[
             "FEExpressions", "NumericalApproximationElider"]]}, 
           "RowDefault"],TagBox[
           RowBox[{"Root", "[", 
             RowBox[{
               RowBox[{
                 RowBox[{"17", "-", 
                   RowBox[{"1512", " ", "#1"}], "+", 
                   RowBox[{"10206", " ", 
                    SuperscriptBox["#1", "2"]}], "-", 
                   RowBox[{"26208", " ", 
                    SuperscriptBox["#1", "3"]}], "+", 
                   RowBox[{"32760", " ", 
                    SuperscriptBox["#1", "4"]}], "-", 
                   RowBox[{"20160", " ", 
                    SuperscriptBox["#1", "5"]}], "+", 
                   RowBox[{"4704", " ", 
                    SuperscriptBox["#1", "6"]}]}], "&"}], ",", "1"}], "]"}], 
           Short[#, 7]& ],0.012220240576574951`},
         "NumericalApproximation"],
        Root[
        17 - 1512 # + 10206 #^2 - 26208 #^3 + 32760 #^4 - 20160 #^5 + 
         4704 #^6& , 1, 0]]}], "-", 
      RowBox[{"756", " ", 
       SuperscriptBox[
        InterpretationBox[
         TemplateBox[{"Root",TemplateBox[{"\"0.0122\"", 
             DynamicBox[
              FEPrivate`FrontEndResource[
              "FEExpressions", "NumericalApproximationElider"]]}, 
            "RowDefault"],TagBox[
            RowBox[{"Root", "[", 
              RowBox[{
                RowBox[{
                  RowBox[{"17", "-", 
                    RowBox[{"1512", " ", "#1"}], "+", 
                    RowBox[{"10206", " ", 
                    SuperscriptBox["#1", "2"]}], "-", 
                    RowBox[{"26208", " ", 
                    SuperscriptBox["#1", "3"]}], "+", 
                    RowBox[{"32760", " ", 
                    SuperscriptBox["#1", "4"]}], "-", 
                    RowBox[{"20160", " ", 
                    SuperscriptBox["#1", "5"]}], "+", 
                    RowBox[{"4704", " ", 
                    SuperscriptBox["#1", "6"]}]}], "&"}], ",", "1"}], "]"}], 
            Short[#, 7]& ],0.012220240576574951`},
          "NumericalApproximation"],
         Root[
         17 - 1512 # + 10206 #^2 - 26208 #^3 + 32760 #^4 - 20160 #^5 + 
          4704 #^6& , 1, 0]], "2"]}], "+", 
      RowBox[{"3402", " ", 
       SuperscriptBox[
        InterpretationBox[
         TemplateBox[{"Root",TemplateBox[{"\"0.0122\"", 
             DynamicBox[
              FEPrivate`FrontEndResource[
              "FEExpressions", "NumericalApproximationElider"]]}, 
            "RowDefault"],TagBox[
            RowBox[{"Root", "[", 
              RowBox[{
                RowBox[{
                  RowBox[{"17", "-", 
                    RowBox[{"1512", " ", "#1"}], "+", 
                    RowBox[{"10206", " ", 
                    SuperscriptBox["#1", "2"]}], "-", 
                    RowBox[{"26208", " ", 
                    SuperscriptBox["#1", "3"]}], "+", 
                    RowBox[{"32760", " ", 
                    SuperscriptBox["#1", "4"]}], "-", 
                    RowBox[{"20160", " ", 
                    SuperscriptBox["#1", "5"]}], "+", 
                    RowBox[{"4704", " ", 
                    SuperscriptBox["#1", "6"]}]}], "&"}], ",", "1"}], "]"}], 
            Short[#, 7]& ],0.012220240576574951`},
          "NumericalApproximation"],
         Root[
         17 - 1512 # + 10206 #^2 - 26208 #^3 + 32760 #^4 - 20160 #^5 + 
          4704 #^6& , 1, 0]], "3"]}], "-", 
      RowBox[{"6552", " ", 
       SuperscriptBox[
        InterpretationBox[
         TemplateBox[{"Root",TemplateBox[{"\"0.0122\"", 
             DynamicBox[
              FEPrivate`FrontEndResource[
              "FEExpressions", "NumericalApproximationElider"]]}, 
            "RowDefault"],TagBox[
            RowBox[{"Root", "[", 
              RowBox[{
                RowBox[{
                  RowBox[{"17", "-", 
                    RowBox[{"1512", " ", "#1"}], "+", 
                    RowBox[{"10206", " ", 
                    SuperscriptBox["#1", "2"]}], "-", 
                    RowBox[{"26208", " ", 
                    SuperscriptBox["#1", "3"]}], "+", 
                    RowBox[{"32760", " ", 
                    SuperscriptBox["#1", "4"]}], "-", 
                    RowBox[{"20160", " ", 
                    SuperscriptBox["#1", "5"]}], "+", 
                    RowBox[{"4704", " ", 
                    SuperscriptBox["#1", "6"]}]}], "&"}], ",", "1"}], "]"}], 
            Short[#, 7]& ],0.012220240576574951`},
          "NumericalApproximation"],
         Root[
         17 - 1512 # + 10206 #^2 - 26208 #^3 + 32760 #^4 - 20160 #^5 + 
          4704 #^6& , 1, 0]], "4"]}], "+", 
      RowBox[{"6552", " ", 
       SuperscriptBox[
        InterpretationBox[
         TemplateBox[{"Root",TemplateBox[{"\"0.0122\"", 
             DynamicBox[
              FEPrivate`FrontEndResource[
              "FEExpressions", "NumericalApproximationElider"]]}, 
            "RowDefault"],TagBox[
            RowBox[{"Root", "[", 
              RowBox[{
                RowBox[{
                  RowBox[{"17", "-", 
                    RowBox[{"1512", " ", "#1"}], "+", 
                    RowBox[{"10206", " ", 
                    SuperscriptBox["#1", "2"]}], "-", 
                    RowBox[{"26208", " ", 
                    SuperscriptBox["#1", "3"]}], "+", 
                    RowBox[{"32760", " ", 
                    SuperscriptBox["#1", "4"]}], "-", 
                    RowBox[{"20160", " ", 
                    SuperscriptBox["#1", "5"]}], "+", 
                    RowBox[{"4704", " ", 
                    SuperscriptBox["#1", "6"]}]}], "&"}], ",", "1"}], "]"}], 
            Short[#, 7]& ],0.012220240576574951`},
          "NumericalApproximation"],
         Root[
         17 - 1512 # + 10206 #^2 - 26208 #^3 + 32760 #^4 - 20160 #^5 + 
          4704 #^6& , 1, 0]], "5"]}], "-", 
      RowBox[{"3360", " ", 
       SuperscriptBox[
        InterpretationBox[
         TemplateBox[{"Root",TemplateBox[{"\"0.0122\"", 
             DynamicBox[
              FEPrivate`FrontEndResource[
              "FEExpressions", "NumericalApproximationElider"]]}, 
            "RowDefault"],TagBox[
            RowBox[{"Root", "[", 
              RowBox[{
                RowBox[{
                  RowBox[{"17", "-", 
                    RowBox[{"1512", " ", "#1"}], "+", 
                    RowBox[{"10206", " ", 
                    SuperscriptBox["#1", "2"]}], "-", 
                    RowBox[{"26208", " ", 
                    SuperscriptBox["#1", "3"]}], "+", 
                    RowBox[{"32760", " ", 
                    SuperscriptBox["#1", "4"]}], "-", 
                    RowBox[{"20160", " ", 
                    SuperscriptBox["#1", "5"]}], "+", 
                    RowBox[{"4704", " ", 
                    SuperscriptBox["#1", "6"]}]}], "&"}], ",", "1"}], "]"}], 
            Short[#, 7]& ],0.012220240576574951`},
          "NumericalApproximation"],
         Root[
         17 - 1512 # + 10206 #^2 - 26208 #^3 + 32760 #^4 - 20160 #^5 + 
          4704 #^6& , 1, 0]], "6"]}], "+", 
      RowBox[{"672", " ", 
       SuperscriptBox[
        InterpretationBox[
         TemplateBox[{"Root",TemplateBox[{"\"0.0122\"", 
             DynamicBox[
              FEPrivate`FrontEndResource[
              "FEExpressions", "NumericalApproximationElider"]]}, 
            "RowDefault"],TagBox[
            RowBox[{"Root", "[", 
              RowBox[{
                RowBox[{
                  RowBox[{"17", "-", 
                    RowBox[{"1512", " ", "#1"}], "+", 
                    RowBox[{"10206", " ", 
                    SuperscriptBox["#1", "2"]}], "-", 
                    RowBox[{"26208", " ", 
                    SuperscriptBox["#1", "3"]}], "+", 
                    RowBox[{"32760", " ", 
                    SuperscriptBox["#1", "4"]}], "-", 
                    RowBox[{"20160", " ", 
                    SuperscriptBox["#1", "5"]}], "+", 
                    RowBox[{"4704", " ", 
                    SuperscriptBox["#1", "6"]}]}], "&"}], ",", "1"}], "]"}], 
            Short[#, 7]& ],0.012220240576574951`},
          "NumericalApproximation"],
         Root[
         17 - 1512 # + 10206 #^2 - 26208 #^3 + 32760 #^4 - 20160 #^5 + 
          4704 #^6& , 1, 0]], "7"]}]}], ")"}]}], ",", 
   RowBox[{"{", 
    RowBox[{"q", "\[Rule]", 
     InterpretationBox[
      TemplateBox[{"Root",TemplateBox[{"\"0.0122\"", 
          DynamicBox[
           FEPrivate`FrontEndResource[
           "FEExpressions", "NumericalApproximationElider"]]}, "RowDefault"],
        TagBox[
         RowBox[{"Root", "[", 
           RowBox[{
             RowBox[{
               RowBox[{"17", "-", 
                 RowBox[{"1512", " ", "#1"}], "+", 
                 RowBox[{"10206", " ", 
                   SuperscriptBox["#1", "2"]}], "-", 
                 RowBox[{"26208", " ", 
                   SuperscriptBox["#1", "3"]}], "+", 
                 RowBox[{"32760", " ", 
                   SuperscriptBox["#1", "4"]}], "-", 
                 RowBox[{"20160", " ", 
                   SuperscriptBox["#1", "5"]}], "+", 
                 RowBox[{"4704", " ", 
                   SuperscriptBox["#1", "6"]}]}], "&"}], ",", "1"}], "]"}], 
         Short[#, 7]& ],0.012220240576574951`},
       "NumericalApproximation"],
      Root[
      17 - 1512 # + 10206 #^2 - 26208 #^3 + 32760 #^4 - 20160 #^5 + 
       4704 #^6& , 1, 0]]}], "}"}]}], "}"}]], "Output",
 CellChangeTimes->{3.95490979912116*^9, 3.954915889719145*^9, 
  3.954916104012747*^9, 3.954916388947609*^9, 3.9550787647473392`*^9, 
  3.955097629785179*^9, 3.955098029128636*^9, 3.955099447416912*^9, 
  3.955099500665122*^9, 3.955099897139731*^9, 3.9551001124879313`*^9, 
  3.95510017640731*^9, 3.95510029060436*^9, 3.9551003975744133`*^9, 
  3.955187046276484*^9, 3.957608142273532*^9},
 CellLabel->"Out[20]=",ExpressionUUID->"90632d76-c123-45cf-b58a-68d0a68f5f87"]
}, Open  ]],

Cell[CellGroupData[{

Cell[BoxData[{
 RowBox[{"Income", "[", 
  RowBox[{"q", ",", "5"}], "]"}], "\[IndentingNewLine]", 
 RowBox[{"Maximize", "[", 
  RowBox[{
   RowBox[{"{", 
    RowBox[{
     RowBox[{"Income", "[", 
      RowBox[{"q", ",", "5"}], "]"}], ",", 
     RowBox[{
      RowBox[{"q", ">=", "0"}], "&&", 
      RowBox[{"q", "<=", "1"}]}]}], "}"}], ",", "q"}], 
  "]"}], "\[IndentingNewLine]", 
 RowBox[{"Minimize", "[", 
  RowBox[{
   RowBox[{"{", 
    RowBox[{
     RowBox[{"Income", "[", 
      RowBox[{"q", ",", "5"}], "]"}], ",", 
     RowBox[{
      RowBox[{"q", ">=", "0"}], "&&", 
      RowBox[{"q", "<=", "1"}]}]}], "}"}], ",", "q"}], "]"}]}], "Input",
 CellChangeTimes->{{3.954915538621216*^9, 3.954915610172452*^9}, {
  3.955078797781764*^9, 3.955078809533905*^9}, {3.955097637118462*^9, 
  3.955097673661201*^9}},
 CellLabel->"In[21]:=",ExpressionUUID->"b1252252-5e07-4c2c-a159-eae25bbbedf9"],

Cell[BoxData[
 RowBox[{
  RowBox[{
   RowBox[{"-", 
    FractionBox["15", "2"]}], " ", 
   RowBox[{"(", 
    RowBox[{
     RowBox[{"-", "2"}], "+", "q"}], ")"}], " ", 
   SuperscriptBox[
    RowBox[{"(", 
     RowBox[{
      RowBox[{"3", " ", "q"}], "-", 
      RowBox[{"6", " ", 
       SuperscriptBox["q", "2"]}], "+", 
      RowBox[{"4", " ", 
       SuperscriptBox["q", "3"]}]}], ")"}], "4"]}], "+", 
  RowBox[{"81", " ", 
   RowBox[{"(", 
    RowBox[{
     FractionBox[
      RowBox[{"2500", " ", 
       RowBox[{"(", 
        RowBox[{"16", "-", 
         RowBox[{"7", " ", "q"}]}], ")"}]}], "243243"], "-", 
     FractionBox[
      RowBox[{"1724", " ", 
       RowBox[{"(", 
        RowBox[{
         RowBox[{"-", "1"}], "+", "q"}], ")"}]}], "243243"], "+", 
     RowBox[{
      FractionBox["5", "2"], " ", 
      RowBox[{"(", 
       RowBox[{
        RowBox[{"-", 
         FractionBox[
          RowBox[{"16", " ", 
           RowBox[{"(", 
            RowBox[{
             RowBox[{"-", "4"}], "+", "q"}], ")"}]}], "2457"]}], "+", 
        FractionBox[
         RowBox[{"646", " ", 
          RowBox[{"(", 
           RowBox[{
            RowBox[{"-", "5"}], "+", 
            RowBox[{"2", " ", "q"}]}], ")"}]}], "45045"]}], ")"}]}]}], 
    ")"}]}]}]], "Output",
 CellChangeTimes->{
  3.955078820698461*^9, {3.95509765780912*^9, 3.9550976741913147`*^9}, 
   3.955098029654029*^9, 3.9550994498385887`*^9, 3.9550995015222197`*^9, 
   3.9550998990489407`*^9, 3.9551001136310062`*^9, 3.955100177633754*^9, 
   3.955100294696677*^9, 3.9551003990682907`*^9, 3.955187047786209*^9, 
   3.9576081454632425`*^9},
 CellLabel->"Out[21]=",ExpressionUUID->"a94a3d46-8bef-46b3-b8e5-fd1cba61e550"],

Cell[BoxData[
 RowBox[{"{", 
  RowBox[{
   FractionBox["1863", "182"], ",", 
   RowBox[{"{", 
    RowBox[{"q", "\[Rule]", "1"}], "}"}]}], "}"}]], "Output",
 CellChangeTimes->{
  3.955078820698461*^9, {3.95509765780912*^9, 3.9550976741913147`*^9}, 
   3.955098029654029*^9, 3.9550994498385887`*^9, 3.9550995015222197`*^9, 
   3.9550998990489407`*^9, 3.9551001136310062`*^9, 3.955100177633754*^9, 
   3.955100294696677*^9, 3.9551003990682907`*^9, 3.955187047786209*^9, 
   3.957608145583536*^9},
 CellLabel->"Out[22]=",ExpressionUUID->"07e7efef-f3a7-426a-8fb4-580c7ec6416e"],

Cell[BoxData[
 RowBox[{"{", 
  RowBox[{
   RowBox[{
    RowBox[{"-", 
     FractionBox["3", "182"]}], " ", 
    RowBox[{"(", 
     RowBox[{
      RowBox[{"-", "282"}], "+", 
      RowBox[{"116", " ", 
       InterpretationBox[
        TemplateBox[{"Root",TemplateBox[{"\"0.690\"", 
            DynamicBox[
             FEPrivate`FrontEndResource[
             "FEExpressions", "NumericalApproximationElider"]]}, 
           "RowDefault"],TagBox[
           RowBox[{"Root", "[", 
             RowBox[{
               RowBox[{
                 RowBox[{"116", "-", 
                   RowBox[{"294840", " ", 
                    SuperscriptBox["#1", "3"]}], "+", 
                   RowBox[{"3132675", " ", 
                    SuperscriptBox["#1", "4"]}], "-", 
                   RowBox[{"14742000", " ", 
                    SuperscriptBox["#1", "5"]}], "+", 
                   RowBox[{"40589640", " ", 
                    SuperscriptBox["#1", "6"]}], "-", 
                   RowBox[{"72334080", " ", 
                    SuperscriptBox["#1", "7"]}], "+", 
                   RowBox[{"86682960", " ", 
                    SuperscriptBox["#1", "8"]}], "-", 
                   RowBox[{"69888000", " ", 
                    SuperscriptBox["#1", "9"]}], "+", 
                   RowBox[{"36516480", " ", 
                    SuperscriptBox["#1", "10"]}], "-", 
                   RowBox[{"11182080", " ", 
                    SuperscriptBox["#1", "11"]}], "+", 
                   RowBox[{"1514240", " ", 
                    SuperscriptBox["#1", "12"]}]}], "&"}], ",", "3"}], "]"}], 
           Short[#, 7]& ],0.6898083705468439},
         "NumericalApproximation"],
        Root[
        116 - 294840 #^3 + 3132675 #^4 - 14742000 #^5 + 40589640 #^6 - 
         72334080 #^7 + 86682960 #^8 - 69888000 #^9 + 36516480 #^10 - 
         11182080 #^11 + 1514240 #^12& , 3, 0]]}], "-", 
      RowBox[{"73710", " ", 
       SuperscriptBox[
        InterpretationBox[
         TemplateBox[{"Root",TemplateBox[{"\"0.690\"", 
             DynamicBox[
              FEPrivate`FrontEndResource[
              "FEExpressions", "NumericalApproximationElider"]]}, 
            "RowDefault"],TagBox[
            RowBox[{"Root", "[", 
              RowBox[{
                RowBox[{
                  RowBox[{"116", "-", 
                    RowBox[{"294840", " ", 
                    SuperscriptBox["#1", "3"]}], "+", 
                    RowBox[{"3132675", " ", 
                    SuperscriptBox["#1", "4"]}], "-", 
                    RowBox[{"14742000", " ", 
                    SuperscriptBox["#1", "5"]}], "+", 
                    RowBox[{"40589640", " ", 
                    SuperscriptBox["#1", "6"]}], "-", 
                    RowBox[{"72334080", " ", 
                    SuperscriptBox["#1", "7"]}], "+", 
                    RowBox[{"86682960", " ", 
                    SuperscriptBox["#1", "8"]}], "-", 
                    RowBox[{"69888000", " ", 
                    SuperscriptBox["#1", "9"]}], "+", 
                    RowBox[{"36516480", " ", 
                    SuperscriptBox["#1", "10"]}], "-", 
                    RowBox[{"11182080", " ", 
                    SuperscriptBox["#1", "11"]}], "+", 
                    RowBox[{"1514240", " ", 
                    SuperscriptBox["#1", "12"]}]}], "&"}], ",", "3"}], "]"}], 
            Short[#, 7]& ],0.6898083705468439},
          "NumericalApproximation"],
         Root[
         116 - 294840 #^3 + 3132675 #^4 - 14742000 #^5 + 40589640 #^6 - 
          72334080 #^7 + 86682960 #^8 - 69888000 #^9 + 36516480 #^10 - 
          11182080 #^11 + 1514240 #^12& , 3, 0]], "4"]}], "+", 
      RowBox[{"626535", " ", 
       SuperscriptBox[
        InterpretationBox[
         TemplateBox[{"Root",TemplateBox[{"\"0.690\"", 
             DynamicBox[
              FEPrivate`FrontEndResource[
              "FEExpressions", "NumericalApproximationElider"]]}, 
            "RowDefault"],TagBox[
            RowBox[{"Root", "[", 
              RowBox[{
                RowBox[{
                  RowBox[{"116", "-", 
                    RowBox[{"294840", " ", 
                    SuperscriptBox["#1", "3"]}], "+", 
                    RowBox[{"3132675", " ", 
                    SuperscriptBox["#1", "4"]}], "-", 
                    RowBox[{"14742000", " ", 
                    SuperscriptBox["#1", "5"]}], "+", 
                    RowBox[{"40589640", " ", 
                    SuperscriptBox["#1", "6"]}], "-", 
                    RowBox[{"72334080", " ", 
                    SuperscriptBox["#1", "7"]}], "+", 
                    RowBox[{"86682960", " ", 
                    SuperscriptBox["#1", "8"]}], "-", 
                    RowBox[{"69888000", " ", 
                    SuperscriptBox["#1", "9"]}], "+", 
                    RowBox[{"36516480", " ", 
                    SuperscriptBox["#1", "10"]}], "-", 
                    RowBox[{"11182080", " ", 
                    SuperscriptBox["#1", "11"]}], "+", 
                    RowBox[{"1514240", " ", 
                    SuperscriptBox["#1", "12"]}]}], "&"}], ",", "3"}], "]"}], 
            Short[#, 7]& ],0.6898083705468439},
          "NumericalApproximation"],
         Root[
         116 - 294840 #^3 + 3132675 #^4 - 14742000 #^5 + 40589640 #^6 - 
          72334080 #^7 + 86682960 #^8 - 69888000 #^9 + 36516480 #^10 - 
          11182080 #^11 + 1514240 #^12& , 3, 0]], "5"]}], "-", 
      RowBox[{"2457000", " ", 
       SuperscriptBox[
        InterpretationBox[
         TemplateBox[{"Root",TemplateBox[{"\"0.690\"", 
             DynamicBox[
              FEPrivate`FrontEndResource[
              "FEExpressions", "NumericalApproximationElider"]]}, 
            "RowDefault"],TagBox[
            RowBox[{"Root", "[", 
              RowBox[{
                RowBox[{
                  RowBox[{"116", "-", 
                    RowBox[{"294840", " ", 
                    SuperscriptBox["#1", "3"]}], "+", 
                    RowBox[{"3132675", " ", 
                    SuperscriptBox["#1", "4"]}], "-", 
                    RowBox[{"14742000", " ", 
                    SuperscriptBox["#1", "5"]}], "+", 
                    RowBox[{"40589640", " ", 
                    SuperscriptBox["#1", "6"]}], "-", 
                    RowBox[{"72334080", " ", 
                    SuperscriptBox["#1", "7"]}], "+", 
                    RowBox[{"86682960", " ", 
                    SuperscriptBox["#1", "8"]}], "-", 
                    RowBox[{"69888000", " ", 
                    SuperscriptBox["#1", "9"]}], "+", 
                    RowBox[{"36516480", " ", 
                    SuperscriptBox["#1", "10"]}], "-", 
                    RowBox[{"11182080", " ", 
                    SuperscriptBox["#1", "11"]}], "+", 
                    RowBox[{"1514240", " ", 
                    SuperscriptBox["#1", "12"]}]}], "&"}], ",", "3"}], "]"}], 
            Short[#, 7]& ],0.6898083705468439},
          "NumericalApproximation"],
         Root[
         116 - 294840 #^3 + 3132675 #^4 - 14742000 #^5 + 40589640 #^6 - 
          72334080 #^7 + 86682960 #^8 - 69888000 #^9 + 36516480 #^10 - 
          11182080 #^11 + 1514240 #^12& , 3, 0]], "6"]}], "+", 
      RowBox[{"5798520", " ", 
       SuperscriptBox[
        InterpretationBox[
         TemplateBox[{"Root",TemplateBox[{"\"0.690\"", 
             DynamicBox[
              FEPrivate`FrontEndResource[
              "FEExpressions", "NumericalApproximationElider"]]}, 
            "RowDefault"],TagBox[
            RowBox[{"Root", "[", 
              RowBox[{
                RowBox[{
                  RowBox[{"116", "-", 
                    RowBox[{"294840", " ", 
                    SuperscriptBox["#1", "3"]}], "+", 
                    RowBox[{"3132675", " ", 
                    SuperscriptBox["#1", "4"]}], "-", 
                    RowBox[{"14742000", " ", 
                    SuperscriptBox["#1", "5"]}], "+", 
                    RowBox[{"40589640", " ", 
                    SuperscriptBox["#1", "6"]}], "-", 
                    RowBox[{"72334080", " ", 
                    SuperscriptBox["#1", "7"]}], "+", 
                    RowBox[{"86682960", " ", 
                    SuperscriptBox["#1", "8"]}], "-", 
                    RowBox[{"69888000", " ", 
                    SuperscriptBox["#1", "9"]}], "+", 
                    RowBox[{"36516480", " ", 
                    SuperscriptBox["#1", "10"]}], "-", 
                    RowBox[{"11182080", " ", 
                    SuperscriptBox["#1", "11"]}], "+", 
                    RowBox[{"1514240", " ", 
                    SuperscriptBox["#1", "12"]}]}], "&"}], ",", "3"}], "]"}], 
            Short[#, 7]& ],0.6898083705468439},
          "NumericalApproximation"],
         Root[
         116 - 294840 #^3 + 3132675 #^4 - 14742000 #^5 + 40589640 #^6 - 
          72334080 #^7 + 86682960 #^8 - 69888000 #^9 + 36516480 #^10 - 
          11182080 #^11 + 1514240 #^12& , 3, 0]], "7"]}], "-", 
      RowBox[{"9041760", " ", 
       SuperscriptBox[
        InterpretationBox[
         TemplateBox[{"Root",TemplateBox[{"\"0.690\"", 
             DynamicBox[
              FEPrivate`FrontEndResource[
              "FEExpressions", "NumericalApproximationElider"]]}, 
            "RowDefault"],TagBox[
            RowBox[{"Root", "[", 
              RowBox[{
                RowBox[{
                  RowBox[{"116", "-", 
                    RowBox[{"294840", " ", 
                    SuperscriptBox["#1", "3"]}], "+", 
                    RowBox[{"3132675", " ", 
                    SuperscriptBox["#1", "4"]}], "-", 
                    RowBox[{"14742000", " ", 
                    SuperscriptBox["#1", "5"]}], "+", 
                    RowBox[{"40589640", " ", 
                    SuperscriptBox["#1", "6"]}], "-", 
                    RowBox[{"72334080", " ", 
                    SuperscriptBox["#1", "7"]}], "+", 
                    RowBox[{"86682960", " ", 
                    SuperscriptBox["#1", "8"]}], "-", 
                    RowBox[{"69888000", " ", 
                    SuperscriptBox["#1", "9"]}], "+", 
                    RowBox[{"36516480", " ", 
                    SuperscriptBox["#1", "10"]}], "-", 
                    RowBox[{"11182080", " ", 
                    SuperscriptBox["#1", "11"]}], "+", 
                    RowBox[{"1514240", " ", 
                    SuperscriptBox["#1", "12"]}]}], "&"}], ",", "3"}], "]"}], 
            Short[#, 7]& ],0.6898083705468439},
          "NumericalApproximation"],
         Root[
         116 - 294840 #^3 + 3132675 #^4 - 14742000 #^5 + 40589640 #^6 - 
          72334080 #^7 + 86682960 #^8 - 69888000 #^9 + 36516480 #^10 - 
          11182080 #^11 + 1514240 #^12& , 3, 0]], "8"]}], "+", 
      RowBox[{"9631440", " ", 
       SuperscriptBox[
        InterpretationBox[
         TemplateBox[{"Root",TemplateBox[{"\"0.690\"", 
             DynamicBox[
              FEPrivate`FrontEndResource[
              "FEExpressions", "NumericalApproximationElider"]]}, 
            "RowDefault"],TagBox[
            RowBox[{"Root", "[", 
              RowBox[{
                RowBox[{
                  RowBox[{"116", "-", 
                    RowBox[{"294840", " ", 
                    SuperscriptBox["#1", "3"]}], "+", 
                    RowBox[{"3132675", " ", 
                    SuperscriptBox["#1", "4"]}], "-", 
                    RowBox[{"14742000", " ", 
                    SuperscriptBox["#1", "5"]}], "+", 
                    RowBox[{"40589640", " ", 
                    SuperscriptBox["#1", "6"]}], "-", 
                    RowBox[{"72334080", " ", 
                    SuperscriptBox["#1", "7"]}], "+", 
                    RowBox[{"86682960", " ", 
                    SuperscriptBox["#1", "8"]}], "-", 
                    RowBox[{"69888000", " ", 
                    SuperscriptBox["#1", "9"]}], "+", 
                    RowBox[{"36516480", " ", 
                    SuperscriptBox["#1", "10"]}], "-", 
                    RowBox[{"11182080", " ", 
                    SuperscriptBox["#1", "11"]}], "+", 
                    RowBox[{"1514240", " ", 
                    SuperscriptBox["#1", "12"]}]}], "&"}], ",", "3"}], "]"}], 
            Short[#, 7]& ],0.6898083705468439},
          "NumericalApproximation"],
         Root[
         116 - 294840 #^3 + 3132675 #^4 - 14742000 #^5 + 40589640 #^6 - 
          72334080 #^7 + 86682960 #^8 - 69888000 #^9 + 36516480 #^10 - 
          11182080 #^11 + 1514240 #^12& , 3, 0]], "9"]}], "-", 
      RowBox[{"6988800", " ", 
       SuperscriptBox[
        InterpretationBox[
         TemplateBox[{"Root",TemplateBox[{"\"0.690\"", 
             DynamicBox[
              FEPrivate`FrontEndResource[
              "FEExpressions", "NumericalApproximationElider"]]}, 
            "RowDefault"],TagBox[
            RowBox[{"Root", "[", 
              RowBox[{
                RowBox[{
                  RowBox[{"116", "-", 
                    RowBox[{"294840", " ", 
                    SuperscriptBox["#1", "3"]}], "+", 
                    RowBox[{"3132675", " ", 
                    SuperscriptBox["#1", "4"]}], "-", 
                    RowBox[{"14742000", " ", 
                    SuperscriptBox["#1", "5"]}], "+", 
                    RowBox[{"40589640", " ", 
                    SuperscriptBox["#1", "6"]}], "-", 
                    RowBox[{"72334080", " ", 
                    SuperscriptBox["#1", "7"]}], "+", 
                    RowBox[{"86682960", " ", 
                    SuperscriptBox["#1", "8"]}], "-", 
                    RowBox[{"69888000", " ", 
                    SuperscriptBox["#1", "9"]}], "+", 
                    RowBox[{"36516480", " ", 
                    SuperscriptBox["#1", "10"]}], "-", 
                    RowBox[{"11182080", " ", 
                    SuperscriptBox["#1", "11"]}], "+", 
                    RowBox[{"1514240", " ", 
                    SuperscriptBox["#1", "12"]}]}], "&"}], ",", "3"}], "]"}], 
            Short[#, 7]& ],0.6898083705468439},
          "NumericalApproximation"],
         Root[
         116 - 294840 #^3 + 3132675 #^4 - 14742000 #^5 + 40589640 #^6 - 
          72334080 #^7 + 86682960 #^8 - 69888000 #^9 + 36516480 #^10 - 
          11182080 #^11 + 1514240 #^12& , 3, 0]], "10"]}], "+", 
      RowBox[{"3319680", " ", 
       SuperscriptBox[
        InterpretationBox[
         TemplateBox[{"Root",TemplateBox[{"\"0.690\"", 
             DynamicBox[
              FEPrivate`FrontEndResource[
              "FEExpressions", "NumericalApproximationElider"]]}, 
            "RowDefault"],TagBox[
            RowBox[{"Root", "[", 
              RowBox[{
                RowBox[{
                  RowBox[{"116", "-", 
                    RowBox[{"294840", " ", 
                    SuperscriptBox["#1", "3"]}], "+", 
                    RowBox[{"3132675", " ", 
                    SuperscriptBox["#1", "4"]}], "-", 
                    RowBox[{"14742000", " ", 
                    SuperscriptBox["#1", "5"]}], "+", 
                    RowBox[{"40589640", " ", 
                    SuperscriptBox["#1", "6"]}], "-", 
                    RowBox[{"72334080", " ", 
                    SuperscriptBox["#1", "7"]}], "+", 
                    RowBox[{"86682960", " ", 
                    SuperscriptBox["#1", "8"]}], "-", 
                    RowBox[{"69888000", " ", 
                    SuperscriptBox["#1", "9"]}], "+", 
                    RowBox[{"36516480", " ", 
                    SuperscriptBox["#1", "10"]}], "-", 
                    RowBox[{"11182080", " ", 
                    SuperscriptBox["#1", "11"]}], "+", 
                    RowBox[{"1514240", " ", 
                    SuperscriptBox["#1", "12"]}]}], "&"}], ",", "3"}], "]"}], 
            Short[#, 7]& ],0.6898083705468439},
          "NumericalApproximation"],
         Root[
         116 - 294840 #^3 + 3132675 #^4 - 14742000 #^5 + 40589640 #^6 - 
          72334080 #^7 + 86682960 #^8 - 69888000 #^9 + 36516480 #^10 - 
          11182080 #^11 + 1514240 #^12& , 3, 0]], "11"]}], "-", 
      RowBox[{"931840", " ", 
       SuperscriptBox[
        InterpretationBox[
         TemplateBox[{"Root",TemplateBox[{"\"0.690\"", 
             DynamicBox[
              FEPrivate`FrontEndResource[
              "FEExpressions", "NumericalApproximationElider"]]}, 
            "RowDefault"],TagBox[
            RowBox[{"Root", "[", 
              RowBox[{
                RowBox[{
                  RowBox[{"116", "-", 
                    RowBox[{"294840", " ", 
                    SuperscriptBox["#1", "3"]}], "+", 
                    RowBox[{"3132675", " ", 
                    SuperscriptBox["#1", "4"]}], "-", 
                    RowBox[{"14742000", " ", 
                    SuperscriptBox["#1", "5"]}], "+", 
                    RowBox[{"40589640", " ", 
                    SuperscriptBox["#1", "6"]}], "-", 
                    RowBox[{"72334080", " ", 
                    SuperscriptBox["#1", "7"]}], "+", 
                    RowBox[{"86682960", " ", 
                    SuperscriptBox["#1", "8"]}], "-", 
                    RowBox[{"69888000", " ", 
                    SuperscriptBox["#1", "9"]}], "+", 
                    RowBox[{"36516480", " ", 
                    SuperscriptBox["#1", "10"]}], "-", 
                    RowBox[{"11182080", " ", 
                    SuperscriptBox["#1", "11"]}], "+", 
                    RowBox[{"1514240", " ", 
                    SuperscriptBox["#1", "12"]}]}], "&"}], ",", "3"}], "]"}], 
            Short[#, 7]& ],0.6898083705468439},
          "NumericalApproximation"],
         Root[
         116 - 294840 #^3 + 3132675 #^4 - 14742000 #^5 + 40589640 #^6 - 
          72334080 #^7 + 86682960 #^8 - 69888000 #^9 + 36516480 #^10 - 
          11182080 #^11 + 1514240 #^12& , 3, 0]], "12"]}], "+", 
      RowBox[{"116480", " ", 
       SuperscriptBox[
        InterpretationBox[
         TemplateBox[{"Root",TemplateBox[{"\"0.690\"", 
             DynamicBox[
              FEPrivate`FrontEndResource[
              "FEExpressions", "NumericalApproximationElider"]]}, 
            "RowDefault"],TagBox[
            RowBox[{"Root", "[", 
              RowBox[{
                RowBox[{
                  RowBox[{"116", "-", 
                    RowBox[{"294840", " ", 
                    SuperscriptBox["#1", "3"]}], "+", 
                    RowBox[{"3132675", " ", 
                    SuperscriptBox["#1", "4"]}], "-", 
                    RowBox[{"14742000", " ", 
                    SuperscriptBox["#1", "5"]}], "+", 
                    RowBox[{"40589640", " ", 
                    SuperscriptBox["#1", "6"]}], "-", 
                    RowBox[{"72334080", " ", 
                    SuperscriptBox["#1", "7"]}], "+", 
                    RowBox[{"86682960", " ", 
                    SuperscriptBox["#1", "8"]}], "-", 
                    RowBox[{"69888000", " ", 
                    SuperscriptBox["#1", "9"]}], "+", 
                    RowBox[{"36516480", " ", 
                    SuperscriptBox["#1", "10"]}], "-", 
                    RowBox[{"11182080", " ", 
                    SuperscriptBox["#1", "11"]}], "+", 
                    RowBox[{"1514240", " ", 
                    SuperscriptBox["#1", "12"]}]}], "&"}], ",", "3"}], "]"}], 
            Short[#, 7]& ],0.6898083705468439},
          "NumericalApproximation"],
         Root[
         116 - 294840 #^3 + 3132675 #^4 - 14742000 #^5 + 40589640 #^6 - 
          72334080 #^7 + 86682960 #^8 - 69888000 #^9 + 36516480 #^10 - 
          11182080 #^11 + 1514240 #^12& , 3, 0]], "13"]}]}], ")"}]}], ",", 
   RowBox[{"{", 
    RowBox[{"q", "\[Rule]", 
     InterpretationBox[
      TemplateBox[{"Root",TemplateBox[{"\"0.690\"", 
          DynamicBox[
           FEPrivate`FrontEndResource[
           "FEExpressions", "NumericalApproximationElider"]]}, "RowDefault"],
        TagBox[
         RowBox[{"Root", "[", 
           RowBox[{
             RowBox[{
               RowBox[{"116", "-", 
                 RowBox[{"294840", " ", 
                   SuperscriptBox["#1", "3"]}], "+", 
                 RowBox[{"3132675", " ", 
                   SuperscriptBox["#1", "4"]}], "-", 
                 RowBox[{"14742000", " ", 
                   SuperscriptBox["#1", "5"]}], "+", 
                 RowBox[{"40589640", " ", 
                   SuperscriptBox["#1", "6"]}], "-", 
                 RowBox[{"72334080", " ", 
                   SuperscriptBox["#1", "7"]}], "+", 
                 RowBox[{"86682960", " ", 
                   SuperscriptBox["#1", "8"]}], "-", 
                 RowBox[{"69888000", " ", 
                   SuperscriptBox["#1", "9"]}], "+", 
                 RowBox[{"36516480", " ", 
                   SuperscriptBox["#1", "10"]}], "-", 
                 RowBox[{"11182080", " ", 
                   SuperscriptBox["#1", "11"]}], "+", 
                 RowBox[{"1514240", " ", 
                   SuperscriptBox["#1", "12"]}]}], "&"}], ",", "3"}], "]"}], 
         Short[#, 7]& ],0.6898083705468439},
       "NumericalApproximation"],
      Root[
      116 - 294840 #^3 + 3132675 #^4 - 14742000 #^5 + 40589640 #^6 - 
       72334080 #^7 + 86682960 #^8 - 69888000 #^9 + 36516480 #^10 - 
       11182080 #^11 + 1514240 #^12& , 3, 0]]}], "}"}]}], "}"}]], "Output",
 CellChangeTimes->{
  3.955078820698461*^9, {3.95509765780912*^9, 3.9550976741913147`*^9}, 
   3.955098029654029*^9, 3.9550994498385887`*^9, 3.9550995015222197`*^9, 
   3.9550998990489407`*^9, 3.9551001136310062`*^9, 3.955100177633754*^9, 
   3.955100294696677*^9, 3.9551003990682907`*^9, 3.955187047786209*^9, 
   3.9576081456933217`*^9},
 CellLabel->"Out[23]=",ExpressionUUID->"d9e7ff76-4416-464f-8444-9d94ec8d0025"]
}, Open  ]],

Cell[CellGroupData[{

Cell[BoxData[{
 RowBox[{"Income", "[", 
  RowBox[{"q", ",", "10"}], "]"}], "\[IndentingNewLine]", 
 RowBox[{"Maximize", "[", 
  RowBox[{
   RowBox[{"{", 
    RowBox[{
     RowBox[{"Income", "[", 
      RowBox[{"q", ",", "10"}], "]"}], ",", 
     RowBox[{
      RowBox[{"q", ">=", "0"}], "&&", 
      RowBox[{"q", "<=", "1"}]}]}], "}"}], ",", "q"}], 
  "]"}], "\[IndentingNewLine]", 
 RowBox[{"Minimize", "[", 
  RowBox[{
   RowBox[{"{", 
    RowBox[{
     RowBox[{"Income", "[", 
      RowBox[{"q", ",", "10"}], "]"}], ",", 
     RowBox[{
      RowBox[{"q", ">=", "0"}], "&&", 
      RowBox[{"q", "<=", "1"}]}]}], "}"}], ",", "q"}], "]"}]}], "Input",
 CellChangeTimes->{{3.955078814419924*^9, 3.955078817752791*^9}, {
  3.95509767831805*^9, 3.955097696461197*^9}, {3.955099458823818*^9, 
  3.955099467504037*^9}},
 CellLabel->"In[24]:=",ExpressionUUID->"bf3dcfa2-2883-417b-a797-63ea7ac5044e"],

Cell[BoxData[
 RowBox[{
  RowBox[{
   RowBox[{"-", "15"}], " ", 
   RowBox[{"(", 
    RowBox[{
     RowBox[{"-", "2"}], "+", "q"}], ")"}], " ", 
   SuperscriptBox[
    RowBox[{"(", 
     RowBox[{
      RowBox[{"3", " ", "q"}], "-", 
      RowBox[{"6", " ", 
       SuperscriptBox["q", "2"]}], "+", 
      RowBox[{"4", " ", 
       SuperscriptBox["q", "3"]}]}], ")"}], "9"]}], "+", 
  RowBox[{"19683", " ", 
   RowBox[{"(", 
    RowBox[{
     FractionBox[
      RowBox[{"2355958411", " ", 
       RowBox[{"(", 
        RowBox[{"16", "-", 
         RowBox[{"7", " ", "q"}]}], ")"}]}], "63671485923045"], "-", 
     FractionBox[
      RowBox[{"1215282317", " ", 
       RowBox[{"(", 
        RowBox[{
         RowBox[{"-", "1"}], "+", "q"}], ")"}]}], "63671485923045"], "+", 
     RowBox[{
      FractionBox["30", "11"], " ", 
      RowBox[{"(", 
       RowBox[{
        RowBox[{"-", 
         FractionBox[
          RowBox[{"104984", " ", 
           RowBox[{"(", 
            RowBox[{
             RowBox[{"-", "4"}], "+", "q"}], ")"}]}], "5274945585"]}], "+", 
        FractionBox[
         RowBox[{"137116099", " ", 
          RowBox[{"(", 
           RowBox[{
            RowBox[{"-", "5"}], "+", 
            RowBox[{"2", " ", "q"}]}], ")"}]}], "3215731612275"]}], ")"}]}]}],
     ")"}]}]}]], "Output",
 CellChangeTimes->{
  3.955078826159354*^9, 3.955097697164863*^9, 3.9550980302803373`*^9, {
   3.955099452181932*^9, 3.955099469236882*^9}, 3.955099503188146*^9, 
   3.955099903303073*^9, 3.955100114967722*^9, 3.955100178702445*^9, 
   3.9551003015186872`*^9, 3.955100403339138*^9, 3.955187052281987*^9, 
   3.957608154453591*^9},
 CellLabel->"Out[24]=",ExpressionUUID->"2ad58a45-4817-4925-8e39-3d6f954d1c9f"],

Cell[BoxData[
 RowBox[{"{", 
  RowBox[{
   FractionBox["4795278", "267995"], ",", 
   RowBox[{"{", 
    RowBox[{"q", "\[Rule]", "1"}], "}"}]}], "}"}]], "Output",
 CellChangeTimes->{
  3.955078826159354*^9, 3.955097697164863*^9, 3.9550980302803373`*^9, {
   3.955099452181932*^9, 3.955099469236882*^9}, 3.955099503188146*^9, 
   3.955099903303073*^9, 3.955100114967722*^9, 3.955100178702445*^9, 
   3.9551003015186872`*^9, 3.955100403339138*^9, 3.955187052281987*^9, 
   3.9576081547432747`*^9},
 CellLabel->"Out[25]=",ExpressionUUID->"1d17aa50-fcf5-4434-9e4f-98993b495af1"],

Cell[BoxData[
 RowBox[{"{", 
  RowBox[{
   RowBox[{
    RowBox[{"-", 
     FractionBox["1", "267995"]}], "3", " ", 
    RowBox[{"(", 
     RowBox[{
      RowBox[{"-", "433933"}], "+", 
      RowBox[{"175482", " ", 
       InterpretationBox[
        TemplateBox[{"Root",TemplateBox[{"\"0.777\"", 
            DynamicBox[
             FEPrivate`FrontEndResource[
             "FEExpressions", "NumericalApproximationElider"]]}, 
           "RowDefault"],TagBox[
           RowBox[{"Root", "[", 
             RowBox[{
               RowBox[{
                 RowBox[{"87741", "-", 
                   RowBox[{"237372551325", " ", 
                    SuperscriptBox["#1", "8"]}], "+", 
                   RowBox[{"4879324666125", " ", 
                    SuperscriptBox["#1", "9"]}], "-", 
                   RowBox[{"47870131183875", " ", 
                    SuperscriptBox["#1", "10"]}], "+", 
                   RowBox[{"298139924464200", " ", 
                    SuperscriptBox["#1", "11"]}], "-", 
                   RowBox[{"1322112361424400", " ", 
                    SuperscriptBox["#1", "12"]}], "+", 
                   RowBox[{"\[LeftSkeleton]", "12", "\[RightSkeleton]"}], "+", 
                   RowBox[{"35669753389670400", " ", 
                    SuperscriptBox["#1", "21"]}], "-", 
                   RowBox[{"18630215189913600", " ", 
                    SuperscriptBox["#1", "22"]}], "+", 
                   RowBox[{"7639517439590400", " ", 
                    SuperscriptBox["#1", "23"]}], "-", 
                   RowBox[{"2371048243200000", " ", 
                    SuperscriptBox["#1", "24"]}], "+", 
                   RowBox[{"524001661747200", " ", 
                    SuperscriptBox["#1", "25"]}], "-", 
                   RowBox[{"73502495539200", " ", 
                    SuperscriptBox["#1", "26"]}], "+", 
                   RowBox[{"4917729689600", " ", 
                    SuperscriptBox["#1", "27"]}]}], "&"}], ",", "2"}], "]"}], 
           Short[#, 7]& ],0.7769770472864268},
         "NumericalApproximation"],
        Root[
        87741 - 237372551325 #^8 + 4879324666125 #^9 - 47870131183875 #^10 + 
         298139924464200 #^11 - 1322112361424400 #^12 + 4436862230455200 #^13 - 
         11687872764204000 #^14 + 24736071940070400 #^15 - 
         42686453879596800 #^16 + 60598574880480000 #^17 - 
         71066067493075200 #^18 + 68849683838208000 #^19 - 
         54877022445772800 #^20 + 35669753389670400 #^21 - 
         18630215189913600 #^22 + 7639517439590400 #^23 - 
         2371048243200000 #^24 + 524001661747200 #^25 - 73502495539200 #^26 + 
         4917729689600 #^27& , 2, 0]]}], "-", 
      RowBox[{"52749455850", " ", 
       SuperscriptBox[
        InterpretationBox[
         TemplateBox[{"Root",TemplateBox[{"\"0.777\"", 
             DynamicBox[
              FEPrivate`FrontEndResource[
              "FEExpressions", "NumericalApproximationElider"]]}, 
            "RowDefault"],TagBox[
            RowBox[{"Root", "[", 
              RowBox[{
                RowBox[{
                  RowBox[{"87741", "-", 
                    RowBox[{"237372551325", " ", 
                    SuperscriptBox["#1", "8"]}], "+", 
                    RowBox[{"4879324666125", " ", 
                    SuperscriptBox["#1", "9"]}], "-", 
                    RowBox[{"47870131183875", " ", 
                    SuperscriptBox["#1", "10"]}], "+", 
                    RowBox[{"298139924464200", " ", 
                    SuperscriptBox["#1", "11"]}], "-", 
                    RowBox[{"1322112361424400", " ", 
                    SuperscriptBox["#1", "12"]}], "+", 
                    RowBox[{"\[LeftSkeleton]", "12", "\[RightSkeleton]"}], 
                    "+", 
                    RowBox[{"35669753389670400", " ", 
                    SuperscriptBox["#1", "21"]}], "-", 
                    RowBox[{"18630215189913600", " ", 
                    SuperscriptBox["#1", "22"]}], "+", 
                    RowBox[{"7639517439590400", " ", 
                    SuperscriptBox["#1", "23"]}], "-", 
                    RowBox[{"2371048243200000", " ", 
                    SuperscriptBox["#1", "24"]}], "+", 
                    RowBox[{"524001661747200", " ", 
                    SuperscriptBox["#1", "25"]}], "-", 
                    RowBox[{"73502495539200", " ", 
                    SuperscriptBox["#1", "26"]}], "+", 
                    RowBox[{"4917729689600", " ", 
                    SuperscriptBox["#1", "27"]}]}], "&"}], ",", "2"}], "]"}], 
            Short[#, 7]& ],0.7769770472864268},
          "NumericalApproximation"],
         Root[
         87741 - 237372551325 #^8 + 4879324666125 #^9 - 47870131183875 #^10 + 
          298139924464200 #^11 - 1322112361424400 #^12 + 
          4436862230455200 #^13 - 11687872764204000 #^14 + 
          24736071940070400 #^15 - 42686453879596800 #^16 + 
          60598574880480000 #^17 - 71066067493075200 #^18 + 
          68849683838208000 #^19 - 54877022445772800 #^20 + 
          35669753389670400 #^21 - 18630215189913600 #^22 + 
          7639517439590400 #^23 - 2371048243200000 #^24 + 
          524001661747200 #^25 - 73502495539200 #^26 + 4917729689600 #^27& , 
          2, 0]], "9"]}], "+", 
      RowBox[{"975864933225", " ", 
       SuperscriptBox[
        InterpretationBox[
         TemplateBox[{"Root",TemplateBox[{"\"0.777\"", 
             DynamicBox[
              FEPrivate`FrontEndResource[
              "FEExpressions", "NumericalApproximationElider"]]}, 
            "RowDefault"],TagBox[
            RowBox[{"Root", "[", 
              RowBox[{
                RowBox[{
                  RowBox[{"87741", "-", 
                    RowBox[{"237372551325", " ", 
                    SuperscriptBox["#1", "8"]}], "+", 
                    RowBox[{"4879324666125", " ", 
                    SuperscriptBox["#1", "9"]}], "-", 
                    RowBox[{"47870131183875", " ", 
                    SuperscriptBox["#1", "10"]}], "+", 
                    RowBox[{"298139924464200", " ", 
                    SuperscriptBox["#1", "11"]}], "-", 
                    RowBox[{"1322112361424400", " ", 
                    SuperscriptBox["#1", "12"]}], "+", 
                    RowBox[{"\[LeftSkeleton]", "12", "\[RightSkeleton]"}], 
                    "+", 
                    RowBox[{"35669753389670400", " ", 
                    SuperscriptBox["#1", "21"]}], "-", 
                    RowBox[{"18630215189913600", " ", 
                    SuperscriptBox["#1", "22"]}], "+", 
                    RowBox[{"7639517439590400", " ", 
                    SuperscriptBox["#1", "23"]}], "-", 
                    RowBox[{"2371048243200000", " ", 
                    SuperscriptBox["#1", "24"]}], "+", 
                    RowBox[{"524001661747200", " ", 
                    SuperscriptBox["#1", "25"]}], "-", 
                    RowBox[{"73502495539200", " ", 
                    SuperscriptBox["#1", "26"]}], "+", 
                    RowBox[{"4917729689600", " ", 
                    SuperscriptBox["#1", "27"]}]}], "&"}], ",", "2"}], "]"}], 
            Short[#, 7]& ],0.7769770472864268},
          "NumericalApproximation"],
         Root[
         87741 - 237372551325 #^8 + 4879324666125 #^9 - 47870131183875 #^10 + 
          298139924464200 #^11 - 1322112361424400 #^12 + 
          4436862230455200 #^13 - 11687872764204000 #^14 + 
          24736071940070400 #^15 - 42686453879596800 #^16 + 
          60598574880480000 #^17 - 71066067493075200 #^18 + 
          68849683838208000 #^19 - 54877022445772800 #^20 + 
          35669753389670400 #^21 - 18630215189913600 #^22 + 
          7639517439590400 #^23 - 2371048243200000 #^24 + 
          524001661747200 #^25 - 73502495539200 #^26 + 4917729689600 #^27& , 
          2, 0]], "10"]}], "-", 
      RowBox[{"8703660215250", " ", 
       SuperscriptBox[
        InterpretationBox[
         TemplateBox[{"Root",TemplateBox[{"\"0.777\"", 
             DynamicBox[
              FEPrivate`FrontEndResource[
              "FEExpressions", "NumericalApproximationElider"]]}, 
            "RowDefault"],TagBox[
            RowBox[{"Root", "[", 
              RowBox[{
                RowBox[{
                  RowBox[{"87741", "-", 
                    RowBox[{"237372551325", " ", 
                    SuperscriptBox["#1", "8"]}], "+", 
                    RowBox[{"4879324666125", " ", 
                    SuperscriptBox["#1", "9"]}], "-", 
                    RowBox[{"47870131183875", " ", 
                    SuperscriptBox["#1", "10"]}], "+", 
                    RowBox[{"298139924464200", " ", 
                    SuperscriptBox["#1", "11"]}], "-", 
                    RowBox[{"1322112361424400", " ", 
                    SuperscriptBox["#1", "12"]}], "+", 
                    RowBox[{"\[LeftSkeleton]", "12", "\[RightSkeleton]"}], 
                    "+", 
                    RowBox[{"35669753389670400", " ", 
                    SuperscriptBox["#1", "21"]}], "-", 
                    RowBox[{"18630215189913600", " ", 
                    SuperscriptBox["#1", "22"]}], "+", 
                    RowBox[{"7639517439590400", " ", 
                    SuperscriptBox["#1", "23"]}], "-", 
                    RowBox[{"2371048243200000", " ", 
                    SuperscriptBox["#1", "24"]}], "+", 
                    RowBox[{"524001661747200", " ", 
                    SuperscriptBox["#1", "25"]}], "-", 
                    RowBox[{"73502495539200", " ", 
                    SuperscriptBox["#1", "26"]}], "+", 
                    RowBox[{"4917729689600", " ", 
                    SuperscriptBox["#1", "27"]}]}], "&"}], ",", "2"}], "]"}], 
            Short[#, 7]& ],0.7769770472864268},
          "NumericalApproximation"],
         Root[
         87741 - 237372551325 #^8 + 4879324666125 #^9 - 47870131183875 #^10 + 
          298139924464200 #^11 - 1322112361424400 #^12 + 
          4436862230455200 #^13 - 11687872764204000 #^14 + 
          24736071940070400 #^15 - 42686453879596800 #^16 + 
          60598574880480000 #^17 - 71066067493075200 #^18 + 
          68849683838208000 #^19 - 54877022445772800 #^20 + 
          35669753389670400 #^21 - 18630215189913600 #^22 + 
          7639517439590400 #^23 - 2371048243200000 #^24 + 
          524001661747200 #^25 - 73502495539200 #^26 + 4917729689600 #^27& , 
          2, 0]], "11"]}], "+", 
      RowBox[{"49689987410700", " ", 
       SuperscriptBox[
        InterpretationBox[
         TemplateBox[{"Root",TemplateBox[{"\"0.777\"", 
             DynamicBox[
              FEPrivate`FrontEndResource[
              "FEExpressions", "NumericalApproximationElider"]]}, 
            "RowDefault"],TagBox[
            RowBox[{"Root", "[", 
              RowBox[{
                RowBox[{
                  RowBox[{"87741", "-", 
                    RowBox[{"237372551325", " ", 
                    SuperscriptBox["#1", "8"]}], "+", 
                    RowBox[{"4879324666125", " ", 
                    SuperscriptBox["#1", "9"]}], "-", 
                    RowBox[{"47870131183875", " ", 
                    SuperscriptBox["#1", "10"]}], "+", 
                    RowBox[{"298139924464200", " ", 
                    SuperscriptBox["#1", "11"]}], "-", 
                    RowBox[{"1322112361424400", " ", 
                    SuperscriptBox["#1", "12"]}], "+", 
                    RowBox[{"\[LeftSkeleton]", "12", "\[RightSkeleton]"}], 
                    "+", 
                    RowBox[{"35669753389670400", " ", 
                    SuperscriptBox["#1", "21"]}], "-", 
                    RowBox[{"18630215189913600", " ", 
                    SuperscriptBox["#1", "22"]}], "+", 
                    RowBox[{"7639517439590400", " ", 
                    SuperscriptBox["#1", "23"]}], "-", 
                    RowBox[{"2371048243200000", " ", 
                    SuperscriptBox["#1", "24"]}], "+", 
                    RowBox[{"524001661747200", " ", 
                    SuperscriptBox["#1", "25"]}], "-", 
                    RowBox[{"73502495539200", " ", 
                    SuperscriptBox["#1", "26"]}], "+", 
                    RowBox[{"4917729689600", " ", 
                    SuperscriptBox["#1", "27"]}]}], "&"}], ",", "2"}], "]"}], 
            Short[#, 7]& ],0.7769770472864268},
          "NumericalApproximation"],
         Root[
         87741 - 237372551325 #^8 + 4879324666125 #^9 - 47870131183875 #^10 + 
          298139924464200 #^11 - 1322112361424400 #^12 + 
          4436862230455200 #^13 - 11687872764204000 #^14 + 
          24736071940070400 #^15 - 42686453879596800 #^16 + 
          60598574880480000 #^17 - 71066067493075200 #^18 + 
          68849683838208000 #^19 - 54877022445772800 #^20 + 
          35669753389670400 #^21 - 18630215189913600 #^22 + 
          7639517439590400 #^23 - 2371048243200000 #^24 + 
          524001661747200 #^25 - 73502495539200 #^26 + 4917729689600 #^27& , 
          2, 0]], "12"]}], "-", 
      RowBox[{"203401901757600", " ", 
       SuperscriptBox[
        InterpretationBox[
         TemplateBox[{"Root",TemplateBox[{"\"0.777\"", 
             DynamicBox[
              FEPrivate`FrontEndResource[
              "FEExpressions", "NumericalApproximationElider"]]}, 
            "RowDefault"],TagBox[
            RowBox[{"Root", "[", 
              RowBox[{
                RowBox[{
                  RowBox[{"87741", "-", 
                    RowBox[{"237372551325", " ", 
                    SuperscriptBox["#1", "8"]}], "+", 
                    RowBox[{"4879324666125", " ", 
                    SuperscriptBox["#1", "9"]}], "-", 
                    RowBox[{"47870131183875", " ", 
                    SuperscriptBox["#1", "10"]}], "+", 
                    RowBox[{"298139924464200", " ", 
                    SuperscriptBox["#1", "11"]}], "-", 
                    RowBox[{"1322112361424400", " ", 
                    SuperscriptBox["#1", "12"]}], "+", 
                    RowBox[{"\[LeftSkeleton]", "12", "\[RightSkeleton]"}], 
                    "+", 
                    RowBox[{"35669753389670400", " ", 
                    SuperscriptBox["#1", "21"]}], "-", 
                    RowBox[{"18630215189913600", " ", 
                    SuperscriptBox["#1", "22"]}], "+", 
                    RowBox[{"7639517439590400", " ", 
                    SuperscriptBox["#1", "23"]}], "-", 
                    RowBox[{"2371048243200000", " ", 
                    SuperscriptBox["#1", "24"]}], "+", 
                    RowBox[{"524001661747200", " ", 
                    SuperscriptBox["#1", "25"]}], "-", 
                    RowBox[{"73502495539200", " ", 
                    SuperscriptBox["#1", "26"]}], "+", 
                    RowBox[{"4917729689600", " ", 
                    SuperscriptBox["#1", "27"]}]}], "&"}], ",", "2"}], "]"}], 
            Short[#, 7]& ],0.7769770472864268},
          "NumericalApproximation"],
         Root[
         87741 - 237372551325 #^8 + 4879324666125 #^9 - 47870131183875 #^10 + 
          298139924464200 #^11 - 1322112361424400 #^12 + 
          4436862230455200 #^13 - 11687872764204000 #^14 + 
          24736071940070400 #^15 - 42686453879596800 #^16 + 
          60598574880480000 #^17 - 71066067493075200 #^18 + 
          68849683838208000 #^19 - 54877022445772800 #^20 + 
          35669753389670400 #^21 - 18630215189913600 #^22 + 
          7639517439590400 #^23 - 2371048243200000 #^24 + 
          524001661747200 #^25 - 73502495539200 #^26 + 4917729689600 #^27& , 
          2, 0]], "13"]}], "+", 
      RowBox[{"633837461493600", " ", 
       SuperscriptBox[
        InterpretationBox[
         TemplateBox[{"Root",TemplateBox[{"\"0.777\"", 
             DynamicBox[
              FEPrivate`FrontEndResource[
              "FEExpressions", "NumericalApproximationElider"]]}, 
            "RowDefault"],TagBox[
            RowBox[{"Root", "[", 
              RowBox[{
                RowBox[{
                  RowBox[{"87741", "-", 
                    RowBox[{"237372551325", " ", 
                    SuperscriptBox["#1", "8"]}], "+", 
                    RowBox[{"4879324666125", " ", 
                    SuperscriptBox["#1", "9"]}], "-", 
                    RowBox[{"47870131183875", " ", 
                    SuperscriptBox["#1", "10"]}], "+", 
                    RowBox[{"298139924464200", " ", 
                    SuperscriptBox["#1", "11"]}], "-", 
                    RowBox[{"1322112361424400", " ", 
                    SuperscriptBox["#1", "12"]}], "+", 
                    RowBox[{"\[LeftSkeleton]", "12", "\[RightSkeleton]"}], 
                    "+", 
                    RowBox[{"35669753389670400", " ", 
                    SuperscriptBox["#1", "21"]}], "-", 
                    RowBox[{"18630215189913600", " ", 
                    SuperscriptBox["#1", "22"]}], "+", 
                    RowBox[{"7639517439590400", " ", 
                    SuperscriptBox["#1", "23"]}], "-", 
                    RowBox[{"2371048243200000", " ", 
                    SuperscriptBox["#1", "24"]}], "+", 
                    RowBox[{"524001661747200", " ", 
                    SuperscriptBox["#1", "25"]}], "-", 
                    RowBox[{"73502495539200", " ", 
                    SuperscriptBox["#1", "26"]}], "+", 
                    RowBox[{"4917729689600", " ", 
                    SuperscriptBox["#1", "27"]}]}], "&"}], ",", "2"}], "]"}], 
            Short[#, 7]& ],0.7769770472864268},
          "NumericalApproximation"],
         Root[
         87741 - 237372551325 #^8 + 4879324666125 #^9 - 47870131183875 #^10 + 
          298139924464200 #^11 - 1322112361424400 #^12 + 
          4436862230455200 #^13 - 11687872764204000 #^14 + 
          24736071940070400 #^15 - 42686453879596800 #^16 + 
          60598574880480000 #^17 - 71066067493075200 #^18 + 
          68849683838208000 #^19 - 54877022445772800 #^20 + 
          35669753389670400 #^21 - 18630215189913600 #^22 + 
          7639517439590400 #^23 - 2371048243200000 #^24 + 
          524001661747200 #^25 - 73502495539200 #^26 + 4917729689600 #^27& , 
          2, 0]], "14"]}], "-", 
      RowBox[{"1558383035227200", " ", 
       SuperscriptBox[
        InterpretationBox[
         TemplateBox[{"Root",TemplateBox[{"\"0.777\"", 
             DynamicBox[
              FEPrivate`FrontEndResource[
              "FEExpressions", "NumericalApproximationElider"]]}, 
            "RowDefault"],TagBox[
            RowBox[{"Root", "[", 
              RowBox[{
                RowBox[{
                  RowBox[{"87741", "-", 
                    RowBox[{"237372551325", " ", 
                    SuperscriptBox["#1", "8"]}], "+", 
                    RowBox[{"4879324666125", " ", 
                    SuperscriptBox["#1", "9"]}], "-", 
                    RowBox[{"47870131183875", " ", 
                    SuperscriptBox["#1", "10"]}], "+", 
                    RowBox[{"298139924464200", " ", 
                    SuperscriptBox["#1", "11"]}], "-", 
                    RowBox[{"1322112361424400", " ", 
                    SuperscriptBox["#1", "12"]}], "+", 
                    RowBox[{"\[LeftSkeleton]", "12", "\[RightSkeleton]"}], 
                    "+", 
                    RowBox[{"35669753389670400", " ", 
                    SuperscriptBox["#1", "21"]}], "-", 
                    RowBox[{"18630215189913600", " ", 
                    SuperscriptBox["#1", "22"]}], "+", 
                    RowBox[{"7639517439590400", " ", 
                    SuperscriptBox["#1", "23"]}], "-", 
                    RowBox[{"2371048243200000", " ", 
                    SuperscriptBox["#1", "24"]}], "+", 
                    RowBox[{"524001661747200", " ", 
                    SuperscriptBox["#1", "25"]}], "-", 
                    RowBox[{"73502495539200", " ", 
                    SuperscriptBox["#1", "26"]}], "+", 
                    RowBox[{"4917729689600", " ", 
                    SuperscriptBox["#1", "27"]}]}], "&"}], ",", "2"}], "]"}], 
            Short[#, 7]& ],0.7769770472864268},
          "NumericalApproximation"],
         Root[
         87741 - 237372551325 #^8 + 4879324666125 #^9 - 47870131183875 #^10 + 
          298139924464200 #^11 - 1322112361424400 #^12 + 
          4436862230455200 #^13 - 11687872764204000 #^14 + 
          24736071940070400 #^15 - 42686453879596800 #^16 + 
          60598574880480000 #^17 - 71066067493075200 #^18 + 
          68849683838208000 #^19 - 54877022445772800 #^20 + 
          35669753389670400 #^21 - 18630215189913600 #^22 + 
          7639517439590400 #^23 - 2371048243200000 #^24 + 
          524001661747200 #^25 - 73502495539200 #^26 + 4917729689600 #^27& , 
          2, 0]], "15"]}], "+", 
      RowBox[{"3092008992508800", " ", 
       SuperscriptBox[
        InterpretationBox[
         TemplateBox[{"Root",TemplateBox[{"\"0.777\"", 
             DynamicBox[
              FEPrivate`FrontEndResource[
              "FEExpressions", "NumericalApproximationElider"]]}, 
            "RowDefault"],TagBox[
            RowBox[{"Root", "[", 
              RowBox[{
                RowBox[{
                  RowBox[{"87741", "-", 
                    RowBox[{"237372551325", " ", 
                    SuperscriptBox["#1", "8"]}], "+", 
                    RowBox[{"4879324666125", " ", 
                    SuperscriptBox["#1", "9"]}], "-", 
                    RowBox[{"47870131183875", " ", 
                    SuperscriptBox["#1", "10"]}], "+", 
                    RowBox[{"298139924464200", " ", 
                    SuperscriptBox["#1", "11"]}], "-", 
                    RowBox[{"1322112361424400", " ", 
                    SuperscriptBox["#1", "12"]}], "+", 
                    RowBox[{"\[LeftSkeleton]", "12", "\[RightSkeleton]"}], 
                    "+", 
                    RowBox[{"35669753389670400", " ", 
                    SuperscriptBox["#1", "21"]}], "-", 
                    RowBox[{"18630215189913600", " ", 
                    SuperscriptBox["#1", "22"]}], "+", 
                    RowBox[{"7639517439590400", " ", 
                    SuperscriptBox["#1", "23"]}], "-", 
                    RowBox[{"2371048243200000", " ", 
                    SuperscriptBox["#1", "24"]}], "+", 
                    RowBox[{"524001661747200", " ", 
                    SuperscriptBox["#1", "25"]}], "-", 
                    RowBox[{"73502495539200", " ", 
                    SuperscriptBox["#1", "26"]}], "+", 
                    RowBox[{"4917729689600", " ", 
                    SuperscriptBox["#1", "27"]}]}], "&"}], ",", "2"}], "]"}], 
            Short[#, 7]& ],0.7769770472864268},
          "NumericalApproximation"],
         Root[
         87741 - 237372551325 #^8 + 4879324666125 #^9 - 47870131183875 #^10 + 
          298139924464200 #^11 - 1322112361424400 #^12 + 
          4436862230455200 #^13 - 11687872764204000 #^14 + 
          24736071940070400 #^15 - 42686453879596800 #^16 + 
          60598574880480000 #^17 - 71066067493075200 #^18 + 
          68849683838208000 #^19 - 54877022445772800 #^20 + 
          35669753389670400 #^21 - 18630215189913600 #^22 + 
          7639517439590400 #^23 - 2371048243200000 #^24 + 
          524001661747200 #^25 - 73502495539200 #^26 + 4917729689600 #^27& , 
          2, 0]], "16"]}], "-", 
      RowBox[{"5021935750540800", " ", 
       SuperscriptBox[
        InterpretationBox[
         TemplateBox[{"Root",TemplateBox[{"\"0.777\"", 
             DynamicBox[
              FEPrivate`FrontEndResource[
              "FEExpressions", "NumericalApproximationElider"]]}, 
            "RowDefault"],TagBox[
            RowBox[{"Root", "[", 
              RowBox[{
                RowBox[{
                  RowBox[{"87741", "-", 
                    RowBox[{"237372551325", " ", 
                    SuperscriptBox["#1", "8"]}], "+", 
                    RowBox[{"4879324666125", " ", 
                    SuperscriptBox["#1", "9"]}], "-", 
                    RowBox[{"47870131183875", " ", 
                    SuperscriptBox["#1", "10"]}], "+", 
                    RowBox[{"298139924464200", " ", 
                    SuperscriptBox["#1", "11"]}], "-", 
                    RowBox[{"1322112361424400", " ", 
                    SuperscriptBox["#1", "12"]}], "+", 
                    RowBox[{"\[LeftSkeleton]", "12", "\[RightSkeleton]"}], 
                    "+", 
                    RowBox[{"35669753389670400", " ", 
                    SuperscriptBox["#1", "21"]}], "-", 
                    RowBox[{"18630215189913600", " ", 
                    SuperscriptBox["#1", "22"]}], "+", 
                    RowBox[{"7639517439590400", " ", 
                    SuperscriptBox["#1", "23"]}], "-", 
                    RowBox[{"2371048243200000", " ", 
                    SuperscriptBox["#1", "24"]}], "+", 
                    RowBox[{"524001661747200", " ", 
                    SuperscriptBox["#1", "25"]}], "-", 
                    RowBox[{"73502495539200", " ", 
                    SuperscriptBox["#1", "26"]}], "+", 
                    RowBox[{"4917729689600", " ", 
                    SuperscriptBox["#1", "27"]}]}], "&"}], ",", "2"}], "]"}], 
            Short[#, 7]& ],0.7769770472864268},
          "NumericalApproximation"],
         Root[
         87741 - 237372551325 #^8 + 4879324666125 #^9 - 47870131183875 #^10 + 
          298139924464200 #^11 - 1322112361424400 #^12 + 
          4436862230455200 #^13 - 11687872764204000 #^14 + 
          24736071940070400 #^15 - 42686453879596800 #^16 + 
          60598574880480000 #^17 - 71066067493075200 #^18 + 
          68849683838208000 #^19 - 54877022445772800 #^20 + 
          35669753389670400 #^21 - 18630215189913600 #^22 + 
          7639517439590400 #^23 - 2371048243200000 #^24 + 
          524001661747200 #^25 - 73502495539200 #^26 + 4917729689600 #^27& , 
          2, 0]], "17"]}], "+", 
      RowBox[{"6733174986720000", " ", 
       SuperscriptBox[
        InterpretationBox[
         TemplateBox[{"Root",TemplateBox[{"\"0.777\"", 
             DynamicBox[
              FEPrivate`FrontEndResource[
              "FEExpressions", "NumericalApproximationElider"]]}, 
            "RowDefault"],TagBox[
            RowBox[{"Root", "[", 
              RowBox[{
                RowBox[{
                  RowBox[{"87741", "-", 
                    RowBox[{"237372551325", " ", 
                    SuperscriptBox["#1", "8"]}], "+", 
                    RowBox[{"4879324666125", " ", 
                    SuperscriptBox["#1", "9"]}], "-", 
                    RowBox[{"47870131183875", " ", 
                    SuperscriptBox["#1", "10"]}], "+", 
                    RowBox[{"298139924464200", " ", 
                    SuperscriptBox["#1", "11"]}], "-", 
                    RowBox[{"1322112361424400", " ", 
                    SuperscriptBox["#1", "12"]}], "+", 
                    RowBox[{"\[LeftSkeleton]", "12", "\[RightSkeleton]"}], 
                    "+", 
                    RowBox[{"35669753389670400", " ", 
                    SuperscriptBox["#1", "21"]}], "-", 
                    RowBox[{"18630215189913600", " ", 
                    SuperscriptBox["#1", "22"]}], "+", 
                    RowBox[{"7639517439590400", " ", 
                    SuperscriptBox["#1", "23"]}], "-", 
                    RowBox[{"2371048243200000", " ", 
                    SuperscriptBox["#1", "24"]}], "+", 
                    RowBox[{"524001661747200", " ", 
                    SuperscriptBox["#1", "25"]}], "-", 
                    RowBox[{"73502495539200", " ", 
                    SuperscriptBox["#1", "26"]}], "+", 
                    RowBox[{"4917729689600", " ", 
                    SuperscriptBox["#1", "27"]}]}], "&"}], ",", "2"}], "]"}], 
            Short[#, 7]& ],0.7769770472864268},
          "NumericalApproximation"],
         Root[
         87741 - 237372551325 #^8 + 4879324666125 #^9 - 47870131183875 #^10 + 
          298139924464200 #^11 - 1322112361424400 #^12 + 
          4436862230455200 #^13 - 11687872764204000 #^14 + 
          24736071940070400 #^15 - 42686453879596800 #^16 + 
          60598574880480000 #^17 - 71066067493075200 #^18 + 
          68849683838208000 #^19 - 54877022445772800 #^20 + 
          35669753389670400 #^21 - 18630215189913600 #^22 + 
          7639517439590400 #^23 - 2371048243200000 #^24 + 
          524001661747200 #^25 - 73502495539200 #^26 + 4917729689600 #^27& , 
          2, 0]], "18"]}], "-", 
      RowBox[{"7480638683481600", " ", 
       SuperscriptBox[
        InterpretationBox[
         TemplateBox[{"Root",TemplateBox[{"\"0.777\"", 
             DynamicBox[
              FEPrivate`FrontEndResource[
              "FEExpressions", "NumericalApproximationElider"]]}, 
            "RowDefault"],TagBox[
            RowBox[{"Root", "[", 
              RowBox[{
                RowBox[{
                  RowBox[{"87741", "-", 
                    RowBox[{"237372551325", " ", 
                    SuperscriptBox["#1", "8"]}], "+", 
                    RowBox[{"4879324666125", " ", 
                    SuperscriptBox["#1", "9"]}], "-", 
                    RowBox[{"47870131183875", " ", 
                    SuperscriptBox["#1", "10"]}], "+", 
                    RowBox[{"298139924464200", " ", 
                    SuperscriptBox["#1", "11"]}], "-", 
                    RowBox[{"1322112361424400", " ", 
                    SuperscriptBox["#1", "12"]}], "+", 
                    RowBox[{"\[LeftSkeleton]", "12", "\[RightSkeleton]"}], 
                    "+", 
                    RowBox[{"35669753389670400", " ", 
                    SuperscriptBox["#1", "21"]}], "-", 
                    RowBox[{"18630215189913600", " ", 
                    SuperscriptBox["#1", "22"]}], "+", 
                    RowBox[{"7639517439590400", " ", 
                    SuperscriptBox["#1", "23"]}], "-", 
                    RowBox[{"2371048243200000", " ", 
                    SuperscriptBox["#1", "24"]}], "+", 
                    RowBox[{"524001661747200", " ", 
                    SuperscriptBox["#1", "25"]}], "-", 
                    RowBox[{"73502495539200", " ", 
                    SuperscriptBox["#1", "26"]}], "+", 
                    RowBox[{"4917729689600", " ", 
                    SuperscriptBox["#1", "27"]}]}], "&"}], ",", "2"}], "]"}], 
            Short[#, 7]& ],0.7769770472864268},
          "NumericalApproximation"],
         Root[
         87741 - 237372551325 #^8 + 4879324666125 #^9 - 47870131183875 #^10 + 
          298139924464200 #^11 - 1322112361424400 #^12 + 
          4436862230455200 #^13 - 11687872764204000 #^14 + 
          24736071940070400 #^15 - 42686453879596800 #^16 + 
          60598574880480000 #^17 - 71066067493075200 #^18 + 
          68849683838208000 #^19 - 54877022445772800 #^20 + 
          35669753389670400 #^21 - 18630215189913600 #^22 + 
          7639517439590400 #^23 - 2371048243200000 #^24 + 
          524001661747200 #^25 - 73502495539200 #^26 + 4917729689600 #^27& , 
          2, 0]], "19"]}], "+", 
      RowBox[{"6884968383820800", " ", 
       SuperscriptBox[
        InterpretationBox[
         TemplateBox[{"Root",TemplateBox[{"\"0.777\"", 
             DynamicBox[
              FEPrivate`FrontEndResource[
              "FEExpressions", "NumericalApproximationElider"]]}, 
            "RowDefault"],TagBox[
            RowBox[{"Root", "[", 
              RowBox[{
                RowBox[{
                  RowBox[{"87741", "-", 
                    RowBox[{"237372551325", " ", 
                    SuperscriptBox["#1", "8"]}], "+", 
                    RowBox[{"4879324666125", " ", 
                    SuperscriptBox["#1", "9"]}], "-", 
                    RowBox[{"47870131183875", " ", 
                    SuperscriptBox["#1", "10"]}], "+", 
                    RowBox[{"298139924464200", " ", 
                    SuperscriptBox["#1", "11"]}], "-", 
                    RowBox[{"1322112361424400", " ", 
                    SuperscriptBox["#1", "12"]}], "+", 
                    RowBox[{"\[LeftSkeleton]", "12", "\[RightSkeleton]"}], 
                    "+", 
                    RowBox[{"35669753389670400", " ", 
                    SuperscriptBox["#1", "21"]}], "-", 
                    RowBox[{"18630215189913600", " ", 
                    SuperscriptBox["#1", "22"]}], "+", 
                    RowBox[{"7639517439590400", " ", 
                    SuperscriptBox["#1", "23"]}], "-", 
                    RowBox[{"2371048243200000", " ", 
                    SuperscriptBox["#1", "24"]}], "+", 
                    RowBox[{"524001661747200", " ", 
                    SuperscriptBox["#1", "25"]}], "-", 
                    RowBox[{"73502495539200", " ", 
                    SuperscriptBox["#1", "26"]}], "+", 
                    RowBox[{"4917729689600", " ", 
                    SuperscriptBox["#1", "27"]}]}], "&"}], ",", "2"}], "]"}], 
            Short[#, 7]& ],0.7769770472864268},
          "NumericalApproximation"],
         Root[
         87741 - 237372551325 #^8 + 4879324666125 #^9 - 47870131183875 #^10 + 
          298139924464200 #^11 - 1322112361424400 #^12 + 
          4436862230455200 #^13 - 11687872764204000 #^14 + 
          24736071940070400 #^15 - 42686453879596800 #^16 + 
          60598574880480000 #^17 - 71066067493075200 #^18 + 
          68849683838208000 #^19 - 54877022445772800 #^20 + 
          35669753389670400 #^21 - 18630215189913600 #^22 + 
          7639517439590400 #^23 - 2371048243200000 #^24 + 
          524001661747200 #^25 - 73502495539200 #^26 + 4917729689600 #^27& , 
          2, 0]], "20"]}], "-", 
      RowBox[{"5226383090073600", " ", 
       SuperscriptBox[
        InterpretationBox[
         TemplateBox[{"Root",TemplateBox[{"\"0.777\"", 
             DynamicBox[
              FEPrivate`FrontEndResource[
              "FEExpressions", "NumericalApproximationElider"]]}, 
            "RowDefault"],TagBox[
            RowBox[{"Root", "[", 
              RowBox[{
                RowBox[{
                  RowBox[{"87741", "-", 
                    RowBox[{"237372551325", " ", 
                    SuperscriptBox["#1", "8"]}], "+", 
                    RowBox[{"4879324666125", " ", 
                    SuperscriptBox["#1", "9"]}], "-", 
                    RowBox[{"47870131183875", " ", 
                    SuperscriptBox["#1", "10"]}], "+", 
                    RowBox[{"298139924464200", " ", 
                    SuperscriptBox["#1", "11"]}], "-", 
                    RowBox[{"1322112361424400", " ", 
                    SuperscriptBox["#1", "12"]}], "+", 
                    RowBox[{"\[LeftSkeleton]", "12", "\[RightSkeleton]"}], 
                    "+", 
                    RowBox[{"35669753389670400", " ", 
                    SuperscriptBox["#1", "21"]}], "-", 
                    RowBox[{"18630215189913600", " ", 
                    SuperscriptBox["#1", "22"]}], "+", 
                    RowBox[{"7639517439590400", " ", 
                    SuperscriptBox["#1", "23"]}], "-", 
                    RowBox[{"2371048243200000", " ", 
                    SuperscriptBox["#1", "24"]}], "+", 
                    RowBox[{"524001661747200", " ", 
                    SuperscriptBox["#1", "25"]}], "-", 
                    RowBox[{"73502495539200", " ", 
                    SuperscriptBox["#1", "26"]}], "+", 
                    RowBox[{"4917729689600", " ", 
                    SuperscriptBox["#1", "27"]}]}], "&"}], ",", "2"}], "]"}], 
            Short[#, 7]& ],0.7769770472864268},
          "NumericalApproximation"],
         Root[
         87741 - 237372551325 #^8 + 4879324666125 #^9 - 47870131183875 #^10 + 
          298139924464200 #^11 - 1322112361424400 #^12 + 
          4436862230455200 #^13 - 11687872764204000 #^14 + 
          24736071940070400 #^15 - 42686453879596800 #^16 + 
          60598574880480000 #^17 - 71066067493075200 #^18 + 
          68849683838208000 #^19 - 54877022445772800 #^20 + 
          35669753389670400 #^21 - 18630215189913600 #^22 + 
          7639517439590400 #^23 - 2371048243200000 #^24 + 
          524001661747200 #^25 - 73502495539200 #^26 + 4917729689600 #^27& , 
          2, 0]], "21"]}], "+", 
      RowBox[{"3242704853606400", " ", 
       SuperscriptBox[
        InterpretationBox[
         TemplateBox[{"Root",TemplateBox[{"\"0.777\"", 
             DynamicBox[
              FEPrivate`FrontEndResource[
              "FEExpressions", "NumericalApproximationElider"]]}, 
            "RowDefault"],TagBox[
            RowBox[{"Root", "[", 
              RowBox[{
                RowBox[{
                  RowBox[{"87741", "-", 
                    RowBox[{"237372551325", " ", 
                    SuperscriptBox["#1", "8"]}], "+", 
                    RowBox[{"4879324666125", " ", 
                    SuperscriptBox["#1", "9"]}], "-", 
                    RowBox[{"47870131183875", " ", 
                    SuperscriptBox["#1", "10"]}], "+", 
                    RowBox[{"298139924464200", " ", 
                    SuperscriptBox["#1", "11"]}], "-", 
                    RowBox[{"1322112361424400", " ", 
                    SuperscriptBox["#1", "12"]}], "+", 
                    RowBox[{"\[LeftSkeleton]", "12", "\[RightSkeleton]"}], 
                    "+", 
                    RowBox[{"35669753389670400", " ", 
                    SuperscriptBox["#1", "21"]}], "-", 
                    RowBox[{"18630215189913600", " ", 
                    SuperscriptBox["#1", "22"]}], "+", 
                    RowBox[{"7639517439590400", " ", 
                    SuperscriptBox["#1", "23"]}], "-", 
                    RowBox[{"2371048243200000", " ", 
                    SuperscriptBox["#1", "24"]}], "+", 
                    RowBox[{"524001661747200", " ", 
                    SuperscriptBox["#1", "25"]}], "-", 
                    RowBox[{"73502495539200", " ", 
                    SuperscriptBox["#1", "26"]}], "+", 
                    RowBox[{"4917729689600", " ", 
                    SuperscriptBox["#1", "27"]}]}], "&"}], ",", "2"}], "]"}], 
            Short[#, 7]& ],0.7769770472864268},
          "NumericalApproximation"],
         Root[
         87741 - 237372551325 #^8 + 4879324666125 #^9 - 47870131183875 #^10 + 
          298139924464200 #^11 - 1322112361424400 #^12 + 
          4436862230455200 #^13 - 11687872764204000 #^14 + 
          24736071940070400 #^15 - 42686453879596800 #^16 + 
          60598574880480000 #^17 - 71066067493075200 #^18 + 
          68849683838208000 #^19 - 54877022445772800 #^20 + 
          35669753389670400 #^21 - 18630215189913600 #^22 + 
          7639517439590400 #^23 - 2371048243200000 #^24 + 
          524001661747200 #^25 - 73502495539200 #^26 + 4917729689600 #^27& , 
          2, 0]], "22"]}], "-", 
      RowBox[{"1620018712166400", " ", 
       SuperscriptBox[
        InterpretationBox[
         TemplateBox[{"Root",TemplateBox[{"\"0.777\"", 
             DynamicBox[
              FEPrivate`FrontEndResource[
              "FEExpressions", "NumericalApproximationElider"]]}, 
            "RowDefault"],TagBox[
            RowBox[{"Root", "[", 
              RowBox[{
                RowBox[{
                  RowBox[{"87741", "-", 
                    RowBox[{"237372551325", " ", 
                    SuperscriptBox["#1", "8"]}], "+", 
                    RowBox[{"4879324666125", " ", 
                    SuperscriptBox["#1", "9"]}], "-", 
                    RowBox[{"47870131183875", " ", 
                    SuperscriptBox["#1", "10"]}], "+", 
                    RowBox[{"298139924464200", " ", 
                    SuperscriptBox["#1", "11"]}], "-", 
                    RowBox[{"1322112361424400", " ", 
                    SuperscriptBox["#1", "12"]}], "+", 
                    RowBox[{"\[LeftSkeleton]", "12", "\[RightSkeleton]"}], 
                    "+", 
                    RowBox[{"35669753389670400", " ", 
                    SuperscriptBox["#1", "21"]}], "-", 
                    RowBox[{"18630215189913600", " ", 
                    SuperscriptBox["#1", "22"]}], "+", 
                    RowBox[{"7639517439590400", " ", 
                    SuperscriptBox["#1", "23"]}], "-", 
                    RowBox[{"2371048243200000", " ", 
                    SuperscriptBox["#1", "24"]}], "+", 
                    RowBox[{"524001661747200", " ", 
                    SuperscriptBox["#1", "25"]}], "-", 
                    RowBox[{"73502495539200", " ", 
                    SuperscriptBox["#1", "26"]}], "+", 
                    RowBox[{"4917729689600", " ", 
                    SuperscriptBox["#1", "27"]}]}], "&"}], ",", "2"}], "]"}], 
            Short[#, 7]& ],0.7769770472864268},
          "NumericalApproximation"],
         Root[
         87741 - 237372551325 #^8 + 4879324666125 #^9 - 47870131183875 #^10 + 
          298139924464200 #^11 - 1322112361424400 #^12 + 
          4436862230455200 #^13 - 11687872764204000 #^14 + 
          24736071940070400 #^15 - 42686453879596800 #^16 + 
          60598574880480000 #^17 - 71066067493075200 #^18 + 
          68849683838208000 #^19 - 54877022445772800 #^20 + 
          35669753389670400 #^21 - 18630215189913600 #^22 + 
          7639517439590400 #^23 - 2371048243200000 #^24 + 
          524001661747200 #^25 - 73502495539200 #^26 + 4917729689600 #^27& , 
          2, 0]], "23"]}], "+", 
      RowBox[{"636626453299200", " ", 
       SuperscriptBox[
        InterpretationBox[
         TemplateBox[{"Root",TemplateBox[{"\"0.777\"", 
             DynamicBox[
              FEPrivate`FrontEndResource[
              "FEExpressions", "NumericalApproximationElider"]]}, 
            "RowDefault"],TagBox[
            RowBox[{"Root", "[", 
              RowBox[{
                RowBox[{
                  RowBox[{"87741", "-", 
                    RowBox[{"237372551325", " ", 
                    SuperscriptBox["#1", "8"]}], "+", 
                    RowBox[{"4879324666125", " ", 
                    SuperscriptBox["#1", "9"]}], "-", 
                    RowBox[{"47870131183875", " ", 
                    SuperscriptBox["#1", "10"]}], "+", 
                    RowBox[{"298139924464200", " ", 
                    SuperscriptBox["#1", "11"]}], "-", 
                    RowBox[{"1322112361424400", " ", 
                    SuperscriptBox["#1", "12"]}], "+", 
                    RowBox[{"\[LeftSkeleton]", "12", "\[RightSkeleton]"}], 
                    "+", 
                    RowBox[{"35669753389670400", " ", 
                    SuperscriptBox["#1", "21"]}], "-", 
                    RowBox[{"18630215189913600", " ", 
                    SuperscriptBox["#1", "22"]}], "+", 
                    RowBox[{"7639517439590400", " ", 
                    SuperscriptBox["#1", "23"]}], "-", 
                    RowBox[{"2371048243200000", " ", 
                    SuperscriptBox["#1", "24"]}], "+", 
                    RowBox[{"524001661747200", " ", 
                    SuperscriptBox["#1", "25"]}], "-", 
                    RowBox[{"73502495539200", " ", 
                    SuperscriptBox["#1", "26"]}], "+", 
                    RowBox[{"4917729689600", " ", 
                    SuperscriptBox["#1", "27"]}]}], "&"}], ",", "2"}], "]"}], 
            Short[#, 7]& ],0.7769770472864268},
          "NumericalApproximation"],
         Root[
         87741 - 237372551325 #^8 + 4879324666125 #^9 - 47870131183875 #^10 + 
          298139924464200 #^11 - 1322112361424400 #^12 + 
          4436862230455200 #^13 - 11687872764204000 #^14 + 
          24736071940070400 #^15 - 42686453879596800 #^16 + 
          60598574880480000 #^17 - 71066067493075200 #^18 + 
          68849683838208000 #^19 - 54877022445772800 #^20 + 
          35669753389670400 #^21 - 18630215189913600 #^22 + 
          7639517439590400 #^23 - 2371048243200000 #^24 + 
          524001661747200 #^25 - 73502495539200 #^26 + 4917729689600 #^27& , 
          2, 0]], "24"]}], "-", 
      RowBox[{"189683859456000", " ", 
       SuperscriptBox[
        InterpretationBox[
         TemplateBox[{"Root",TemplateBox[{"\"0.777\"", 
             DynamicBox[
              FEPrivate`FrontEndResource[
              "FEExpressions", "NumericalApproximationElider"]]}, 
            "RowDefault"],TagBox[
            RowBox[{"Root", "[", 
              RowBox[{
                RowBox[{
                  RowBox[{"87741", "-", 
                    RowBox[{"237372551325", " ", 
                    SuperscriptBox["#1", "8"]}], "+", 
                    RowBox[{"4879324666125", " ", 
                    SuperscriptBox["#1", "9"]}], "-", 
                    RowBox[{"47870131183875", " ", 
                    SuperscriptBox["#1", "10"]}], "+", 
                    RowBox[{"298139924464200", " ", 
                    SuperscriptBox["#1", "11"]}], "-", 
                    RowBox[{"1322112361424400", " ", 
                    SuperscriptBox["#1", "12"]}], "+", 
                    RowBox[{"\[LeftSkeleton]", "12", "\[RightSkeleton]"}], 
                    "+", 
                    RowBox[{"35669753389670400", " ", 
                    SuperscriptBox["#1", "21"]}], "-", 
                    RowBox[{"18630215189913600", " ", 
                    SuperscriptBox["#1", "22"]}], "+", 
                    RowBox[{"7639517439590400", " ", 
                    SuperscriptBox["#1", "23"]}], "-", 
                    RowBox[{"2371048243200000", " ", 
                    SuperscriptBox["#1", "24"]}], "+", 
                    RowBox[{"524001661747200", " ", 
                    SuperscriptBox["#1", "25"]}], "-", 
                    RowBox[{"73502495539200", " ", 
                    SuperscriptBox["#1", "26"]}], "+", 
                    RowBox[{"4917729689600", " ", 
                    SuperscriptBox["#1", "27"]}]}], "&"}], ",", "2"}], "]"}], 
            Short[#, 7]& ],0.7769770472864268},
          "NumericalApproximation"],
         Root[
         87741 - 237372551325 #^8 + 4879324666125 #^9 - 47870131183875 #^10 + 
          298139924464200 #^11 - 1322112361424400 #^12 + 
          4436862230455200 #^13 - 11687872764204000 #^14 + 
          24736071940070400 #^15 - 42686453879596800 #^16 + 
          60598574880480000 #^17 - 71066067493075200 #^18 + 
          68849683838208000 #^19 - 54877022445772800 #^20 + 
          35669753389670400 #^21 - 18630215189913600 #^22 + 
          7639517439590400 #^23 - 2371048243200000 #^24 + 
          524001661747200 #^25 - 73502495539200 #^26 + 4917729689600 #^27& , 
          2, 0]], "25"]}], "+", 
      RowBox[{"40307820134400", " ", 
       SuperscriptBox[
        InterpretationBox[
         TemplateBox[{"Root",TemplateBox[{"\"0.777\"", 
             DynamicBox[
              FEPrivate`FrontEndResource[
              "FEExpressions", "NumericalApproximationElider"]]}, 
            "RowDefault"],TagBox[
            RowBox[{"Root", "[", 
              RowBox[{
                RowBox[{
                  RowBox[{"87741", "-", 
                    RowBox[{"237372551325", " ", 
                    SuperscriptBox["#1", "8"]}], "+", 
                    RowBox[{"4879324666125", " ", 
                    SuperscriptBox["#1", "9"]}], "-", 
                    RowBox[{"47870131183875", " ", 
                    SuperscriptBox["#1", "10"]}], "+", 
                    RowBox[{"298139924464200", " ", 
                    SuperscriptBox["#1", "11"]}], "-", 
                    RowBox[{"1322112361424400", " ", 
                    SuperscriptBox["#1", "12"]}], "+", 
                    RowBox[{"\[LeftSkeleton]", "12", "\[RightSkeleton]"}], 
                    "+", 
                    RowBox[{"35669753389670400", " ", 
                    SuperscriptBox["#1", "21"]}], "-", 
                    RowBox[{"18630215189913600", " ", 
                    SuperscriptBox["#1", "22"]}], "+", 
                    RowBox[{"7639517439590400", " ", 
                    SuperscriptBox["#1", "23"]}], "-", 
                    RowBox[{"2371048243200000", " ", 
                    SuperscriptBox["#1", "24"]}], "+", 
                    RowBox[{"524001661747200", " ", 
                    SuperscriptBox["#1", "25"]}], "-", 
                    RowBox[{"73502495539200", " ", 
                    SuperscriptBox["#1", "26"]}], "+", 
                    RowBox[{"4917729689600", " ", 
                    SuperscriptBox["#1", "27"]}]}], "&"}], ",", "2"}], "]"}], 
            Short[#, 7]& ],0.7769770472864268},
          "NumericalApproximation"],
         Root[
         87741 - 237372551325 #^8 + 4879324666125 #^9 - 47870131183875 #^10 + 
          298139924464200 #^11 - 1322112361424400 #^12 + 
          4436862230455200 #^13 - 11687872764204000 #^14 + 
          24736071940070400 #^15 - 42686453879596800 #^16 + 
          60598574880480000 #^17 - 71066067493075200 #^18 + 
          68849683838208000 #^19 - 54877022445772800 #^20 + 
          35669753389670400 #^21 - 18630215189913600 #^22 + 
          7639517439590400 #^23 - 2371048243200000 #^24 + 
          524001661747200 #^25 - 73502495539200 #^26 + 4917729689600 #^27& , 
          2, 0]], "26"]}], "-", 
      RowBox[{"5444629299200", " ", 
       SuperscriptBox[
        InterpretationBox[
         TemplateBox[{"Root",TemplateBox[{"\"0.777\"", 
             DynamicBox[
              FEPrivate`FrontEndResource[
              "FEExpressions", "NumericalApproximationElider"]]}, 
            "RowDefault"],TagBox[
            RowBox[{"Root", "[", 
              RowBox[{
                RowBox[{
                  RowBox[{"87741", "-", 
                    RowBox[{"237372551325", " ", 
                    SuperscriptBox["#1", "8"]}], "+", 
                    RowBox[{"4879324666125", " ", 
                    SuperscriptBox["#1", "9"]}], "-", 
                    RowBox[{"47870131183875", " ", 
                    SuperscriptBox["#1", "10"]}], "+", 
                    RowBox[{"298139924464200", " ", 
                    SuperscriptBox["#1", "11"]}], "-", 
                    RowBox[{"1322112361424400", " ", 
                    SuperscriptBox["#1", "12"]}], "+", 
                    RowBox[{"\[LeftSkeleton]", "12", "\[RightSkeleton]"}], 
                    "+", 
                    RowBox[{"35669753389670400", " ", 
                    SuperscriptBox["#1", "21"]}], "-", 
                    RowBox[{"18630215189913600", " ", 
                    SuperscriptBox["#1", "22"]}], "+", 
                    RowBox[{"7639517439590400", " ", 
                    SuperscriptBox["#1", "23"]}], "-", 
                    RowBox[{"2371048243200000", " ", 
                    SuperscriptBox["#1", "24"]}], "+", 
                    RowBox[{"524001661747200", " ", 
                    SuperscriptBox["#1", "25"]}], "-", 
                    RowBox[{"73502495539200", " ", 
                    SuperscriptBox["#1", "26"]}], "+", 
                    RowBox[{"4917729689600", " ", 
                    SuperscriptBox["#1", "27"]}]}], "&"}], ",", "2"}], "]"}], 
            Short[#, 7]& ],0.7769770472864268},
          "NumericalApproximation"],
         Root[
         87741 - 237372551325 #^8 + 4879324666125 #^9 - 47870131183875 #^10 + 
          298139924464200 #^11 - 1322112361424400 #^12 + 
          4436862230455200 #^13 - 11687872764204000 #^14 + 
          24736071940070400 #^15 - 42686453879596800 #^16 + 
          60598574880480000 #^17 - 71066067493075200 #^18 + 
          68849683838208000 #^19 - 54877022445772800 #^20 + 
          35669753389670400 #^21 - 18630215189913600 #^22 + 
          7639517439590400 #^23 - 2371048243200000 #^24 + 
          524001661747200 #^25 - 73502495539200 #^26 + 4917729689600 #^27& , 
          2, 0]], "27"]}], "+", 
      RowBox[{"351266406400", " ", 
       SuperscriptBox[
        InterpretationBox[
         TemplateBox[{"Root",TemplateBox[{"\"0.777\"", 
             DynamicBox[
              FEPrivate`FrontEndResource[
              "FEExpressions", "NumericalApproximationElider"]]}, 
            "RowDefault"],TagBox[
            RowBox[{"Root", "[", 
              RowBox[{
                RowBox[{
                  RowBox[{"87741", "-", 
                    RowBox[{"237372551325", " ", 
                    SuperscriptBox["#1", "8"]}], "+", 
                    RowBox[{"4879324666125", " ", 
                    SuperscriptBox["#1", "9"]}], "-", 
                    RowBox[{"47870131183875", " ", 
                    SuperscriptBox["#1", "10"]}], "+", 
                    RowBox[{"298139924464200", " ", 
                    SuperscriptBox["#1", "11"]}], "-", 
                    RowBox[{"1322112361424400", " ", 
                    SuperscriptBox["#1", "12"]}], "+", 
                    RowBox[{"\[LeftSkeleton]", "12", "\[RightSkeleton]"}], 
                    "+", 
                    RowBox[{"35669753389670400", " ", 
                    SuperscriptBox["#1", "21"]}], "-", 
                    RowBox[{"18630215189913600", " ", 
                    SuperscriptBox["#1", "22"]}], "+", 
                    RowBox[{"7639517439590400", " ", 
                    SuperscriptBox["#1", "23"]}], "-", 
                    RowBox[{"2371048243200000", " ", 
                    SuperscriptBox["#1", "24"]}], "+", 
                    RowBox[{"524001661747200", " ", 
                    SuperscriptBox["#1", "25"]}], "-", 
                    RowBox[{"73502495539200", " ", 
                    SuperscriptBox["#1", "26"]}], "+", 
                    RowBox[{"4917729689600", " ", 
                    SuperscriptBox["#1", "27"]}]}], "&"}], ",", "2"}], "]"}], 
            Short[#, 7]& ],0.7769770472864268},
          "NumericalApproximation"],
         Root[
         87741 - 237372551325 #^8 + 4879324666125 #^9 - 47870131183875 #^10 + 
          298139924464200 #^11 - 1322112361424400 #^12 + 
          4436862230455200 #^13 - 11687872764204000 #^14 + 
          24736071940070400 #^15 - 42686453879596800 #^16 + 
          60598574880480000 #^17 - 71066067493075200 #^18 + 
          68849683838208000 #^19 - 54877022445772800 #^20 + 
          35669753389670400 #^21 - 18630215189913600 #^22 + 
          7639517439590400 #^23 - 2371048243200000 #^24 + 
          524001661747200 #^25 - 73502495539200 #^26 + 4917729689600 #^27& , 
          2, 0]], "28"]}]}], ")"}]}], ",", 
   RowBox[{"{", 
    RowBox[{"q", "\[Rule]", 
     InterpretationBox[
      TemplateBox[{"Root",TemplateBox[{"\"0.777\"", 
          DynamicBox[
           FEPrivate`FrontEndResource[
           "FEExpressions", "NumericalApproximationElider"]]}, "RowDefault"],
        TagBox[
         RowBox[{"Root", "[", 
           RowBox[{
             RowBox[{
               RowBox[{"87741", "-", 
                 RowBox[{"237372551325", " ", 
                   SuperscriptBox["#1", "8"]}], "+", 
                 RowBox[{"4879324666125", " ", 
                   SuperscriptBox["#1", "9"]}], "-", 
                 RowBox[{"47870131183875", " ", 
                   SuperscriptBox["#1", "10"]}], "+", 
                 RowBox[{"298139924464200", " ", 
                   SuperscriptBox["#1", "11"]}], "-", 
                 RowBox[{"1322112361424400", " ", 
                   SuperscriptBox["#1", "12"]}], "+", 
                 RowBox[{"\[LeftSkeleton]", "12", "\[RightSkeleton]"}], "+", 
                 RowBox[{"35669753389670400", " ", 
                   SuperscriptBox["#1", "21"]}], "-", 
                 RowBox[{"18630215189913600", " ", 
                   SuperscriptBox["#1", "22"]}], "+", 
                 RowBox[{"7639517439590400", " ", 
                   SuperscriptBox["#1", "23"]}], "-", 
                 RowBox[{"2371048243200000", " ", 
                   SuperscriptBox["#1", "24"]}], "+", 
                 RowBox[{"524001661747200", " ", 
                   SuperscriptBox["#1", "25"]}], "-", 
                 RowBox[{"73502495539200", " ", 
                   SuperscriptBox["#1", "26"]}], "+", 
                 RowBox[{"4917729689600", " ", 
                   SuperscriptBox["#1", "27"]}]}], "&"}], ",", "2"}], "]"}], 
         Short[#, 7]& ],0.7769770472864268},
       "NumericalApproximation"],
      Root[
      87741 - 237372551325 #^8 + 4879324666125 #^9 - 47870131183875 #^10 + 
       298139924464200 #^11 - 1322112361424400 #^12 + 4436862230455200 #^13 - 
       11687872764204000 #^14 + 24736071940070400 #^15 - 
       42686453879596800 #^16 + 60598574880480000 #^17 - 
       71066067493075200 #^18 + 68849683838208000 #^19 - 
       54877022445772800 #^20 + 35669753389670400 #^21 - 
       18630215189913600 #^22 + 7639517439590400 #^23 - 2371048243200000 #^24 + 
       524001661747200 #^25 - 73502495539200 #^26 + 4917729689600 #^27& , 2, 
       0]]}], "}"}]}], "}"}]], "Output",
 CellChangeTimes->{
  3.955078826159354*^9, 3.955097697164863*^9, 3.9550980302803373`*^9, {
   3.955099452181932*^9, 3.955099469236882*^9}, 3.955099503188146*^9, 
   3.955099903303073*^9, 3.955100114967722*^9, 3.955100178702445*^9, 
   3.9551003015186872`*^9, 3.955100403339138*^9, 3.955187052281987*^9, 
   3.957608155018141*^9},
 CellLabel->"Out[26]=",ExpressionUUID->"d2403035-73c8-4e8a-a778-1b7c320679d6"]
}, Open  ]],

Cell[CellGroupData[{

Cell[BoxData[
 RowBox[{
  RowBox[{"Plot", "[", 
   RowBox[{
    RowBox[{"{", 
     RowBox[{
      RowBox[{"Income", "[", 
       RowBox[{"q", ",", "1"}], "]"}], ",", 
      RowBox[{"Income", "[", 
       RowBox[{"q", ",", "2"}], "]"}], ",", 
      RowBox[{"Income", "[", 
       RowBox[{"q", ",", "3"}], "]"}], ",", 
      RowBox[{"Income", "[", 
       RowBox[{"q", ",", "5"}], "]"}], ",", 
      RowBox[{"Income", "[", 
       RowBox[{"q", ",", "10"}], "]"}]}], "}"}], ",", 
    RowBox[{"{", 
     RowBox[{"q", ",", "0", ",", "1"}], "}"}], ",", "\[IndentingNewLine]", 
    RowBox[{"PlotRange", "->", 
     RowBox[{"{", 
      RowBox[{
       RowBox[{"{", 
        RowBox[{"0", ",", "1"}], "}"}], ",", 
       RowBox[{"{", 
        RowBox[{"1.5", ",", "13"}], "}"}]}], "}"}]}], ",", 
    "\[IndentingNewLine]", 
    RowBox[{"PlotLegends", "->", 
     RowBox[{"{", 
      RowBox[{"Placed", "[", 
       RowBox[{
        RowBox[{"LineLegend", "[", 
         RowBox[{
          RowBox[{"{", 
           RowBox[{
           "\"\<n=1\>\"", ",", "\"\<n=2\>\"", ",", "\"\<n=3\>\"", ",", 
            "\"\<n=5\>\"", ",", "\"\<n=10\>\""}], "}"}], ",", 
          RowBox[{"LegendMarkerSize", "->", 
           RowBox[{"{", 
            RowBox[{"75", ",", "20"}], "}"}]}]}], "]"}], ",", 
        RowBox[{"{", 
         RowBox[{"0.35", ",", "Top"}], "}"}]}], "]"}], "}"}]}], ",", 
    "\[IndentingNewLine]", 
    RowBox[{"Axes", "->", "False"}], ",", 
    RowBox[{"Frame", "->", 
     RowBox[{"{", 
      RowBox[{
       RowBox[{"{", 
        RowBox[{"True", ",", "False"}], "}"}], ",", 
       RowBox[{"{", 
        RowBox[{"True", ",", "False"}], "}"}]}], "}"}]}], ",", 
    RowBox[{"FrameStyle", "->", 
     RowBox[{"Directive", "[", 
      RowBox[{"Thick", ",", "Black"}], "]"}]}], ",", 
    RowBox[{"FrameLabel", "->", 
     RowBox[{"{", 
      RowBox[{
       RowBox[{"{", 
        RowBox[{
         RowBox[{"Style", "[", 
          RowBox[{"\"\<I(q)\>\"", ",", 
           RowBox[{"FontSize", "->", "32"}], ",", " ", 
           RowBox[{"FontColor", "->", "Black"}]}], "]"}], ",", "None"}], 
        "}"}], ",", 
       RowBox[{"{", 
        RowBox[{
         RowBox[{"Style", "[", 
          RowBox[{"\"\<q\>\"", ",", 
           RowBox[{"FontSize", "->", "32"}], ",", " ", 
           RowBox[{"FontColor", "->", "Black"}]}], "]"}], ",", "None"}], 
        "}"}]}], "}"}]}], ",", "\[IndentingNewLine]", 
    RowBox[{"LabelStyle", "->", 
     RowBox[{"{", 
      RowBox[{"Black", ",", "Large"}], "}"}]}], ",", "\[IndentingNewLine]", 
    RowBox[{"ImageSize", "->", 
     RowBox[{"{", 
      RowBox[{"640", ",", "480"}], "}"}]}]}], "\[IndentingNewLine]", "]"}], 
  "\[IndentingNewLine]"}]], "Input",
 CellChangeTimes->{{3.954910352691943*^9, 3.9549104458419333`*^9}, {
   3.954910480531766*^9, 3.954910558642235*^9}, {3.954910617490213*^9, 
   3.9549107432671833`*^9}, {3.95491087398827*^9, 3.954910908756853*^9}, {
   3.9549109730606537`*^9, 3.954910973906803*^9}, {3.9549110327704363`*^9, 
   3.954911052370946*^9}, {3.954911266661057*^9, 3.954911470177928*^9}, {
   3.9549115756039553`*^9, 3.954911598115828*^9}, {3.954911710118822*^9, 
   3.9549117183072443`*^9}, {3.954911750756173*^9, 3.9549118111969*^9}, {
   3.954911905125503*^9, 3.954911997971793*^9}, {3.954912114436069*^9, 
   3.954912152972478*^9}, {3.9549123638323803`*^9, 3.9549124750291233`*^9}, {
   3.9549125061501303`*^9, 3.954912507188033*^9}, {3.954912557333645*^9, 
   3.95491280370184*^9}, {3.95491289920498*^9, 3.954912959141671*^9}, {
   3.954913026278179*^9, 3.954913085764501*^9}, {3.954913128372932*^9, 
   3.954913257013411*^9}, {3.954913355594551*^9, 3.954913548484623*^9}, {
   3.954913688838922*^9, 3.95491372631108*^9}, 3.954913787462625*^9, {
   3.954913834533794*^9, 3.954913886165103*^9}, {3.954914664012899*^9, 
   3.9549148905716867`*^9}, {3.954914962972871*^9, 3.9549149730047827`*^9}, 
   3.954916111391705*^9, {3.954995194620492*^9, 3.954995214524284*^9}, {
   3.954995259932624*^9, 3.954995282119755*^9}, {3.954999418172579*^9, 
   3.9549994271786737`*^9}, {3.955000734063596*^9, 3.9550007623955383`*^9}},
 CellLabel->"In[27]:=",ExpressionUUID->"1f046b41-956a-4ca7-a2b1-721180d98515"],

Cell[BoxData[
 TagBox[
  GraphicsBox[{{{{}, {}, 
      TagBox[
       {RGBColor[0.368417, 0.506779, 0.709798], AbsoluteThickness[1.6], 
        Opacity[1.], LineBox[CompressedData["
1:eJwVx38803kcwPGR6iOZzcxuaTwWOtKvkzip3u+iS6IefkXRckVX+kHLVXo4
3bRJktS5UpYIIY/QoTtn1AMpjpAh+T0jMr56HKFk1/3xejwfL/7BEI8gTRqN
5va1/3UJGmp6Nuy9udVK+Vmt5qCW45LQHq4NVJRH19C//rp7SdJCrhPkuVve
4s1xcGd92x93uV4Qc/aktcMsB30Cp8pucAPBvnL6yJlpDnatueR4lRsG0n26
rapxDqayd0fHcsXw42XbgvY+DopI4beXuYkwMBgTWFjJQd+9afnjHzJgwE7h
5xXFQR21yH+7cT4snJB7umzjoLn72FDllSL4Tm7QJNTm4NlX9pA0UQIeLtpd
MS8NkVPE7NbQeAoJVreG/71iiE8UjnUNGytAdr9d7OpiiBXBd432qqpAvelo
Zpu2IU4u36T36MQL2ON0o/rPejZqzuQyjMxr4UFvyBlJHBtt1QFPPPPqQH9o
cHn2bjbWiW1eVa9ogDhWrv8XFhtNEkZmcsYaYUZuysdmAxyZ6uluWfsaRBq2
g203DTDjfWktPb4Z5ipn7fd7GyCdl0UplXKIfchgsdkGGHe0+HCqWSvYzpap
+O0s/Ii5yiMX2qCp38R7aRILw6yrigwr38AlW6PyY34s7MmrutLEfwvrTf4p
zuay8HOwPNnyfAeMWb20/qZdH622LJw7XNoJVemCgk6pPm6/z//pMacbEh7n
yOL99PEs78CyPv8eCF8RX/O7sT6uVHnrtLn1QsiLp34NCiay9MZJ1ade8PmU
GfExjYlaT5PzTaV9IEgyTxEGMfGYTWm79k4F+Nbt3dVpysTcHQdTyz8qIMCs
4+K5fgZOjixhDN7sh6h3kyVHsxhY7Ll9XqKTEu7g80jnwwy84Cy5VzSohEat
1U4Rlgzkd7m8SZcMgMXbF7znHXq4wU6cyLUehMRWaePxfXrob9wwo9E8CBtz
MsTlfXScrL2qCBW9g6os9p4RAR2TtARhHmZDcD2ixKJCqYus7uL7mlVDEHp7
av7ccV2c/4vIy/7UMGxQpNDYI4uRliPIV+i/h80a4bMtpxaj8E7+Vf2K92Dp
KmMLx3SwzCqGME+OgHXPbfvTJ3SQ6SJcGUVXQajzQ4Hx5CLsXNXYHC5TgbTL
NC1DuAgLUsBMKRiFWedGpXxaG/fn2zJ5c6MQMWu4Llikjb9K0kSdD8egt6M6
5a2a4KMhXjLdlYLI6zk6k9EEY+5KArp3UdBWk2zXLiYY6DFqnudOgY1m/KGy
KIJLZbICNx8KVEJhqSSSYOw1v+q4gxT4ejkcMzxD8Ijt7Q+LwilYw6mvtQsi
uExs4LzwAQXvpOOXzzsSnPs+QrctmwJoURQLthBsH+1//SCXgmTdlr6tQDDB
p3D/D48p8IossddxIKhe4XFaIqPg2YGo4WRrgp1N11LmNVMgXWawo4xP8K/o
qUPNLRRM7Vvwc5oJwUSHA5bpbyhw/W06VcIjuDNzddHWbgqIVte0G5fg3+fq
a0TDFIQNZGZ3MwjeXLX+mruKgle8JHkFneAphdSLT1FgsSeWlrWYoIXr8Z5n
ExT0VJ/0DSEEtTTkGQlTFGxQB4g9FxDsLXYIDvhEQZKdZ4GdFkFZcPqatV8o
mAjZ1mmkSfCWic6kWk3B7mw7QqMR/A/dV0Pp
         "]]},
       Annotation[#, "Charting`Private`Tag$47899#1"]& ], 
      TagBox[
       {RGBColor[0.880722, 0.611041, 0.142051], AbsoluteThickness[1.6], 
        Opacity[1.], LineBox[CompressedData["
1:eJwV13k8VF0YB3CkeBGZGTdLhCSyViIqz7GEhAiRJAltaCEtZM2SJRJCqCRJ
1lBI9pB1ZixttpQxg5pIRNJ7+ms+38/MmXvPPef8nufKuJw94MbFwcHRwsnB
8e/T1I1Jq2PZ6h41ufTZ86Mg4jYQPzcspgG63ZHOOWOCaNu9lPRSMUPwbLTx
+sAWRPs63z7LELMB8VAutJ1bCNm5zr9KEHOFaPfl/nJlITSoFmEQK+YDsq6+
BZ/9hdB9kf3hUWLXYfbdp+NLAmtQMG/pphtiifDyWdKxew/XIPtDD4q+T2eD
E7UqpKJTGPH/DXY0liqCL2IeBrENJLTR6huzMboMau0dn/MnkdGlLm1Ima2E
NZDwn5MDBQmqlo+94a2CDgVeLe4jFJQdqx7ze10VKKX11eUepSCa2ab3Tnuq
AJVpTk65UpBSO8V7Y3IVjDwxe3zsLAUNt7Bznmm9hG2GV6T+hFKQcf0jwc6r
1WDOxU/5+5SC1pYJD3Fy1sJ7G2NL43kKcoz5bfOFqIXYVS3bKhYoKMt1rL1Z
uRZUi8dMNy1RkLJIZWW0fS14iCgRHJwiSN/XOUmkuBbODXCop/OJIM10u5xE
tTpotVlkBUiKoGNOOUdyh+pgTfvCrhk9EfR81KCje1cDpHtucCgME0H9JsHT
scYN8Ev8HPfjCBE0V1hDmB1oAK7ZeXLmDRGk5ad9rPVEA/SlvXCNiBVBFWS1
ubqEBkDZzA9GSSKo0lBc+hmzAVqY525cyRZB1TnfvRMTG0FRgnKipF4ENZzO
kDg01QQfuM6Xhc+LoFLWmTNOc00wGCd7kHNBBGWf1Hl5nOM1TBU0FFxdFEFh
7m8dvCivQUXgWNCpPyLIxEU4LXTXa9D6SqnRWkGg7kNhooUxryH0jeKPZEEC
DZh4iqxQaQb7JCOO43IE6mzZ6car1Qx+Lxky5RsJVGPEV75arxnkO36sXLWJ
QPcMH9uI2jaDbMInIluRQC7o022Va83AEfHZnaZKIKaWLcm+sxmoXhLE9A4C
/ZTfLVTg2QJrfJjHjc0IpDuq3xJ1uQVmvSrqo80JFJ5hEngytAW6/bMruiwI
RFBs2BtSW0ChudHb0opAmpxnutOaWkD1RJ2ywUECXf6YEhcp0Qq5TlEE4yiB
luJmhVzftIL8Vw6VjRcIZLhvsUWvtxVkQ0Yyd3sTKGYVR9D64VZYnXmw0saH
QJLX+L9/mG2FmefTrABffD+nZalW0m8gUnG/ceNVAgUaWsbDpTewWEY/IhBK
IK6Fp2skNraBv9t2y4cJBJLo1P8Bam0Q4DD/I/g2gTQevO9z1W6Dw9lFV44m
EshtL8/dQvM2yHoZo7w2mUCtqS4b9X3bQEqoUudKKoHidMR0TrVg95ZZ8N4n
0Dr/8OMvTrVD0Mk8Ttt8Am23lDQa8G6H3KT5B2sKCGQhV6bAGdAOzcLn1dux
Azs+fTVNaIeKPA+x3UUEGl23+/JQVTv010jKU54R6MmrHzErBTrggu5SQNwL
/Pz+Oj+3LuyAGMtv1Ff1BDIzrwvZU9EB9+xWTdk0EOj43fX7tRo6oMkwlH8S
O15raFy8vwNy08mHKE0EYp09LDb6pwNqLrvsONxMoPQRW/9z5p0QtF/rYFUb
gZ6plpu42HXCDouST3rteL7+FBGbY51ACdl8qRX7p2hPgdbFTiA9Cqynd+D5
WFkOL6d3wgHkO/ixi0CcDab6sVOd0N/hH1RHJ5DomjzBwLlOkF1f0Lejh0Cq
Tv99PMfRBeu1PHSKsR0WW7xtKF0gJbewLb2XQGVb9zyS2NUFK2KXvp/sJ5D7
Q+DNi+6CdWq/h/veE6jjukZX8+ZuOKGnvvh3mEA6Qu1ct7Z3w4Mr6ekuIwTK
TT2mdRh1w32/WfUm7NDCm/fZtt1AKti45fon/Pt3zAuiwd3QtK3q7vwo/r1S
xtrTb7th1I1xNX8M79fn28w0Rrthc4vquWXs66gtaHmqG+YuWDvtZxCoOO+3
z15OKmysn5T/hh1dqzA0SFBhLvnMxfVMAumzQopX6VMhcQ/ppNUEga6odrWd
MaaCjUq31G3sYm+xMaoZFUyX9vb1YEstF4ndtaMCo0DN4MAkgRZIgyFqnlTo
LypTNZgikLq9QkbiBSqU3nBg+2O7Z3i/WLhEhZRQxdJy7N5NfFONIVQQOTS/
R+4r/v9dWrb2KVSw6NHN/ok9Hhxy9lUGFTycxKM2fcPXa+m8IfuQCuduhPva
Y8dYudZMFVBB1LXR9QX2Sfdbm4IbqcDnWZh1io3z4emAHqOVClH3v7Xexu7/
vslxXxcVanQ2LFRjG/rVxIu8p0LlGfErAt8JtD5+cuHJNyo8XCCtuI9dcyzw
ybMfVCDO6u2uw3baRj708hcVJr/KZA9jp/frVHRw0aBY2m5BYppAO3O7TvTx
0GCiyYG5A/vDFZe1QwI0IFl7rbTFFpWM8mUTNMi8Jdsehf3im6T8LwkazL89
75ONfbCupI9DhgZbNVTNX2EnHX+vQVKigfSQ6c0pbFKewg8NoMEeizR7vRkC
lfhVZ+02pIEq6124DbalueUBo700WNu7a9wdO+77pRI7axr4j3TDDWzVBv5j
zvY0WH0jf0cqdtfte2tOHaFBXdx/brnYAlotZ6+eoEHy3nuHmrCf8h5eH+pB
gwDFMFkatumHb13R5/F86vdID2KznoYEJPrSICZKy5qJHXmNUM3wo0HTbPHL
GexN+/MGHwXRwPI4r8MSdrO0bmxhGA2CVBNVV/7A+2GGtutFFA1sH+Zpr8Ze
2eQ2VRuHr78iy4+CnZ20cLc1kQa5YdRZcWzDE7H7aKk0qLCJeSSN/XmHzO/3
mTTIjle6uRE7hK88b/QhDbgsuIsUsWUGTBwmc2kgmuzBq4JdVzDw32wBXh/3
qjQ17KOB5yqXntFgW6mB+xbsZUvuUysraODo4nRmK3aGbIqo4Cs8P0vnvH/e
NavUSjTQIN3i3oZ/Hnhde2l9Cw3WyZ5/q47td8d6k0IHDezDlJpVscVPjfer
02hgsknuuxJ2lY5fuHY/DfKeFtsqYB8SENLU/0iD0Tz5+Q3YvwazxkxHaCD4
7GOvFPadIs0k6zFsg41sUWzN4DZDxwkauPbaG5Gw+w84zbqyaeBMa//Ah31R
buah5ywNfqX25HNhU+bCrH0XaPAh5HX1An7+ZS1iKwKXaXC+b47vO/bMaT2X
eF46sLI9jn/AvrWrTzh1NR02+h/26sJWFzxV/4BEh3fnhyrqsb1K4qVL19Fh
3fTs6hzs1aFy1JcydGi+ulXsDna+TUVgkzwduDbYu0VgT84PD/Wp00Hduqje
Dfv5ibgGU006xGeeNDmAHfRWN6d2Jx2WpLd8341NvMjwfGJEhwrje9kk7E/y
5lZSZnS4FLru2W+8//OTlzRuW9FBcKP96Gdsfd/DS/6OdECSlfkl2KsZfCPT
x+iQdrPc+A72O9uqRvcTdDC5K8Xjj+21XSza8gId2tZ8mdXHTpvtF5OLpMPc
m/k7zfg8u7mG/0mJpcPiCMXlEbZ67/ZPq2/TwYj0yzoUu7k0MXc+gw5ah6uL
d2FPXzig1V5KB3+9iUOPcJ6YTHfaXBimgw9BtFrgPCIfu7Zj/AsdxM3jkTT2
EFV5neMEHTimLo1/x/nmUxz9ec9POoRQtBrisO+d3XtBjL8HdoXzvGjE+Tj3
tSmuTrMHmi5bLXLjfK0/4uO9fVcPVHUqRL/B+RvTucEuT68HggxWWsViyxaE
SCWa9YCq0/lrJGxzD1RwwqUHbgbFupJZ+DxNvGwTvNkDNR8Ot7Bx/nvd2b/h
9O0eEBYRVn6CrWX42e91Sg+EyJ/rOYbdlsGn4v8Q26p8korrybTloThWRQ9M
qEmY53zB/cqLOeumzz3ATZVWVMX16H3olsEr2r0Q1HBlumyAQFnqr7f36WJX
/zhph+0xaH9T3bAXzvCbqC18JBCHVhCMW/RCzVfOPB1s+YmuBzauvZAZauxS
juulj6WHu1pcLyh4Wm6NwvVUUPIx+8uXXlgjKsIu7SYQOhg6+JnVCxtuadWZ
YF+IO9o++g2Pn8rlHMT1vJ9T9PHIr17Qb3ravwI7kxHpNCDQB48+36GZ4vqv
Wny6s0ejD1Y5i1jUtOLnZaD6tOF6H5g4NVzajfuTmFPl7vfl+iF297B4QTGB
JlBBJP/mfrCoSjpBwTYWfZTnq9YPn92CZfxw/8PVkvjNTKcfFpMvDBkV4vop
5+O7sL8fbqkIR7x9ivNueGv4Ab9+ePaxdGwwh0B6tsWPuOn9IKUhdio4Ha83
evrlZOBbkLz6+4NWOJ7/1qYyovEd6L4KaY63I9BwYVM0TeYDZEjenSmVItDv
0713Fa9+xPUtVaHtkwhS0uNZdn85AC722V4Rj0SQcZbMiZK1Q6BcT41IPSaC
Lkkelf3kOAy/n7U41UmLIOUpW/635iNgVc7MfDVCQWSh77xNiyPQazge2XiX
grhr7xZtSP8EhVX+OgWOFHRG4+X7//aNwl2lnVYp4hT0dK/L/Zq5UeDmGrb6
PEBGPyfF1zCSP4NJ22GDoRwyKrc2XpFo+AUe8XYlfDxHRoEmYffKGF+g2qHD
xM6AjGQGTd89DBuDB49JOf0SZBTVsLPINnIMGKW6ZC3smcfK4TzRY1DhVMu8
I05GDRcENc7Ej8HNerNOBzEycuWlx229Owbf3l4KGiPIKHfbIeP64jE4GDBc
IEgiI9WoE8+HPuLxA2dES3jJSEfreqLYVgYkXrlxZ/c8CfW7iGlmaDDA3m16
RcMcCXnfLHwrrcWABJ9guhF2/tg7cYVdDJC6GJxs9ZOEpBJVHmgaMeBLN736
zA8S4pruL7B2YEBMklzqMzYJtecptsSGMACVhOpFM0noZH/NSeEwBpg0a8ut
w+bmsuFLimAAh5WuR8E4CekeCjBPj2FA5f1EZRqDhIp5enrykhkQ9Uj6vOQY
CSW6+o+05DEge8+Y1JtPJOQo1b3A2cOAtknTMs+PJCQodqH8ZR8DBjJCtqzA
rieLnL/4jgHTf0wUUz+QkPx/h5nMQQbIw3xk83sSYv9g9HczGeD1QEBg0zsS
CnmzXJqxzACz/gCdv70klOuj6qW9eRy+VJ/nWN1NQg5naYo/lMdBLgt4nnWR
0OrTPmP5auPga7c5xg77wtEqR+nt40BlNK7J7iShnaZG+3jQOGjKcvMadJBQ
13onhT7bcRj2PN2c8oaEfrbFjp4LHof8jM27s5tIaIC/7+RS6Dg079+h5oTd
YLaOHRE+Dh5KUgmi2PFdeb8zo8fhudvrvJuNJLSZ3kLpTBqHlIAmxSD8vu/0
ntNYMW8ceMy8z12uIyFD8b2dZfnj0M96dEUbW+lwvDUqGgf5C/Ozi7Uk9GtA
ytmubBzybI31A7ETRnZeCasZB12HVu3YGhJqHr/49BN9HGK2pRTUVOP1V3i1
xbNvHJwtVoyGY98+xV3x6+04iJq03tiP7TyZ0CQ0OA7uv/K3jb4kocVvRYO7
x8fhXMrijAC22hxLKO33OAQEmqpfriShFG4nnwNyTFB45aWQ85yElo+v3U6T
Z4JTwpGqa9iujdSf+xWZ8PC3+ytbbPUQg0vmqkzQyRNYy4Pd+lfhqskOJlyf
9RU/W05C84s/AnXNmFDtDOdsyvD+cChAryyYUJKVKbENu6HSnXOXFRPe8Uhr
k7BvXn4fon2QCXxZb9popXh/zNWEaTgzYX/gZdOD2Aenb0Rv9mFC1HG5Nz7P
SKja0sDsiS8TRA0kMh2wZYuXBBSu4Pv9ps5A2N+8zt7cGMCEOpu5bkHssCmb
W9KRTDj3PJm/uISEJvYJHrgXxYTJpC1+qdiWT1tIUrFMYAS4OYVirzutkyiR
wASlV72B9thl4+vvEOlMeP3cR50XW9z4vV1SJhNuLvrp/iwmoaCcBFHKAyZ8
b79dN4pt5rYyTTiHCTF86jK12M+aahzic5kw20f7W4AtKndZQugpE7wmaw5k
YH8ZnUgXKGaCoHa57TVsU/3sI9HPmLDr8seVXtjFD45I8ZUz4aJQxOaj2P7O
1Hs8VUwwHHhM08cmD5VncTUxIfzx/RQh7JsC1669aGaCnvjcHBc2305De483
TEiJnByaK8L5kEJf3d/FhC9rlveNYAc0pzKjaEyI/KRL68NenHVuhF4mKEuc
GGnHnrFiX37yngkd8WXpldheQc+tnQaYUMX3Z28J9kThNVXyMBPSTnkHP8F2
HzT8r/UTE7LkFQ2ysD/xC3zx/8IE3ny1uLvYjjo9NVvGmTBgk+KWhP3uZFoq
g8UEwtOnOQ7b5s4xn7tTTHiwpa8kCpv6WmG/JZsJptT2TeHYZrNsxZUzTGg9
cUohBLtV9gV31SwTKnhqSwOwDa0Chr3mmZBTPPjGD7s2cE/VhkUmCNj0n76C
rVMokPRuiQmavZXJl7CfD/Scjf3LBE/uVHNf7K38d031uVjAzL0edxG7UNtl
4zw3C/J8Yx3/efNJRY58HhbUkZvK/jkn+fsHZz4W8KzVTvk3Xvb1i3KR1Syw
5/2z6jJ2xo+A+DYhFrg4S3NexRaVNToTSGJBd2RpuD92ouVqIw0RFsgMNN8J
xF4T2CvNWsuC/kenNUKxYwru/s4QZ4GhbJFjBDbvgEv/AUl8PwHZa2Kwr/Nt
LuGRZoH+ewfLW9gc2tPR1bIsWKc3KnEH2+9Ehfv5jSzQfm7qnYE9lxSoJ6/A
wu9P2QezsS80Ga37uBnPx3/59VPs0zJ9NEN1Fgj+nTWpxmbsT89f2MoCvZxi
x9fYLgHHIwq3s6BXMn+pC/vQx+ldojtZ4Nx6/9Nn7N7/Ktd27mYBdbFCno1t
uSNoJhixIGLJ4tcitkmSYO7kHhaUNG/Ro+D92dTYF3LfhAUjIhkVMthoJv2I
7T4WdOg1Vqtha+1XItdasuDwHf8z5v/O07WZr97WLODoViGOYKvmV7YqHGSB
698+c8/if/XFJCDhMAti64xc47CztIQOGTuxIJmhbPAAW8q9f9uSMwtm1fYU
lWITja4sN3cW2JYYqX3AXnkt2Eb7PAsy6zdQVf6d/+mphVpvFqzu3pmqj+3q
bn/PyJcFe9TKB+2wm/arTVj7seDP/MK7f/lxXXYw0CuMBfEp/GmfsDXumGz8
GcGC6KtesIj9hb+szS+KBScfxTqTcT4Z/owSuRHHggOXVAhjbO7WHU8fprJA
+KeCZRl22a5sy83pLMiwy+6lYruWCM0VZ7Lg4DqNvq/YTWkMVPOQBSF/X5oq
4rwM9Uzsf1fAgvXCqbw52Fzk75yCDSyQnq1/9xzn7bOIw48Tm1gQ1eC34SO2
y1KzmUQLC9zjpif+/svnsYw7Ch0sqLiq/d0U53lIxT4Vg34WzFw40MfA5nR6
bH95ggWjavokzRc4n+ik5eUpvP4WTiou2M7GAQ/D2Hg9Eumvb2LXqdt+S5hl
QeQalhcLO2jFiusFyywoTKNlZVfg/frEqWiUNAEx32+kbq3C9W7qrdc9kQmI
4v8zdRo7Rt1K1VF0ApZ5zHsfYq+tMCjok5yAnNwip7W4nqm2KDxtVZgASZXi
4ytx/XMcm8kp1J2AyNtsrT+v8HlU9HA/ozcB3/13dOniesr0GNuoYDgB3Ko8
C0HY3rNvsx/snQD5X0cEeHD9jVrxKivRZgKuqq5SEsf1ulImIvPq6Qngciu3
dMT1PcCNw0nLcwLkKFPbHmMbPrkiOXsW31+OXv4MNlXdI93z4gQoJHs6RuP+
gAlWac5BE9C8WP+yEfcPhJNEslHyBPQLzV6zbMHnL60oltQwAX6rFvd+wP3J
i6W0iIamCdhMO6ykifuXJafw4AstE5DO7Z2RgB2x4chFescErDsysM0c9zvp
+XxHEt5OQN2DA5vf4P7odY2bMunrBEzVHTYYoOO8+SzRLiw6CSEnLPefxf3W
kT08r+vFJ0GKrWM9iJ31eKbmvOQk5GQlMvfh/kzZ480zmuwk/PiW27IZ9296
P33TbqlMwv1b7+3YAzgfeOinhA0mQTTMoun2CAm9UorkFfaahFubZCb24n5S
s3dtZ8K5SZh9PBpSj13s//gWxXsS59/9NG0Wvl5ns7joZTzeSNxYaYKEIs+u
VFkfMgmn1pgmUqZI6EBpiJVKMh5/I5zzL+5fx3Wupe2tmQSK0m2Nbb9ISNj0
gnKI4BSUkW/oifGR0f16IX4d4SnYcj3P6xW2unYBa5o8Be7ep7e48JORhQIz
55jYFDwWb7pUIID7+VVOMnpyU/BwbzfPPiEy4m7cS3DoTIFLUYpGFoWM5nbK
cAS4TUFUrmdF3XoyGlCh9lypnoLttV4zr7TI6N6k8LUVtVOQ9bGQfHUHGbk8
sZaPrZ+CFZfePtfUJiOW3NvL95unIH5/b0iJDv4/iSHJFuoU3PojuqVgNxkJ
802doIzh70ujP1fj9w0jBs9S4eqv4GudEbrbkoyKM0Hui9NXmNE/ltNwmoyO
FGkKSy5/BVcH2+HEbDIKCnsQPJD3Dd4btAxOTpJRAVPyrqAZG3xvsCPcNCko
MiPMeciCDU06DuKNWhTkeuDrxkIrNrQ3FyIZbQpaV11dbG7HhraQBpPhnRQU
FXe4OcaFDad2mxm66FHQSc3Uab4rbOh87NEfakZBstcpJjw5bMj85tatcZyC
lnf4r36bywalW0nl2a4U9P7rZ3rOUza4KM8pi7hTULxd6RGjEjbw3vnWNX+S
gv5uPuAdVs2G9R6ag41eFDRAi8tc0cMGq9FKwUtXKagifP54Tx8bfh0R+cP2
o6DEnUcVH75jgw63kt+paxS075Fqmf4QG5bK5eSdgiio6nLnm2AWG4IlCjQs
wikoWWV7nNUUG6x7t2e2R1DQ+dF0Gxk2GwIqnyfvvUFBCmYew3WzbHj9UlfD
OAa/P3L2ZsfPs8EjnPK+OZaCRsp3nnZeZIPPu0AB4zgKqj79UE39DxuKBk50
tcRT0J31/D///mXDkfxSqb0JFPQ/YVpt4g==
         "]]},
       Annotation[#, "Charting`Private`Tag$47899#2"]& ], 
      TagBox[
       {RGBColor[0.560181, 0.691569, 0.194885], AbsoluteThickness[1.6], 
        Opacity[1.], LineBox[CompressedData["
1:eJwV13c8ld8fAPBIZSX3XlchlPWVJEUL+ZwiZCSRUVLKKBWyJWSGMirJJit7
ZoSQRNnjXlSScId5+VVGqX6nf3i9X6/HcZ5zPuvZednpjC37unXrhPCPf791
bZl9TVNn1fcvZWs9kiIgDg1h5y9CysCh7E5hw1ZKi0+uENKECdM8S3dJAtLr
GipPETKBUL/LelclCEjqgWj2X3ELqP7tl8fYSUBruleeWstYQavJ3kUHbDOb
5VePhGxgg0+cvO8OAmrREK5+k2wHrkKrW3mxFSWPln4XvwYq8tojqeIExDke
mGEq4wjrRIW+9IgR0Oe99zQihdwgS/HkuYuiBBSbtq1J+rw78DbnJ/Bi627J
V2tI9gCVP+IPX20noKr5zgMscW/Q2ckVL4d9w8qq/J71bYgUtE2jixCQRDdL
YUemD9zsyzqVgx1VRJQ1kvEDe7a6WEXsE6JZWVP2/vDsXKTkL2EC8mtN5H9t
chfSQVX3PbaF38SpyB934VLXO44kbOWD8pEWcQGQFKdm6Iy9Zd6tQ/pQINAz
0qRPYk9nv+L631AgZNz8HSSN/fbCRp0GryAQoF2x24CdTjYMjRAKBpNrE++Y
QgTk0/W0xbQ2GFw6op73YJuGjLFLng8Be32fPy+x9x3ddYz1KwS2Jje9f47N
++OWf11yKDgPe21IwGYU1r66d/QenHzQVBSJ3Wyzfs149B6kFVc1hGCnbNdX
2eEfBnbP7igHYHtRYr1mxcOhVvEgz11s4wefq2qawqH7IRcEYitoyvwIto4A
9svinfewudYclYzY78NkdkZxDPZkRfUt0cz7cORd03gyduP1daVTGg+AIyHP
phA7UfLkfOXkA0jVj1ZsxPb49FA+MCQScm/nHKdiGz3+6HBKJgp2i8o8nceW
15PME26LgkfR2nI8+Hw4199g0O2joSJSa0UO2+XCx0cWHDHA2m/92wD74ss/
ZY0mMSC6OnTADVufLNknnR0D5dVzKSnYKre0F+7/iIEXGYx97djkXTEK5nEP
Ifhpbrc8vm/2kBcGDfSHMNizofcy9sLY8A2pQ4+gPdp1Pgm7I35nwcLQI7Dr
bXXdiuOp5vuJdlPZx6CtfnbAAjvntMNUvddjuMCrdSwNO4Cz4r9woVh4pFV7
RAnHp5z2w7By51jYGlh4Owy7P8Rp6lNbLJho1Bz7ii21Xr5AweMJPPR/aZiC
473zGDevedcT+BkaErkO54P7XeaNAKk4WNu1DeyxW39nKVD648DKwHpGHeeP
k1pQ9O9dT2GgftPnEuxtPtYLMgFP4XqmiaIUzr9rK6Ll3nvjYdV+ckoQ5yvv
t7gD4g8S4Hduym4pnN+V+9zjdCYSoPmRZFEJtpWz8fItlUSYfJxzQ12agErm
trxsYSYC3Zk71laGgM4ww9QcTiRDNvEt10dZAor/fFuj8k8qXEtaazVTIKBj
2y2yRs+mQX9tnRh5L47/c4c2cBalQfI2Tycqttis95WiPelwlW3zjNU+vP9r
B6XXjaRDKbpHjVUmIKJNSW724Qyo4BAcDlMlILsgMQsVmwxQPNHW6apGQHUZ
kVw90Rlw7pa3l/VRArL5et1hhZ4B4bbvJzUBv4+VrLzek0yoCBd6tluDgMwt
npUsLGaBlwJ5v7seAbE+mXBnCGdDzPWTxp76BBRqxWlrrJEN3KGlST4GBFRx
xUm4KjYbumMeP4kwJCA+x6MhPodyYH/j/cHXxjh/Az+c2+j7HOKGdT49siSg
/YWEjds580HnSk9PnhMBvVd4e6lLMR8qUr6xpp0J6FKZV52fRT4o3FEd2uNC
QJFVX5y/5udDpX4Tq8aNgJhNRZ9yDApA+n9DKxPeBJRKPVm273Eh8HHWfYsI
JiCevwGW2mIloJ06fYQrCZ/3NTMrea0SWN29HOyRjOOHIn+J4FgC/u+27qOl
EJB63tCVT69K4Pzmlxmt6QT0Mi+uslqhFF5yf8pJyCGgOePZer3uUvDYfJPk
V05AZ3OfdrhuLofFjMKxvR0EJG00z3xz/wWwaypy1fwlIM/uIxD//SXcNbvg
/sqHiLa+IIyysTWCY/Vwge4PIqoa1+jsUWuGbyNzawJeJNTskCJiMdsC+t4J
kR8WSeiHzNEtRTfboH9iz/YyCwHEvlrALyLdDt1hKobV9QJIpOv4N9jbDjx+
tDs8DQJI+dkHqs2Rdmhu43hn1SiAbE9uSio2aIfoXstK9mYB9C7hsvRxj3bg
rn89AW0CKFpFSOVaWzu4CcroR/cJoO13Qq9UX+sA2wja2bs0AXTw76Uq4+JO
KDSpHkjhJiN9g6bAEzWdIHOM+10ZDxldSRI3PNTcCdOqmpQWXjKKOTTKEB7s
hNoNH5WYfGQ05XReaPx3J8TpZvFIkcgoeezsHWeDLnj+4NA6ZxEyYmvWPR45
2wU/aPf2mO8mo238+Xz+S13g6hf59ZQ8GSlYcX1yXtcNUh6TeZp7yOjczzZX
E4FuiIg86LlnLxm92H8iW0StG/ILzdi/7ycju0zgzL/fDbwpMR0mKmTUGazc
3SrXAzJigR02OmSksqWD/eGBHgjbfMb09Ekyyk2wPnQe9cBDUcp7FV0yCiqO
Smed7QFh2SEHXn38/DDTZVtAD6SPmsVmGOLnd6dsdRjqgWUPraBEUzI6PhVY
uvF4L4iFzI/VXCEjb4Xu9uvavXAmWSswwIaMSl2FaL36vSD6oYH3pC0Zif0p
EUoy64XTc5qfKXZktEr8HLj3Zi8MH1B1/HINP6926Kx5fC9oE49bNTmRkXjM
zGrefC+womkby2+TUYO1f175t15QWz89qu9DRlZKJIu6lV4wrvFupWMnD6rU
dLL3gXBwSstWX3yeohEeLME+yDrc4O/oT0bEfNlvytAHzJURTlYQGZX51Gcc
1ewD/q8ztNvBZHTa4PQZrZN9ELhZjbIhhIyiFzzLzIz7wC1RmLYtlIx4D7U5
3bbvA02fo5+UwshoQ4vtbGN0Hyi+Ljxw9AEZZT1ZTXoX2wen2GgHarE17SP1
+hL6wFH31smDkWQUyF2ZP57ZB4ODggW7o8joz2mOaxtq+iD9W6olTwwZrXzO
oOmO9YFtz4bE1MdkNLP8ZZSq2A/HRD0TyYlkVGUf3ax7sB/k+LxP+2LfHVLP
aVTth9Uxz6UJbMHqlJt5Wv2grmNBKk7C9+Nxfu2OZT9cIqs/PZBCRonfB4Wk
wvrhXJvfb0I6GdnahP6Oj+yHEq/FnqvYipQDXzc/7ofNrZpxDditFbG5yyn9
sCQQ+9fuGRktupw51FHRD7t1RfQLMshIZ7HLxOVLP7zyUuFkzyYjkrXvYcZk
PxyfMDysgz3aK7/dcrofzAIjL0Viu5Xenzjxox/ij6UnCuSQUZrTSRchngGQ
kOR/JficjBy+rJyN4h+AbnajKhNsZcPcI+sFB4Aoz5b/ELtdYRPb3I4BOJby
IYAzl4yW5lqimw4OQLhizq8p7NcX3FwPqA1AqWhir3geGT3okjTLP4bX7zmX
YYItURQoFqs/AFdfeB6twza4gYrsLw/AdGnOuTv5OF5GWDEj9gPwJzxELB97
XC/NzejmAOxRzvo6iO21+4+qqtcAmNaP2e0pwPc9XdfOF4U9IuPRje341FDS
4fEALJtpRn3DPqQ54fM2fgBELKzKthbi/adw77mTOQCX2ZuELmDH6qaGDOUO
wNzNrIt+2FbL+0b3Fw/ARlpDWSr24mmL6KmaARBP6/cZwa79PcvQbBiA8zMO
31exg/PvovQ3AzBk4nlbsAjvnyN30bR7AFhZe0r1sdWrl4xbJgZAqpTRXoTN
aRNRKD41AHH2S9VvsPv5xTb4zA/Aj+fslcPYtg4nqvatDoBsyoWxv9gKWz/w
Rf7B6zONthCLcXy+uWHPXE8Br+koQ0nsB6Kx29L4KMAhsW+DBrZp+3+3fpIo
ULlJ3ccIW9yz7v1ZIQog9on1F7GZkoYSZWIUeBzllnYdu7x3/DavFAW4rmuf
8sS+4+sxYL+LAmxPS/kDsbXkuOXfKFAg9cwGxn1s/qGUYDFlCliJJfXFYn8I
2vfZ+wgFumvbepOxMxTfHqCqU+CQ7NfJTOwbn82jFDUpcDDnKF8+9sGIWfr9
kxRwrlAyKMFed+guME5RQHuzcEYFdvsEKf64CQW8S7Q3V2M/jnm+kGJBgZ4B
UvRLbMujqidXrShQvUj9rw5bZrr7mYkNBTY30Ib+eSHu8s+SaxR4IZeU9s+1
GktneJwocNjulH8tdvBCeIGdGwUSPpl51mAbpIhyNHtTYGQff1gltqBumaWo
PwVq9XrLyrDHljQrvYIpcFp78Xshdn7m8GZKOAU++XYaPcd2O33Dbm80BbSC
6t6lY6v//tsQEUuBBelt5xKwN+U/3kpPwH/vqLbxIXav6X/Ox9IokJIa2HUP
O3F93bvkLArc33+i1BfbpvTUzpU8CgyPjha7YCtcGPc2LqGA0sP893bYr6u4
dnPXUsB1WPOsPnbElZQg20YKvLJubz2KbcK/b6SphQLSH1hnFf7d9zXzSM8e
CsSORHTz/rtvwVlaP4UChYIva37i+PJ546+u8JEC1okrrxnYfKLPWZOTFHBS
EFdqxEamQZ8npvD7FWttLcB2ib7YMT5Pge1dXEfisAfZtj0fW8H7Z3980AE7
lR5mNcJLBf88bgku7F5xW/1PBCrY2dr/msf5wm5xTOWjIBWIi28EKNh2Havk
4R1UKLpZxpmMrVDq0DWgTIUTS8O/JbAvTWnV9R+hwqxo8Rd27EcSknl96lR4
2rOwfhzn91Lsp+AeHSoIXF8RSMVu8NZX67CkQktigfVmbAMNhYLmYCrUJMxP
v8P1xu8Od8LrcCrk/MjeloJdWkkPbYqiwuMjryOdsQVk0y43xFOhvtbWkIw9
wssvXFtIBePYo0dMcX27MbgYVkahgtAN/F2E62fqlm6P0g9UMM09UeOH3auT
b1MySoWXeq+6tbCV6y6jIiYV7o5dHafg+ruWNrCcu0YFxpWGImYWzt9rlXbp
UoMg1CgnysL1fBoVhfHIDUI5Or7/Obb2tux8j72D4EszuW2Fzd4WO6+vMghq
H4Sy23E/8JZy81g1HAQ3+XnnBNwv7L7sDz3jMwjBxY8RIZWMWqrkcl/dxesf
I9XU4/4jESXRLhs6CElbzK7ZY39WI/L9jRmEGoPx27XJOH4SF58U5AyCB5XP
zgz3r2NnS7M5+gfBlHDl1Y14/L7yuW1OQ4Ng5TnEwYu9tj596uPIILTPrj7I
f0pGNeXRe8oYg9B2f5M1LQ7fJ79T5YXfg9B5OUDqzBMy2t6x522V7BAE9cn4
cD7C94cKJq/6D0GLrZLfTAQZ1WfNJHkGD0FSw64qH+xATnnj0PAhWNnYaMyD
zddb+Drz8RBsNVV9LRuO8/9icero8yHwGix1sryH659vmblJ7xA07nK68RzP
F5Uvqzth5zBoyPB4duP5xG1/ywvBN8MQ2ysX6u6Az0t5R/rDd8MQ9lK0gorn
H/ODd+7zdg8DmszSOoCtqqJ8mf3DMPiOm2X+zx6f//GsLfPzwxDkmIfs8DwV
bRTs8Fb4A/zM+OC+7xKuD86aO9xcPoD6uhSJ82fJ6Etxy/2+nR/hwR/6GUF1
MvrlQEnadfsTDNu6dK/H8+vuY5v+2NWNgMGnh/XHBgWQdsZO+7Kto+Br/Ft4
T4IA8hS9KPHV8gvEBykvsFsJIPnZszxDBmNQHrWRek5SAJG2LHC2/BwD30e6
J65PkhBHY1KJZPJX6Oj0ykkuIKHrynUfuPTGoX+ro5PfLRIqOHk5vWFpHML7
L9xUOYrn+xlhfnrcBChY//b9QiCh2BRGW3LCBLx7NXdLEVvJ8IW/cfIEuCZc
/BTAT0K3yg1YTc8mYE2ch19mCwnNed3tTiqcADN7cy43XhKibaA/MGqeAP+D
AYEym0iIKl7G9WpuAvpaylsYa0Tk1uf72nVhAjYs2m3QwSYF6XrLfZsAl99V
b3N/EZERfYL5dAWvb+jYev0nEXUVCr5zWT8JI8mkvuVlInp75E6orNAkJKXz
n5H9RkSVxtrrYzUnwcveVGVuiojC9GpCtmtPgtYWg0h7bEuNXZzZJydhIV/b
fJxJROxKPJurTk2CXoOR2QcGEZ0i9ggOm0/C7Zur67poRMTsNZXbfnMSiAO5
ah1fiUj4lJ1R1pNJMLXR+k/6IxHNnRgakI+fhJ/L/r+KPxBR01Ed08rESbjk
z3/6CLbdHrnzrWmTYPbguI/hMBFV8M7bMPMm4bHusa8Bg0Sk3+HuJd+AfcNb
5m8/EfnrhKS9oE/CYqWY44VOIuq3umqpODUJlU013asdRCTlridUODMJWT4t
5XHY7c8IjzMXJiHn276N/e1EJPArJfTRz0lwrrn59dR7IsotqrrpzEeD3Mbe
Z9atRNRLZKrKH6SBO71hy1wTEUns6lh5fpgG/l0d5xOx3aG4UlKVBmbRdko6
2MI33PaKIBrMq+qHZjcSkc3bdZLcujQY2sfVbNdARCueQtzMCzQwNF9rX19P
RDs/6w5nhtDAq1LuW141EUU0q5acDaNB8KRM5RXs/z2XD910nwa60hrSYtjN
LnzK12NoEOCsTHhShdfn7I/en0SD+HXXd96vxPtXstB+XUqDoLvLjvEVRMQv
pCvmWkEDvuUg1QvY3n9UfkhV0WBkJrlOAlv3/fbMsDoaqD3sHyopJ6IZq7E/
hq00aO6lhfeXEZFChH3V6Cca1F5q2alSSkRxTuaRMaM0kMkzPc2N/dfkpM3x
rzT4+GD10KcSfF7iu4k5dBocTacq+WPfqpy/eXORBus3FTJ6ionoY+IXTfHv
NEgNucfMxj5+t1ekbwk/jyD7DjZRr/y98hoN9hwoMJbHfjHmLr22kQ5vcoyi
YouIaHur3VoRFx1u9U97OmOHFJgNXOSlQ2vi/h0G2KYeRwLeEOjAdvxIMSf2
Ms/vkYjtdLClbW0PKySiS4tzFWridJiWF65wwH43OBoxv5MOuV5ZFwyw4581
HT7zHx1MlhpXBLBVDgXHCu2nQwFrh1FRARENXhY6mKJMB9JbBi0O2zWqeGjH
ITpc9c+UDsAupA0Ly6rRgfOJzHMzbB2CY32BOh3UM4OnNLBpauut9h6jg+sa
x7AitljsnmcHteggu5RYy4td29h8vFaHDlkcOiW/8onIbMZs8qgeHfRUtIxm
sGOOB/534jQdRn7ZpnZiyztuff/uDB3+VIjrNmC/Tyh00D9Lh+GZc1ml2OyL
g0XG5+gQqnbP9il26vYbhkOWdBg7Tui6j62qw7Z47iIdLmWdmryLPewa92jU
mg485AcFHthuabuVL9vQIcZaUPImNn9HE5VmR4cbTip6NthFS2c9r12jA13t
hJQltq7EzLa563Q4/zWo2ASbbnC31tmRDgKRGtMG2IHeZMvvznQoDe8b0sYW
z87/7elKh5kjPp7Hset7Ie2XOx2WhaLeH8U2X6Mgfy86ODeadR/B/vGfwzi7
D36fD9KhB7EfGf8NCvWlg+A+rUUlbAX/WGnuu3Soz93Ivx+7I39XW2QgHZbU
KscVsa8ONlwlhNBBkSP92j9zsJtwP7lHhwUFcvY/P9szVbAtgg4fN115sg9b
3cLPIPkBPu9vQyr/1v8YTGKJR9NBy6X5yQFsz9LcmMyHdHi//VbOYWyBkaP7
/4ulQ+Xz/TfVsEs3DQzkx9GBd/zsNMLWV7rqrpBAB//KXWJa2FNWvwXLk+iQ
JPObUx87NOJRzYFUfB4m4gVnsCWq/jv3Mp0OfD5fOM5hN3yt/6WWSYe6+QeC
l7HPbz6T0pRNh5UdnmMO2LE2d8ba8nH886FUP2zFGEKgXhEd/io1PArH7qrL
kewpoYMYqxo9wd5I6rMbfEGH2t1W7cXYGep2nOeq6eCxlJ9Tjw0Ov/I+v8T3
waw42oHt9Vp6brIB5yOvWsr0v/edq426+poOQVct7f7Fa9m204qzb+jw3zGf
mX/xPO102/XbO3x/y8ty+7EtxXpW2QboQMzpvBeCzSfkUllHpUNNZLtcKvZr
EvmW+zAdtte+LKrGluE6z2R+poPce96zc9isb/TBHiYdpDh/KF/B+ZkxH/4o
fIYO+cdnxgOxTabkT2nM0+F2/Ta3TOyaUZe3Vd/ocNKv8RgDO/D9n4qUP3Sw
Hu154o3rg3LLMyczNgaQY4nX0rEZDZq7CRwM2PltROIdtv6LiIxgLga08LzQ
E8b1iJwm+PC6AAOgQsrvPXaum4LjETkGxD63bzHG9fCcU9+ub/IMkDSI3R+O
vdnBjVa4lwFSC1xRjdguF2stdxxgQE5yKN9eXF9VdbX0NiEGhEd2HhPC9bdb
3EqWepYB6X8t+oVfENFdYbbJKHMGaMUP6lzEViJnpemcZ8AOakRFFnY897Rg
/SUGdBpZ2u/H9f/yD/cNmdcZYOWyZmKB+8OP9shx5wAG0NUTCqg1RDTCQ726
FsSAvWHT66Ve4n6iv511L5QB3HznD7lix3Tn/0q9zwAnOeI+gVoikutvE+h6
woD2wN23L9URkdUHNu1d+QyY1NlRJYH7mabwya4XhQzI6OiZ9cPefT7GGJUw
INn3IcfIv343InbJ7AUDVMK7huNxP3w0puod0sCAdeWNYqKviaiV4V7wtZ8B
5fyd7qdbcP2UfbXvJpUB7t2KM7XYj69x1KwMMYB5vVlb5i2u3zOPWrZ8xvsJ
X6n+i/1zvuTzUQYDaFrR/q/aiGjv0tSWxF8MkBBistvifh/PYeV2RooJNeWb
0+wGiOjPla0H+mSYsHWtbMssts2b3h+Gu5hwqKHewYWC8yVQw9NAgQmzNtFf
A6i4P/yVva1zmAkR5ksjBUO4n/z85q+uzwTzoXpr+RHcbxbD78u5MeF1//Ur
43j+qT+toZ/nwQTBCyXjIXScv6VrvLLeTBgeWDaXw/PSvKNTlLQfE5byD8p7
4HkqZNbk4Y4wJjyo7PESmsH9jiH+VDCZCX9SxTdGL+D5brQyg72FCS632YcP
43kvitfXt7qVCb5f5ON5fxMRt6qm+Y33TEBsxRFfsdnj+zcPdjMhJn2CM/ov
nh+MWF55H5hwJ9fNe4WdhHrfyhqeZjFhculdzgZuEnpQlPQrRXgKnMubt28W
IiHOkcuDZ0SnQInvriqnMAkFc8uVbdqB7fkglUOEhHzsa+xuSU+BkMGEEpso
CTnspPZpKk5BvF53AddOEtJ5wpc7c2IK7JLzjM13kdAG3wCTI7emwEPbL39B
hYReLM6uNrpOwc/cShqbGgnZ2JmnaXlMQc3OX3oCeJ5uMdw7bewzBUivJEkN
8P+X+OzvGDIFweavzyZp4Pn83eGCzIQpeHr3evZDfRJiJy2w8TVPQdEdlxO2
F0mo/N7557EtUyAfKzCafImELq+16ou0TcFOW9lyqjUJNdNSnsp2TgFfXROf
ng0JBdbo7dEYnIIbjQG5mtdIiM3qubnX9BS8LXKhurqS0Lo8q5Jx4jRwyRR8
fBtGQq2zQ45p5GloCZt21IjA56dopGC5bRrW86+GN98noa01GkVU0WnwsTU3
extFQgptsgXvZKfx9zPHlc+xJGRJ+19Osfo0JP/SHzV7RkIvd95Lve0wDWhs
xdOnjoRcEksiic3TENG2YSHnOwlVryXea26ZBguTzTJBSyS0ZhUa4NI2DdON
P9mtV0jonuQF9/7OaYg3CXuxc42Ekgu5LzwamgaT5TCe6vUC6G2DrTxxbhpG
9HmV9pME0LYJkQ7CthmwMxN576QkgF7tDuMkOM5Abjj9oLK3ADpI2dr1yHkG
2tsyasx9BFDpnecPBVxnICvebdDPVwBldLUKb/OagVBr/qmeAAEU5rRhj3jg
DLx7quobEiGAzlQEGu2Jm4HtRz7+VE8WQAwV38STDTOgRZGXXmgSQARdF/lA
vlkwvWg07bKFjNJfb+FRIcxCJ1+LoyqRjBSPFE0tkmaBb/elzRvJZHRKlplj
LTQL5q8mk58Jk1HERqudx6Rm4aM7Tfx/0mTE8eak4DqVWahnqUauquHvYdWd
6/xsZ2Hs0Hlq7g0yGtnTO+BdPwvLK0K0pn4yKk0FqUmrOdC4x3P1f/mC6ELJ
QYLonznYcuL7SamMrehuyLOAkfx5CPrZYEP+uA0VMUWT+PRZIJQZZRkpJ4zC
UkIujZ5iwf+4k8UHFYWRzZk56WIjFvR//pkjcUgYba+vLzUwY4Hjh7+cbRrC
KCL6fOuDyywQMwzROnpBGF09mLDI7c2Cir1feL7GCCOJYAGdTTks0FevWOX/
JYz+HL6zeSiXBfRz1y9S2UTQh7mJ/pwCFoxtGa9P4RRBMWYVF7TKWGDS9cRW
RVAE/ZU74xpSzwJJ1ZWkzH0iaKQvOnX9AAuUXglvPnRNBNWELl8ZoLIglvKh
QtVZBMWqXtyVOcwCdkb5DU1PEaSXrfDi+CgLnieYi1wOEUG1Xl3vA6ZYUDXH
n9T9TATF7TkQbTTLgqksVbbvuSLo1niyyU4WCywcB0NFS0WQrP6NL03fWcCt
sGX5ToMI4mCjZMUss2A+dxOt/K0IGqtUdbj0kwXf1KVXZztFUL1D5l7F3yzQ
UxU8sJsigp6K8/z4+5cFzDPhiTc/iaD/A4zWeoA=
         "]]},
       Annotation[#, "Charting`Private`Tag$47899#3"]& ], 
      TagBox[
       {RGBColor[0.922526, 0.385626, 0.209179], AbsoluteThickness[1.6], 
        Opacity[1.], LineBox[CompressedData["
1:eJwV13c8lV8YAHAhGaV7r71nkigtRHlOUnZGZZQVQiIliVB2frIqyRZJskP2
3sq+Fw2jcK+9WhTpd/onn+/nvr3vGc95nueI2bgaXaano6MLxf/8+6t9ebqv
fua8KlvQL++ZpyTEeJL/+hjfYRg+LtWgj30oNS6pmE8d/vx3nqk0loR0uoaK
kvnOQaDXx+iAJyRkYrda84jPDkiValkCj0loZP/9kxF87lD9ln9DL5KEnnHp
h4TxBQHPKZ0PJUEk5M9cvPs/vhj4ODxcl36DhEzN0gqWVzJAaib10UltElr6
dI41nf8FvGxn9ajQIqEQS+bLZ0++AJavawX7sYttXflLY15ALcsXGSFNEmK/
djzYWzETbpaant84RUItAR8uMPm+hNjfqtB5goQO5hKZBJmzQUjgrkX5URLq
2Ndi3SWfDU58nFXK2NavPavummVDi5RyWI0SCUWUjl3/kp0N/5lf8WtWJKHp
+rxPmXo5cHNP6PjQERJKGdB6feBxLlznvSbLdZCE2P76m2sIF4BwxQfeJRkS
irtiYil7ugCKUw9qB2JLUmStidcKoPKd318ebNVXQ7afagqgaT5oTW0PCVW8
in1Ttq8Q6Loyj6TuJqGFs/PVOt2FkCftbXdDkoTOZz19d3NHEVjmSMX7CZNQ
kkWArr1YESy/fewihT1OcukyPVIE64mM7zuFSMjVV63nuEURmBiOXxfA/s9o
oX9bXhHIh43W1QmQUM2G2sdE3WIQ9D98dBcfCe0yXJxuelAC97++DLXnJCH+
exrKDmklsIfBmp4fm5D37AFrWQn8sWU71s1BQr+Zz+4zHC+BiM4vy0rYvfVl
N0eV3oBgTP5VHhIJ3ZH331yjvgH/3V1razvxeCw/6ietv4HzWmap5dh24YfS
gFgKDwsT2Lyw9aepJ0OOlYJ0gIvCBjter2fa/3E8LoXx7uMjbNjdOzk596Ey
yGn7mGWwnYSajrtc7jtfBuH1T94KYpdfbS11v1oGt8y/vplhI6HnbZ5mVbFl
cKhWZzYY2/PeSIrmQhnw3FXqbmMlIZc8heU5+nIISGk9kYBt8ynqRBRvOTwe
Pu7ngq2nqDY5cLIcXA5cseTGFl/K3GObUA77bn5Iv8FCQjxCdN5MheXAoD9x
XRt7u45Z56uWcrjQk80qib2ayea6vFwOpMNVaR+YSajT8nqJr0YFoG9eVmew
G8M7topZVAChjStCDrusUtyk2a0Cftr2h+zATuce+MWaUgG8GrWjPdtI6Hb3
UYj7XgEfi26IWmKz73tD7WCuhE2TJ86nsDMi5MPXBSvB29/LSQ67T3f3B8tT
lRB42877LxMJOeam34s2qwRCjGnkDPYmm7BUo0sldAxOGVGw977jvLkrthLO
aGcs52A3ykTzmWRXQnhISUcctmkYW31obSXc3SJ1LgQ7WIt+xzytEug7J31s
sQVf+RYLrVeCziarwFnsIuZfZvo7qyBYQd3pJPZY21JmkWIVtL18LCCF7bH7
qt6kThVsKff05cXefp/2jcu6ChzvskezYafTLiVouFdBovbRs3+3ktDR0yPI
K7QKru4fbv2G3fvCdCo7qQq2MX6Ynca230qJGC6sghU7Qt0o9uPmtx/hQxVQ
hXJud2LLSJ72v7FQBcaPOi42Y9cHNux+vqUalrvilqqxjSeOdVO4qiHf+NvB
UuwFtXJ3JplqYLtbtKsQOyj9kICSajXMXcpvy8bmpy9ouGKEn1+o4c3ELrwk
45hoXw3HP5XypmNrNLxg77pTDQdKXNpSsEdFxd5sRlbD2/43kknY7n5JF+Wf
VwPB9pJ8AjbrZx56m7JqWLE9MRuHnQaPsx6/qwbzrF1G/6yUyq7fMlYNR98P
O/xz9+Z/P35+q4bCG4f3xmPbWW5NkmauAfW3a4n/3rde46d2QbAG+nb+qPj3
vUdCG9MP5GugQ+tbUCq2tO/tqBr1GjC8UL3xb7y1w1+PLJnWgNNfHrGX2OeP
XRsWdakBTkrnSg72fOJMgJF/DbgaPrv2Gjtg3W5P0JMaWOwxflqGzXvxc8+b
VzXgF1p8tRa7oPKix1RNDVQ88ZxrwT7NPyTI118DhB/23N3Yw15GTdq0Gli9
rzo/iO32oeuKz+8a4Oaqdf6MzXJUi5DPXgtBWs+fzmI/i2suHROvhW8V2c4/
sBXWwIKoWAvfJ6Lm6HC82JYpZLtb1cK+xU9UPuzf3EUGmTdr4T/rEuvd2NEe
cqtD92tBoVgv6Ah2zRFJdZXCWog0S2j+F688JcTRLVvqwEBAXexfvJuHr5+b
5K4DhfQUt9x/8WhHfdcqWwfOBVr3G7BluSoqHpjWQWr0/NoCtpqH9ROuwjqo
ufhkRR+fv9Az2tvXWuqg43eeoRN2l9ThwI+f6iDM4NWNYOzcucDyHoZ62Cl5
e6kGWyHJJDNmfz0cveYyoIjPv1lo55dg5XoIMHq+2xTbx/2E0O1T9bD17OoR
L+wG3b0xZhfrIeHGZlANtu6fTX/h+/UQzGA7egbnn0uWmRZZo/UwflqRJQbn
ryBtgfj4mXqYbVcbq8POVIimhH2vB5WCRcd57Hn2OzourA0QtWU0RgPnS486
vaMHFRqg/NWgKhPOr+GiPzirIxpAOtLifMYOEsrf7mSQF9cAcdm3hD9h962N
Pkh53gD9IcEPSThfc/e10/tXNMDN5A23QOw0/6TlU9QG8PokQnTB+b50/GRn
z7FGCHlStMuKSEKDmv4rERqN0P31145U7J/5tdy6Ro1wgL89agxb0fvopXYH
7GxDCxtcX8o59v+sf9QIDnFmO1xx/alQ5xctmm6E0oxY6QwuEqrOXL4ZE9ME
USIVlp78ON6274s3Sm2CL2W7RN9ib7hdrSVkN8H8W2c7QVwPjwONOaKuCfYJ
3XdrxK4d+pQcPNsEzcYlUZy4ftYxt7V5oGZgnzMQ7xXB+dEpWcBsvhmckxb3
p+7C/cjM1auWP5sh8fNunV/YGY7KVbZ0LaDq4Np4VgrnS/uhC9c4W+BmUlAj
C67vmjbEhMBjLfAgTvGnlzQJ9ZgF8+aHt8AxsnWs0148Xk0XLga5VqgTcqQP
PUBCP6SO78xzaYNUK0ulCFUSov+VQxDY9RboUmYKvpvj+PlrXXo2vxPiv6dt
BHvheNCrDzhV3glmPNOZX7FtE0X0FRs7Qb3h+x6rO/g8KI5O8Q92gqeEQLmi
NwnNuF7kG//TCc3lTZM0H9xffD7vc12vC+yojPTH/UhoS6O2WsR8F1A8eW81
h+B6FnS4u1WmBy4UPfksjvs95Z3v6B8e6QEnhTth/2FnxV9SvIh6oOU3YWwJ
OzA/8tnS+R44VbsWXBWDn38/7cbr3wPlGXqVZ3A/mbU3mcdpqAfqPxOP2cXj
8zQTUMik1gtSWhm1Gqkk5LWv++1VjV7osjufmY5deJOP2qvbC3/zOHf/wRbe
LOBLNOmF4d9vVgqfkdAv0kjAfpdeoOt3S+ZIx88fUzxvGtcLCnYPPjdnkJBI
9NyvV4u98NWqq5X8Cu/3pXuvir71QoGKSrVANglZHuIwq1rrBX2j7Tq22EmD
yuWd9H0Q/9Pz0Ao2r1CYxxJ3H+RPbe5iziUhUrb0t8PQB3LPwjXE80notXd1
+nH1PtANFMixxTbQMzA6rdUHdxK70jOwo5ZvvzY52wcMby30dhXg+qfY5nrH
oQ8eiiSFiBWS0Nbmy/N1UX0wElBxemsRjqcnvxLbY/qghNGsHbDVHSJ0+uL7
IIPL5oMXdgDrm+zx531wgRyTNY+9acB4ZWt5H1AiBr51FpPQ2kg6VftzH+Qo
naD3fENCTwsUnpyl9sHUffULOdgK/m/VzWf7QOG17/FR7FuSX5+7fO8Ds9HY
DLVSEvrqdMImmrkfHjRlLm4tI6G51bHRAfl+UHOkU/Uox+fZIapRW6EfVNm/
Dr3A9htSzaxT6Ye6QYNJCjZ3WbLLq9P9EPcNnT1Q8S9fXtzwMe8HlQW/gAns
HTTWzyuX+mHshHMWeyUJvT9f2WTv0A/PL+apHsW+doTvgYFbPyhFHawKx074
PsgnGdoPM0w+C7JVJHTZLuRPXEQ/ULNORp3Flqcc+bLjcT+spXmkemG3Fsdk
rSb3A0O6Amsz9oqbkeK74n7oX1ygN6rG53Gl65zbWD9Ehvw0NKohIY5LvkpT
k/1Qwlxc74o92israD7bD+vsDxLCsd0LH0yc+tEPUtl9kc3Yqa5abnxsZFAW
rnKXqyUhp7G185EEMjDRGSqexj6sn3WUgZsMnnRJtpbYb/dt27IgSobxH9lr
4dg/F5qj6hXIEKR/ijCB3WDhfvPIMTJ8Z+cVXMUO75IwyT5BBoPbdtGsdbgf
zQsQjtElQ9muD6/3Yy8IHqRnMSLDo8BKyxPY5eFfqL4mZJCpuH/TCFvPGeU5
2OD3cVlR3LB5h5eihx3IcOnJbtEA7HGdVHdDFzKoJ5mSo7E9926qqHiSIVDI
0zUX+2RinkihLxm2ScmYVmCzs1kw7AokQ13fu5ct2BmzVW/ZI8nwW9fZexj7
2lN9CafHZBArv9hDw1ZUn/BuicPjSzOPWsamW/GgiKbg+doaV/3CfpvMKufz
nAzHluXP0teTUIx2SvBQFhlS+yjGrNiWqwdGD+aTYeeeva1EbOmMFoXIYvy9
fKE0XuwVA7OomXIyhBbFTgljV/6Zn1KvJYMRn3+8JHZQth961kQGDqv20j3Y
Z0w449fbyXD4iSnsw+ZlzFox7iZDrI3woYPY44Uq2kVkMigwbHt0BDvHoid9
xwcy9GrQmSthu7ParjuOknH9WotWxlYt+3m2eYIMD6mj8sewme3CckVmyEBt
Tlc5jt1PEN7qvUiGkbOHX/9zUs1ri8FveP9PBT3858tOp0oP/MLx8iVw+N//
38fzgT1ikwwdfyQfqWCvNTk7TDNQ4CnThaKj2I3X6epPslAgYpXruCJ2uFAM
byo7BUQtdQ8exjZ+u/vGbw4KJJuuPJTHFrld1XGejwJbYn9dlMWeltAXfy1M
AY/zF6J3Yxf1jt/ZLkkBNnuW/eLYPr4eZIc9FDCR+qMoiH1ahlW2aR8FWINk
c7iwPwQeGPE6SgGlOMFeJux0+ZYjA6oUiPva5b+J99N5xDRSXp0CDw8kJf/4
t9+KfjB1hgIylR4c4//2e4IjTu0cBc6RPF2GsB9Hv1xONqOA6VW/A53YUrPd
aefsKFB+Ina1GHs51uZ3wRUK6Msm/8rErjz504jNlQJnV5Ivx/+L72QhxkYv
Cjh/CPb2wXY3cLbfH0WBoLGPKSrYqn/+1obFUKAgOm55D/a27Mc8tHgKvM7U
z+XBTmCoak/KoADd5+JLK//OXynLXtZKCoSwlDUnY4fZJgderqNAbF6K/X3s
c4QDw/XNFHAnpLldx56+Yhpxu4cCucmEDoTNLvRyaXKSAuPmN65/xPkBGQeO
TMzg+ThfVGnAdouyeje+SIFJUZGgl9iDW3hffl6jgCWdcZQbdgot1HJ4+wBQ
noZG0GP3ilzW/UQcgGQ+dU0qzlf0ZieUP3IPwKaEtH8btv27X1zvRQfgwaU4
lzDsfYVOXeTDA/BI0P0gK7b1zOmq/qMDcHji3dg0zn+PxCVe9akOgPxkEVsb
9s+YT0E9mgPwetRxzB+71kv32DvzATg5Leq5gvOt3sl9OY1B+PeHZ3zLcb6+
68Ma3/DfAFyUkRWIwi58QwupjxwAs+s5SpexOaVTbWrjBuD62NjXnRX/+i8C
f2XuADy9esXeCtcD58GV0NeUAXBXtrOg4foSfuWN/TPJQVDt8VF8guvVLMoL
ZZMZhHe5Wnwm2Bq8L7I99g/CVb1uB15s+raYRV3lQYg9kKgTj+udl6S7xy/9
QXjhlXYw5jVej7GDIUbe+HeTnPRruL6eOF/4grF/EKb9DqqV4fqdIpvV5jo0
CEedHNkdsDcYns18HB4Em7g/utzY5UVRcq+nBkHuCqf4Tdwf7CO4vrH4MwiG
WfkHpLLwffedXEup9BDIL8dyub3A64dyJh3vDcFK0oU7//qT6oy5xNtBQyAT
IeL3r38JYJY9G/LfEBCsXhPmU3B89OY2PH+M7cFEPoQtZZWfMvpyCDq37Ryv
ScLn1/e16bneIXhqJWRSjfuhNxVlnSD2HrJtyZx2uJ9yP9hcwt30Hv5e9tS4
Gozne1j02cP29zBofLZ5Ngjf1xV8Hmzvfg9MedbtV7BVlA/b0H94DybtZx3s
A/H6qWXsXFx8DwkXrrNc8Mf9iGGQUwv/B3BfGNi115eEsq+ri7q7fYChdmC8
7Y7v7/nND/rEPkLl4jmO9kv4fulESdxz5xP4Jo63VymR0N4T2zbtq4bh7+ol
T1Xc72ukizm85hkF7wAVm5/DRHRbyEr8i/kYiOYeUpfNIyLZ+fNsQ3qfQYFn
7VurLxFx7Fxmbv79GXwV+XesaBMRY11igUTSF3i9/LhMQIiIrh6u+sCiMw75
3orpZxcJKEfL5lntz3HICyHz32omoMOyYqrwaxy+a31c+9JEQLXsnz/VrY/D
0JUDIvrYvWQLnga6CbAmtZ6SaSSg7xZmkU2sE8Aaf2LLZB0BqboZ+LQLT8D+
VC+Hy1X4+QRV0/7TE1DwSjIjrYiAfszxE2ixE/A4xLlsRzoBxSRPtSXFT8BA
pc1YYBoBHdIvuXc2aQIe7RBz/f2MgG4U6S3Vp02AB71223QqAS14+nUn5k5A
unWa7dtkAqJupYUbNk7g+/SDp2nxBDQg8pqlZmECPOfFz6Q/JCD3Pt+Gm8sT
sJbQzy2FzRGo7SXzbQKmA5WNsqMJyJA2Mf10bQIyOJLFS6IIqCuXu92NYRJ2
JaYc6oogoJajPiHSfJPQ5NBuzxVGQG/OajDEqE+CvvHtFLpAAgrVKQ8W1JiE
p7f/K0wIICDzk3uYX2hNgj1dk/wRbPpDbDtKz0zC14czPlf9CegMqYf7vekk
OB6q1h25R0DTvcYygi6TcK6fTBj0ISD+M/aGGU8mQTSLz1H4Np7vqSGybNwk
VOZ5DLd6EFD9cU3jNwmTYMF3usMV215O5mJr6iSYZT3e0XSLgIq3L9pNv5oE
2q8L2q7uBKT77panbO0kXl/a59EbBHRPMzi1hDYJQ4Ujy4IuBNRv6WguPzMJ
FJED9wedCUjylg5f7twkdHszJEVjv00jPn6+PAkux0LUmLA515NDHv2ehK2p
leGrTgSUlVfqcp2dCr+Tr9h9dSSg303xMvMEKtidfLq9BFvvo8+UAwcVLI1p
Sh7YX5lOXrLipcKe/y6IbDgQ0DHrnnNnxKlA/7xVjh27lzStIqtAhR03l9N1
LhOQ+J53ay+VqFC8zl/BhX0L8t9IqFCBtK5n9tkOr5ez+34BRAVtZsOjt7Ht
WugkWLWp8OjKrYAcWwJau83HOm1BhdPX/KP22RCQduRGq601FQ6bqbpvwU7O
GAscs6GCyZ/DM5RLBKTW9+LPoAMVwj3tg32xw2UOrrTcoMIdiR2PBqwJSGxE
+/3zYCrImLCbpFkRUFijSsH5UCoYtN13vIP99aVsyLYHVLCXC9l7DrvRjf3w
1WgqcI4cbmfBtmPujzqYSIVrF65c9bUkoM6FRvvJZCoEtHLzmmMfIRcfj32G
5xeZeEcFmynlydyvF1QYi7Sw3bDA633ITKOhEL8/Asgh2AQ+beGbxVTweCGq
ehXba1P5h2QpFTaqtG0NsLU7BJ+HVlHBW616VBC7KH/HHeVaKkxLSykwYvPH
bBrM1+Pn14W0580JaM7y86Z+KxWyGOiza7HPqfcNbOnA+0PhXM3Crt7TmFv8
jgo9HfQMMdjh359f4OmjwlfpJjNn7O8fYg50kKng71j/wgzboi6Y2XuQCmre
i0Ua2PvCHEpHP1HhZ4EShxR2rKtpRPQoFfjXAh24sf+e07JT+0IFgUuW97Zh
Oyorq3yfoELQsPXFXxdxfIjsJWXSqIBmJDfmsJW2Cs6YzFBBL0bdZgz72ez2
epZ5vF9eFyLJ2DfeLLq4rFAhdv+gci32x4QxdZHvVLBhdq8uwVbz6xXo+0mF
S7KeTLnY2Zcbvgb8osIXNj++DGySTlHH4Q0qELP3/EzCviP//BltkwpryRzJ
sdgTXDG347bQYJU0wv4QW3c96Iw2Iw1SOnbphmOXfL61a4OJBoa8kedDsQVb
7TfyWGjAPV+6Nxg7OMeEbLWdBiodJ3oCsBejNbOJO2nA39mL/LGNPY76NxFp
MPSKyd8Pu/aijOktThpwvg6J/mepEwL7d/PQIP/td9d/z0dKbWf6wEcDvzs/
RAKxV9n+DIcJ0kDws1zav+9ZrywUHxOhQWTZye//xtM+OBq2KEYD4oURvghs
+eqeS88kafC5No30CDsurV7JaDcNxr2Vxp5i091/vZNRhga+rVp+KdhXnNNp
b2RpYOB+9+cL7H7DxzUO+2mwtn5PLR9bWTEohu8gDfpvrdmVYQ/a8CkkH6aB
G3tHbj32zcj8IVFFGtDfulr4FptQedIr4ygNfhlcvT6AnUt9zy99jAa5recW
PmNrEq9V56jSYOB2ye4FbOoxBsv9J2ggFsQj+htbOEYuTeE0DV69ENb7F0+V
dY1qlZo0mHIfC9iFbTJnMnlchwaWnCOeR7Cj1QJ2nzKgAUd110sTbPqVwbyz
F2ggNGYm9gI7RdBZf8icBnVj/Y6V2CqaW1YuWNHgwDjHrV5s99S9h23saGBv
dHx0E5um51d5/RoNvpBuM1zG5yvAi8v8+3UafC++5e+HLfIi+8/tm3g/hqfb
k7BNNyjonieOB5mI0iHsd9l72iICaDDBEiVkgs+/42CtIzGYBsauS6ue2Iz0
51if3KdB5aXHzxKxVc3u6iWF00BihcdqArtwG5mcHUuDeVPDdB+cb3QPOd7a
F0+Dkc/b6F5gz1j+4S5KpEH56+/y3djipbsvVDyjAdXpB7sEzm8xdj6f27Lx
fP0Muwax5aOJATp5NHCKch/civNhV1WmRE8BDYqfUsuOYDNx9NkPltCgJ1eT
KQ7bs2HXwmQtDWx1jSfscX41F+75tYVMg02/nIP7cH5m53N7UzWAxwc5itex
Gzi4btx6T4NMeVeNYmwplovT0yM0UHNrCjuG8/3SN9pgzzQNwmf0Ki7a4/Xs
2CxO3sTz/3T5bheuJ4eb01xNtkxBIa9fgugVApqqVd9LZJyCXlprjzu2bklY
ehDLFLBRYv4TxfWKK5X74VXOKWie9T8XfBXnU/d9147KTAGri6FQ8DUCuuDa
t+eb7BSoFXOqzmLvcHKn5u6fghZ+6/sGrgTkZlVpLnpkCqKl/nsqeh3Hg/Zp
nW1oCjTaD77txvW1W8RSeuD8FJgbt5rb4Xr8423E+HX/Kdhgs4n09iWgYbYB
x43AKQgW4by2id2oK7h0P2QKZi+3uwTcxfHYnb2e8mAKaP603gjcH8j0t3F2
PZkCxkPfoQj3D5YftmjsyZ6C+O59MQdDCKh16lbOl/4pcDwpNsKD+5lc6ZoD
LgNTIFdv8rQe+/EVxvK1oSnwPN4X7YT7H+u5R807R/D3J0tPNT7C9XqxYOT4
1BTsFcum+D0hoP0/Z3YmrE/BonDwLZVEfP4ZLd2NJKdhlKnDJf8lAW3a8hzp
k5qGD8axDL5ZuJ419f7Q3zMN3/cfWtR9heMl4ORtvX3TQNTXaV3Oxvnlr/Qd
TaVpYAlFaZr5OB/9/nZPVXcaipbl6ZTf4Py28t8DGfdpMEeZ4Xtx/1ltcFL3
lcc0JB0LXJVqwfFZuLFd2msarj3vG5ZoxfnxmmvkrrvTsHKmRUC8HefP+XMP
RUOnwVnCKlK+E+fbKZGn3EnTYO0nfTmWgvu90Tfp9M3YZqdJUTScH7f7+pa1
4vFJ+E8NTBEQq4q6qXPHNCCJ3bnCM/j8x/XvGOyehmbFJdbSOVzPDZc8X32Y
hspCd8ONZVx/WqT1DZamYbaR+mx6Hde/vMT1ZP4ZeCR66KUeBxExD9sMGgnN
QO+fyJ2DnEQUxCrzepvoDPzMXM+w5iYib4dy+xu7ZoAcpmnlw0dETmIDfery
MxBo812nW4SINJ+wZ82dmoHkTuaxEVki2urrf+7ojRk4N6QpX6VJRCUr87/q
bs7AhMnC0Wu4v7ezN0097YHfV0RnL6FLRM36+2fPes+AuZWQXIw+/r74yL1r
wTOQHaiSF2WM7wPtSjnP42fg8I2uvct2RETPsbyFvXEGTMlh6HIgERXdv/gy
pnkG9Oylb1oHE5HNRquuQBueD0WDxfI+ETVSk59Kd86Ap3SFo/UDIgoo15E7
OTgDmsrxBwIeE9EWy5emnrMzUHlCeFglg4joXlkWjJNm4aFuUfTTNiJqnR+6
lso1C1eR9jjnWyIKlzfcZ847C4q0JtMnnUTEU34yb0BoFlw0R+tT+4hoX5t0
Trv0LGTRrQ98/ERE5tSvmfmqsxDFc/PL/DIRVYjdT7njNAteXUeePxXC9+nL
dJaKLrOQLVD85Z4oCam/8hL67joLldeHCq5K4Pu/vHOSy61ZYLK2Yzmzh4Sm
wTDB2m8WuvQecaseISFuS4HY07GzUPTwUHe3Hgm5JRREkBpnwSfHVa4L3+/K
NhLuNzbPAlce/zthfF/csAzxd2ubhb1TUnruoSR0X8LiVn/nLBhHj+3YG0VC
SbmsFo+GZkHpjMhSG76PttReliUtzMLdn9NZjfj+zjsh8I7IOwcB7mvx77+R
kMWpbS0N/HNgN1L0OH+VhNJffq29ITQHlt19P0LXSUjWuaOoT3wOVsunGHUY
ONCJHx4JD+XmgFdD/B0jBwdy2tZ/hXhyDsxCOueNDnGgmr2hzMRrc8D8wGXv
ndscSIHC0/Xo+hx0iryfi/fmQIU+Lx9y3pwDU4FJxtp7HCi9q5Wf13MO4m4q
GXKEcqBQ161yIgFzIDcs2Po1jgMZFQcYysXOQbapb3toFQeaUvZN0Kqdg353
U439jJzIemK71bv6Odg/efncODMn+vggSUKvaQ5GnZvUE3Zwos7hqlyD9jko
D6F94eXhREV3f9ea9M9BoyMh2lCGE/k03p64TJuD6TCukRJDTkTUdpMNYJ+H
O4xrSpczONGzhp1sysR5GH3BlnwgmxPJH82bWeGYx/d/Bi/GQk50Rno68xLf
PKg/Vy6uqeJEYUyWYick5yGjKnL+LpkTMTZpcdMpz0PwYXdHNUYu9FNFjO7u
5XkQfO5ctOnEhYKLa0ePOM6D5de8uy9vcCHOveY1C07zcDYx4YWJJxc6xP/0
jsX1ebAb7BLrDuZC19e2/zjmPQ/0042vONO40EzJ2sx69DzIrBY3sX/gQsNy
vWSv6nlgMvhxYOkMN0qdI/oy1M1DxEJdMMGYG9m8OisV0TAP/ukmEkctuHFb
O+T5rHUejC13mj67yo1+CowKtfXOwxMSy7W2UG5EZJ134KTi+b/Wir3bzI1O
07Zt5O9YANEyo9TmEzyIJUPrhRJhAeSFVw1HtHhQ56UHZxpJC6A7z3h805AH
nR1hTxvgWYAzzqLDpjY8yJrCdXpDbAEG/14SdgvkQd6NEtFaCgvwcjt3l0ob
DypMAclJywXgNijTsD/Pi77d+bbt0qUFGI98nOdgyYsUTF7OjdgugCcpbeOG
Ay+q2rmzeMhxAY71c3qmefGiVr/RE+/cFsAoNqDfOYUXfbLxtSoKweMzkEur
nuFFTLurEvzyF+Cg0/3Su/f5kBaD690/hQuQ++azUv5DPhQ+Jm5zp3gB7uqY
N04l8iFiXNge9/IF2PAvJ3gV8iFBlgvlDo0L4HVzMZPrIx86OLc2cGZwAZw1
zRVgPz+yKFAgCm0uQJwNT2H8F35UemGNvZduEeyrZYi8i/yInalyeyDDIiz1
ZlU9/82P6s2PM88wL8Lmay+JCQ4BJM6q/reEYxEiSKF1DBoCiGZnuKC7ZxGy
nTWt3xcIoGv8zh0+5xbhtMaVpUPhgqi1Ra5tv8kiWIfl/PZIEEQiN5aax80W
AbY4iHRkCaLeNrd6TatFUPt65FtCiyA6eMurjNNpEUoYeLx+/hVEqz0hL3Lv
LQJz1rf3CbeFkF9wmv9w9iJMPuPnZLspjHbc3qZ9KW8RCigll48GCKMERxcS
rWARVndoZno8FEbFOkefL5UsQjfXBTnhQmFEI/Y109ctwplmfqr4ojDSSaFj
3kNeBCavqtKdLiKIu8wq8tb6IhiHnetwVRFFz7NajH//wfN7Gy3PqC6K5BP2
ityjW4L1eke6NF1RpOW7WhC6dQnCExZ+fbMQRT4no/oSdy5BT9zqETp/UTTe
U8vZKLEEScVca+XtoihvWiiRXRf/3m/iQLMUQ6HJwdajZ5aAVXmbTMUVMWRn
tLAr33AJHoqVVTx1F0OC1dWFeiZLEHqa280zTAyFRV1sDbdZgtHYRy87SsWQ
o0L8CqvXEsRkKBqXEsWReBCn5rbMJXiRn0vP1SeONpV8dgxlLcH9dcEnd0bE
0YeFif7MnCXgZHifvDAjjqJNii1Ov16Copif2hv0EuivjNHN4OolyJr3yqg5
IoGG+6JSGMhL0JhUyzKSLIHKQ1ZtyQNLwK4X1iqaI4FiVKz2PH+/BNUuDhNu
5RJI58W+ErXRJfiyi+ylRpZAlZ5dHf4zSxBAp9gczSKJYuWORBnOL0FYyuxe
LR5JdGM86ZzY0hLYIOVrhF2SSFrXeaz++xKMK/M3vEOSiHELJSN6dQmGNJhX
6s5Ios9vVJysfy+B5qiecpO5JKp2er5f/s8SZHg25A44SaKnImw//v7F6x2s
ZbrqKYn+B9L3gxQ=
         "]]},
       Annotation[#, "Charting`Private`Tag$47899#4"]& ], 
      TagBox[
       {RGBColor[0.528488, 0.470624, 0.701351], AbsoluteThickness[1.6], 
        Opacity[1.], LineBox[CompressedData["
1:eJwd13lcDe0XAPAbUtzp1r0t2mhTWqgoUdI5KS1KiuzklkrSgjcKbbKVJUlI
pWRJtFKEKCoVb2jftJDqzt0poYTfvL/5Zz7fz3zm2eac8zyj5RO61m8KjUYz
k6DR/ruv8iObXnDX2/xYdDJcK0Qep9mp7u1XMYe8c3bxx4Ll0SwrNaNExR78
SNrVoSB5dHnb8eCaiie8u3bk6d098rjR98fzZBVfuC697/fC3fLYa3LK7pxK
GLj0bT22wlceryuuOXla5TgEn1l4fucWeTwqXTIvQSUF0vn9Obcd5HHT5uyi
L19vgWGk9u0ONXmk/z26zXFOEbR7n/f4OMpCXQ8RWX2mFKYkTtg/bGBh+DtL
SP32BFw27zjkdIOFs0qZfRISlWCkyzrReZiFjwbsGt5bV0HtwHntMHcWVgVe
U9ssqIHtTdaKAfNYOKa3XLYguA5GJw52NkqwcMp4npya7hvgkLTFI11MtPjL
frSusAHMrLmFFx8yseG4+btaw/dQM8utLTOZiRpJ/PG7okYQxvIkIJiJ/B/9
fW2mzeA9P7ozfRUTb/HK3zASW8AtZ7/p+FwmMmbfEQ8OtsLCXDe7jL9yeHb3
Q//rc9vhbOtqwrBHDr9j3mBATAfYrlq+lVMqh2GLakqVqjshUVdCL/S8HPYX
1pxp0uoGTenq0DE/OfwV2JpucPgDqH3nSYRZy6GRrdQf//IeqBu/vcBQUQ4d
b2jtuj+rD3R12P/atMpi+Owd2p+29YNJ89uiHcdkcb5gPb1j9UfYbjnwRWwm
i/KyX6RrJj5CVPzeS4JeBk6rTC/SyfgEkZpr1qonMnCPeXnXDJcBGP0hmh26
lIF5zj7XK74PQIniptNxQzI4xleVG778GWQDYtMuXZXBh+scp6bYD8LVItc9
Ts4yGON0Iqt0eBAY6+5fbqPJoFbvqs6bJ4ZgIH1W18gzAq2WHE9RWTQMiYmp
U5kRBG6b835comUY3J92f51hQyBDZf/D8rZhUDvTLq2xnMCX8or7DnQOQ+5B
tRfm1gTqzdhKkr3DYHLJV97HikDx6HD7e3IY/uhcDKixIDDu9Z+Sa3+G4a62
Z3GuCYG5YcYhloYcCHpot/CHFoFbQpsMRudzwHKJ8kZtyjKBYUP5JhxoYY2D
myaB+3c83aa5mAN1htU7cucQuGyVg4sUciD6tMmEnxqB7zS89NvWc2CK6FWZ
lCKBY2/ODew9yoG4tuCXImkCe+htAZPHOFC19re6LeUqV3XxqZMcYEg+cEqR
IjDp3b1fmWc4YJB8XnH5dAINm+sU3l6ixudXlps6lUCvLglHg3scgBi5rog/
dKzlHMj71MyBYLNbEpxvdMzXf74wuI0DEo0Kk+spX9w97fHPDg7E22wafTVK
RzY/uUa2lwPGQ1f7ckfoOCEq6l3O4cCw18HWw1/oaPKdK5v2iwPTPx255y6g
Y+o0r7C1c0kI7C6XbByk45+dsxY36ZEwFPcPzZeyb3Xj2BoDEh7veKcz/pmO
pnF24auNScjLf8/Xo1z/V/+w01ISwot2PUz6REfjHQNWdVYk5IYmGBhTTqlI
/7VyOQkvNXe3NXykxhfFiLJbQQI72LRHhvKPidEYG1cSuhUdejP76LhtSwE+
dyNh9HGOgwPlqif+EtYeJPRdf/5D1EvHxIiuOMsNJPxWX2NpT1nve8UJczYJ
xaVXwv58oOOGrwlnDMNIqFCgFZR00fGZu53r3YMkaMVbX9hLWbt4ktA/RIKO
ypd+Y8qikNBE3Whq/gU/XxV10vGEwPOCZjwJk00a36s66MhzYazNOk1CzfX4
0DOU3fPqWHPOkbBCZo3/esrqgVYpaskkhNo+bRO207GUo3FFKYNar9eBEgsp
qzp2bbyUScLFvCl5kpRjc5KVFbJJiNv0c+hDGx1d/STTmDkkLDrjqXqO8oOa
ii1JuSR8Th9RDqCsPDdCTTaPhD9Z20vsKQ8O8DKIYhJa19vUTqG8asWt7Wce
kHB0Nst+sJWOxdnb58x8SMKuWaEBdZSVJGb1x5eRcOG2nEU+5Uh2Y5bUU6o9
w7KiZMoDlQnsk89I+EdRv/MwZScNOy3JShKsOQse+FIujJ78dOwlCSa2qehO
Wb7v4Y0pNSTcESw7uZxyIhEVVVZLwv2URwZGlGcus98U9JqEX7P/dKpSPrmb
bqbVQMLf0JorBOUpqc0y7e9IsG2q2k2jHF17lTzdRH2/70/Wfm+h4vUbuxpa
SXgmv3+DiPJBHf3Mb+0kjHGfRpCURzzEEXe7qPjp2vN8kHJI7KN1Xj0k7Puy
U/8zZV5hlLF8PwmJkwnP/7N/r/2M+k/U87SG2GHKn+jEYOQgCR8ctA/yKW+z
aqlYyCHBMTQhe4RyZ0Da1WEuCT1x0lKTlD2veIelC0g4PrXwnhQ13sZX+mvc
xSQYX0lKUqTs+k1sIDlCgozK+2e6lOu1y6Y9/UaCXl6S2VLK9h7R/SE/SFCo
nzbuSrkyZuVTnQkqnjx3Mv9bX6tC4lLnJDW+B4LYKMqPelpCz/0lobaR63L1
v/W39NH9MY0LIfaJkp2UDQMMaPlSXOgbHpmcoJxz+Us3eyYXLs9w8Nak4uHa
aHTSG1kuTExLidv/X/xoO+yJYXFBOf6iUxblFHcZB3NFLqhKnTn3jvLZgvRf
11S50LakMcecik/pHp/2tbOp9rcFHd9D+fhMw/tSmlwoPHtt9BblI7se++/T
5cLpVTVXNaj4/34pxlZPnwsRlz272ZT31ziofzDkQnByUeUtyoFabU32plyo
GPc/a07l1/CajPzxRVzokiyIiqXsE73zVOFiLkQaX5j3nvLmD1+tlZdxgXXn
4JMwKj+dLjFy+Su58DHjnd+nbjrWVLfFXXei2rfoyLOj8h1HMravd+HC+gb5
1lzKS9YYyVe6c2F8S+XHIz1UfZjhFJ28lQtD0oHHV1L15MYS2c2OXtR6DLof
qKQ8x7/dbJLNBeOX5WHW/VS+VPty/fy5QBppPAKqPklGHfW03MeFpxUvhvcM
UPn9VTBe+Q813ycSUmOUff03ZTkc5ILo6L3xWKoe1qwx4a07wgWzZ3MCs6n6
eVy7NybkBBd+j6lKSnLoaH7FSXfsFBf2v/u08jblQXrpmyOnuWCz9PNRJ5KK
l7HTignnuZC/r5yWyqXjtPqleTevcuFD3/TirVS9LrW+5W6YwYWHedlsBSHV
/33Z78WZXGg1fL+kkXJN2jBW3OQCR7xhr4eYjseCU9o7C7jQG1Zw9zC1H0yR
/yLBqOKCpV+jV/A4VW9Obb2TUsOFjkOuC7dOUN9jstZVrY6Khy2OCa6/qPo7
dO2KfgMXik7Ifrb8Tce4xy4L7Nqp+aaPfwUJAiW87myK4HGhNCLE8e8MAoub
WX/+CLjwJlbpuD6dQLZj9M0TYi6EGbHvrycIfGG6XpT8jQsv5MImyhkExk6d
erzgDxeOh3xjPpEnkHbXq2iAxYO/bw58PELtv7WCjpAsRR6IY5Rtp1P781lT
D+NtyjxoqVdpukTt37Me2xW0zeaBb/au3Jq5BBrX6efV6/OAlua52ceIOl8M
jeQU2vBAZerKpXcsCdQ2CPLfY8sDQ2fzCwnLCCSDhnT17XmwRv56/T7qvPHP
t45b2c486N81KeFpS+Dpqc9vpHjyoHRmjZDtTOATrVOZhwN5IDNvS/idLQRG
+9G8lgTzQPN26T7hNgLt7x6a/S2UB8VFZSyrHQQ2mgZlBB/gQejd+GjOTqo/
8Ehjx/KgviQ8MiWYQCUvtcsOl3mQ3BQVbBdHnT/Sis6xqnjg07XirNd9Assm
005V1fBA7+SmmydLCZz0Onl0fx0PvK9XTz4qI/CUzvYDzQ08uLd76xPTCgIz
8mduT+6g3n/1wvz0vwS+qvCbzxLyoODS81ODHAJnannoVYl5cLdh8edUPoHu
x6w194/wIMjse8YGMYHdjvIKzT94ULIvJ1z0nUBR44tfF6bwQb/binthugwq
f1b7l6nMh2QDhZVP5sng9pVSr16q8uHiXfX3xHwZvHFnpGLfbD5kVtpOBprK
4Pyg1w+atPlwdCFccbSUQduxg2kXFlDPI2faHHeRwUCp5t1MOz5Mk/Jka+yX
wedG8dLMED4kjBkZxdfLoEXrrLfJe/mwwbGePf5WBosj71xQ+IcPnO5bZw+2
UP29rVVVjuBDr5b63Et9MhgfKrlAI44PZlpBHL8xGVxbEuex4DIfLPw9iD26
DPx3K0upKJUPedIDX3KMGGg/7Ua3aTofBDSFDV8WMnDJ+pc7za/zwWTfdCLf
hoHqP/4eWHaPD4xZtYpvNjGQYxWV5lzBB/cHMu2PzzOQ/ZnY8e8LPuwZsU/r
uszA7jMZOqur+fDOiZ01I5OBDT3l+e71fJjxwX/wSj4DH0RPVGxs5kPK9o3F
e98wMLIq/LPfMB8evAzqMJ4hi8xV++fHMQQQdtc7su6iLF5/KUu3YgpgWDwl
o/OaLJpaFnC/ygvA7nFfES1XFt30yRxvFQH4Lmg+fPmZLJ6e7qVlO1cAhu4W
c/uGZXFatbMSzUoA9cyEcklNObxoxflWZi2A5+9pUs26cqj94HhLKAgg1mVR
WJ6RHGJ2ZVK/vQDcLsrqnVwih1Exi+mVawSQ80pZqW8N9f+yTIsW7ScAOGsT
vuiYHJ4oqehbHCAA/8Lbb/sS5FDBaNtzYaAAshpvLkhLkkMz1SuHt+8VQOpr
VqJNphzu/UmMWR8RgJXNlCO2T+WQW/qT+ytJAAs0sje4jclhz4LGlkPPBFBy
2+DEqQgmZvGZUVMrBbCU0NGsiWWiz911eudeCsD6U/sIM4GJ3LkdEddrBfCT
9vjtp6tM/K7WN7uuUQAvb5i4bXjGROZMwS6FIQGY/TbVKZnGwta6BcxMjgAc
4p/EKzBYmHoi9Ok8ngAeZSscS5jFwjkSo8QysQA+mgx0FhqycP7P8fve4wKY
jDmYyPdgocOw1GShjBAuZsmFr73Fwhm3nG8vlRNCgET4CK2IhQ3eZ9yqWEJ4
0urz6NUTFq7rZWS3zRJCc0h5U/J7FrJbFR0mtYSwe0gxDidZeKRKJ8nZQggS
eR8OK1D/y8WZMHfQSwg/zf6pn2mggKOHR6W8vYVgIvVxVaaFAlpsvMPv3SkE
J69jKavtFbBcVrakI0AIpvm3fWhsBayN7bP9d78QOB7Fzs9TFfCDT9SOByeF
sKX+VXe9rCLOgYV2JglCeKxlWWyuoYhstSG9/DNCyC/SUXthrIjDLa6i20nU
fH7NLLNwU8Qv9upRV9OE0KIQv/peoiJOn1eeFlsohBtskOAoKqHz1NDo38VC
+BrZTAuap4Rn+7V9DpdQ7ycuFSlYKiEz9bRB2GMhrLjv9rxlmxKqz9jyeFeV
EEKKw4/I5CjhIv7PNrd2IYhbLtAfwSzcXmTBnP1HCD1GPVU6ycr4aMtPRiNN
BOYxh4bv31NGxvSnxLGpImCyIgYOVivji23LpbnSImhd7LThzpgyas+0/1sq
L4K9+Z9li7ep4LCvh9DVQATqQanlLYtV0UZOnv/XSAQzx7chsVYVr5S3kg+M
RTCQ4/f1WIgqOrE2DSqbi+CyfomyWa4q3qv0+jBoIwL2CteE63PUMEQ16HWk
pwjc6CrN1srqWPtqQZ3JRhF4y18OK1yqjhr7xDUDm0UQuUv4OWCzOjbW7X/h
tEMErOY71U/T1XHRgUNlCoEiUPYLVBrSmY0/3p+8nR8jgoNB1oXCFXMw9kT2
0Z57IsCcx88OsTVRJlxqlXeBCHIHD5nFhGliWkAwa7hIBEsPBbwujNfEEhfL
m+JSEeQ8yn527r4mDjObaqZUimBedUujp6QWumTSpA1aRFB17krTloda2Hne
v7GgTQSbeVkOxg1a6Hu0IXVRpwisFq/rX/hZC6N9Uw2se0WwxtRZ9V+mNhYb
mrqs4YjAdqetjcc+bVQq25F44JcI8ut9oulWOngz99WGid9Ue5I2t+U9ddA0
zUgjhiaGjqG+1rUhOugc9aMoXlIMZk5HDCJu6mCk3fmmdFkxFDtm9+2Rm4sD
7ysUqnTEoKzqm+U7NhcLyNnpDFcxsJ+kD9uI9TD+2gl2n5sYpPWWrVdWnIe+
a4W6hR5iOLtXP8ll2TxUf/asePVGMWhb7Gmsip+Hp89vrT3rI4aNox6PCH19
DLC4+nXmITEoSU/QOyIM0J5PK+s+Igb0/pRSdssANa4HRN6LFgNPdWkkrckA
nbuKm9OPioH2/8sQ/wfAAPQt
         "]]},
       Annotation[#, "Charting`Private`Tag$47899#5"]& ]}, {}}, InsetBox[
     TemplateBox[{"\"n=1\"","\"n=2\"","\"n=3\"","\"n=5\"","\"n=10\""},
      "LineLegend",
      DisplayFunction->(FormBox[
        StyleBox[
         StyleBox[
          PaneBox[
           TagBox[
            GridBox[{{
               TagBox[
                GridBox[{{
                   GraphicsBox[{{
                    Directive[
                    EdgeForm[
                    Directive[
                    Opacity[0.3], 
                    GrayLevel[0]]], 
                    PointSize[0.5], 
                    Opacity[1.], 
                    RGBColor[0.368417, 0.506779, 0.709798], 
                    AbsoluteThickness[1.6]], {
                    LineBox[{{0, 20}, {75, 20}}]}}, {
                    Directive[
                    EdgeForm[
                    Directive[
                    Opacity[0.3], 
                    GrayLevel[0]]], 
                    PointSize[0.5], 
                    Opacity[1.], 
                    RGBColor[0.368417, 0.506779, 0.709798], 
                    AbsoluteThickness[1.6]], {}}}, AspectRatio -> Full, 
                    ImageSize -> {75, 20}, PlotRangePadding -> None, 
                    ImagePadding -> Automatic, 
                    BaselinePosition -> (Scaled[0.1] -> Baseline)], #}, {
                   GraphicsBox[{{
                    Directive[
                    EdgeForm[
                    Directive[
                    Opacity[0.3], 
                    GrayLevel[0]]], 
                    PointSize[0.5], 
                    Opacity[1.], 
                    RGBColor[0.880722, 0.611041, 0.142051], 
                    AbsoluteThickness[1.6]], {
                    LineBox[{{0, 20}, {75, 20}}]}}, {
                    Directive[
                    EdgeForm[
                    Directive[
                    Opacity[0.3], 
                    GrayLevel[0]]], 
                    PointSize[0.5], 
                    Opacity[1.], 
                    RGBColor[0.880722, 0.611041, 0.142051], 
                    AbsoluteThickness[1.6]], {}}}, AspectRatio -> Full, 
                    ImageSize -> {75, 20}, PlotRangePadding -> None, 
                    ImagePadding -> Automatic, 
                    BaselinePosition -> (Scaled[0.1] -> Baseline)], #2}, {
                   GraphicsBox[{{
                    Directive[
                    EdgeForm[
                    Directive[
                    Opacity[0.3], 
                    GrayLevel[0]]], 
                    PointSize[0.5], 
                    Opacity[1.], 
                    RGBColor[0.560181, 0.691569, 0.194885], 
                    AbsoluteThickness[1.6]], {
                    LineBox[{{0, 20}, {75, 20}}]}}, {
                    Directive[
                    EdgeForm[
                    Directive[
                    Opacity[0.3], 
                    GrayLevel[0]]], 
                    PointSize[0.5], 
                    Opacity[1.], 
                    RGBColor[0.560181, 0.691569, 0.194885], 
                    AbsoluteThickness[1.6]], {}}}, AspectRatio -> Full, 
                    ImageSize -> {75, 20}, PlotRangePadding -> None, 
                    ImagePadding -> Automatic, 
                    BaselinePosition -> (Scaled[0.1] -> Baseline)], #3}, {
                   GraphicsBox[{{
                    Directive[
                    EdgeForm[
                    Directive[
                    Opacity[0.3], 
                    GrayLevel[0]]], 
                    PointSize[0.5], 
                    Opacity[1.], 
                    RGBColor[0.922526, 0.385626, 0.209179], 
                    AbsoluteThickness[1.6]], {
                    LineBox[{{0, 20}, {75, 20}}]}}, {
                    Directive[
                    EdgeForm[
                    Directive[
                    Opacity[0.3], 
                    GrayLevel[0]]], 
                    PointSize[0.5], 
                    Opacity[1.], 
                    RGBColor[0.922526, 0.385626, 0.209179], 
                    AbsoluteThickness[1.6]], {}}}, AspectRatio -> Full, 
                    ImageSize -> {75, 20}, PlotRangePadding -> None, 
                    ImagePadding -> Automatic, 
                    BaselinePosition -> (Scaled[0.1] -> Baseline)], #4}, {
                   GraphicsBox[{{
                    Directive[
                    EdgeForm[
                    Directive[
                    Opacity[0.3], 
                    GrayLevel[0]]], 
                    PointSize[0.5], 
                    Opacity[1.], 
                    RGBColor[0.528488, 0.470624, 0.701351], 
                    AbsoluteThickness[1.6]], {
                    LineBox[{{0, 20}, {75, 20}}]}}, {
                    Directive[
                    EdgeForm[
                    Directive[
                    Opacity[0.3], 
                    GrayLevel[0]]], 
                    PointSize[0.5], 
                    Opacity[1.], 
                    RGBColor[0.528488, 0.470624, 0.701351], 
                    AbsoluteThickness[1.6]], {}}}, AspectRatio -> Full, 
                    ImageSize -> {75, 20}, PlotRangePadding -> None, 
                    ImagePadding -> Automatic, 
                    BaselinePosition -> (Scaled[0.1] -> Baseline)], #5}}, 
                 GridBoxAlignment -> {
                  "Columns" -> {Center, Left}, "Rows" -> {{Baseline}}}, 
                 AutoDelete -> False, 
                 GridBoxDividers -> {
                  "Columns" -> {{False}}, "Rows" -> {{False}}}, 
                 GridBoxItemSize -> {"Columns" -> {{All}}, "Rows" -> {{All}}},
                  GridBoxSpacings -> {
                  "Columns" -> {{0.5}}, "Rows" -> {{0.8}}}], "Grid"]}}, 
             GridBoxAlignment -> {"Columns" -> {{Left}}, "Rows" -> {{Top}}}, 
             AutoDelete -> False, 
             GridBoxItemSize -> {
              "Columns" -> {{Automatic}}, "Rows" -> {{Automatic}}}, 
             GridBoxSpacings -> {"Columns" -> {{1}}, "Rows" -> {{0}}}], 
            "Grid"], Alignment -> Left, AppearanceElements -> None, 
           ImageMargins -> {{5, 5}, {5, 5}}, ImageSizeAction -> 
           "ResizeToFit"], LineIndent -> 0, StripOnInput -> False], {
          GrayLevel[0], FontSize -> Large, FontFamily -> "Arial"}, Background -> 
         Automatic, StripOnInput -> False], TraditionalForm]& ),
      Editable->True,
      InterpretationFunction:>(RowBox[{"LineLegend", "[", 
         RowBox[{
           RowBox[{"{", 
             RowBox[{
               RowBox[{"Directive", "[", 
                 RowBox[{
                   RowBox[{"Opacity", "[", "1.`", "]"}], ",", 
                   InterpretationBox[
                    ButtonBox[
                    TooltipBox[
                    GraphicsBox[{{
                    GrayLevel[0], 
                    RectangleBox[{0, 0}]}, {
                    GrayLevel[0], 
                    RectangleBox[{1, -1}]}, {
                    RGBColor[0.368417, 0.506779, 0.709798], 
                    RectangleBox[{0, -1}, {2, 1}]}}, DefaultBaseStyle -> 
                    "ColorSwatchGraphics", AspectRatio -> 1, Frame -> True, 
                    FrameStyle -> 
                    RGBColor[
                    0.24561133333333335`, 0.3378526666666667, 
                    0.4731986666666667], FrameTicks -> None, PlotRangePadding -> 
                    None, ImageSize -> 
                    Dynamic[{
                    Automatic, 1.35 CurrentValue["FontCapHeight"]/
                    AbsoluteCurrentValue[Magnification]}]], 
                    StyleBox[
                    RowBox[{"RGBColor", "[", 
                    RowBox[{"0.368417`", ",", "0.506779`", ",", "0.709798`"}],
                     "]"}], NumberMarks -> False]], Appearance -> None, 
                    BaseStyle -> {}, BaselinePosition -> Baseline, 
                    DefaultBaseStyle -> {}, ButtonFunction :> 
                    With[{Typeset`box$ = EvaluationBox[]}, 
                    If[
                    Not[
                    AbsoluteCurrentValue["Deployed"]], 
                    SelectionMove[Typeset`box$, All, Expression]; 
                    FrontEnd`Private`$ColorSelectorInitialAlpha = 1; 
                    FrontEnd`Private`$ColorSelectorInitialColor = 
                    RGBColor[0.368417, 0.506779, 0.709798]; 
                    FrontEnd`Private`$ColorSelectorUseMakeBoxes = True; 
                    MathLink`CallFrontEnd[
                    FrontEnd`AttachCell[Typeset`box$, 
                    FrontEndResource["RGBColorValueSelector"], {
                    0, {Left, Bottom}}, {Left, Top}, 
                    "ClosingActions" -> {
                    "SelectionDeparture", "ParentChanged", 
                    "EvaluatorQuit"}]]]], BaseStyle -> Inherited, Evaluator -> 
                    Automatic, Method -> "Preemptive"], 
                    RGBColor[0.368417, 0.506779, 0.709798], Editable -> False,
                     Selectable -> False], ",", 
                   RowBox[{"AbsoluteThickness", "[", "1.6`", "]"}]}], "]"}], 
               ",", 
               RowBox[{"Directive", "[", 
                 RowBox[{
                   RowBox[{"Opacity", "[", "1.`", "]"}], ",", 
                   InterpretationBox[
                    ButtonBox[
                    TooltipBox[
                    GraphicsBox[{{
                    GrayLevel[0], 
                    RectangleBox[{0, 0}]}, {
                    GrayLevel[0], 
                    RectangleBox[{1, -1}]}, {
                    RGBColor[0.880722, 0.611041, 0.142051], 
                    RectangleBox[{0, -1}, {2, 1}]}}, DefaultBaseStyle -> 
                    "ColorSwatchGraphics", AspectRatio -> 1, Frame -> True, 
                    FrameStyle -> 
                    RGBColor[
                    0.587148, 0.40736066666666665`, 0.09470066666666668], 
                    FrameTicks -> None, PlotRangePadding -> None, ImageSize -> 
                    Dynamic[{
                    Automatic, 1.35 CurrentValue["FontCapHeight"]/
                    AbsoluteCurrentValue[Magnification]}]], 
                    StyleBox[
                    RowBox[{"RGBColor", "[", 
                    RowBox[{"0.880722`", ",", "0.611041`", ",", "0.142051`"}],
                     "]"}], NumberMarks -> False]], Appearance -> None, 
                    BaseStyle -> {}, BaselinePosition -> Baseline, 
                    DefaultBaseStyle -> {}, ButtonFunction :> 
                    With[{Typeset`box$ = EvaluationBox[]}, 
                    If[
                    Not[
                    AbsoluteCurrentValue["Deployed"]], 
                    SelectionMove[Typeset`box$, All, Expression]; 
                    FrontEnd`Private`$ColorSelectorInitialAlpha = 1; 
                    FrontEnd`Private`$ColorSelectorInitialColor = 
                    RGBColor[0.880722, 0.611041, 0.142051]; 
                    FrontEnd`Private`$ColorSelectorUseMakeBoxes = True; 
                    MathLink`CallFrontEnd[
                    FrontEnd`AttachCell[Typeset`box$, 
                    FrontEndResource["RGBColorValueSelector"], {
                    0, {Left, Bottom}}, {Left, Top}, 
                    "ClosingActions" -> {
                    "SelectionDeparture", "ParentChanged", 
                    "EvaluatorQuit"}]]]], BaseStyle -> Inherited, Evaluator -> 
                    Automatic, Method -> "Preemptive"], 
                    RGBColor[0.880722, 0.611041, 0.142051], Editable -> False,
                     Selectable -> False], ",", 
                   RowBox[{"AbsoluteThickness", "[", "1.6`", "]"}]}], "]"}], 
               ",", 
               RowBox[{"Directive", "[", 
                 RowBox[{
                   RowBox[{"Opacity", "[", "1.`", "]"}], ",", 
                   InterpretationBox[
                    ButtonBox[
                    TooltipBox[
                    GraphicsBox[{{
                    GrayLevel[0], 
                    RectangleBox[{0, 0}]}, {
                    GrayLevel[0], 
                    RectangleBox[{1, -1}]}, {
                    RGBColor[0.560181, 0.691569, 0.194885], 
                    RectangleBox[{0, -1}, {2, 1}]}}, DefaultBaseStyle -> 
                    "ColorSwatchGraphics", AspectRatio -> 1, Frame -> True, 
                    FrameStyle -> 
                    RGBColor[
                    0.37345400000000006`, 0.461046, 0.12992333333333334`], 
                    FrameTicks -> None, PlotRangePadding -> None, ImageSize -> 
                    Dynamic[{
                    Automatic, 1.35 CurrentValue["FontCapHeight"]/
                    AbsoluteCurrentValue[Magnification]}]], 
                    StyleBox[
                    RowBox[{"RGBColor", "[", 
                    RowBox[{"0.560181`", ",", "0.691569`", ",", "0.194885`"}],
                     "]"}], NumberMarks -> False]], Appearance -> None, 
                    BaseStyle -> {}, BaselinePosition -> Baseline, 
                    DefaultBaseStyle -> {}, ButtonFunction :> 
                    With[{Typeset`box$ = EvaluationBox[]}, 
                    If[
                    Not[
                    AbsoluteCurrentValue["Deployed"]], 
                    SelectionMove[Typeset`box$, All, Expression]; 
                    FrontEnd`Private`$ColorSelectorInitialAlpha = 1; 
                    FrontEnd`Private`$ColorSelectorInitialColor = 
                    RGBColor[0.560181, 0.691569, 0.194885]; 
                    FrontEnd`Private`$ColorSelectorUseMakeBoxes = True; 
                    MathLink`CallFrontEnd[
                    FrontEnd`AttachCell[Typeset`box$, 
                    FrontEndResource["RGBColorValueSelector"], {
                    0, {Left, Bottom}}, {Left, Top}, 
                    "ClosingActions" -> {
                    "SelectionDeparture", "ParentChanged", 
                    "EvaluatorQuit"}]]]], BaseStyle -> Inherited, Evaluator -> 
                    Automatic, Method -> "Preemptive"], 
                    RGBColor[0.560181, 0.691569, 0.194885], Editable -> False,
                     Selectable -> False], ",", 
                   RowBox[{"AbsoluteThickness", "[", "1.6`", "]"}]}], "]"}], 
               ",", 
               RowBox[{"Directive", "[", 
                 RowBox[{
                   RowBox[{"Opacity", "[", "1.`", "]"}], ",", 
                   InterpretationBox[
                    ButtonBox[
                    TooltipBox[
                    GraphicsBox[{{
                    GrayLevel[0], 
                    RectangleBox[{0, 0}]}, {
                    GrayLevel[0], 
                    RectangleBox[{1, -1}]}, {
                    RGBColor[0.922526, 0.385626, 0.209179], 
                    RectangleBox[{0, -1}, {2, 1}]}}, DefaultBaseStyle -> 
                    "ColorSwatchGraphics", AspectRatio -> 1, Frame -> True, 
                    FrameStyle -> 
                    RGBColor[
                    0.6150173333333333, 0.25708400000000003`, 
                    0.13945266666666667`], FrameTicks -> None, 
                    PlotRangePadding -> None, ImageSize -> 
                    Dynamic[{
                    Automatic, 1.35 CurrentValue["FontCapHeight"]/
                    AbsoluteCurrentValue[Magnification]}]], 
                    StyleBox[
                    RowBox[{"RGBColor", "[", 
                    RowBox[{"0.922526`", ",", "0.385626`", ",", "0.209179`"}],
                     "]"}], NumberMarks -> False]], Appearance -> None, 
                    BaseStyle -> {}, BaselinePosition -> Baseline, 
                    DefaultBaseStyle -> {}, ButtonFunction :> 
                    With[{Typeset`box$ = EvaluationBox[]}, 
                    If[
                    Not[
                    AbsoluteCurrentValue["Deployed"]], 
                    SelectionMove[Typeset`box$, All, Expression]; 
                    FrontEnd`Private`$ColorSelectorInitialAlpha = 1; 
                    FrontEnd`Private`$ColorSelectorInitialColor = 
                    RGBColor[0.922526, 0.385626, 0.209179]; 
                    FrontEnd`Private`$ColorSelectorUseMakeBoxes = True; 
                    MathLink`CallFrontEnd[
                    FrontEnd`AttachCell[Typeset`box$, 
                    FrontEndResource["RGBColorValueSelector"], {
                    0, {Left, Bottom}}, {Left, Top}, 
                    "ClosingActions" -> {
                    "SelectionDeparture", "ParentChanged", 
                    "EvaluatorQuit"}]]]], BaseStyle -> Inherited, Evaluator -> 
                    Automatic, Method -> "Preemptive"], 
                    RGBColor[0.922526, 0.385626, 0.209179], Editable -> False,
                     Selectable -> False], ",", 
                   RowBox[{"AbsoluteThickness", "[", "1.6`", "]"}]}], "]"}], 
               ",", 
               RowBox[{"Directive", "[", 
                 RowBox[{
                   RowBox[{"Opacity", "[", "1.`", "]"}], ",", 
                   InterpretationBox[
                    ButtonBox[
                    TooltipBox[
                    GraphicsBox[{{
                    GrayLevel[0], 
                    RectangleBox[{0, 0}]}, {
                    GrayLevel[0], 
                    RectangleBox[{1, -1}]}, {
                    RGBColor[0.528488, 0.470624, 0.701351], 
                    RectangleBox[{0, -1}, {2, 1}]}}, DefaultBaseStyle -> 
                    "ColorSwatchGraphics", AspectRatio -> 1, Frame -> True, 
                    FrameStyle -> 
                    RGBColor[
                    0.3523253333333333, 0.3137493333333333, 
                    0.46756733333333333`], FrameTicks -> None, 
                    PlotRangePadding -> None, ImageSize -> 
                    Dynamic[{
                    Automatic, 1.35 CurrentValue["FontCapHeight"]/
                    AbsoluteCurrentValue[Magnification]}]], 
                    StyleBox[
                    RowBox[{"RGBColor", "[", 
                    RowBox[{"0.528488`", ",", "0.470624`", ",", "0.701351`"}],
                     "]"}], NumberMarks -> False]], Appearance -> None, 
                    BaseStyle -> {}, BaselinePosition -> Baseline, 
                    DefaultBaseStyle -> {}, ButtonFunction :> 
                    With[{Typeset`box$ = EvaluationBox[]}, 
                    If[
                    Not[
                    AbsoluteCurrentValue["Deployed"]], 
                    SelectionMove[Typeset`box$, All, Expression]; 
                    FrontEnd`Private`$ColorSelectorInitialAlpha = 1; 
                    FrontEnd`Private`$ColorSelectorInitialColor = 
                    RGBColor[0.528488, 0.470624, 0.701351]; 
                    FrontEnd`Private`$ColorSelectorUseMakeBoxes = True; 
                    MathLink`CallFrontEnd[
                    FrontEnd`AttachCell[Typeset`box$, 
                    FrontEndResource["RGBColorValueSelector"], {
                    0, {Left, Bottom}}, {Left, Top}, 
                    "ClosingActions" -> {
                    "SelectionDeparture", "ParentChanged", 
                    "EvaluatorQuit"}]]]], BaseStyle -> Inherited, Evaluator -> 
                    Automatic, Method -> "Preemptive"], 
                    RGBColor[0.528488, 0.470624, 0.701351], Editable -> False,
                     Selectable -> False], ",", 
                   RowBox[{"AbsoluteThickness", "[", "1.6`", "]"}]}], "]"}]}],
              "}"}], ",", 
           RowBox[{"{", 
             RowBox[{#, ",", #2, ",", #3, ",", #4, ",", #5}], "}"}], ",", 
           RowBox[{"LegendMarkers", "\[Rule]", "None"}], ",", 
           RowBox[{"LabelStyle", "\[Rule]", 
             RowBox[{"{", 
               RowBox[{
                 InterpretationBox[
                  ButtonBox[
                   TooltipBox[
                    GraphicsBox[{{
                    GrayLevel[0], 
                    RectangleBox[{0, 0}]}, {
                    GrayLevel[0], 
                    RectangleBox[{1, -1}]}, {
                    GrayLevel[0], 
                    RectangleBox[{0, -1}, {2, 1}]}}, DefaultBaseStyle -> 
                    "ColorSwatchGraphics", AspectRatio -> 1, Frame -> True, 
                    FrameStyle -> GrayLevel[0.], FrameTicks -> None, 
                    PlotRangePadding -> None, ImageSize -> 
                    Dynamic[{
                    Automatic, 1.35 CurrentValue["FontCapHeight"]/
                    AbsoluteCurrentValue[Magnification]}]], 
                    StyleBox[
                    RowBox[{"GrayLevel", "[", "0", "]"}], NumberMarks -> 
                    False]], Appearance -> None, BaseStyle -> {}, 
                   BaselinePosition -> Baseline, DefaultBaseStyle -> {}, 
                   ButtonFunction :> With[{Typeset`box$ = EvaluationBox[]}, 
                    If[
                    Not[
                    AbsoluteCurrentValue["Deployed"]], 
                    SelectionMove[Typeset`box$, All, Expression]; 
                    FrontEnd`Private`$ColorSelectorInitialAlpha = 1; 
                    FrontEnd`Private`$ColorSelectorInitialColor = 
                    GrayLevel[0]; 
                    FrontEnd`Private`$ColorSelectorUseMakeBoxes = True; 
                    MathLink`CallFrontEnd[
                    FrontEnd`AttachCell[Typeset`box$, 
                    FrontEndResource["GrayLevelColorValueSelector"], {
                    0, {Left, Bottom}}, {Left, Top}, 
                    "ClosingActions" -> {
                    "SelectionDeparture", "ParentChanged", 
                    "EvaluatorQuit"}]]]], BaseStyle -> Inherited, Evaluator -> 
                   Automatic, Method -> "Preemptive"], 
                  GrayLevel[0], Editable -> False, Selectable -> False], ",", 
                 "Large"}], "}"}]}], ",", 
           RowBox[{"LegendLayout", "\[Rule]", "\"Column\""}], ",", 
           RowBox[{"LegendMarkerSize", "\[Rule]", 
             RowBox[{"{", 
               RowBox[{"75", ",", "20"}], "}"}]}]}], "]"}]& )], 
     Scaled[{0.35, 0.99}], ImageScaled[{0.5, 1}],
     BaseStyle->{FontSize -> Larger},
     FormatType->StandardForm]},
   AspectRatio->NCache[GoldenRatio^(-1), 0.6180339887498948],
   Axes->{False, False},
   AxesLabel->{None, None},
   AxesOrigin->{0, 1.5},
   DisplayFunction->Identity,
   Frame->{{True, False}, {True, False}},
   FrameLabel->{{
      FormBox[
       StyleBox[
       "\"I(q)\"", FontSize -> 32, FontColor -> GrayLevel[0], StripOnInput -> 
        False], TraditionalForm], None}, {
      FormBox[
       StyleBox[
       "\"q\"", FontSize -> 32, FontColor -> GrayLevel[0], StripOnInput -> 
        False], TraditionalForm], None}},
   FrameStyle->Directive[
     Thickness[Large], 
     GrayLevel[0]],
   FrameTicks->FrontEndValueCache[{{Automatic, 
       Charting`ScaledFrameTicks[{Identity, Identity}]}, {Automatic, 
       Charting`ScaledFrameTicks[{Identity, Identity}]}}, {{Automatic, {{2., 
         FormBox[
          TemplateBox[{0., 0.}, "Spacer2"], TraditionalForm], {0.01, 0.}, {
          AbsoluteThickness[0.1]}}, {4., 
         FormBox[
          TemplateBox[{0., 0.}, "Spacer2"], TraditionalForm], {0.01, 0.}, {
          AbsoluteThickness[0.1]}}, {6., 
         FormBox[
          TemplateBox[{0., 0.}, "Spacer2"], TraditionalForm], {0.01, 0.}, {
          AbsoluteThickness[0.1]}}, {8., 
         FormBox[
          TemplateBox[{0., 0.}, "Spacer2"], TraditionalForm], {0.01, 0.}, {
          AbsoluteThickness[0.1]}}, {10., 
         FormBox[
          TemplateBox[{0., 0.}, "Spacer2"], TraditionalForm], {0.01, 0.}, {
          AbsoluteThickness[0.1]}}, {12., 
         FormBox[
          TemplateBox[{0., 0.}, "Spacer2"], TraditionalForm], {0.01, 0.}, {
          AbsoluteThickness[0.1]}}, {0., 
         FormBox[
          TemplateBox[{0., 0.}, "Spacer2"], TraditionalForm], {0.005, 0.}, {
          AbsoluteThickness[0.1]}}, {0.5, 
         FormBox[
          TemplateBox[{0., 0.}, "Spacer2"], TraditionalForm], {0.005, 0.}, {
          AbsoluteThickness[0.1]}}, {1., 
         FormBox[
          TemplateBox[{0., 0.}, "Spacer2"], TraditionalForm], {0.005, 0.}, {
          AbsoluteThickness[0.1]}}, {1.5, 
         FormBox[
          TemplateBox[{0., 0.}, "Spacer2"], TraditionalForm], {0.005, 0.}, {
          AbsoluteThickness[0.1]}}, {2.5, 
         FormBox[
          TemplateBox[{0., 0.}, "Spacer2"], TraditionalForm], {0.005, 0.}, {
          AbsoluteThickness[0.1]}}, {3., 
         FormBox[
          TemplateBox[{0., 0.}, "Spacer2"], TraditionalForm], {0.005, 0.}, {
          AbsoluteThickness[0.1]}}, {3.5, 
         FormBox[
          TemplateBox[{0., 0.}, "Spacer2"], TraditionalForm], {0.005, 0.}, {
          AbsoluteThickness[0.1]}}, {4.5, 
         FormBox[
          TemplateBox[{0., 0.}, "Spacer2"], TraditionalForm], {0.005, 0.}, {
          AbsoluteThickness[0.1]}}, {5., 
         FormBox[
          TemplateBox[{0., 0.}, "Spacer2"], TraditionalForm], {0.005, 0.}, {
          AbsoluteThickness[0.1]}}, {5.5, 
         FormBox[
          TemplateBox[{0., 0.}, "Spacer2"], TraditionalForm], {0.005, 0.}, {
          AbsoluteThickness[0.1]}}, {6.5, 
         FormBox[
          TemplateBox[{0., 0.}, "Spacer2"], TraditionalForm], {0.005, 0.}, {
          AbsoluteThickness[0.1]}}, {7., 
         FormBox[
          TemplateBox[{0., 0.}, "Spacer2"], TraditionalForm], {0.005, 0.}, {
          AbsoluteThickness[0.1]}}, {7.5, 
         FormBox[
          TemplateBox[{0., 0.}, "Spacer2"], TraditionalForm], {0.005, 0.}, {
          AbsoluteThickness[0.1]}}, {8.5, 
         FormBox[
          TemplateBox[{0., 0.}, "Spacer2"], TraditionalForm], {0.005, 0.}, {
          AbsoluteThickness[0.1]}}, {9., 
         FormBox[
          TemplateBox[{0., 0.}, "Spacer2"], TraditionalForm], {0.005, 0.}, {
          AbsoluteThickness[0.1]}}, {9.5, 
         FormBox[
          TemplateBox[{0., 0.}, "Spacer2"], TraditionalForm], {0.005, 0.}, {
          AbsoluteThickness[0.1]}}, {10.5, 
         FormBox[
          TemplateBox[{0., 0.}, "Spacer2"], TraditionalForm], {0.005, 0.}, {
          AbsoluteThickness[0.1]}}, {11., 
         FormBox[
          TemplateBox[{0., 0.}, "Spacer2"], TraditionalForm], {0.005, 0.}, {
          AbsoluteThickness[0.1]}}, {11.5, 
         FormBox[
          TemplateBox[{0., 0.}, "Spacer2"], TraditionalForm], {0.005, 0.}, {
          AbsoluteThickness[0.1]}}, {12.5, 
         FormBox[
          TemplateBox[{0., 0.}, "Spacer2"], TraditionalForm], {0.005, 0.}, {
          AbsoluteThickness[0.1]}}, {13., 
         FormBox[
          TemplateBox[{0., 0.}, "Spacer2"], TraditionalForm], {0.005, 0.}, {
          AbsoluteThickness[0.1]}}, {13.5, 
         FormBox[
          TemplateBox[{0., 0.}, "Spacer2"], TraditionalForm], {0.005, 0.}, {
          AbsoluteThickness[0.1]}}, {14., 
         FormBox[
          TemplateBox[{0., 0.}, "Spacer2"], TraditionalForm], {0.005, 0.}, {
          AbsoluteThickness[0.1]}}}}, {Automatic, {{0., 
         FormBox[
          TemplateBox[{0., 0.}, "Spacer2"], TraditionalForm], {0.01, 0.}, {
          AbsoluteThickness[0.1]}}, {0.2, 
         FormBox[
          TemplateBox[{0., 0.}, "Spacer2"], TraditionalForm], {0.01, 0.}, {
          AbsoluteThickness[0.1]}}, {0.4, 
         FormBox[
          TemplateBox[{0., 0.}, "Spacer2"], TraditionalForm], {0.01, 0.}, {
          AbsoluteThickness[0.1]}}, {0.6, 
         FormBox[
          TemplateBox[{0., 0.}, "Spacer2"], TraditionalForm], {0.01, 0.}, {
          AbsoluteThickness[0.1]}}, {0.8, 
         FormBox[
          TemplateBox[{0., 0.}, "Spacer2"], TraditionalForm], {0.01, 0.}, {
          AbsoluteThickness[0.1]}}, {1., 
         FormBox[
          TemplateBox[{0., 0.}, "Spacer2"], TraditionalForm], {0.01, 0.}, {
          AbsoluteThickness[0.1]}}, {0.05, 
         FormBox[
          TemplateBox[{0., 0.}, "Spacer2"], TraditionalForm], {0.005, 0.}, {
          AbsoluteThickness[0.1]}}, {0.1, 
         FormBox[
          TemplateBox[{0., 0.}, "Spacer2"], TraditionalForm], {0.005, 0.}, {
          AbsoluteThickness[0.1]}}, {0.15, 
         FormBox[
          TemplateBox[{0., 0.}, "Spacer2"], TraditionalForm], {0.005, 0.}, {
          AbsoluteThickness[0.1]}}, {0.25, 
         FormBox[
          TemplateBox[{0., 0.}, "Spacer2"], TraditionalForm], {0.005, 0.}, {
          AbsoluteThickness[0.1]}}, {0.3, 
         FormBox[
          TemplateBox[{0., 0.}, "Spacer2"], TraditionalForm], {0.005, 0.}, {
          AbsoluteThickness[0.1]}}, {0.35, 
         FormBox[
          TemplateBox[{0., 0.}, "Spacer2"], TraditionalForm], {0.005, 0.}, {
          AbsoluteThickness[0.1]}}, {0.45, 
         FormBox[
          TemplateBox[{0., 0.}, "Spacer2"], TraditionalForm], {0.005, 0.}, {
          AbsoluteThickness[0.1]}}, {0.5, 
         FormBox[
          TemplateBox[{0., 0.}, "Spacer2"], TraditionalForm], {0.005, 0.}, {
          AbsoluteThickness[0.1]}}, {0.55, 
         FormBox[
          TemplateBox[{0., 0.}, "Spacer2"], TraditionalForm], {0.005, 0.}, {
          AbsoluteThickness[0.1]}}, {0.65, 
         FormBox[
          TemplateBox[{0., 0.}, "Spacer2"], TraditionalForm], {0.005, 0.}, {
          AbsoluteThickness[0.1]}}, {0.7, 
         FormBox[
          TemplateBox[{0., 0.}, "Spacer2"], TraditionalForm], {0.005, 0.}, {
          AbsoluteThickness[0.1]}}, {0.75, 
         FormBox[
          TemplateBox[{0., 0.}, "Spacer2"], TraditionalForm], {0.005, 0.}, {
          AbsoluteThickness[0.1]}}, {0.85, 
         FormBox[
          TemplateBox[{0., 0.}, "Spacer2"], TraditionalForm], {0.005, 0.}, {
          AbsoluteThickness[0.1]}}, {0.9, 
         FormBox[
          TemplateBox[{0., 0.}, "Spacer2"], TraditionalForm], {0.005, 0.}, {
          AbsoluteThickness[0.1]}}, {0.95, 
         FormBox[
          TemplateBox[{0., 0.}, "Spacer2"], TraditionalForm], {0.005, 0.}, {
          AbsoluteThickness[0.1]}}}}}],
   GridLines->{None, None},
   GridLinesStyle->Directive[
     GrayLevel[0.5, 0.4]],
   ImagePadding->All,
   ImageSize->{640, 480},
   LabelStyle->{
     GrayLevel[0], Large},
   Method->{
    "DefaultBoundaryStyle" -> Automatic, 
     "DefaultGraphicsInteraction" -> {
      "Version" -> 1.2, "TrackMousePosition" -> {True, False}, 
       "Effects" -> {
        "Highlight" -> {"ratio" -> 2}, "HighlightPoint" -> {"ratio" -> 2}, 
         "Droplines" -> {
          "freeformCursorMode" -> True, 
           "placement" -> {"x" -> "All", "y" -> "None"}}}}, 
     "DefaultMeshStyle" -> AbsolutePointSize[6], "ScalingFunctions" -> None, 
     "CoordinatesToolOptions" -> {"DisplayFunction" -> ({
         (Identity[#]& )[
          Part[#, 1]], 
         (Identity[#]& )[
          Part[#, 2]]}& ), "CopiedValueFunction" -> ({
         (Identity[#]& )[
          Part[#, 1]], 
         (Identity[#]& )[
          Part[#, 2]]}& )}},
   PlotRange->{{0, 1}, {1.5, 13}},
   PlotRangeClipping->True,
   PlotRangePadding->{{0, 0}, {0, 0}},
   Ticks->{Automatic, Automatic}],
  InterpretTemplate[Legended[
    Graphics[{{{{}, {}, 
        Annotation[{
          Directive[
           Opacity[1.], 
           RGBColor[0.368417, 0.506779, 0.709798], 
           AbsoluteThickness[1.6]], 
          Line[CompressedData["
1:eJwVx38803kcwPGR6iOZzcxuaTwWOtKvkzip3u+iS6IefkXRckVX+kHLVXo4
3bRJktS5UpYIIY/QoTtn1AMpjpAh+T0jMr56HKFk1/3xejwfL/7BEI8gTRqN
5va1/3UJGmp6Nuy9udVK+Vmt5qCW45LQHq4NVJRH19C//rp7SdJCrhPkuVve
4s1xcGd92x93uV4Qc/aktcMsB30Cp8pucAPBvnL6yJlpDnatueR4lRsG0n26
rapxDqayd0fHcsXw42XbgvY+DopI4beXuYkwMBgTWFjJQd+9afnjHzJgwE7h
5xXFQR21yH+7cT4snJB7umzjoLn72FDllSL4Tm7QJNTm4NlX9pA0UQIeLtpd
MS8NkVPE7NbQeAoJVreG/71iiE8UjnUNGytAdr9d7OpiiBXBd432qqpAvelo
Zpu2IU4u36T36MQL2ON0o/rPejZqzuQyjMxr4UFvyBlJHBtt1QFPPPPqQH9o
cHn2bjbWiW1eVa9ogDhWrv8XFhtNEkZmcsYaYUZuysdmAxyZ6uluWfsaRBq2
g203DTDjfWktPb4Z5ipn7fd7GyCdl0UplXKIfchgsdkGGHe0+HCqWSvYzpap
+O0s/Ii5yiMX2qCp38R7aRILw6yrigwr38AlW6PyY34s7MmrutLEfwvrTf4p
zuay8HOwPNnyfAeMWb20/qZdH622LJw7XNoJVemCgk6pPm6/z//pMacbEh7n
yOL99PEs78CyPv8eCF8RX/O7sT6uVHnrtLn1QsiLp34NCiay9MZJ1ade8PmU
GfExjYlaT5PzTaV9IEgyTxEGMfGYTWm79k4F+Nbt3dVpysTcHQdTyz8qIMCs
4+K5fgZOjixhDN7sh6h3kyVHsxhY7Ll9XqKTEu7g80jnwwy84Cy5VzSohEat
1U4Rlgzkd7m8SZcMgMXbF7znHXq4wU6cyLUehMRWaePxfXrob9wwo9E8CBtz
MsTlfXScrL2qCBW9g6os9p4RAR2TtARhHmZDcD2ixKJCqYus7uL7mlVDEHp7
av7ccV2c/4vIy/7UMGxQpNDYI4uRliPIV+i/h80a4bMtpxaj8E7+Vf2K92Dp
KmMLx3SwzCqGME+OgHXPbfvTJ3SQ6SJcGUVXQajzQ4Hx5CLsXNXYHC5TgbTL
NC1DuAgLUsBMKRiFWedGpXxaG/fn2zJ5c6MQMWu4Llikjb9K0kSdD8egt6M6
5a2a4KMhXjLdlYLI6zk6k9EEY+5KArp3UdBWk2zXLiYY6DFqnudOgY1m/KGy
KIJLZbICNx8KVEJhqSSSYOw1v+q4gxT4ejkcMzxD8Ijt7Q+LwilYw6mvtQsi
uExs4LzwAQXvpOOXzzsSnPs+QrctmwJoURQLthBsH+1//SCXgmTdlr6tQDDB
p3D/D48p8IossddxIKhe4XFaIqPg2YGo4WRrgp1N11LmNVMgXWawo4xP8K/o
qUPNLRRM7Vvwc5oJwUSHA5bpbyhw/W06VcIjuDNzddHWbgqIVte0G5fg3+fq
a0TDFIQNZGZ3MwjeXLX+mruKgle8JHkFneAphdSLT1FgsSeWlrWYoIXr8Z5n
ExT0VJ/0DSEEtTTkGQlTFGxQB4g9FxDsLXYIDvhEQZKdZ4GdFkFZcPqatV8o
mAjZ1mmkSfCWic6kWk3B7mw7QqMR/A/dV0Pp
           "]]}, 
         "Charting`Private`Tag$47899#1"], 
        Annotation[{
          Directive[
           Opacity[1.], 
           RGBColor[0.880722, 0.611041, 0.142051], 
           AbsoluteThickness[1.6]], 
          Line[CompressedData["
1:eJwV13k8VF0YB3CkeBGZGTdLhCSyViIqz7GEhAiRJAltaCEtZM2SJRJCqCRJ
1lBI9pB1ZixttpQxg5pIRNJ7+ms+38/MmXvPPef8nufKuJw94MbFwcHRwsnB
8e/T1I1Jq2PZ6h41ufTZ86Mg4jYQPzcspgG63ZHOOWOCaNu9lPRSMUPwbLTx
+sAWRPs63z7LELMB8VAutJ1bCNm5zr9KEHOFaPfl/nJlITSoFmEQK+YDsq6+
BZ/9hdB9kf3hUWLXYfbdp+NLAmtQMG/pphtiifDyWdKxew/XIPtDD4q+T2eD
E7UqpKJTGPH/DXY0liqCL2IeBrENJLTR6huzMboMau0dn/MnkdGlLm1Ima2E
NZDwn5MDBQmqlo+94a2CDgVeLe4jFJQdqx7ze10VKKX11eUepSCa2ab3Tnuq
AJVpTk65UpBSO8V7Y3IVjDwxe3zsLAUNt7Bznmm9hG2GV6T+hFKQcf0jwc6r
1WDOxU/5+5SC1pYJD3Fy1sJ7G2NL43kKcoz5bfOFqIXYVS3bKhYoKMt1rL1Z
uRZUi8dMNy1RkLJIZWW0fS14iCgRHJwiSN/XOUmkuBbODXCop/OJIM10u5xE
tTpotVlkBUiKoGNOOUdyh+pgTfvCrhk9EfR81KCje1cDpHtucCgME0H9JsHT
scYN8Ev8HPfjCBE0V1hDmB1oAK7ZeXLmDRGk5ad9rPVEA/SlvXCNiBVBFWS1
ubqEBkDZzA9GSSKo0lBc+hmzAVqY525cyRZB1TnfvRMTG0FRgnKipF4ENZzO
kDg01QQfuM6Xhc+LoFLWmTNOc00wGCd7kHNBBGWf1Hl5nOM1TBU0FFxdFEFh
7m8dvCivQUXgWNCpPyLIxEU4LXTXa9D6SqnRWkGg7kNhooUxryH0jeKPZEEC
DZh4iqxQaQb7JCOO43IE6mzZ6car1Qx+Lxky5RsJVGPEV75arxnkO36sXLWJ
QPcMH9uI2jaDbMInIluRQC7o022Va83AEfHZnaZKIKaWLcm+sxmoXhLE9A4C
/ZTfLVTg2QJrfJjHjc0IpDuq3xJ1uQVmvSrqo80JFJ5hEngytAW6/bMruiwI
RFBs2BtSW0ChudHb0opAmpxnutOaWkD1RJ2ywUECXf6YEhcp0Qq5TlEE4yiB
luJmhVzftIL8Vw6VjRcIZLhvsUWvtxVkQ0Yyd3sTKGYVR9D64VZYnXmw0saH
QJLX+L9/mG2FmefTrABffD+nZalW0m8gUnG/ceNVAgUaWsbDpTewWEY/IhBK
IK6Fp2skNraBv9t2y4cJBJLo1P8Bam0Q4DD/I/g2gTQevO9z1W6Dw9lFV44m
EshtL8/dQvM2yHoZo7w2mUCtqS4b9X3bQEqoUudKKoHidMR0TrVg95ZZ8N4n
0Dr/8OMvTrVD0Mk8Ttt8Am23lDQa8G6H3KT5B2sKCGQhV6bAGdAOzcLn1dux
Azs+fTVNaIeKPA+x3UUEGl23+/JQVTv010jKU54R6MmrHzErBTrggu5SQNwL
/Pz+Oj+3LuyAGMtv1Ff1BDIzrwvZU9EB9+xWTdk0EOj43fX7tRo6oMkwlH8S
O15raFy8vwNy08mHKE0EYp09LDb6pwNqLrvsONxMoPQRW/9z5p0QtF/rYFUb
gZ6plpu42HXCDouST3rteL7+FBGbY51ACdl8qRX7p2hPgdbFTiA9Cqynd+D5
WFkOL6d3wgHkO/ixi0CcDab6sVOd0N/hH1RHJ5DomjzBwLlOkF1f0Lejh0Cq
Tv99PMfRBeu1PHSKsR0WW7xtKF0gJbewLb2XQGVb9zyS2NUFK2KXvp/sJ5D7
Q+DNi+6CdWq/h/veE6jjukZX8+ZuOKGnvvh3mEA6Qu1ct7Z3w4Mr6ekuIwTK
TT2mdRh1w32/WfUm7NDCm/fZtt1AKti45fon/Pt3zAuiwd3QtK3q7vwo/r1S
xtrTb7th1I1xNX8M79fn28w0Rrthc4vquWXs66gtaHmqG+YuWDvtZxCoOO+3
z15OKmysn5T/hh1dqzA0SFBhLvnMxfVMAumzQopX6VMhcQ/ppNUEga6odrWd
MaaCjUq31G3sYm+xMaoZFUyX9vb1YEstF4ndtaMCo0DN4MAkgRZIgyFqnlTo
LypTNZgikLq9QkbiBSqU3nBg+2O7Z3i/WLhEhZRQxdJy7N5NfFONIVQQOTS/
R+4r/v9dWrb2KVSw6NHN/ok9Hhxy9lUGFTycxKM2fcPXa+m8IfuQCuduhPva
Y8dYudZMFVBB1LXR9QX2Sfdbm4IbqcDnWZh1io3z4emAHqOVClH3v7Xexu7/
vslxXxcVanQ2LFRjG/rVxIu8p0LlGfErAt8JtD5+cuHJNyo8XCCtuI9dcyzw
ybMfVCDO6u2uw3baRj708hcVJr/KZA9jp/frVHRw0aBY2m5BYppAO3O7TvTx
0GCiyYG5A/vDFZe1QwI0IFl7rbTFFpWM8mUTNMi8Jdsehf3im6T8LwkazL89
75ONfbCupI9DhgZbNVTNX2EnHX+vQVKigfSQ6c0pbFKewg8NoMEeizR7vRkC
lfhVZ+02pIEq6124DbalueUBo700WNu7a9wdO+77pRI7axr4j3TDDWzVBv5j
zvY0WH0jf0cqdtfte2tOHaFBXdx/brnYAlotZ6+eoEHy3nuHmrCf8h5eH+pB
gwDFMFkatumHb13R5/F86vdID2KznoYEJPrSICZKy5qJHXmNUM3wo0HTbPHL
GexN+/MGHwXRwPI4r8MSdrO0bmxhGA2CVBNVV/7A+2GGtutFFA1sH+Zpr8Ze
2eQ2VRuHr78iy4+CnZ20cLc1kQa5YdRZcWzDE7H7aKk0qLCJeSSN/XmHzO/3
mTTIjle6uRE7hK88b/QhDbgsuIsUsWUGTBwmc2kgmuzBq4JdVzDw32wBXh/3
qjQ17KOB5yqXntFgW6mB+xbsZUvuUysraODo4nRmK3aGbIqo4Cs8P0vnvH/e
NavUSjTQIN3i3oZ/Hnhde2l9Cw3WyZ5/q47td8d6k0IHDezDlJpVscVPjfer
02hgsknuuxJ2lY5fuHY/DfKeFtsqYB8SENLU/0iD0Tz5+Q3YvwazxkxHaCD4
7GOvFPadIs0k6zFsg41sUWzN4DZDxwkauPbaG5Gw+w84zbqyaeBMa//Ah31R
buah5ywNfqX25HNhU+bCrH0XaPAh5HX1An7+ZS1iKwKXaXC+b47vO/bMaT2X
eF46sLI9jn/AvrWrTzh1NR02+h/26sJWFzxV/4BEh3fnhyrqsb1K4qVL19Fh
3fTs6hzs1aFy1JcydGi+ulXsDna+TUVgkzwduDbYu0VgT84PD/Wp00Hduqje
Dfv5ibgGU006xGeeNDmAHfRWN6d2Jx2WpLd8341NvMjwfGJEhwrje9kk7E/y
5lZSZnS4FLru2W+8//OTlzRuW9FBcKP96Gdsfd/DS/6OdECSlfkl2KsZfCPT
x+iQdrPc+A72O9uqRvcTdDC5K8Xjj+21XSza8gId2tZ8mdXHTpvtF5OLpMPc
m/k7zfg8u7mG/0mJpcPiCMXlEbZ67/ZPq2/TwYj0yzoUu7k0MXc+gw5ah6uL
d2FPXzig1V5KB3+9iUOPcJ6YTHfaXBimgw9BtFrgPCIfu7Zj/AsdxM3jkTT2
EFV5neMEHTimLo1/x/nmUxz9ec9POoRQtBrisO+d3XtBjL8HdoXzvGjE+Tj3
tSmuTrMHmi5bLXLjfK0/4uO9fVcPVHUqRL/B+RvTucEuT68HggxWWsViyxaE
SCWa9YCq0/lrJGxzD1RwwqUHbgbFupJZ+DxNvGwTvNkDNR8Ot7Bx/nvd2b/h
9O0eEBYRVn6CrWX42e91Sg+EyJ/rOYbdlsGn4v8Q26p8korrybTloThWRQ9M
qEmY53zB/cqLOeumzz3ATZVWVMX16H3olsEr2r0Q1HBlumyAQFnqr7f36WJX
/zhph+0xaH9T3bAXzvCbqC18JBCHVhCMW/RCzVfOPB1s+YmuBzauvZAZauxS
juulj6WHu1pcLyh4Wm6NwvVUUPIx+8uXXlgjKsIu7SYQOhg6+JnVCxtuadWZ
YF+IO9o++g2Pn8rlHMT1vJ9T9PHIr17Qb3ravwI7kxHpNCDQB48+36GZ4vqv
Wny6s0ejD1Y5i1jUtOLnZaD6tOF6H5g4NVzajfuTmFPl7vfl+iF297B4QTGB
JlBBJP/mfrCoSjpBwTYWfZTnq9YPn92CZfxw/8PVkvjNTKcfFpMvDBkV4vop
5+O7sL8fbqkIR7x9ivNueGv4Ab9+ePaxdGwwh0B6tsWPuOn9IKUhdio4Ha83
evrlZOBbkLz6+4NWOJ7/1qYyovEd6L4KaY63I9BwYVM0TeYDZEjenSmVItDv
0713Fa9+xPUtVaHtkwhS0uNZdn85AC722V4Rj0SQcZbMiZK1Q6BcT41IPSaC
Lkkelf3kOAy/n7U41UmLIOUpW/635iNgVc7MfDVCQWSh77xNiyPQazge2XiX
grhr7xZtSP8EhVX+OgWOFHRG4+X7//aNwl2lnVYp4hT0dK/L/Zq5UeDmGrb6
PEBGPyfF1zCSP4NJ22GDoRwyKrc2XpFo+AUe8XYlfDxHRoEmYffKGF+g2qHD
xM6AjGQGTd89DBuDB49JOf0SZBTVsLPINnIMGKW6ZC3smcfK4TzRY1DhVMu8
I05GDRcENc7Ej8HNerNOBzEycuWlx229Owbf3l4KGiPIKHfbIeP64jE4GDBc
IEgiI9WoE8+HPuLxA2dES3jJSEfreqLYVgYkXrlxZ/c8CfW7iGlmaDDA3m16
RcMcCXnfLHwrrcWABJ9guhF2/tg7cYVdDJC6GJxs9ZOEpBJVHmgaMeBLN736
zA8S4pruL7B2YEBMklzqMzYJtecptsSGMACVhOpFM0noZH/NSeEwBpg0a8ut
w+bmsuFLimAAh5WuR8E4CekeCjBPj2FA5f1EZRqDhIp5enrykhkQ9Uj6vOQY
CSW6+o+05DEge8+Y1JtPJOQo1b3A2cOAtknTMs+PJCQodqH8ZR8DBjJCtqzA
rieLnL/4jgHTf0wUUz+QkPx/h5nMQQbIw3xk83sSYv9g9HczGeD1QEBg0zsS
CnmzXJqxzACz/gCdv70klOuj6qW9eRy+VJ/nWN1NQg5naYo/lMdBLgt4nnWR
0OrTPmP5auPga7c5xg77wtEqR+nt40BlNK7J7iShnaZG+3jQOGjKcvMadJBQ
13onhT7bcRj2PN2c8oaEfrbFjp4LHof8jM27s5tIaIC/7+RS6Dg079+h5oTd
YLaOHRE+Dh5KUgmi2PFdeb8zo8fhudvrvJuNJLSZ3kLpTBqHlIAmxSD8vu/0
ntNYMW8ceMy8z12uIyFD8b2dZfnj0M96dEUbW+lwvDUqGgf5C/Ozi7Uk9GtA
ytmubBzybI31A7ETRnZeCasZB12HVu3YGhJqHr/49BN9HGK2pRTUVOP1V3i1
xbNvHJwtVoyGY98+xV3x6+04iJq03tiP7TyZ0CQ0OA7uv/K3jb4kocVvRYO7
x8fhXMrijAC22hxLKO33OAQEmqpfriShFG4nnwNyTFB45aWQ85yElo+v3U6T
Z4JTwpGqa9iujdSf+xWZ8PC3+ytbbPUQg0vmqkzQyRNYy4Pd+lfhqskOJlyf
9RU/W05C84s/AnXNmFDtDOdsyvD+cChAryyYUJKVKbENu6HSnXOXFRPe8Uhr
k7BvXn4fon2QCXxZb9popXh/zNWEaTgzYX/gZdOD2Aenb0Rv9mFC1HG5Nz7P
SKja0sDsiS8TRA0kMh2wZYuXBBSu4Pv9ps5A2N+8zt7cGMCEOpu5bkHssCmb
W9KRTDj3PJm/uISEJvYJHrgXxYTJpC1+qdiWT1tIUrFMYAS4OYVirzutkyiR
wASlV72B9thl4+vvEOlMeP3cR50XW9z4vV1SJhNuLvrp/iwmoaCcBFHKAyZ8
b79dN4pt5rYyTTiHCTF86jK12M+aahzic5kw20f7W4AtKndZQugpE7wmaw5k
YH8ZnUgXKGaCoHa57TVsU/3sI9HPmLDr8seVXtjFD45I8ZUz4aJQxOaj2P7O
1Hs8VUwwHHhM08cmD5VncTUxIfzx/RQh7JsC1669aGaCnvjcHBc2305De483
TEiJnByaK8L5kEJf3d/FhC9rlveNYAc0pzKjaEyI/KRL68NenHVuhF4mKEuc
GGnHnrFiX37yngkd8WXpldheQc+tnQaYUMX3Z28J9kThNVXyMBPSTnkHP8F2
HzT8r/UTE7LkFQ2ysD/xC3zx/8IE3ny1uLvYjjo9NVvGmTBgk+KWhP3uZFoq
g8UEwtOnOQ7b5s4xn7tTTHiwpa8kCpv6WmG/JZsJptT2TeHYZrNsxZUzTGg9
cUohBLtV9gV31SwTKnhqSwOwDa0Chr3mmZBTPPjGD7s2cE/VhkUmCNj0n76C
rVMokPRuiQmavZXJl7CfD/Scjf3LBE/uVHNf7K38d031uVjAzL0edxG7UNtl
4zw3C/J8Yx3/efNJRY58HhbUkZvK/jkn+fsHZz4W8KzVTvk3Xvb1i3KR1Syw
5/2z6jJ2xo+A+DYhFrg4S3NexRaVNToTSGJBd2RpuD92ouVqIw0RFsgMNN8J
xF4T2CvNWsuC/kenNUKxYwru/s4QZ4GhbJFjBDbvgEv/AUl8PwHZa2Kwr/Nt
LuGRZoH+ewfLW9gc2tPR1bIsWKc3KnEH2+9Ehfv5jSzQfm7qnYE9lxSoJ6/A
wu9P2QezsS80Ga37uBnPx3/59VPs0zJ9NEN1Fgj+nTWpxmbsT89f2MoCvZxi
x9fYLgHHIwq3s6BXMn+pC/vQx+ldojtZ4Nx6/9Nn7N7/Ktd27mYBdbFCno1t
uSNoJhixIGLJ4tcitkmSYO7kHhaUNG/Ro+D92dTYF3LfhAUjIhkVMthoJv2I
7T4WdOg1Vqtha+1XItdasuDwHf8z5v/O07WZr97WLODoViGOYKvmV7YqHGSB
698+c8/if/XFJCDhMAti64xc47CztIQOGTuxIJmhbPAAW8q9f9uSMwtm1fYU
lWITja4sN3cW2JYYqX3AXnkt2Eb7PAsy6zdQVf6d/+mphVpvFqzu3pmqj+3q
bn/PyJcFe9TKB+2wm/arTVj7seDP/MK7f/lxXXYw0CuMBfEp/GmfsDXumGz8
GcGC6KtesIj9hb+szS+KBScfxTqTcT4Z/owSuRHHggOXVAhjbO7WHU8fprJA
+KeCZRl22a5sy83pLMiwy+6lYruWCM0VZ7Lg4DqNvq/YTWkMVPOQBSF/X5oq
4rwM9Uzsf1fAgvXCqbw52Fzk75yCDSyQnq1/9xzn7bOIw48Tm1gQ1eC34SO2
y1KzmUQLC9zjpif+/svnsYw7Ch0sqLiq/d0U53lIxT4Vg34WzFw40MfA5nR6
bH95ggWjavokzRc4n+ik5eUpvP4WTiou2M7GAQ/D2Hg9Eumvb2LXqdt+S5hl
QeQalhcLO2jFiusFyywoTKNlZVfg/frEqWiUNAEx32+kbq3C9W7qrdc9kQmI
4v8zdRo7Rt1K1VF0ApZ5zHsfYq+tMCjok5yAnNwip7W4nqm2KDxtVZgASZXi
4ytx/XMcm8kp1J2AyNtsrT+v8HlU9HA/ozcB3/13dOniesr0GNuoYDgB3Ko8
C0HY3rNvsx/snQD5X0cEeHD9jVrxKivRZgKuqq5SEsf1ulImIvPq6Qngciu3
dMT1PcCNw0nLcwLkKFPbHmMbPrkiOXsW31+OXv4MNlXdI93z4gQoJHs6RuP+
gAlWac5BE9C8WP+yEfcPhJNEslHyBPQLzV6zbMHnL60oltQwAX6rFvd+wP3J
i6W0iIamCdhMO6ykifuXJafw4AstE5DO7Z2RgB2x4chFescErDsysM0c9zvp
+XxHEt5OQN2DA5vf4P7odY2bMunrBEzVHTYYoOO8+SzRLiw6CSEnLPefxf3W
kT08r+vFJ0GKrWM9iJ31eKbmvOQk5GQlMvfh/kzZ480zmuwk/PiW27IZ9296
P33TbqlMwv1b7+3YAzgfeOinhA0mQTTMoun2CAm9UorkFfaahFubZCb24n5S
s3dtZ8K5SZh9PBpSj13s//gWxXsS59/9NG0Wvl5ns7joZTzeSNxYaYKEIs+u
VFkfMgmn1pgmUqZI6EBpiJVKMh5/I5zzL+5fx3Wupe2tmQSK0m2Nbb9ISNj0
gnKI4BSUkW/oifGR0f16IX4d4SnYcj3P6xW2unYBa5o8Be7ep7e48JORhQIz
55jYFDwWb7pUIID7+VVOMnpyU/BwbzfPPiEy4m7cS3DoTIFLUYpGFoWM5nbK
cAS4TUFUrmdF3XoyGlCh9lypnoLttV4zr7TI6N6k8LUVtVOQ9bGQfHUHGbk8
sZaPrZ+CFZfePtfUJiOW3NvL95unIH5/b0iJDv4/iSHJFuoU3PojuqVgNxkJ
802doIzh70ujP1fj9w0jBs9S4eqv4GudEbrbkoyKM0Hui9NXmNE/ltNwmoyO
FGkKSy5/BVcH2+HEbDIKCnsQPJD3Dd4btAxOTpJRAVPyrqAZG3xvsCPcNCko
MiPMeciCDU06DuKNWhTkeuDrxkIrNrQ3FyIZbQpaV11dbG7HhraQBpPhnRQU
FXe4OcaFDad2mxm66FHQSc3Uab4rbOh87NEfakZBstcpJjw5bMj85tatcZyC
lnf4r36bywalW0nl2a4U9P7rZ3rOUza4KM8pi7hTULxd6RGjEjbw3vnWNX+S
gv5uPuAdVs2G9R6ag41eFDRAi8tc0cMGq9FKwUtXKagifP54Tx8bfh0R+cP2
o6DEnUcVH75jgw63kt+paxS075Fqmf4QG5bK5eSdgiio6nLnm2AWG4IlCjQs
wikoWWV7nNUUG6x7t2e2R1DQ+dF0Gxk2GwIqnyfvvUFBCmYew3WzbHj9UlfD
OAa/P3L2ZsfPs8EjnPK+OZaCRsp3nnZeZIPPu0AB4zgKqj79UE39DxuKBk50
tcRT0J31/D///mXDkfxSqb0JFPQ/YVpt4g==
           "]]}, 
         "Charting`Private`Tag$47899#2"], 
        Annotation[{
          Directive[
           Opacity[1.], 
           RGBColor[0.560181, 0.691569, 0.194885], 
           AbsoluteThickness[1.6]], 
          Line[CompressedData["
1:eJwV13c8ld8fAPBIZSX3XlchlPWVJEUL+ZwiZCSRUVLKKBWyJWSGMirJJit7
ZoSQRNnjXlSScId5+VVGqX6nf3i9X6/HcZ5zPuvZednpjC37unXrhPCPf791
bZl9TVNn1fcvZWs9kiIgDg1h5y9CysCh7E5hw1ZKi0+uENKECdM8S3dJAtLr
GipPETKBUL/LelclCEjqgWj2X3ELqP7tl8fYSUBruleeWstYQavJ3kUHbDOb
5VePhGxgg0+cvO8OAmrREK5+k2wHrkKrW3mxFSWPln4XvwYq8tojqeIExDke
mGEq4wjrRIW+9IgR0Oe99zQihdwgS/HkuYuiBBSbtq1J+rw78DbnJ/Bi627J
V2tI9gCVP+IPX20noKr5zgMscW/Q2ckVL4d9w8qq/J71bYgUtE2jixCQRDdL
YUemD9zsyzqVgx1VRJQ1kvEDe7a6WEXsE6JZWVP2/vDsXKTkL2EC8mtN5H9t
chfSQVX3PbaF38SpyB934VLXO44kbOWD8pEWcQGQFKdm6Iy9Zd6tQ/pQINAz
0qRPYk9nv+L631AgZNz8HSSN/fbCRp0GryAQoF2x24CdTjYMjRAKBpNrE++Y
QgTk0/W0xbQ2GFw6op73YJuGjLFLng8Be32fPy+x9x3ddYz1KwS2Jje9f47N
++OWf11yKDgPe21IwGYU1r66d/QenHzQVBSJ3Wyzfs149B6kFVc1hGCnbNdX
2eEfBnbP7igHYHtRYr1mxcOhVvEgz11s4wefq2qawqH7IRcEYitoyvwIto4A
9svinfewudYclYzY78NkdkZxDPZkRfUt0cz7cORd03gyduP1daVTGg+AIyHP
phA7UfLkfOXkA0jVj1ZsxPb49FA+MCQScm/nHKdiGz3+6HBKJgp2i8o8nceW
15PME26LgkfR2nI8+Hw4199g0O2joSJSa0UO2+XCx0cWHDHA2m/92wD74ss/
ZY0mMSC6OnTADVufLNknnR0D5dVzKSnYKre0F+7/iIEXGYx97djkXTEK5nEP
Ifhpbrc8vm/2kBcGDfSHMNizofcy9sLY8A2pQ4+gPdp1Pgm7I35nwcLQI7Dr
bXXdiuOp5vuJdlPZx6CtfnbAAjvntMNUvddjuMCrdSwNO4Cz4r9woVh4pFV7
RAnHp5z2w7By51jYGlh4Owy7P8Rp6lNbLJho1Bz7ii21Xr5AweMJPPR/aZiC
473zGDevedcT+BkaErkO54P7XeaNAKk4WNu1DeyxW39nKVD648DKwHpGHeeP
k1pQ9O9dT2GgftPnEuxtPtYLMgFP4XqmiaIUzr9rK6Ll3nvjYdV+ckoQ5yvv
t7gD4g8S4Hduym4pnN+V+9zjdCYSoPmRZFEJtpWz8fItlUSYfJxzQ12agErm
trxsYSYC3Zk71laGgM4ww9QcTiRDNvEt10dZAor/fFuj8k8qXEtaazVTIKBj
2y2yRs+mQX9tnRh5L47/c4c2cBalQfI2Tycqttis95WiPelwlW3zjNU+vP9r
B6XXjaRDKbpHjVUmIKJNSW724Qyo4BAcDlMlILsgMQsVmwxQPNHW6apGQHUZ
kVw90Rlw7pa3l/VRArL5et1hhZ4B4bbvJzUBv4+VrLzek0yoCBd6tluDgMwt
npUsLGaBlwJ5v7seAbE+mXBnCGdDzPWTxp76BBRqxWlrrJEN3KGlST4GBFRx
xUm4KjYbumMeP4kwJCA+x6MhPodyYH/j/cHXxjh/Az+c2+j7HOKGdT49siSg
/YWEjds580HnSk9PnhMBvVd4e6lLMR8qUr6xpp0J6FKZV52fRT4o3FEd2uNC
QJFVX5y/5udDpX4Tq8aNgJhNRZ9yDApA+n9DKxPeBJRKPVm273Eh8HHWfYsI
JiCevwGW2mIloJ06fYQrCZ/3NTMrea0SWN29HOyRjOOHIn+J4FgC/u+27qOl
EJB63tCVT69K4Pzmlxmt6QT0Mi+uslqhFF5yf8pJyCGgOePZer3uUvDYfJPk
V05AZ3OfdrhuLofFjMKxvR0EJG00z3xz/wWwaypy1fwlIM/uIxD//SXcNbvg
/sqHiLa+IIyysTWCY/Vwge4PIqoa1+jsUWuGbyNzawJeJNTskCJiMdsC+t4J
kR8WSeiHzNEtRTfboH9iz/YyCwHEvlrALyLdDt1hKobV9QJIpOv4N9jbDjx+
tDs8DQJI+dkHqs2Rdmhu43hn1SiAbE9uSio2aIfoXstK9mYB9C7hsvRxj3bg
rn89AW0CKFpFSOVaWzu4CcroR/cJoO13Qq9UX+sA2wja2bs0AXTw76Uq4+JO
KDSpHkjhJiN9g6bAEzWdIHOM+10ZDxldSRI3PNTcCdOqmpQWXjKKOTTKEB7s
hNoNH5WYfGQ05XReaPx3J8TpZvFIkcgoeezsHWeDLnj+4NA6ZxEyYmvWPR45
2wU/aPf2mO8mo238+Xz+S13g6hf59ZQ8GSlYcX1yXtcNUh6TeZp7yOjczzZX
E4FuiIg86LlnLxm92H8iW0StG/ILzdi/7ycju0zgzL/fDbwpMR0mKmTUGazc
3SrXAzJigR02OmSksqWD/eGBHgjbfMb09Ekyyk2wPnQe9cBDUcp7FV0yCiqO
Smed7QFh2SEHXn38/DDTZVtAD6SPmsVmGOLnd6dsdRjqgWUPraBEUzI6PhVY
uvF4L4iFzI/VXCEjb4Xu9uvavXAmWSswwIaMSl2FaL36vSD6oYH3pC0Zif0p
EUoy64XTc5qfKXZktEr8HLj3Zi8MH1B1/HINP6926Kx5fC9oE49bNTmRkXjM
zGrefC+womkby2+TUYO1f175t15QWz89qu9DRlZKJIu6lV4wrvFupWMnD6rU
dLL3gXBwSstWX3yeohEeLME+yDrc4O/oT0bEfNlvytAHzJURTlYQGZX51Gcc
1ewD/q8ztNvBZHTa4PQZrZN9ELhZjbIhhIyiFzzLzIz7wC1RmLYtlIx4D7U5
3bbvA02fo5+UwshoQ4vtbGN0Hyi+Ljxw9AEZZT1ZTXoX2wen2GgHarE17SP1
+hL6wFH31smDkWQUyF2ZP57ZB4ODggW7o8joz2mOaxtq+iD9W6olTwwZrXzO
oOmO9YFtz4bE1MdkNLP8ZZSq2A/HRD0TyYlkVGUf3ax7sB/k+LxP+2LfHVLP
aVTth9Uxz6UJbMHqlJt5Wv2grmNBKk7C9+Nxfu2OZT9cIqs/PZBCRonfB4Wk
wvrhXJvfb0I6GdnahP6Oj+yHEq/FnqvYipQDXzc/7ofNrZpxDditFbG5yyn9
sCQQ+9fuGRktupw51FHRD7t1RfQLMshIZ7HLxOVLP7zyUuFkzyYjkrXvYcZk
PxyfMDysgz3aK7/dcrofzAIjL0Viu5Xenzjxox/ij6UnCuSQUZrTSRchngGQ
kOR/JficjBy+rJyN4h+AbnajKhNsZcPcI+sFB4Aoz5b/ELtdYRPb3I4BOJby
IYAzl4yW5lqimw4OQLhizq8p7NcX3FwPqA1AqWhir3geGT3okjTLP4bX7zmX
YYItURQoFqs/AFdfeB6twza4gYrsLw/AdGnOuTv5OF5GWDEj9gPwJzxELB97
XC/NzejmAOxRzvo6iO21+4+qqtcAmNaP2e0pwPc9XdfOF4U9IuPRje341FDS
4fEALJtpRn3DPqQ54fM2fgBELKzKthbi/adw77mTOQCX2ZuELmDH6qaGDOUO
wNzNrIt+2FbL+0b3Fw/ARlpDWSr24mmL6KmaARBP6/cZwa79PcvQbBiA8zMO
31exg/PvovQ3AzBk4nlbsAjvnyN30bR7AFhZe0r1sdWrl4xbJgZAqpTRXoTN
aRNRKD41AHH2S9VvsPv5xTb4zA/Aj+fslcPYtg4nqvatDoBsyoWxv9gKWz/w
Rf7B6zONthCLcXy+uWHPXE8Br+koQ0nsB6Kx29L4KMAhsW+DBrZp+3+3fpIo
ULlJ3ccIW9yz7v1ZIQog9on1F7GZkoYSZWIUeBzllnYdu7x3/DavFAW4rmuf
8sS+4+sxYL+LAmxPS/kDsbXkuOXfKFAg9cwGxn1s/qGUYDFlCliJJfXFYn8I
2vfZ+wgFumvbepOxMxTfHqCqU+CQ7NfJTOwbn82jFDUpcDDnKF8+9sGIWfr9
kxRwrlAyKMFed+guME5RQHuzcEYFdvsEKf64CQW8S7Q3V2M/jnm+kGJBgZ4B
UvRLbMujqidXrShQvUj9rw5bZrr7mYkNBTY30Ib+eSHu8s+SaxR4IZeU9s+1
GktneJwocNjulH8tdvBCeIGdGwUSPpl51mAbpIhyNHtTYGQff1gltqBumaWo
PwVq9XrLyrDHljQrvYIpcFp78Xshdn7m8GZKOAU++XYaPcd2O33Dbm80BbSC
6t6lY6v//tsQEUuBBelt5xKwN+U/3kpPwH/vqLbxIXav6X/Ox9IokJIa2HUP
O3F93bvkLArc33+i1BfbpvTUzpU8CgyPjha7YCtcGPc2LqGA0sP893bYr6u4
dnPXUsB1WPOsPnbElZQg20YKvLJubz2KbcK/b6SphQLSH1hnFf7d9zXzSM8e
CsSORHTz/rtvwVlaP4UChYIva37i+PJ546+u8JEC1okrrxnYfKLPWZOTFHBS
EFdqxEamQZ8npvD7FWttLcB2ib7YMT5Pge1dXEfisAfZtj0fW8H7Z3980AE7
lR5mNcJLBf88bgku7F5xW/1PBCrY2dr/msf5wm5xTOWjIBWIi28EKNh2Havk
4R1UKLpZxpmMrVDq0DWgTIUTS8O/JbAvTWnV9R+hwqxo8Rd27EcSknl96lR4
2rOwfhzn91Lsp+AeHSoIXF8RSMVu8NZX67CkQktigfVmbAMNhYLmYCrUJMxP
v8P1xu8Od8LrcCrk/MjeloJdWkkPbYqiwuMjryOdsQVk0y43xFOhvtbWkIw9
wssvXFtIBePYo0dMcX27MbgYVkahgtAN/F2E62fqlm6P0g9UMM09UeOH3auT
b1MySoWXeq+6tbCV6y6jIiYV7o5dHafg+ruWNrCcu0YFxpWGImYWzt9rlXbp
UoMg1CgnysL1fBoVhfHIDUI5Or7/Obb2tux8j72D4EszuW2Fzd4WO6+vMghq
H4Sy23E/8JZy81g1HAQ3+XnnBNwv7L7sDz3jMwjBxY8RIZWMWqrkcl/dxesf
I9XU4/4jESXRLhs6CElbzK7ZY39WI/L9jRmEGoPx27XJOH4SF58U5AyCB5XP
zgz3r2NnS7M5+gfBlHDl1Y14/L7yuW1OQ4Ng5TnEwYu9tj596uPIILTPrj7I
f0pGNeXRe8oYg9B2f5M1LQ7fJ79T5YXfg9B5OUDqzBMy2t6x522V7BAE9cn4
cD7C94cKJq/6D0GLrZLfTAQZ1WfNJHkGD0FSw64qH+xATnnj0PAhWNnYaMyD
zddb+Drz8RBsNVV9LRuO8/9icero8yHwGix1sryH659vmblJ7xA07nK68RzP
F5Uvqzth5zBoyPB4duP5xG1/ywvBN8MQ2ysX6u6Az0t5R/rDd8MQ9lK0gorn
H/ODd+7zdg8DmszSOoCtqqJ8mf3DMPiOm2X+zx6f//GsLfPzwxDkmIfs8DwV
bRTs8Fb4A/zM+OC+7xKuD86aO9xcPoD6uhSJ82fJ6Etxy/2+nR/hwR/6GUF1
MvrlQEnadfsTDNu6dK/H8+vuY5v+2NWNgMGnh/XHBgWQdsZO+7Kto+Br/Ft4
T4IA8hS9KPHV8gvEBykvsFsJIPnZszxDBmNQHrWRek5SAJG2LHC2/BwD30e6
J65PkhBHY1KJZPJX6Oj0ykkuIKHrynUfuPTGoX+ro5PfLRIqOHk5vWFpHML7
L9xUOYrn+xlhfnrcBChY//b9QiCh2BRGW3LCBLx7NXdLEVvJ8IW/cfIEuCZc
/BTAT0K3yg1YTc8mYE2ch19mCwnNed3tTiqcADN7cy43XhKibaA/MGqeAP+D
AYEym0iIKl7G9WpuAvpaylsYa0Tk1uf72nVhAjYs2m3QwSYF6XrLfZsAl99V
b3N/EZERfYL5dAWvb+jYev0nEXUVCr5zWT8JI8mkvuVlInp75E6orNAkJKXz
n5H9RkSVxtrrYzUnwcveVGVuiojC9GpCtmtPgtYWg0h7bEuNXZzZJydhIV/b
fJxJROxKPJurTk2CXoOR2QcGEZ0i9ggOm0/C7Zur67poRMTsNZXbfnMSiAO5
ah1fiUj4lJ1R1pNJMLXR+k/6IxHNnRgakI+fhJ/L/r+KPxBR01Ed08rESbjk
z3/6CLbdHrnzrWmTYPbguI/hMBFV8M7bMPMm4bHusa8Bg0Sk3+HuJd+AfcNb
5m8/EfnrhKS9oE/CYqWY44VOIuq3umqpODUJlU013asdRCTlridUODMJWT4t
5XHY7c8IjzMXJiHn276N/e1EJPArJfTRz0lwrrn59dR7IsotqrrpzEeD3Mbe
Z9atRNRLZKrKH6SBO71hy1wTEUns6lh5fpgG/l0d5xOx3aG4UlKVBmbRdko6
2MI33PaKIBrMq+qHZjcSkc3bdZLcujQY2sfVbNdARCueQtzMCzQwNF9rX19P
RDs/6w5nhtDAq1LuW141EUU0q5acDaNB8KRM5RXs/z2XD910nwa60hrSYtjN
LnzK12NoEOCsTHhShdfn7I/en0SD+HXXd96vxPtXstB+XUqDoLvLjvEVRMQv
pCvmWkEDvuUg1QvY3n9UfkhV0WBkJrlOAlv3/fbMsDoaqD3sHyopJ6IZq7E/
hq00aO6lhfeXEZFChH3V6Cca1F5q2alSSkRxTuaRMaM0kMkzPc2N/dfkpM3x
rzT4+GD10KcSfF7iu4k5dBocTacq+WPfqpy/eXORBus3FTJ6ionoY+IXTfHv
NEgNucfMxj5+t1ekbwk/jyD7DjZRr/y98hoN9hwoMJbHfjHmLr22kQ5vcoyi
YouIaHur3VoRFx1u9U97OmOHFJgNXOSlQ2vi/h0G2KYeRwLeEOjAdvxIMSf2
Ms/vkYjtdLClbW0PKySiS4tzFWridJiWF65wwH43OBoxv5MOuV5ZFwyw4581
HT7zHx1MlhpXBLBVDgXHCu2nQwFrh1FRARENXhY6mKJMB9JbBi0O2zWqeGjH
ITpc9c+UDsAupA0Ly6rRgfOJzHMzbB2CY32BOh3UM4OnNLBpauut9h6jg+sa
x7AitljsnmcHteggu5RYy4td29h8vFaHDlkcOiW/8onIbMZs8qgeHfRUtIxm
sGOOB/534jQdRn7ZpnZiyztuff/uDB3+VIjrNmC/Tyh00D9Lh+GZc1ml2OyL
g0XG5+gQqnbP9il26vYbhkOWdBg7Tui6j62qw7Z47iIdLmWdmryLPewa92jU
mg485AcFHthuabuVL9vQIcZaUPImNn9HE5VmR4cbTip6NthFS2c9r12jA13t
hJQltq7EzLa563Q4/zWo2ASbbnC31tmRDgKRGtMG2IHeZMvvznQoDe8b0sYW
z87/7elKh5kjPp7Hset7Ie2XOx2WhaLeH8U2X6Mgfy86ODeadR/B/vGfwzi7
D36fD9KhB7EfGf8NCvWlg+A+rUUlbAX/WGnuu3Soz93Ivx+7I39XW2QgHZbU
KscVsa8ONlwlhNBBkSP92j9zsJtwP7lHhwUFcvY/P9szVbAtgg4fN115sg9b
3cLPIPkBPu9vQyr/1v8YTGKJR9NBy6X5yQFsz9LcmMyHdHi//VbOYWyBkaP7
/4ulQ+Xz/TfVsEs3DQzkx9GBd/zsNMLWV7rqrpBAB//KXWJa2FNWvwXLk+iQ
JPObUx87NOJRzYFUfB4m4gVnsCWq/jv3Mp0OfD5fOM5hN3yt/6WWSYe6+QeC
l7HPbz6T0pRNh5UdnmMO2LE2d8ba8nH886FUP2zFGEKgXhEd/io1PArH7qrL
kewpoYMYqxo9wd5I6rMbfEGH2t1W7cXYGep2nOeq6eCxlJ9Tjw0Ov/I+v8T3
waw42oHt9Vp6brIB5yOvWsr0v/edq426+poOQVct7f7Fa9m204qzb+jw3zGf
mX/xPO102/XbO3x/y8ty+7EtxXpW2QboQMzpvBeCzSfkUllHpUNNZLtcKvZr
EvmW+zAdtte+LKrGluE6z2R+poPce96zc9isb/TBHiYdpDh/KF/B+ZkxH/4o
fIYO+cdnxgOxTabkT2nM0+F2/Ta3TOyaUZe3Vd/ocNKv8RgDO/D9n4qUP3Sw
Hu154o3rg3LLMyczNgaQY4nX0rEZDZq7CRwM2PltROIdtv6LiIxgLga08LzQ
E8b1iJwm+PC6AAOgQsrvPXaum4LjETkGxD63bzHG9fCcU9+ub/IMkDSI3R+O
vdnBjVa4lwFSC1xRjdguF2stdxxgQE5yKN9eXF9VdbX0NiEGhEd2HhPC9bdb
3EqWepYB6X8t+oVfENFdYbbJKHMGaMUP6lzEViJnpemcZ8AOakRFFnY897Rg
/SUGdBpZ2u/H9f/yD/cNmdcZYOWyZmKB+8OP9shx5wAG0NUTCqg1RDTCQ726
FsSAvWHT66Ve4n6iv511L5QB3HznD7lix3Tn/0q9zwAnOeI+gVoikutvE+h6
woD2wN23L9URkdUHNu1d+QyY1NlRJYH7mabwya4XhQzI6OiZ9cPefT7GGJUw
INn3IcfIv343InbJ7AUDVMK7huNxP3w0puod0sCAdeWNYqKviaiV4V7wtZ8B
5fyd7qdbcP2UfbXvJpUB7t2KM7XYj69x1KwMMYB5vVlb5i2u3zOPWrZ8xvsJ
X6n+i/1zvuTzUQYDaFrR/q/aiGjv0tSWxF8MkBBistvifh/PYeV2RooJNeWb
0+wGiOjPla0H+mSYsHWtbMssts2b3h+Gu5hwqKHewYWC8yVQw9NAgQmzNtFf
A6i4P/yVva1zmAkR5ksjBUO4n/z85q+uzwTzoXpr+RHcbxbD78u5MeF1//Ur
43j+qT+toZ/nwQTBCyXjIXScv6VrvLLeTBgeWDaXw/PSvKNTlLQfE5byD8p7
4HkqZNbk4Y4wJjyo7PESmsH9jiH+VDCZCX9SxTdGL+D5brQyg72FCS632YcP
43kvitfXt7qVCb5f5ON5fxMRt6qm+Y33TEBsxRFfsdnj+zcPdjMhJn2CM/ov
nh+MWF55H5hwJ9fNe4WdhHrfyhqeZjFhculdzgZuEnpQlPQrRXgKnMubt28W
IiHOkcuDZ0SnQInvriqnMAkFc8uVbdqB7fkglUOEhHzsa+xuSU+BkMGEEpso
CTnspPZpKk5BvF53AddOEtJ5wpc7c2IK7JLzjM13kdAG3wCTI7emwEPbL39B
hYReLM6uNrpOwc/cShqbGgnZ2JmnaXlMQc3OX3oCeJ5uMdw7bewzBUivJEkN
8P+X+OzvGDIFweavzyZp4Pn83eGCzIQpeHr3evZDfRJiJy2w8TVPQdEdlxO2
F0mo/N7557EtUyAfKzCafImELq+16ou0TcFOW9lyqjUJNdNSnsp2TgFfXROf
ng0JBdbo7dEYnIIbjQG5mtdIiM3qubnX9BS8LXKhurqS0Lo8q5Jx4jRwyRR8
fBtGQq2zQ45p5GloCZt21IjA56dopGC5bRrW86+GN98noa01GkVU0WnwsTU3
extFQgptsgXvZKfx9zPHlc+xJGRJ+19Osfo0JP/SHzV7RkIvd95Lve0wDWhs
xdOnjoRcEksiic3TENG2YSHnOwlVryXea26ZBguTzTJBSyS0ZhUa4NI2DdON
P9mtV0jonuQF9/7OaYg3CXuxc42Ekgu5LzwamgaT5TCe6vUC6G2DrTxxbhpG
9HmV9pME0LYJkQ7CthmwMxN576QkgF7tDuMkOM5Abjj9oLK3ADpI2dr1yHkG
2tsyasx9BFDpnecPBVxnICvebdDPVwBldLUKb/OagVBr/qmeAAEU5rRhj3jg
DLx7quobEiGAzlQEGu2Jm4HtRz7+VE8WQAwV38STDTOgRZGXXmgSQARdF/lA
vlkwvWg07bKFjNJfb+FRIcxCJ1+LoyqRjBSPFE0tkmaBb/elzRvJZHRKlplj
LTQL5q8mk58Jk1HERqudx6Rm4aM7Tfx/0mTE8eak4DqVWahnqUauquHvYdWd
6/xsZ2Hs0Hlq7g0yGtnTO+BdPwvLK0K0pn4yKk0FqUmrOdC4x3P1f/mC6ELJ
QYLonznYcuL7SamMrehuyLOAkfx5CPrZYEP+uA0VMUWT+PRZIJQZZRkpJ4zC
UkIujZ5iwf+4k8UHFYWRzZk56WIjFvR//pkjcUgYba+vLzUwY4Hjh7+cbRrC
KCL6fOuDyywQMwzROnpBGF09mLDI7c2Cir1feL7GCCOJYAGdTTks0FevWOX/
JYz+HL6zeSiXBfRz1y9S2UTQh7mJ/pwCFoxtGa9P4RRBMWYVF7TKWGDS9cRW
RVAE/ZU74xpSzwJJ1ZWkzH0iaKQvOnX9AAuUXglvPnRNBNWELl8ZoLIglvKh
QtVZBMWqXtyVOcwCdkb5DU1PEaSXrfDi+CgLnieYi1wOEUG1Xl3vA6ZYUDXH
n9T9TATF7TkQbTTLgqksVbbvuSLo1niyyU4WCywcB0NFS0WQrP6NL03fWcCt
sGX5ToMI4mCjZMUss2A+dxOt/K0IGqtUdbj0kwXf1KVXZztFUL1D5l7F3yzQ
UxU8sJsigp6K8/z4+5cFzDPhiTc/iaD/A4zWeoA=
           "]]}, 
         "Charting`Private`Tag$47899#3"], 
        Annotation[{
          Directive[
           Opacity[1.], 
           RGBColor[0.922526, 0.385626, 0.209179], 
           AbsoluteThickness[1.6]], 
          Line[CompressedData["
1:eJwV13c8lV8YAHAhGaV7r71nkigtRHlOUnZGZZQVQiIliVB2frIqyRZJskP2
3sq+Fw2jcK+9WhTpd/onn+/nvr3vGc95nueI2bgaXaano6MLxf/8+6t9ebqv
fua8KlvQL++ZpyTEeJL/+hjfYRg+LtWgj30oNS6pmE8d/vx3nqk0loR0uoaK
kvnOQaDXx+iAJyRkYrda84jPDkiValkCj0loZP/9kxF87lD9ln9DL5KEnnHp
h4TxBQHPKZ0PJUEk5M9cvPs/vhj4ODxcl36DhEzN0gqWVzJAaib10UltElr6
dI41nf8FvGxn9ajQIqEQS+bLZ0++AJavawX7sYttXflLY15ALcsXGSFNEmK/
djzYWzETbpaant84RUItAR8uMPm+hNjfqtB5goQO5hKZBJmzQUjgrkX5URLq
2Ndi3SWfDU58nFXK2NavPavummVDi5RyWI0SCUWUjl3/kp0N/5lf8WtWJKHp
+rxPmXo5cHNP6PjQERJKGdB6feBxLlznvSbLdZCE2P76m2sIF4BwxQfeJRkS
irtiYil7ugCKUw9qB2JLUmStidcKoPKd318ebNVXQ7afagqgaT5oTW0PCVW8
in1Ttq8Q6Loyj6TuJqGFs/PVOt2FkCftbXdDkoTOZz19d3NHEVjmSMX7CZNQ
kkWArr1YESy/fewihT1OcukyPVIE64mM7zuFSMjVV63nuEURmBiOXxfA/s9o
oX9bXhHIh43W1QmQUM2G2sdE3WIQ9D98dBcfCe0yXJxuelAC97++DLXnJCH+
exrKDmklsIfBmp4fm5D37AFrWQn8sWU71s1BQr+Zz+4zHC+BiM4vy0rYvfVl
N0eV3oBgTP5VHhIJ3ZH331yjvgH/3V1razvxeCw/6ietv4HzWmap5dh24YfS
gFgKDwsT2Lyw9aepJ0OOlYJ0gIvCBjter2fa/3E8LoXx7uMjbNjdOzk596Ey
yGn7mGWwnYSajrtc7jtfBuH1T94KYpdfbS11v1oGt8y/vplhI6HnbZ5mVbFl
cKhWZzYY2/PeSIrmQhnw3FXqbmMlIZc8heU5+nIISGk9kYBt8ynqRBRvOTwe
Pu7ngq2nqDY5cLIcXA5cseTGFl/K3GObUA77bn5Iv8FCQjxCdN5MheXAoD9x
XRt7u45Z56uWcrjQk80qib2ayea6vFwOpMNVaR+YSajT8nqJr0YFoG9eVmew
G8M7topZVAChjStCDrusUtyk2a0Cftr2h+zATuce+MWaUgG8GrWjPdtI6Hb3
UYj7XgEfi26IWmKz73tD7WCuhE2TJ86nsDMi5MPXBSvB29/LSQ67T3f3B8tT
lRB42877LxMJOeam34s2qwRCjGnkDPYmm7BUo0sldAxOGVGw977jvLkrthLO
aGcs52A3ykTzmWRXQnhISUcctmkYW31obSXc3SJ1LgQ7WIt+xzytEug7J31s
sQVf+RYLrVeCziarwFnsIuZfZvo7qyBYQd3pJPZY21JmkWIVtL18LCCF7bH7
qt6kThVsKff05cXefp/2jcu6ChzvskezYafTLiVouFdBovbRs3+3ktDR0yPI
K7QKru4fbv2G3fvCdCo7qQq2MX6Ynca230qJGC6sghU7Qt0o9uPmtx/hQxVQ
hXJud2LLSJ72v7FQBcaPOi42Y9cHNux+vqUalrvilqqxjSeOdVO4qiHf+NvB
UuwFtXJ3JplqYLtbtKsQOyj9kICSajXMXcpvy8bmpy9ouGKEn1+o4c3ELrwk
45hoXw3HP5XypmNrNLxg77pTDQdKXNpSsEdFxd5sRlbD2/43kknY7n5JF+Wf
VwPB9pJ8AjbrZx56m7JqWLE9MRuHnQaPsx6/qwbzrF1G/6yUyq7fMlYNR98P
O/xz9+Z/P35+q4bCG4f3xmPbWW5NkmauAfW3a4n/3rde46d2QbAG+nb+qPj3
vUdCG9MP5GugQ+tbUCq2tO/tqBr1GjC8UL3xb7y1w1+PLJnWgNNfHrGX2OeP
XRsWdakBTkrnSg72fOJMgJF/DbgaPrv2Gjtg3W5P0JMaWOwxflqGzXvxc8+b
VzXgF1p8tRa7oPKix1RNDVQ88ZxrwT7NPyTI118DhB/23N3Yw15GTdq0Gli9
rzo/iO32oeuKz+8a4Oaqdf6MzXJUi5DPXgtBWs+fzmI/i2suHROvhW8V2c4/
sBXWwIKoWAvfJ6Lm6HC82JYpZLtb1cK+xU9UPuzf3EUGmTdr4T/rEuvd2NEe
cqtD92tBoVgv6Ah2zRFJdZXCWog0S2j+F688JcTRLVvqwEBAXexfvJuHr5+b
5K4DhfQUt9x/8WhHfdcqWwfOBVr3G7BluSoqHpjWQWr0/NoCtpqH9ROuwjqo
ufhkRR+fv9Az2tvXWuqg43eeoRN2l9ThwI+f6iDM4NWNYOzcucDyHoZ62Cl5
e6kGWyHJJDNmfz0cveYyoIjPv1lo55dg5XoIMHq+2xTbx/2E0O1T9bD17OoR
L+wG3b0xZhfrIeHGZlANtu6fTX/h+/UQzGA7egbnn0uWmRZZo/UwflqRJQbn
ryBtgfj4mXqYbVcbq8POVIimhH2vB5WCRcd57Hn2OzourA0QtWU0RgPnS486
vaMHFRqg/NWgKhPOr+GiPzirIxpAOtLifMYOEsrf7mSQF9cAcdm3hD9h962N
Pkh53gD9IcEPSThfc/e10/tXNMDN5A23QOw0/6TlU9QG8PokQnTB+b50/GRn
z7FGCHlStMuKSEKDmv4rERqN0P31145U7J/5tdy6Ro1wgL89agxb0fvopXYH
7GxDCxtcX8o59v+sf9QIDnFmO1xx/alQ5xctmm6E0oxY6QwuEqrOXL4ZE9ME
USIVlp78ON6274s3Sm2CL2W7RN9ib7hdrSVkN8H8W2c7QVwPjwONOaKuCfYJ
3XdrxK4d+pQcPNsEzcYlUZy4ftYxt7V5oGZgnzMQ7xXB+dEpWcBsvhmckxb3
p+7C/cjM1auWP5sh8fNunV/YGY7KVbZ0LaDq4Np4VgrnS/uhC9c4W+BmUlAj
C67vmjbEhMBjLfAgTvGnlzQJ9ZgF8+aHt8AxsnWs0148Xk0XLga5VqgTcqQP
PUBCP6SO78xzaYNUK0ulCFUSov+VQxDY9RboUmYKvpvj+PlrXXo2vxPiv6dt
BHvheNCrDzhV3glmPNOZX7FtE0X0FRs7Qb3h+x6rO/g8KI5O8Q92gqeEQLmi
NwnNuF7kG//TCc3lTZM0H9xffD7vc12vC+yojPTH/UhoS6O2WsR8F1A8eW81
h+B6FnS4u1WmBy4UPfksjvs95Z3v6B8e6QEnhTth/2FnxV9SvIh6oOU3YWwJ
OzA/8tnS+R44VbsWXBWDn38/7cbr3wPlGXqVZ3A/mbU3mcdpqAfqPxOP2cXj
8zQTUMik1gtSWhm1Gqkk5LWv++1VjV7osjufmY5deJOP2qvbC3/zOHf/wRbe
LOBLNOmF4d9vVgqfkdAv0kjAfpdeoOt3S+ZIx88fUzxvGtcLCnYPPjdnkJBI
9NyvV4u98NWqq5X8Cu/3pXuvir71QoGKSrVANglZHuIwq1rrBX2j7Tq22EmD
yuWd9H0Q/9Pz0Ao2r1CYxxJ3H+RPbe5iziUhUrb0t8PQB3LPwjXE80notXd1
+nH1PtANFMixxTbQMzA6rdUHdxK70jOwo5ZvvzY52wcMby30dhXg+qfY5nrH
oQ8eiiSFiBWS0Nbmy/N1UX0wElBxemsRjqcnvxLbY/qghNGsHbDVHSJ0+uL7
IIPL5oMXdgDrm+zx531wgRyTNY+9acB4ZWt5H1AiBr51FpPQ2kg6VftzH+Qo
naD3fENCTwsUnpyl9sHUffULOdgK/m/VzWf7QOG17/FR7FuSX5+7fO8Ds9HY
DLVSEvrqdMImmrkfHjRlLm4tI6G51bHRAfl+UHOkU/Uox+fZIapRW6EfVNm/
Dr3A9htSzaxT6Ye6QYNJCjZ3WbLLq9P9EPcNnT1Q8S9fXtzwMe8HlQW/gAns
HTTWzyuX+mHshHMWeyUJvT9f2WTv0A/PL+apHsW+doTvgYFbPyhFHawKx074
PsgnGdoPM0w+C7JVJHTZLuRPXEQ/ULNORp3Flqcc+bLjcT+spXmkemG3Fsdk
rSb3A0O6Amsz9oqbkeK74n7oX1ygN6rG53Gl65zbWD9Ehvw0NKohIY5LvkpT
k/1Qwlxc74o92israD7bD+vsDxLCsd0LH0yc+tEPUtl9kc3Yqa5abnxsZFAW
rnKXqyUhp7G185EEMjDRGSqexj6sn3WUgZsMnnRJtpbYb/dt27IgSobxH9lr
4dg/F5qj6hXIEKR/ijCB3WDhfvPIMTJ8Z+cVXMUO75IwyT5BBoPbdtGsdbgf
zQsQjtElQ9muD6/3Yy8IHqRnMSLDo8BKyxPY5eFfqL4mZJCpuH/TCFvPGeU5
2OD3cVlR3LB5h5eihx3IcOnJbtEA7HGdVHdDFzKoJ5mSo7E9926qqHiSIVDI
0zUX+2RinkihLxm2ScmYVmCzs1kw7AokQ13fu5ct2BmzVW/ZI8nwW9fZexj7
2lN9CafHZBArv9hDw1ZUn/BuicPjSzOPWsamW/GgiKbg+doaV/3CfpvMKufz
nAzHluXP0teTUIx2SvBQFhlS+yjGrNiWqwdGD+aTYeeeva1EbOmMFoXIYvy9
fKE0XuwVA7OomXIyhBbFTgljV/6Zn1KvJYMRn3+8JHZQth961kQGDqv20j3Y
Z0w449fbyXD4iSnsw+ZlzFox7iZDrI3woYPY44Uq2kVkMigwbHt0BDvHoid9
xwcy9GrQmSthu7ParjuOknH9WotWxlYt+3m2eYIMD6mj8sewme3CckVmyEBt
Tlc5jt1PEN7qvUiGkbOHX/9zUs1ri8FveP9PBT3858tOp0oP/MLx8iVw+N//
38fzgT1ikwwdfyQfqWCvNTk7TDNQ4CnThaKj2I3X6epPslAgYpXruCJ2uFAM
byo7BUQtdQ8exjZ+u/vGbw4KJJuuPJTHFrld1XGejwJbYn9dlMWeltAXfy1M
AY/zF6J3Yxf1jt/ZLkkBNnuW/eLYPr4eZIc9FDCR+qMoiH1ahlW2aR8FWINk
c7iwPwQeGPE6SgGlOMFeJux0+ZYjA6oUiPva5b+J99N5xDRSXp0CDw8kJf/4
t9+KfjB1hgIylR4c4//2e4IjTu0cBc6RPF2GsB9Hv1xONqOA6VW/A53YUrPd
aefsKFB+Ina1GHs51uZ3wRUK6Msm/8rErjz504jNlQJnV5Ivx/+L72QhxkYv
Cjh/CPb2wXY3cLbfH0WBoLGPKSrYqn/+1obFUKAgOm55D/a27Mc8tHgKvM7U
z+XBTmCoak/KoADd5+JLK//OXynLXtZKCoSwlDUnY4fZJgderqNAbF6K/X3s
c4QDw/XNFHAnpLldx56+Yhpxu4cCucmEDoTNLvRyaXKSAuPmN65/xPkBGQeO
TMzg+ThfVGnAdouyeje+SIFJUZGgl9iDW3hffl6jgCWdcZQbdgot1HJ4+wBQ
noZG0GP3ilzW/UQcgGQ+dU0qzlf0ZieUP3IPwKaEtH8btv27X1zvRQfgwaU4
lzDsfYVOXeTDA/BI0P0gK7b1zOmq/qMDcHji3dg0zn+PxCVe9akOgPxkEVsb
9s+YT0E9mgPwetRxzB+71kv32DvzATg5Leq5gvOt3sl9OY1B+PeHZ3zLcb6+
68Ma3/DfAFyUkRWIwi58QwupjxwAs+s5SpexOaVTbWrjBuD62NjXnRX/+i8C
f2XuADy9esXeCtcD58GV0NeUAXBXtrOg4foSfuWN/TPJQVDt8VF8guvVLMoL
ZZMZhHe5Wnwm2Bq8L7I99g/CVb1uB15s+raYRV3lQYg9kKgTj+udl6S7xy/9
QXjhlXYw5jVej7GDIUbe+HeTnPRruL6eOF/4grF/EKb9DqqV4fqdIpvV5jo0
CEedHNkdsDcYns18HB4Em7g/utzY5UVRcq+nBkHuCqf4Tdwf7CO4vrH4MwiG
WfkHpLLwffedXEup9BDIL8dyub3A64dyJh3vDcFK0oU7//qT6oy5xNtBQyAT
IeL3r38JYJY9G/LfEBCsXhPmU3B89OY2PH+M7cFEPoQtZZWfMvpyCDq37Ryv
ScLn1/e16bneIXhqJWRSjfuhNxVlnSD2HrJtyZx2uJ9yP9hcwt30Hv5e9tS4
Gozne1j02cP29zBofLZ5Ngjf1xV8Hmzvfg9MedbtV7BVlA/b0H94DybtZx3s
A/H6qWXsXFx8DwkXrrNc8Mf9iGGQUwv/B3BfGNi115eEsq+ri7q7fYChdmC8
7Y7v7/nND/rEPkLl4jmO9kv4fulESdxz5xP4Jo63VymR0N4T2zbtq4bh7+ol
T1Xc72ukizm85hkF7wAVm5/DRHRbyEr8i/kYiOYeUpfNIyLZ+fNsQ3qfQYFn
7VurLxFx7Fxmbv79GXwV+XesaBMRY11igUTSF3i9/LhMQIiIrh6u+sCiMw75
3orpZxcJKEfL5lntz3HICyHz32omoMOyYqrwaxy+a31c+9JEQLXsnz/VrY/D
0JUDIvrYvWQLnga6CbAmtZ6SaSSg7xZmkU2sE8Aaf2LLZB0BqboZ+LQLT8D+
VC+Hy1X4+QRV0/7TE1DwSjIjrYiAfszxE2ixE/A4xLlsRzoBxSRPtSXFT8BA
pc1YYBoBHdIvuXc2aQIe7RBz/f2MgG4U6S3Vp02AB71223QqAS14+nUn5k5A
unWa7dtkAqJupYUbNk7g+/SDp2nxBDQg8pqlZmECPOfFz6Q/JCD3Pt+Gm8sT
sJbQzy2FzRGo7SXzbQKmA5WNsqMJyJA2Mf10bQIyOJLFS6IIqCuXu92NYRJ2
JaYc6oogoJajPiHSfJPQ5NBuzxVGQG/OajDEqE+CvvHtFLpAAgrVKQ8W1JiE
p7f/K0wIICDzk3uYX2hNgj1dk/wRbPpDbDtKz0zC14czPlf9CegMqYf7vekk
OB6q1h25R0DTvcYygi6TcK6fTBj0ISD+M/aGGU8mQTSLz1H4Np7vqSGybNwk
VOZ5DLd6EFD9cU3jNwmTYMF3usMV215O5mJr6iSYZT3e0XSLgIq3L9pNv5oE
2q8L2q7uBKT77panbO0kXl/a59EbBHRPMzi1hDYJQ4Ujy4IuBNRv6WguPzMJ
FJED9wedCUjylg5f7twkdHszJEVjv00jPn6+PAkux0LUmLA515NDHv2ehK2p
leGrTgSUlVfqcp2dCr+Tr9h9dSSg303xMvMEKtidfLq9BFvvo8+UAwcVLI1p
Sh7YX5lOXrLipcKe/y6IbDgQ0DHrnnNnxKlA/7xVjh27lzStIqtAhR03l9N1
LhOQ+J53ay+VqFC8zl/BhX0L8t9IqFCBtK5n9tkOr5ez+34BRAVtZsOjt7Ht
WugkWLWp8OjKrYAcWwJau83HOm1BhdPX/KP22RCQduRGq601FQ6bqbpvwU7O
GAscs6GCyZ/DM5RLBKTW9+LPoAMVwj3tg32xw2UOrrTcoMIdiR2PBqwJSGxE
+/3zYCrImLCbpFkRUFijSsH5UCoYtN13vIP99aVsyLYHVLCXC9l7DrvRjf3w
1WgqcI4cbmfBtmPujzqYSIVrF65c9bUkoM6FRvvJZCoEtHLzmmMfIRcfj32G
5xeZeEcFmynlydyvF1QYi7Sw3bDA633ITKOhEL8/Asgh2AQ+beGbxVTweCGq
ehXba1P5h2QpFTaqtG0NsLU7BJ+HVlHBW616VBC7KH/HHeVaKkxLSykwYvPH
bBrM1+Pn14W0580JaM7y86Z+KxWyGOiza7HPqfcNbOnA+0PhXM3Crt7TmFv8
jgo9HfQMMdjh359f4OmjwlfpJjNn7O8fYg50kKng71j/wgzboi6Y2XuQCmre
i0Ua2PvCHEpHP1HhZ4EShxR2rKtpRPQoFfjXAh24sf+e07JT+0IFgUuW97Zh
Oyorq3yfoELQsPXFXxdxfIjsJWXSqIBmJDfmsJW2Cs6YzFBBL0bdZgz72ez2
epZ5vF9eFyLJ2DfeLLq4rFAhdv+gci32x4QxdZHvVLBhdq8uwVbz6xXo+0mF
S7KeTLnY2Zcbvgb8osIXNj++DGySTlHH4Q0qELP3/EzCviP//BltkwpryRzJ
sdgTXDG347bQYJU0wv4QW3c96Iw2Iw1SOnbphmOXfL61a4OJBoa8kedDsQVb
7TfyWGjAPV+6Nxg7OMeEbLWdBiodJ3oCsBejNbOJO2nA39mL/LGNPY76NxFp
MPSKyd8Pu/aijOktThpwvg6J/mepEwL7d/PQIP/td9d/z0dKbWf6wEcDvzs/
RAKxV9n+DIcJ0kDws1zav+9ZrywUHxOhQWTZye//xtM+OBq2KEYD4oURvghs
+eqeS88kafC5No30CDsurV7JaDcNxr2Vxp5i091/vZNRhga+rVp+KdhXnNNp
b2RpYOB+9+cL7H7DxzUO+2mwtn5PLR9bWTEohu8gDfpvrdmVYQ/a8CkkH6aB
G3tHbj32zcj8IVFFGtDfulr4FptQedIr4ygNfhlcvT6AnUt9zy99jAa5recW
PmNrEq9V56jSYOB2ye4FbOoxBsv9J2ggFsQj+htbOEYuTeE0DV69ENb7F0+V
dY1qlZo0mHIfC9iFbTJnMnlchwaWnCOeR7Cj1QJ2nzKgAUd110sTbPqVwbyz
F2ggNGYm9gI7RdBZf8icBnVj/Y6V2CqaW1YuWNHgwDjHrV5s99S9h23saGBv
dHx0E5um51d5/RoNvpBuM1zG5yvAi8v8+3UafC++5e+HLfIi+8/tm3g/hqfb
k7BNNyjonieOB5mI0iHsd9l72iICaDDBEiVkgs+/42CtIzGYBsauS6ue2Iz0
51if3KdB5aXHzxKxVc3u6iWF00BihcdqArtwG5mcHUuDeVPDdB+cb3QPOd7a
F0+Dkc/b6F5gz1j+4S5KpEH56+/y3djipbsvVDyjAdXpB7sEzm8xdj6f27Lx
fP0Muwax5aOJATp5NHCKch/civNhV1WmRE8BDYqfUsuOYDNx9NkPltCgJ1eT
KQ7bs2HXwmQtDWx1jSfscX41F+75tYVMg02/nIP7cH5m53N7UzWAxwc5itex
Gzi4btx6T4NMeVeNYmwplovT0yM0UHNrCjuG8/3SN9pgzzQNwmf0Ki7a4/Xs
2CxO3sTz/3T5bheuJ4eb01xNtkxBIa9fgugVApqqVd9LZJyCXlprjzu2bklY
ehDLFLBRYv4TxfWKK5X74VXOKWie9T8XfBXnU/d9147KTAGri6FQ8DUCuuDa
t+eb7BSoFXOqzmLvcHKn5u6fghZ+6/sGrgTkZlVpLnpkCqKl/nsqeh3Hg/Zp
nW1oCjTaD77txvW1W8RSeuD8FJgbt5rb4Xr8423E+HX/Kdhgs4n09iWgYbYB
x43AKQgW4by2id2oK7h0P2QKZi+3uwTcxfHYnb2e8mAKaP603gjcH8j0t3F2
PZkCxkPfoQj3D5YftmjsyZ6C+O59MQdDCKh16lbOl/4pcDwpNsKD+5lc6ZoD
LgNTIFdv8rQe+/EVxvK1oSnwPN4X7YT7H+u5R807R/D3J0tPNT7C9XqxYOT4
1BTsFcum+D0hoP0/Z3YmrE/BonDwLZVEfP4ZLd2NJKdhlKnDJf8lAW3a8hzp
k5qGD8axDL5ZuJ419f7Q3zMN3/cfWtR9heMl4ORtvX3TQNTXaV3Oxvnlr/Qd
TaVpYAlFaZr5OB/9/nZPVXcaipbl6ZTf4Py28t8DGfdpMEeZ4Xtx/1ltcFL3
lcc0JB0LXJVqwfFZuLFd2msarj3vG5ZoxfnxmmvkrrvTsHKmRUC8HefP+XMP
RUOnwVnCKlK+E+fbKZGn3EnTYO0nfTmWgvu90Tfp9M3YZqdJUTScH7f7+pa1
4vFJ+E8NTBEQq4q6qXPHNCCJ3bnCM/j8x/XvGOyehmbFJdbSOVzPDZc8X32Y
hspCd8ONZVx/WqT1DZamYbaR+mx6Hde/vMT1ZP4ZeCR66KUeBxExD9sMGgnN
QO+fyJ2DnEQUxCrzepvoDPzMXM+w5iYib4dy+xu7ZoAcpmnlw0dETmIDfery
MxBo812nW4SINJ+wZ82dmoHkTuaxEVki2urrf+7ojRk4N6QpX6VJRCUr87/q
bs7AhMnC0Wu4v7ezN0097YHfV0RnL6FLRM36+2fPes+AuZWQXIw+/r74yL1r
wTOQHaiSF2WM7wPtSjnP42fg8I2uvct2RETPsbyFvXEGTMlh6HIgERXdv/gy
pnkG9Oylb1oHE5HNRquuQBueD0WDxfI+ETVSk59Kd86Ap3SFo/UDIgoo15E7
OTgDmsrxBwIeE9EWy5emnrMzUHlCeFglg4joXlkWjJNm4aFuUfTTNiJqnR+6
lso1C1eR9jjnWyIKlzfcZ847C4q0JtMnnUTEU34yb0BoFlw0R+tT+4hoX5t0
Trv0LGTRrQ98/ERE5tSvmfmqsxDFc/PL/DIRVYjdT7njNAteXUeePxXC9+nL
dJaKLrOQLVD85Z4oCam/8hL67joLldeHCq5K4Pu/vHOSy61ZYLK2Yzmzh4Sm
wTDB2m8WuvQecaseISFuS4HY07GzUPTwUHe3Hgm5JRREkBpnwSfHVa4L3+/K
NhLuNzbPAlce/zthfF/csAzxd2ubhb1TUnruoSR0X8LiVn/nLBhHj+3YG0VC
SbmsFo+GZkHpjMhSG76PttReliUtzMLdn9NZjfj+zjsh8I7IOwcB7mvx77+R
kMWpbS0N/HNgN1L0OH+VhNJffq29ITQHlt19P0LXSUjWuaOoT3wOVsunGHUY
ONCJHx4JD+XmgFdD/B0jBwdy2tZ/hXhyDsxCOueNDnGgmr2hzMRrc8D8wGXv
ndscSIHC0/Xo+hx0iryfi/fmQIU+Lx9y3pwDU4FJxtp7HCi9q5Wf13MO4m4q
GXKEcqBQ161yIgFzIDcs2Po1jgMZFQcYysXOQbapb3toFQeaUvZN0Kqdg353
U439jJzIemK71bv6Odg/efncODMn+vggSUKvaQ5GnZvUE3Zwos7hqlyD9jko
D6F94eXhREV3f9ea9M9BoyMh2lCGE/k03p64TJuD6TCukRJDTkTUdpMNYJ+H
O4xrSpczONGzhp1sysR5GH3BlnwgmxPJH82bWeGYx/d/Bi/GQk50Rno68xLf
PKg/Vy6uqeJEYUyWYick5yGjKnL+LpkTMTZpcdMpz0PwYXdHNUYu9FNFjO7u
5XkQfO5ctOnEhYKLa0ePOM6D5de8uy9vcCHOveY1C07zcDYx4YWJJxc6xP/0
jsX1ebAb7BLrDuZC19e2/zjmPQ/0042vONO40EzJ2sx69DzIrBY3sX/gQsNy
vWSv6nlgMvhxYOkMN0qdI/oy1M1DxEJdMMGYG9m8OisV0TAP/ukmEkctuHFb
O+T5rHUejC13mj67yo1+CowKtfXOwxMSy7W2UG5EZJ134KTi+b/Wir3bzI1O
07Zt5O9YANEyo9TmEzyIJUPrhRJhAeSFVw1HtHhQ56UHZxpJC6A7z3h805AH
nR1hTxvgWYAzzqLDpjY8yJrCdXpDbAEG/14SdgvkQd6NEtFaCgvwcjt3l0ob
DypMAclJywXgNijTsD/Pi77d+bbt0qUFGI98nOdgyYsUTF7OjdgugCcpbeOG
Ay+q2rmzeMhxAY71c3qmefGiVr/RE+/cFsAoNqDfOYUXfbLxtSoKweMzkEur
nuFFTLurEvzyF+Cg0/3Su/f5kBaD690/hQuQ++azUv5DPhQ+Jm5zp3gB7uqY
N04l8iFiXNge9/IF2PAvJ3gV8iFBlgvlDo0L4HVzMZPrIx86OLc2cGZwAZw1
zRVgPz+yKFAgCm0uQJwNT2H8F35UemGNvZduEeyrZYi8i/yInalyeyDDIiz1
ZlU9/82P6s2PM88wL8Lmay+JCQ4BJM6q/reEYxEiSKF1DBoCiGZnuKC7ZxGy
nTWt3xcIoGv8zh0+5xbhtMaVpUPhgqi1Ra5tv8kiWIfl/PZIEEQiN5aax80W
AbY4iHRkCaLeNrd6TatFUPt65FtCiyA6eMurjNNpEUoYeLx+/hVEqz0hL3Lv
LQJz1rf3CbeFkF9wmv9w9iJMPuPnZLspjHbc3qZ9KW8RCigll48GCKMERxcS
rWARVndoZno8FEbFOkefL5UsQjfXBTnhQmFEI/Y109ctwplmfqr4ojDSSaFj
3kNeBCavqtKdLiKIu8wq8tb6IhiHnetwVRFFz7NajH//wfN7Gy3PqC6K5BP2
ityjW4L1eke6NF1RpOW7WhC6dQnCExZ+fbMQRT4no/oSdy5BT9zqETp/UTTe
U8vZKLEEScVca+XtoihvWiiRXRf/3m/iQLMUQ6HJwdajZ5aAVXmbTMUVMWRn
tLAr33AJHoqVVTx1F0OC1dWFeiZLEHqa280zTAyFRV1sDbdZgtHYRy87SsWQ
o0L8CqvXEsRkKBqXEsWReBCn5rbMJXiRn0vP1SeONpV8dgxlLcH9dcEnd0bE
0YeFif7MnCXgZHifvDAjjqJNii1Ov16Copif2hv0EuivjNHN4OolyJr3yqg5
IoGG+6JSGMhL0JhUyzKSLIHKQ1ZtyQNLwK4X1iqaI4FiVKz2PH+/BNUuDhNu
5RJI58W+ErXRJfiyi+ylRpZAlZ5dHf4zSxBAp9gczSKJYuWORBnOL0FYyuxe
LR5JdGM86ZzY0hLYIOVrhF2SSFrXeaz++xKMK/M3vEOSiHELJSN6dQmGNJhX
6s5Ios9vVJysfy+B5qiecpO5JKp2er5f/s8SZHg25A44SaKnImw//v7F6x2s
ZbrqKYn+B9L3gxQ=
           "]]}, "Charting`Private`Tag$47899#4"], 
        Annotation[{
          Directive[
           Opacity[1.], 
           RGBColor[0.528488, 0.470624, 0.701351], 
           AbsoluteThickness[1.6]], 
          Line[CompressedData["
1:eJwd13lcDe0XAPAbUtzp1r0t2mhTWqgoUdI5KS1KiuzklkrSgjcKbbKVJUlI
pWRJtFKEKCoVb2jftJDqzt0poYTfvL/5Zz7fz3zm2eac8zyj5RO61m8KjUYz
k6DR/ruv8iObXnDX2/xYdDJcK0Qep9mp7u1XMYe8c3bxx4Ll0SwrNaNExR78
SNrVoSB5dHnb8eCaiie8u3bk6d098rjR98fzZBVfuC697/fC3fLYa3LK7pxK
GLj0bT22wlceryuuOXla5TgEn1l4fucWeTwqXTIvQSUF0vn9Obcd5HHT5uyi
L19vgWGk9u0ONXmk/z26zXFOEbR7n/f4OMpCXQ8RWX2mFKYkTtg/bGBh+DtL
SP32BFw27zjkdIOFs0qZfRISlWCkyzrReZiFjwbsGt5bV0HtwHntMHcWVgVe
U9ssqIHtTdaKAfNYOKa3XLYguA5GJw52NkqwcMp4npya7hvgkLTFI11MtPjL
frSusAHMrLmFFx8yseG4+btaw/dQM8utLTOZiRpJ/PG7okYQxvIkIJiJ/B/9
fW2mzeA9P7ozfRUTb/HK3zASW8AtZ7/p+FwmMmbfEQ8OtsLCXDe7jL9yeHb3
Q//rc9vhbOtqwrBHDr9j3mBATAfYrlq+lVMqh2GLakqVqjshUVdCL/S8HPYX
1pxp0uoGTenq0DE/OfwV2JpucPgDqH3nSYRZy6GRrdQf//IeqBu/vcBQUQ4d
b2jtuj+rD3R12P/atMpi+Owd2p+29YNJ89uiHcdkcb5gPb1j9UfYbjnwRWwm
i/KyX6RrJj5CVPzeS4JeBk6rTC/SyfgEkZpr1qonMnCPeXnXDJcBGP0hmh26
lIF5zj7XK74PQIniptNxQzI4xleVG778GWQDYtMuXZXBh+scp6bYD8LVItc9
Ts4yGON0Iqt0eBAY6+5fbqPJoFbvqs6bJ4ZgIH1W18gzAq2WHE9RWTQMiYmp
U5kRBG6b835comUY3J92f51hQyBDZf/D8rZhUDvTLq2xnMCX8or7DnQOQ+5B
tRfm1gTqzdhKkr3DYHLJV97HikDx6HD7e3IY/uhcDKixIDDu9Z+Sa3+G4a62
Z3GuCYG5YcYhloYcCHpot/CHFoFbQpsMRudzwHKJ8kZtyjKBYUP5JhxoYY2D
myaB+3c83aa5mAN1htU7cucQuGyVg4sUciD6tMmEnxqB7zS89NvWc2CK6FWZ
lCKBY2/ODew9yoG4tuCXImkCe+htAZPHOFC19re6LeUqV3XxqZMcYEg+cEqR
IjDp3b1fmWc4YJB8XnH5dAINm+sU3l6ixudXlps6lUCvLglHg3scgBi5rog/
dKzlHMj71MyBYLNbEpxvdMzXf74wuI0DEo0Kk+spX9w97fHPDg7E22wafTVK
RzY/uUa2lwPGQ1f7ckfoOCEq6l3O4cCw18HWw1/oaPKdK5v2iwPTPx255y6g
Y+o0r7C1c0kI7C6XbByk45+dsxY36ZEwFPcPzZeyb3Xj2BoDEh7veKcz/pmO
pnF24auNScjLf8/Xo1z/V/+w01ISwot2PUz6REfjHQNWdVYk5IYmGBhTTqlI
/7VyOQkvNXe3NXykxhfFiLJbQQI72LRHhvKPidEYG1cSuhUdejP76LhtSwE+
dyNh9HGOgwPlqif+EtYeJPRdf/5D1EvHxIiuOMsNJPxWX2NpT1nve8UJczYJ
xaVXwv58oOOGrwlnDMNIqFCgFZR00fGZu53r3YMkaMVbX9hLWbt4ktA/RIKO
ypd+Y8qikNBE3Whq/gU/XxV10vGEwPOCZjwJk00a36s66MhzYazNOk1CzfX4
0DOU3fPqWHPOkbBCZo3/esrqgVYpaskkhNo+bRO207GUo3FFKYNar9eBEgsp
qzp2bbyUScLFvCl5kpRjc5KVFbJJiNv0c+hDGx1d/STTmDkkLDrjqXqO8oOa
ii1JuSR8Th9RDqCsPDdCTTaPhD9Z20vsKQ8O8DKIYhJa19vUTqG8asWt7Wce
kHB0Nst+sJWOxdnb58x8SMKuWaEBdZSVJGb1x5eRcOG2nEU+5Uh2Y5bUU6o9
w7KiZMoDlQnsk89I+EdRv/MwZScNOy3JShKsOQse+FIujJ78dOwlCSa2qehO
Wb7v4Y0pNSTcESw7uZxyIhEVVVZLwv2URwZGlGcus98U9JqEX7P/dKpSPrmb
bqbVQMLf0JorBOUpqc0y7e9IsG2q2k2jHF17lTzdRH2/70/Wfm+h4vUbuxpa
SXgmv3+DiPJBHf3Mb+0kjHGfRpCURzzEEXe7qPjp2vN8kHJI7KN1Xj0k7Puy
U/8zZV5hlLF8PwmJkwnP/7N/r/2M+k/U87SG2GHKn+jEYOQgCR8ctA/yKW+z
aqlYyCHBMTQhe4RyZ0Da1WEuCT1x0lKTlD2veIelC0g4PrXwnhQ13sZX+mvc
xSQYX0lKUqTs+k1sIDlCgozK+2e6lOu1y6Y9/UaCXl6S2VLK9h7R/SE/SFCo
nzbuSrkyZuVTnQkqnjx3Mv9bX6tC4lLnJDW+B4LYKMqPelpCz/0lobaR63L1
v/W39NH9MY0LIfaJkp2UDQMMaPlSXOgbHpmcoJxz+Us3eyYXLs9w8Nak4uHa
aHTSG1kuTExLidv/X/xoO+yJYXFBOf6iUxblFHcZB3NFLqhKnTn3jvLZgvRf
11S50LakMcecik/pHp/2tbOp9rcFHd9D+fhMw/tSmlwoPHtt9BblI7se++/T
5cLpVTVXNaj4/34pxlZPnwsRlz272ZT31ziofzDkQnByUeUtyoFabU32plyo
GPc/a07l1/CajPzxRVzokiyIiqXsE73zVOFiLkQaX5j3nvLmD1+tlZdxgXXn
4JMwKj+dLjFy+Su58DHjnd+nbjrWVLfFXXei2rfoyLOj8h1HMravd+HC+gb5
1lzKS9YYyVe6c2F8S+XHIz1UfZjhFJ28lQtD0oHHV1L15MYS2c2OXtR6DLof
qKQ8x7/dbJLNBeOX5WHW/VS+VPty/fy5QBppPAKqPklGHfW03MeFpxUvhvcM
UPn9VTBe+Q813ycSUmOUff03ZTkc5ILo6L3xWKoe1qwx4a07wgWzZ3MCs6n6
eVy7NybkBBd+j6lKSnLoaH7FSXfsFBf2v/u08jblQXrpmyOnuWCz9PNRJ5KK
l7HTignnuZC/r5yWyqXjtPqleTevcuFD3/TirVS9LrW+5W6YwYWHedlsBSHV
/33Z78WZXGg1fL+kkXJN2jBW3OQCR7xhr4eYjseCU9o7C7jQG1Zw9zC1H0yR
/yLBqOKCpV+jV/A4VW9Obb2TUsOFjkOuC7dOUN9jstZVrY6Khy2OCa6/qPo7
dO2KfgMXik7Ifrb8Tce4xy4L7Nqp+aaPfwUJAiW87myK4HGhNCLE8e8MAoub
WX/+CLjwJlbpuD6dQLZj9M0TYi6EGbHvrycIfGG6XpT8jQsv5MImyhkExk6d
erzgDxeOh3xjPpEnkHbXq2iAxYO/bw58PELtv7WCjpAsRR6IY5Rtp1P781lT
D+NtyjxoqVdpukTt37Me2xW0zeaBb/au3Jq5BBrX6efV6/OAlua52ceIOl8M
jeQU2vBAZerKpXcsCdQ2CPLfY8sDQ2fzCwnLCCSDhnT17XmwRv56/T7qvPHP
t45b2c486N81KeFpS+Dpqc9vpHjyoHRmjZDtTOATrVOZhwN5IDNvS/idLQRG
+9G8lgTzQPN26T7hNgLt7x6a/S2UB8VFZSyrHQQ2mgZlBB/gQejd+GjOTqo/
8Ehjx/KgviQ8MiWYQCUvtcsOl3mQ3BQVbBdHnT/Sis6xqnjg07XirNd9Assm
005V1fBA7+SmmydLCZz0Onl0fx0PvK9XTz4qI/CUzvYDzQ08uLd76xPTCgIz
8mduT+6g3n/1wvz0vwS+qvCbzxLyoODS81ODHAJnannoVYl5cLdh8edUPoHu
x6w194/wIMjse8YGMYHdjvIKzT94ULIvJ1z0nUBR44tfF6bwQb/binthugwq
f1b7l6nMh2QDhZVP5sng9pVSr16q8uHiXfX3xHwZvHFnpGLfbD5kVtpOBprK
4Pyg1w+atPlwdCFccbSUQduxg2kXFlDPI2faHHeRwUCp5t1MOz5Mk/Jka+yX
wedG8dLMED4kjBkZxdfLoEXrrLfJe/mwwbGePf5WBosj71xQ+IcPnO5bZw+2
UP29rVVVjuBDr5b63Et9MhgfKrlAI44PZlpBHL8xGVxbEuex4DIfLPw9iD26
DPx3K0upKJUPedIDX3KMGGg/7Ua3aTofBDSFDV8WMnDJ+pc7za/zwWTfdCLf
hoHqP/4eWHaPD4xZtYpvNjGQYxWV5lzBB/cHMu2PzzOQ/ZnY8e8LPuwZsU/r
uszA7jMZOqur+fDOiZ01I5OBDT3l+e71fJjxwX/wSj4DH0RPVGxs5kPK9o3F
e98wMLIq/LPfMB8evAzqMJ4hi8xV++fHMQQQdtc7su6iLF5/KUu3YgpgWDwl
o/OaLJpaFnC/ygvA7nFfES1XFt30yRxvFQH4Lmg+fPmZLJ6e7qVlO1cAhu4W
c/uGZXFatbMSzUoA9cyEcklNObxoxflWZi2A5+9pUs26cqj94HhLKAgg1mVR
WJ6RHGJ2ZVK/vQDcLsrqnVwih1Exi+mVawSQ80pZqW8N9f+yTIsW7ScAOGsT
vuiYHJ4oqehbHCAA/8Lbb/sS5FDBaNtzYaAAshpvLkhLkkMz1SuHt+8VQOpr
VqJNphzu/UmMWR8RgJXNlCO2T+WQW/qT+ytJAAs0sje4jclhz4LGlkPPBFBy
2+DEqQgmZvGZUVMrBbCU0NGsiWWiz911eudeCsD6U/sIM4GJ3LkdEddrBfCT
9vjtp6tM/K7WN7uuUQAvb5i4bXjGROZMwS6FIQGY/TbVKZnGwta6BcxMjgAc
4p/EKzBYmHoi9Ok8ngAeZSscS5jFwjkSo8QysQA+mgx0FhqycP7P8fve4wKY
jDmYyPdgocOw1GShjBAuZsmFr73Fwhm3nG8vlRNCgET4CK2IhQ3eZ9yqWEJ4
0urz6NUTFq7rZWS3zRJCc0h5U/J7FrJbFR0mtYSwe0gxDidZeKRKJ8nZQggS
eR8OK1D/y8WZMHfQSwg/zf6pn2mggKOHR6W8vYVgIvVxVaaFAlpsvMPv3SkE
J69jKavtFbBcVrakI0AIpvm3fWhsBayN7bP9d78QOB7Fzs9TFfCDT9SOByeF
sKX+VXe9rCLOgYV2JglCeKxlWWyuoYhstSG9/DNCyC/SUXthrIjDLa6i20nU
fH7NLLNwU8Qv9upRV9OE0KIQv/peoiJOn1eeFlsohBtskOAoKqHz1NDo38VC
+BrZTAuap4Rn+7V9DpdQ7ycuFSlYKiEz9bRB2GMhrLjv9rxlmxKqz9jyeFeV
EEKKw4/I5CjhIv7PNrd2IYhbLtAfwSzcXmTBnP1HCD1GPVU6ycr4aMtPRiNN
BOYxh4bv31NGxvSnxLGpImCyIgYOVivji23LpbnSImhd7LThzpgyas+0/1sq
L4K9+Z9li7ep4LCvh9DVQATqQanlLYtV0UZOnv/XSAQzx7chsVYVr5S3kg+M
RTCQ4/f1WIgqOrE2DSqbi+CyfomyWa4q3qv0+jBoIwL2CteE63PUMEQ16HWk
pwjc6CrN1srqWPtqQZ3JRhF4y18OK1yqjhr7xDUDm0UQuUv4OWCzOjbW7X/h
tEMErOY71U/T1XHRgUNlCoEiUPYLVBrSmY0/3p+8nR8jgoNB1oXCFXMw9kT2
0Z57IsCcx88OsTVRJlxqlXeBCHIHD5nFhGliWkAwa7hIBEsPBbwujNfEEhfL
m+JSEeQ8yn527r4mDjObaqZUimBedUujp6QWumTSpA1aRFB17krTloda2Hne
v7GgTQSbeVkOxg1a6Hu0IXVRpwisFq/rX/hZC6N9Uw2se0WwxtRZ9V+mNhYb
mrqs4YjAdqetjcc+bVQq25F44JcI8ut9oulWOngz99WGid9Ue5I2t+U9ddA0
zUgjhiaGjqG+1rUhOugc9aMoXlIMZk5HDCJu6mCk3fmmdFkxFDtm9+2Rm4sD
7ysUqnTEoKzqm+U7NhcLyNnpDFcxsJ+kD9uI9TD+2gl2n5sYpPWWrVdWnIe+
a4W6hR5iOLtXP8ll2TxUf/asePVGMWhb7Gmsip+Hp89vrT3rI4aNox6PCH19
DLC4+nXmITEoSU/QOyIM0J5PK+s+Igb0/pRSdssANa4HRN6LFgNPdWkkrckA
nbuKm9OPioH2/8sQ/wfAAPQt
           "]]}, 
         "Charting`Private`Tag$47899#5"]}}, {}}, {
     DisplayFunction -> Identity, Ticks -> {Automatic, Automatic}, 
      AxesOrigin -> {0, 1.5`15.954589770191003}, FrameTicks -> {{Automatic, 
         Charting`ScaledFrameTicks[{Identity, Identity}]}, {Automatic, 
         Charting`ScaledFrameTicks[{Identity, Identity}]}}, 
      GridLines -> {None, None}, DisplayFunction -> Identity, 
      PlotRangePadding -> {{0, 0}, {0, 0}}, PlotRangeClipping -> True, 
      ImagePadding -> All, DisplayFunction -> Identity, AspectRatio -> 
      GoldenRatio^(-1), Axes -> {False, False}, AxesLabel -> {None, None}, 
      AxesOrigin -> {0, 1.5}, DisplayFunction :> Identity, 
      Frame -> {{True, False}, {True, False}}, FrameLabel -> {{
         Style["I(q)", FontSize -> 32, FontColor -> GrayLevel[0]], None}, {
         Style["q", FontSize -> 32, FontColor -> GrayLevel[0]], None}}, 
      FrameStyle -> Directive[
        Thickness[Large], 
        GrayLevel[0]], 
      FrameTicks -> {{Automatic, Automatic}, {Automatic, Automatic}}, 
      GridLines -> {None, None}, GridLinesStyle -> Directive[
        GrayLevel[0.5, 0.4]], ImageSize -> {640, 480}, LabelStyle -> {
        GrayLevel[0], Large}, 
      Method -> {
       "DefaultBoundaryStyle" -> Automatic, 
        "DefaultGraphicsInteraction" -> {
         "Version" -> 1.2, "TrackMousePosition" -> {True, False}, 
          "Effects" -> {
           "Highlight" -> {"ratio" -> 2}, "HighlightPoint" -> {"ratio" -> 2}, 
            "Droplines" -> {
             "freeformCursorMode" -> True, 
              "placement" -> {"x" -> "All", "y" -> "None"}}}}, 
        "DefaultMeshStyle" -> AbsolutePointSize[6], "ScalingFunctions" -> 
        None, "CoordinatesToolOptions" -> {"DisplayFunction" -> ({
            (Identity[#]& )[
             Part[#, 1]], 
            (Identity[#]& )[
             Part[#, 2]]}& ), "CopiedValueFunction" -> ({
            (Identity[#]& )[
             Part[#, 1]], 
            (Identity[#]& )[
             Part[#, 2]]}& )}}, PlotRange -> {{0, 1}, {1.5, 13}}, 
      PlotRangeClipping -> True, 
      PlotRangePadding -> {{Automatic, Automatic}, {Automatic, Automatic}}, 
      Ticks -> {Automatic, Automatic}}], {
     Placed[
      LineLegend[{
        Directive[
         Opacity[1.], 
         RGBColor[0.368417, 0.506779, 0.709798], 
         AbsoluteThickness[1.6]], 
        Directive[
         Opacity[1.], 
         RGBColor[0.880722, 0.611041, 0.142051], 
         AbsoluteThickness[1.6]], 
        Directive[
         Opacity[1.], 
         RGBColor[0.560181, 0.691569, 0.194885], 
         AbsoluteThickness[1.6]], 
        Directive[
         Opacity[1.], 
         RGBColor[0.922526, 0.385626, 0.209179], 
         AbsoluteThickness[1.6]], 
        Directive[
         Opacity[1.], 
         RGBColor[0.528488, 0.470624, 0.701351], 
         AbsoluteThickness[1.6]]}, {"n=1", "n=2", "n=3", "n=5", "n=10"}, 
       LegendMarkers -> None, LabelStyle -> {
         GrayLevel[0], Large}, LegendLayout -> "Column", 
       LegendMarkerSize -> {75, 20}], {0.35, Top}, Identity]}]& ],
  AutoDelete->True,
  Editable->True,
  SelectWithContents->False,
  Selectable->True]], "Output",
 CellChangeTimes->{
  3.954910413955409*^9, 3.954910446568943*^9, {3.954910515986267*^9, 
   3.9549105382405977`*^9}, 3.954910674066257*^9, {3.954910740455255*^9, 
   3.9549107439039392`*^9}, {3.95491089143265*^9, 3.954910909479816*^9}, 
   3.9549109743619213`*^9, {3.954911042631407*^9, 3.954911053237239*^9}, {
   3.9549112745266542`*^9, 3.954911307463066*^9}, 3.954911379218804*^9, {
   3.954911446236691*^9, 3.9549114566882477`*^9}, 3.954911598894651*^9, 
   3.954911719034643*^9, {3.95491177183783*^9, 3.954911779838141*^9}, 
   3.954911812639699*^9, 3.954911998798275*^9, 3.954912155659236*^9, 
   3.954912379352705*^9, 3.954912426173829*^9, {3.954912457708178*^9, 
   3.9549124754511414`*^9}, 3.95491250798672*^9, 3.954912561939299*^9, {
   3.954912592495585*^9, 3.954912649833251*^9}, {3.954912680488842*^9, 
   3.954912804406351*^9}, 3.954912917757493*^9, {3.954912955491206*^9, 
   3.954912959694358*^9}, 3.954913042545865*^9, {3.954913075198763*^9, 
   3.954913086315345*^9}, 3.9549131474032907`*^9, {3.954913187383432*^9, 
   3.9549132576224127`*^9}, 3.954913409974565*^9, 3.954913440711109*^9, 
   3.954913483895585*^9, 3.954913514848403*^9, 3.954913549173787*^9, {
   3.954913707622547*^9, 3.954913727650577*^9}, 3.9549137892499523`*^9, {
   3.954913867723855*^9, 3.9549138868415127`*^9}, {3.95491466986524*^9, 
   3.9549147616015787`*^9}, {3.954914824457555*^9, 3.954914891416676*^9}, 
   3.9549149743857193`*^9, 3.95491611221955*^9, 3.954916397534753*^9, 
   3.9549177034741983`*^9, 3.95499522169011*^9, {3.954995268286745*^9, 
   3.954995289253817*^9}, {3.954999411608674*^9, 3.9549994339838448`*^9}, {
   3.955000741040707*^9, 3.955000768753057*^9}, 3.9550983368565702`*^9, 
   3.9550998049529047`*^9, 3.955100116954113*^9, 3.955100179932589*^9, 
   3.955100323400569*^9, 3.95510042180553*^9, 3.955187075493021*^9, 
   3.957608192813051*^9},
 CellLabel->"Out[27]=",ExpressionUUID->"6c6cb491-f932-4a9a-8e64-2bcd11b82579"]
}, Open  ]],

Cell[CellGroupData[{

Cell[BoxData[{
 RowBox[{"E1", "=", 
  RowBox[{"NIntegrate", "[", 
   RowBox[{
    RowBox[{
     RowBox[{"p", "[", "x", "]"}], "*", 
     RowBox[{"Income", "[", 
      RowBox[{"x", ",", "1"}], "]"}]}], ",", 
    RowBox[{"{", 
     RowBox[{"x", ",", "0", ",", "1"}], "}"}]}], 
   "]"}]}], "\[IndentingNewLine]", 
 RowBox[{"E2", "=", 
  RowBox[{"NIntegrate", "[", 
   RowBox[{
    RowBox[{
     RowBox[{"p", "[", "x", "]"}], "*", 
     RowBox[{"Income", "[", 
      RowBox[{"x", ",", "2"}], "]"}]}], ",", 
    RowBox[{"{", 
     RowBox[{"x", ",", "0", ",", "1"}], "}"}]}], 
   "]"}]}], "\[IndentingNewLine]", 
 RowBox[{"E3", "=", 
  RowBox[{"NIntegrate", "[", 
   RowBox[{
    RowBox[{
     RowBox[{"p", "[", "x", "]"}], "*", 
     RowBox[{"Income", "[", 
      RowBox[{"x", ",", "3"}], "]"}]}], ",", 
    RowBox[{"{", 
     RowBox[{"x", ",", "0", ",", "1"}], "}"}]}], 
   "]"}]}], "\[IndentingNewLine]", 
 RowBox[{"E5", "=", 
  RowBox[{"NIntegrate", "[", 
   RowBox[{
    RowBox[{
     RowBox[{"p", "[", "x", "]"}], "*", 
     RowBox[{"Income", "[", 
      RowBox[{"x", ",", "5"}], "]"}]}], ",", 
    RowBox[{"{", 
     RowBox[{"x", ",", "0", ",", "1"}], "}"}]}], 
   "]"}]}], "\[IndentingNewLine]", 
 RowBox[{"E10", "=", 
  RowBox[{"NIntegrate", "[", 
   RowBox[{
    RowBox[{
     RowBox[{"p", "[", "x", "]"}], "*", 
     RowBox[{"Income", "[", 
      RowBox[{"x", ",", "10"}], "]"}]}], ",", 
    RowBox[{"{", 
     RowBox[{"x", ",", "0", ",", "1"}], "}"}]}], "]"}]}]}], "Input",
 CellChangeTimes->{{3.9551844437830753`*^9, 3.955184567169462*^9}, 
   3.95759910869749*^9, {3.957599303214921*^9, 3.9575993180458612`*^9}, {
   3.957599762256562*^9, 3.957599774106637*^9}},
 CellLabel->"In[28]:=",ExpressionUUID->"cf58b6ee-1815-4998-9fd9-670ae5f491a6"],

Cell[BoxData["4.50000000000001`"], "Output",
 CellChangeTimes->{{3.9551845406216803`*^9, 3.955184567995298*^9}, 
   3.957599443063572*^9, 3.9576000612617292`*^9, 3.957608192952657*^9},
 CellLabel->"Out[28]=",ExpressionUUID->"345d4eba-f135-4f32-9a1f-c6476d6f4d4d"],

Cell[BoxData["4.92857142857144`"], "Output",
 CellChangeTimes->{{3.9551845406216803`*^9, 3.955184567995298*^9}, 
   3.957599443063572*^9, 3.9576000612617292`*^9, 3.95760819299248*^9},
 CellLabel->"Out[29]=",ExpressionUUID->"964ed9c2-d2a3-4e17-b816-15d5d81b905d"],

Cell[BoxData["5.142857142857146`"], "Output",
 CellChangeTimes->{{3.9551845406216803`*^9, 3.955184567995298*^9}, 
   3.957599443063572*^9, 3.9576000612617292`*^9, 3.957608193027551*^9},
 CellLabel->"Out[30]=",ExpressionUUID->"d0e54228-73a1-4278-82d9-540ce7a74645"],

Cell[BoxData["5.324175824175271`"], "Output",
 CellChangeTimes->{{3.9551845406216803`*^9, 3.955184567995298*^9}, 
   3.957599443063572*^9, 3.9576000612617292`*^9, 3.9576081930573864`*^9},
 CellLabel->"Out[31]=",ExpressionUUID->"94c0da30-d34f-4901-a360-9299f5b210f0"],

Cell[BoxData["5.4287758355707725`"], "Output",
 CellChangeTimes->{{3.9551845406216803`*^9, 3.955184567995298*^9}, 
   3.957599443063572*^9, 3.9576000612617292`*^9, 3.95760819321251*^9},
 CellLabel->"Out[32]=",ExpressionUUID->"b761804a-16b9-4571-a24a-4245d62fb583"]
}, Open  ]],

Cell[CellGroupData[{

Cell[BoxData[{
 RowBox[{"Sqrt", "[", 
  RowBox[{
   RowBox[{"NIntegrate", "[", 
    RowBox[{
     RowBox[{
      RowBox[{"p", "[", "x", "]"}], "*", 
      SuperscriptBox[
       RowBox[{"(", 
        RowBox[{"Income", "[", 
         RowBox[{"x", ",", "1"}], "]"}], ")"}], "2"]}], ",", 
     RowBox[{"{", 
      RowBox[{"x", ",", "0", ",", "1"}], "}"}]}], "]"}], "-", 
   SuperscriptBox["E1", "2"]}], "]"}], "\[IndentingNewLine]", 
 RowBox[{"Sqrt", "[", 
  RowBox[{
   RowBox[{"NIntegrate", "[", 
    RowBox[{
     RowBox[{
      RowBox[{"p", "[", "x", "]"}], "*", 
      SuperscriptBox[
       RowBox[{"(", 
        RowBox[{"Income", "[", 
         RowBox[{"x", ",", "2"}], "]"}], ")"}], "2"]}], ",", 
     RowBox[{"{", 
      RowBox[{"x", ",", "0", ",", "1"}], "}"}]}], "]"}], "-", 
   SuperscriptBox["E2", "2"]}], "]"}], "\[IndentingNewLine]", 
 RowBox[{"Sqrt", "[", 
  RowBox[{
   RowBox[{"NIntegrate", "[", 
    RowBox[{
     RowBox[{
      RowBox[{"p", "[", "x", "]"}], "*", 
      SuperscriptBox[
       RowBox[{"(", 
        RowBox[{"Income", "[", 
         RowBox[{"x", ",", "3"}], "]"}], ")"}], "2"]}], ",", 
     RowBox[{"{", 
      RowBox[{"x", ",", "0", ",", "1"}], "}"}]}], "]"}], "-", 
   SuperscriptBox["E3", "2"]}], "]"}], "\[IndentingNewLine]", 
 RowBox[{"Sqrt", "[", 
  RowBox[{
   RowBox[{"NIntegrate", "[", 
    RowBox[{
     RowBox[{
      RowBox[{"p", "[", "x", "]"}], "*", 
      SuperscriptBox[
       RowBox[{"(", 
        RowBox[{"Income", "[", 
         RowBox[{"x", ",", "5"}], "]"}], ")"}], "2"]}], ",", 
     RowBox[{"{", 
      RowBox[{"x", ",", "0", ",", "1"}], "}"}]}], "]"}], "-", 
   SuperscriptBox["E5", "2"]}], "]"}], "\[IndentingNewLine]", 
 RowBox[{"Sqrt", "[", 
  RowBox[{
   RowBox[{"NIntegrate", "[", 
    RowBox[{
     RowBox[{
      RowBox[{"p", "[", "x", "]"}], "*", 
      SuperscriptBox[
       RowBox[{"(", 
        RowBox[{"Income", "[", 
         RowBox[{"x", ",", "10"}], "]"}], ")"}], "2"]}], ",", 
     RowBox[{"{", 
      RowBox[{"x", ",", "0", ",", "1"}], "}"}]}], "]"}], "-", 
   SuperscriptBox["E10", "2"]}], "]"}]}], "Input",
 CellChangeTimes->{{3.957599325884621*^9, 3.9575993425343204`*^9}, {
  3.9575997796065454`*^9, 3.9575997909663477`*^9}},
 CellLabel->"In[33]:=",ExpressionUUID->"af04b453-b5af-4eab-bf3a-3483617e6509"],

Cell[BoxData["1.1618950038622105`"], "Output",
 CellChangeTimes->{3.9575994431522064`*^9, 3.957600066115156*^9, 
  3.9576081932525835`*^9},
 CellLabel->"Out[33]=",ExpressionUUID->"8f523cba-bede-4154-98f5-4e2c1c6212f3"],

Cell[BoxData["0.43341419729770636`"], "Output",
 CellChangeTimes->{3.9575994431522064`*^9, 3.957600066115156*^9, 
  3.9576081932627716`*^9},
 CellLabel->"Out[34]=",ExpressionUUID->"d00acce9-bc67-46aa-bf69-e8078b7b5fdc"],

Cell[BoxData["0.7077984481513784`"], "Output",
 CellChangeTimes->{3.9575994431522064`*^9, 3.957600066115156*^9, 
  3.9576081933124065`*^9},
 CellLabel->"Out[35]=",ExpressionUUID->"cda5e513-7131-4f5b-9c8e-03d64f161cdc"],

Cell[BoxData["1.4834915820348185`"], "Output",
 CellChangeTimes->{3.9575994431522064`*^9, 3.957600066115156*^9, 
  3.957608193362795*^9},
 CellLabel->"Out[36]=",ExpressionUUID->"b9eb7bf6-85b0-453a-8a24-7d26e847ec47"],

Cell[BoxData["2.759931799182265`"], "Output",
 CellChangeTimes->{3.9575994431522064`*^9, 3.957600066115156*^9, 
  3.957608193507796*^9},
 CellLabel->"Out[37]=",ExpressionUUID->"057abe8e-274c-4944-9be0-7b72f57d5d4c"]
}, Open  ]]
},
WindowSize->{1166, 1161},
WindowMargins->{{131, Automatic}, {Automatic, 75}},
Magnification:>1.5 Inherited,
FrontEndVersion->"12.0 for Microsoft Windows (64-bit) (April 8, 2019)",
StyleDefinitions->"Default.nb"
]
(* End of Notebook Content *)

(* Internal cache information *)
(*CellTagsOutline
CellTagsIndex->{}
*)
(*CellTagsIndex
CellTagsIndex->{}
*)
(*NotebookFileOutline
Notebook[{
Cell[CellGroupData[{
Cell[580, 22, 3446, 89, 402, "Input",ExpressionUUID->"4d9535e8-2929-4228-bbb3-e5ca752602e9"],
Cell[4029, 113, 2931, 64, 73, "Output",ExpressionUUID->"8a9ab059-8ea7-45b9-b655-9fd144cf0839"],
Cell[6963, 179, 1601, 23, 49, "Output",ExpressionUUID->"ea64112e-f007-4491-9982-f062d3d1af73"],
Cell[8567, 204, 4524, 105, 127, "Output",ExpressionUUID->"1f633568-adde-4e6e-b1a1-51ad742fe82d"],
Cell[13094, 311, 19382, 343, 363, "Output",ExpressionUUID->"d9d1e747-2ae6-4dad-8c94-1557fb71c559"]
}, Open  ]],
Cell[CellGroupData[{
Cell[32513, 659, 10659, 254, 1163, "Input",ExpressionUUID->"2d0a14c9-ea94-40a0-82cf-940d0997b819"],
Cell[43175, 915, 3319, 100, 385, "Output",ExpressionUUID->"bd323d70-fc10-4074-83ad-a066ce1ff70c"]
}, Open  ]],
Cell[CellGroupData[{
Cell[46531, 1020, 1181, 29, 149, "Input",ExpressionUUID->"176b1a6a-66b0-4861-a7fb-44d42155bc45"],
Cell[47715, 1051, 1462, 37, 69, "Output",ExpressionUUID->"b215247b-ef08-4cb4-9f60-c06da8d39a92"],
Cell[49180, 1090, 929, 16, 49, "Output",ExpressionUUID->"288190a6-9d1c-4105-84a8-9e0f03db23fa"],
Cell[50112, 1108, 931, 16, 49, "Output",ExpressionUUID->"1359828d-1894-4d1b-a3be-ee329a79747c"]
}, Open  ]],
Cell[CellGroupData[{
Cell[51080, 1129, 1068, 27, 149, "Input",ExpressionUUID->"abccabdb-daad-4195-b0cb-e5a100e6567f"],
Cell[52151, 1158, 1782, 52, 69, "Output",ExpressionUUID->"a78a88ef-54ec-4baf-a043-9fd096605f70"],
Cell[53936, 1212, 5126, 124, 69, "Output",ExpressionUUID->"d4c2a65e-d555-4e48-a1b1-e4daa8696633"],
Cell[59065, 1338, 782, 15, 69, "Output",ExpressionUUID->"65dd705c-bb57-40c9-b03c-8114b6d54d5e"]
}, Open  ]],
Cell[CellGroupData[{
Cell[59884, 1358, 944, 25, 149, "Input",ExpressionUUID->"c6277eaa-d78b-4ea8-bb05-4cfb9c653f31"],
Cell[60831, 1385, 1711, 52, 69, "Output",ExpressionUUID->"ddd7e745-560d-4dcc-a1b1-dd43f5a067a1"],
Cell[62545, 1439, 624, 12, 69, "Output",ExpressionUUID->"dd6569b2-4bb5-4133-a00a-b24a1924819f"],
Cell[63172, 1453, 10210, 238, 116, "Output",ExpressionUUID->"90632d76-c123-45cf-b58a-68d0a68f5f87"]
}, Open  ]],
Cell[CellGroupData[{
Cell[73419, 1696, 890, 25, 149, "Input",ExpressionUUID->"b1252252-5e07-4c2c-a159-eae25bbbedf9"],
Cell[74312, 1723, 1690, 52, 120, "Output",ExpressionUUID->"a94a3d46-8bef-46b3-b8e5-fd1cba61e550"],
Cell[76005, 1777, 572, 12, 69, "Output",ExpressionUUID->"07e7efef-f3a7-426a-8fb4-580c7ec6416e"],
Cell[76580, 1791, 21665, 470, 159, "Output",ExpressionUUID->"d9e7ff76-4416-464f-8444-9d94ec8d0025"]
}, Open  ]],
Cell[CellGroupData[{
Cell[98282, 2266, 892, 25, 149, "Input",ExpressionUUID->"bf3dcfa2-2883-417b-a797-63ea7ac5044e"],
Cell[99177, 2293, 1715, 51, 104, "Output",ExpressionUUID->"2ad58a45-4817-4925-8e39-3d6f954d1c9f"],
Cell[100895, 2346, 573, 12, 69, "Output",ExpressionUUID->"1d17aa50-fcf5-4434-9e4f-98993b495af1"],
Cell[101471, 2360, 57011, 1132, 423, "Output",ExpressionUUID->"d2403035-73c8-4e8a-a778-1b7c320679d6"]
}, Open  ]],
Cell[CellGroupData[{
Cell[158519, 3497, 4171, 96, 613, "Input",ExpressionUUID->"1f046b41-956a-4ca7-a2b1-721180d98515"],
Cell[162693, 3595, 119637, 2148, 746, "Output",ExpressionUUID->"6c6cb491-f932-4a9a-8e64-2bcd11b82579"]
}, Open  ]],
Cell[CellGroupData[{
Cell[282367, 5748, 1749, 53, 282, "Input",ExpressionUUID->"cf58b6ee-1815-4998-9fd9-670ae5f491a6"],
Cell[284119, 5803, 263, 3, 49, "Output",ExpressionUUID->"345d4eba-f135-4f32-9a1f-c6476d6f4d4d"],
Cell[284385, 5808, 262, 3, 49, "Output",ExpressionUUID->"964ed9c2-d2a3-4e17-b816-15d5d81b905d"],
Cell[284650, 5813, 264, 3, 49, "Output",ExpressionUUID->"d0e54228-73a1-4278-82d9-540ce7a74645"],
Cell[284917, 5818, 266, 3, 49, "Output",ExpressionUUID->"94c0da30-d34f-4901-a360-9299f5b210f0"],
Cell[285186, 5823, 264, 3, 49, "Output",ExpressionUUID->"b761804a-16b9-4571-a24a-4245d62fb583"]
}, Open  ]],
Cell[CellGroupData[{
Cell[285487, 5831, 2283, 68, 306, "Input",ExpressionUUID->"af04b453-b5af-4eab-bf3a-3483617e6509"],
Cell[287773, 5901, 218, 3, 49, "Output",ExpressionUUID->"8f523cba-bede-4154-98f5-4e2c1c6212f3"],
Cell[287994, 5906, 219, 3, 49, "Output",ExpressionUUID->"d00acce9-bc67-46aa-bf69-e8078b7b5fdc"],
Cell[288216, 5911, 218, 3, 49, "Output",ExpressionUUID->"cda5e513-7131-4f5b-9c8e-03d64f161cdc"],
Cell[288437, 5916, 216, 3, 49, "Output",ExpressionUUID->"b9eb7bf6-85b0-453a-8a24-7d26e847ec47"],
Cell[288656, 5921, 215, 3, 82, "Output",ExpressionUUID->"057abe8e-274c-4944-9be0-7b72f57d5d4c"]
}, Open  ]]
}
]
*)
